# Supplementary material for: Model-based and phylogenetically adjusted quantification of metabolic interaction between microbial species
Source: PLoS Comput Biol. 2020 Oct 30;16(10):e1007951. doi: 10.1371/journal.pcbi.1007951 (PMC7657538; doi:10.1371/journal.pcbi.1007951)
Supplement: S1 File — (TXT) [file pcbi.1007951.s001.txt]

# 'subset3_adjlist.txt . --ftree --directed --zero-based-numbering --seed 1 --num-trials 10' -> 1969 nodes and 12714 links partitioned in 0s from codelength 8.869463608 in one level to codelength 7.722896041 in 6 levels.
# path flow name node:
1:1:1 0.018359 g_Staphylococcus_A:s_Staphylococcus_A_lentus 1719
1:1:2 0.0139213 g_Staphylococcus:s_Staphylococcus_nepalensis 692
1:1:3 0.0138264 g_Staphylococcus:s_Staphylococcus_xylosus 417
1:1:4 0.0132469 f_P3:g_Phil12 802
1:1:5 0.00146844 f_Muribaculaceae:g_UBA7173 256
1:1:6 0.00026814 f_Erysipelotrichaceae:g_CAG-536 635
1:1:7 0.00011856 g_Ruminococcus_D:s_Ruminococcus_D_bicirculans 1673
1:1:8 0.000105889 g_Alistipes:s_Alistipes_timonensis 498
1:1:9 5.46284e-05 f_Ruminococcaceae:g_Ruminococcus_D 920
1:1:10 5.35365e-05 g_Fusobacterium:s_Fusobacterium_animalis 100
1:1:11 0 g_Ruminococcus_D:s_Ruminococcus_D_bicirculans 292
1:1:12 0 g_Alistipes:s_GCF_900083545.1 358
1:1:13 0 g_Alistipes:s_Alistipes_shahii 701
1:1:14 0 f_DTU089:g_Eubacterium_R 778
1:1:15 0 g_Fusobacterium:s_Fusobacterium_animalis 937
1:1:16 0 g_Fusobacterium:s_Fusobacterium_nucleatum_F 954
1:1:17 0 f_DTU089:g_Eubacterium_R 1281
1:1:18 0 g_Fusobacterium:s_Fusobacterium_animalis 1301
1:1:19 0 g_Eubacterium_R:s_GCA_000434995.1 1512
1:1:20 0 g_Lactobacillus_G:s_Lactobacillus_G_brevis 1833
1:2:1 0.0235325 g_Listeria:s_Listeria_grayi 423
1:2:2 0.0117315 g_CAG-245:s_CAG-245_sp1 1312
1:2:3 0.00884446 g_CAG-273:s_GCA_000437855.1 1349
1:2:4 0.00466659 o_Bacteroidales:f_Muribaculaceae 756
1:2:5 0.00256446 o_RFN20:f_CAG-288 1324
1:2:6 0.0018591 f_Synergistaceae:g_An23 1219
1:2:7 0.0017537 f_UBA660:g_CAG-460 1206
1:2:8 0.00164456 g_Paenisporosarcina:s_GCF_000411295.1 742
1:2:9 0.000816377 f_Ruminococcaceae:g_Ruminococcus_D 829
1:2:10 0.000661237 o_Acidaminococcales:f_Acidaminococcaceae 505
1:2:11 0.000614998 f_UBA932:g_CAG-831 1619
1:2:12 0.000495708 g_CAG-914:s_GCA_000437895.1 1847
1:2:13 0.000453146 f_UBA660:g_CAG-460 1594
1:2:14 0.000424383 o_ML615J-28:f_CAG-313 1148
1:2:15 0.000233151 g_Phascolarctobacterium:s_Phascolarctobacterium_succinatutens 1425
1:2:16 0.000169589 o_4C28d-15:f_CAG-552 639
1:2:17 0.000168387 g_Veillonella:s_Veillonella_rogosae 1528
1:2:18 0.000118096 f_Lachnospiraceae:g_Roseburia 1268
1:2:19 0.000110548 f_Marinifilaceae:g_Butyricimonas 1821
1:2:20 5.34231e-05 f_Lachnospiraceae:g_CAG-65 1738
1:2:21 0 o_Fusobacteriales:f_Fusobacteriaceae 547
1:2:22 0 f_Veillonellaceae:g_Veillonella 726
1:2:23 0 f_Veillonellaceae:g_Veillonella 1660
1:2:24 0 o_Oscillospirales:f_DTU089 1736
1:3:1 0.0131746 g_Peptoniphilus_A:s_Peptoniphilus_A_harei 1730
1:3:2 0.00657501 f_CAG-138:g_PeH17 1170
1:3:3 0.005721 f_Gastranaerophilaceae:g_CAG-196 1648
1:3:4 0.00451405 g_Clostridium:s_Clostridium_saudiense 1233
1:3:5 0.00445231 f_Anaerovoracaceae:g_CAG-145 1931
1:3:6 0.003828 g_Clostridium:s_Clostridium_baratii 1881
1:3:7 0.00352796 f_CAG-977:g_CAG-977 360
1:3:8 0.0031337 g_CAG-306:s_CAG-306_sp1 812
1:3:9 0.00293273 g_Dakarella:s_Dakarella_massiliensis 1298
1:3:10 0.00259765 f_Burkholderiaceae:g_CAG-521 1437
1:3:11 0.00227182 g_CAG-245:s_GCA_000434195.1 1092
1:3:12 0.00185006 f_Gastranaerophilaceae:g_Zag111 1748
1:3:13 0.00131159 g_Clostridium:s_Clostridium_saudiense 1220
1:3:14 0.000982137 g_Zag1:s_GCA_000437435.1 1248
1:3:15 0.000892961 o_Peptococcales:f_Peptococcaceae 1656
1:3:16 5.34231e-05 f_Anaerovoracaceae:g_Emergencia 272
1:3:17 5.34083e-05 f_Dialisteraceae:g_Dialister 1796
1:3:18 5.29444e-05 o_Christensenellales:f_CAG-138 1175
1:3:19 0 f_Veillonellaceae:g_Veillonella 820
1:4:1 0.00321895 f_Muribaculaceae:g_CAG-485 1455
1:4:2 0.00252266 f_Coprobacteraceae:g_Coprobacter 1456
1:4:3 0.00240167 g_CAG-1031:s_CAG-1031_sp2 1856
1:4:4 0.00211285 g_Barnesiella:s_GCF_002159975.1 1605
1:4:5 0.00126599 f_Coprobacteraceae:g_Coprobacter 773
1:4:6 0.00121199 g_Alistipes_A:s_Alistipes_A_ihumii 999
1:4:7 0.00113117 g_CAG-1031:s_GCA_001689515.1 908
1:4:8 0.00112422 o_Bacteroidales:f_Bacteroidaceae 611
1:4:9 0.00112067 g_Odoribacter:s_Odoribacter_massiliensis 805
1:4:10 0.00109063 f_Coprobacteraceae:g_Coprobacter 144
1:4:11 0.00108725 f_Tannerellaceae:g_Parabacteroides 1427
1:4:12 0.0010843 g_CAG-279:s_CAG-279_sp1 194
1:4:13 0.00103328 f_Muribaculaceae:g_CAG-485 413
1:4:14 0.00103091 f_Muribaculaceae:g_CAG-873 1555
1:4:15 0.00093589 g_CAG-873:s_GCA_001701165.1 1540
1:4:16 0.000917345 f_Bacteroidaceae:g_Bacteroides_A 1721
1:4:17 0.000913343 f_Muribaculaceae:g_CAG-485 57
1:4:18 0.000872339 g_Prevotella:s_Prevotella_stercorea 864
1:4:19 0.000825736 g_Barnesiella:s_GCF_002159975.1 341
1:4:20 0.00082367 f_Bacteroidaceae:g_Bacteroides_A 390
1:4:21 0.00082317 f_Muribaculaceae:g_Homeothermus 667
1:4:22 0.000753157 g_CAG-1031:s_GCA_001689425.1 925
1:4:23 0.000751798 f_Muribaculaceae:g_CAG-1031 1532
1:4:24 0.000749176 g_Coprobacter:s_Coprobacter_fastidiosus 84
1:4:25 0.000704838 f_Muribaculaceae:g_CAG-279 1154
1:4:26 0.000654443 f_Muribaculaceae:g_CAG-1031 1805
1:4:27 0.000650102 g_Butyricimonas:s_Butyricimonas_synergistica 1842
1:4:28 0.000605863 g_CAG-462:s_GCA_000435095.1 1696
1:4:29 0.000601263 f_Bacteroidaceae:g_Bacteroides_A 1221
1:4:30 0.00059451 g_UBA7173:s_GCA_001701135.1 1011
1:4:31 0.000588858 g_Gabonibacter:s_Gabonibacter_massiliensis 809
1:4:32 0.00054707 g_Bacteroides_A:s_GCA_900066445.1 1267
1:4:33 0.000541081 f_Rikenellaceae:g_Alistipes_A 845
1:4:34 0.000537745 o_Bacteroidales:f_Bacteroidaceae 1094
1:4:35 0.000537452 g_CAG-1031:s_GCA_001701225.1 1740
1:4:36 0.000507568 f_Muribaculaceae:g_CAG-873 1670
1:4:37 0.000507217 f_UBA932:g_RC9 656
1:4:38 0.000486956 f_Marinifilaceae:g_Butyricimonas 640
1:4:39 0.000482611 f_Muribaculaceae:g_UBA7173 1841
1:4:40 0.000482333 f_Bacteroidaceae:g_Bacteroides_A 946
1:4:41 0.000480992 f_Bacteroidaceae:g_Prevotella 636
1:4:42 0.000440811 g_Bacteroides_A:s_GCF_002161765.1 797
1:4:43 0.000436625 g_Bacteroides:s_Bacteroides_ovatus 1616
1:4:44 0.000432218 f_Muribaculaceae:g_CAG-1031 220
1:4:45 0.000431563 f_Muribaculaceae:g_CAG-1031 708
1:4:46 0.000431563 f_Bacteroidaceae:g_Prevotella 1187
1:4:47 0.000430387 f_Bacteroidaceae:g_Prevotella 1200
1:4:48 0.000382466 f_Bacteroidaceae:g_Bacteroides_A 1903
1:4:49 0.000373227 f_Synergistaceae:g_An23 1277
1:4:50 0.000327617 g_Muribaculum:s_Muribaculum_intestinale 1539
1:4:51 0.000325755 g_CAG-1031:s_GCA_000431155.1 1629
1:4:52 0.000323637 f_Rikenellaceae:g_Alistipes_A 282
1:4:53 0.000323065 g_Prevotella:s_GCA_000434975.1 1561
1:4:54 0.000323065 g_CAG-485:s_GCA_000437495.1 96
1:4:55 0.000219752 f_Rikenellaceae:g_Alistipes 151
1:4:56 0.000215557 f_Bacteroidaceae:g_Prevotella 657
1:4:57 0.000212322 f_Bacteroidaceae:g_Bacteroides_A 1600
1:4:58 0.000200969 g_Lactobacillus_H:s_Lactobacillus_H_reuteri_B 751
1:4:59 0.000169976 g_Pediococcus:s_Pediococcus_acidilactici 1345
1:4:60 0.000166561 g_Coprobacter:s_Coprobacter_secundus 977
1:4:61 0.000161443 g_Pediococcus:s_Pediococcus_acidilactici 63
1:4:62 0.000160736 f_Muribaculaceae:g_CAG-873 308
1:4:63 0.000160736 f_Muribaculaceae:g_CAG-279 1625
1:4:64 0.000158833 f_Muribaculaceae:g_CAG-1031 1387
1:4:65 0.000125411 g_Lactobacillus_B:s_Lactobacillus_B_animalis 263
1:4:66 0.000112384 g_Pediococcus:s_Pediococcus_acidilactici 628
1:4:67 0.000110108 g_Lactobacillus_H:s_Lactobacillus_H_reuteri 650
1:4:68 0.000109547 g_Porphyromonas:s_Porphyromonas_somerae 405
1:4:69 0.000109172 g_Bacteroides:s_Bacteroides_massiliensis 1927
1:4:70 0.000107765 g_Bacteroides:s_Bacteroides_neonati 1446
1:4:71 0.000107765 g_Bilophila:s_Bilophila_wadsworthia 976
1:4:72 0.000107353 g_Prevotella:s_GCF_002265625.1 835
1:4:73 0.000106853 g_Olegusella:s_Olegusella_massiliensis 1864
1:4:74 0.000105889 g_Sutterella:s_Sutterella_wadsworthensis 1195
1:4:75 6.04509e-05 g_Pediococcus:s_Pediococcus_acidilactici 299
1:4:76 6.04509e-05 g_Pediococcus:s_Pediococcus_acidilactici 545
1:4:77 6.04509e-05 g_Pediococcus:s_Pediococcus_acidilactici 1035
1:4:78 5.48208e-05 f_Bacteroidaceae:g_Bacteroides_A 127
1:4:79 5.48208e-05 f_Tannerellaceae:g_Parabacteroides 465
1:4:80 5.38628e-05 g_Lactobacillus_H:s_Lactobacillus_H_reuteri 513
1:4:81 5.29444e-05 g_Pediococcus:s_Pediococcus_acidilactici 551
1:4:82 5.29444e-05 g_Pediococcus:s_Pediococcus_acidilactici 1356
1:4:83 5.29444e-05 f_Bacteroidaceae:g_Prevotellamassilia 1254
1:4:84 5.29444e-05 g_Sutterella:s_Sutterella_wadsworthensis 1965
1:4:85 0 f_Porphyromonadaceae:g_Porphyromonas 1140
1:4:86 0 g_Pediococcus:s_Pediococcus_acidilactici 995
1:4:87 0 g_Lactobacillus_H:s_Lactobacillus_H_antri 1173
1:4:88 0 g_Pediococcus:s_Pediococcus_acidilactici 252
1:4:89 0 g_Pediococcus:s_Pediococcus_acidilactici 1850
1:4:90 0 g_Lactobacillus:s_Lactobacillus_helveticus 982
1:4:91 0 g_Lactobacillus_H:s_Lactobacillus_H_reuteri_A 1341
1:4:92 0 g_Lactobacillus_G:s_Lactobacillus_G_hilgardii 1420
1:4:93 0 f_CAG-307:g_CAG-307 267
1:5:1 0.0152692 f_UBA660:g_CAG-914 727
1:5:2 0.00513331 g_Paenibacillus:s_GCF_001368795.1 972
1:5:3 0.00461321 g_Gracilibacillus:s_Gracilibacillus_timonensis 688
1:5:4 0.00359794 g_Bacillus_D:s_GCF_000821085.1 1573
1:5:5 0.00266184 g_Numidum:s_Numidum_massiliense 1104
1:5:6 0.00189765 g_Bacillus:s_Bacillus_subtilis_F 1051
1:5:7 0.00189726 g_Paenibacillus:s_Paenibacillus_sp3 1752
1:5:8 0.00156972 g_Paenibacillus_R:s_Paenibacillus_R_tuaregi 215
1:5:9 0.00153241 g_Bacillus:s_Bacillus_paralicheniformis 1593
1:5:10 0.000743912 g_Lactobacillus_C:s_Lactobacillus_C_paracasei 1480
1:5:11 0.000654657 f_CAG-917:g_CAG-475 330
1:5:12 0.000547274 f_Veillonellaceae:g_Veillonella_A 590
1:5:13 0.000430462 g_Beduini:s_Beduini_massiliensis 1047
1:5:14 0.000170888 g_Enterococcus:s_Enterococcus_faecalis 1028
1:5:15 0.000162746 g_Veillonella:s_Veillonella_parvula 997
1:5:16 0.000112092 g_Enterococcus:s_Enterococcus_faecalis 1831
1:5:17 5.79733e-05 g_Corynebacterium:s_GCF_000411235.1 1172
1:5:18 5.62447e-05 g_Enterococcus:s_Enterococcus_faecalis 357
1:5:19 0 g_CAG-313:s_GCA_000433035.1 168
1:5:20 0 g_Lactobacillus:s_Lactobacillus_gasseri_A 811
1:5:21 0 o_Coriobacteriales:f_Atopobiaceae 1565
1:5:22 0 c_Lentisphaeria:o_UBA1784 1815
1:5:23 0 g_Acidaminococcus:s_Acidaminococcus_intestini 1236
1:5:24 0 f_Erysipelotrichaceae:g_Eubacterium_D 1563
1:6:1 0.0191613 o_Gastranaerophilales:f_Gastranaerophilaceae 1458
1:6:2 0.00540544 f_Staphylococcaceae:g_Staphylococcus 1759
1:6:3 0.00187617 g_GCA-900066755:s_GCA_900066755.1 121
1:6:4 0.00161921 g_Streptococcus:s_Streptococcus_lutetiensis 12
1:6:5 0.00160288 g_Streptococcus:s_Streptococcus_mutans 740
1:6:6 0.00160131 g_Anaerotruncus:s_Anaerotruncus_rubiinfantis 1607
1:6:7 0.00147728 g_Streptococcus:s_Streptococcus_mutans 1758
1:6:8 0.00125847 g_Clostridium:s_Clostridium_saudiense 848
1:6:9 0.00118497 g_CAG-81:s_CAG-81_sp1 1760
1:6:10 0.00108475 f_Clostridiaceae:g_Clostridium 212
1:6:11 0.00102825 g_Clostridium:s_Clostridium_paraputrificum 1961
1:6:12 0.000723176 g_UBA1191:s_GCA_900066305.1 1073
1:6:13 0.000695911 f_Anaerovoracaceae:g_CAG-145 265
1:6:14 0.000331189 g_Massilimaliae:s_GCF_900186585.1 1322
1:6:15 0.000123589 g_Anaerotruncus:s_Anaerotruncus_rubiinfantis 1042
1:6:16 0 o_RFN20:f_CAG-826 403
1:6:17 0 g_Eubacterium_G:s_Eubacterium_G_ventriosum 376
1:6:18 0 g_Eubacterium_G:s_Eubacterium_G_ventriosum 647
1:6:19 0 f_Ruminococcaceae:g_Subdoligranulum 782
1:6:20 0 f_Dialisteraceae:g_Dialister 1365
1:6:21 0 g_Eubacterium_D:s_Eubacterium_D_innocuum 150
1:6:22 0 f_Oscillospiraceae:g_Ruminiclostridium_C 1447
1:6:23 0 g_Lactobacillus_H:s_Lactobacillus_H_antri 1883
1:7:1 0.0154878 o_TANB77:f_CAG-508 728
1:7:2 0.000925677 c_Clostridia:o_Lachnospirales 804
1:7:3 0.000852875 g_Anaerosporobacter:s_Anaerosporobacter_mobilis 900
1:7:4 0.000808459 g_Clostridium_P:s_GCF_001403635.1 679
1:7:5 0.000728852 f_Sporolactobacillaceae:g_Sporolactobacillus 1778
1:7:6 0.00069471 g_Peptoniphilus:s_Peptoniphilus_obesi 564
1:7:7 0.000678421 f_Lachnospiraceae:g_Blautia_A 1852
1:7:8 0.000645909 g_Collinsella:s_Collinsella_aerofaciens 172
1:7:9 0.000601268 f_Ruminococcaceae:g_Subdoligranulum 567
1:7:10 0.000576216 g_Intestinimonas:s_Intestinimonas_massiliensis 710
1:7:11 0.000557824 f_DTU089:g_Ruminococcus_E 1921
1:7:12 0.000524513 f_Clostridiaceae:g_Clostridium 26
1:7:13 0.000513018 o_Christensenellales:f_CAG-74 1004
1:7:14 0.00050636 g_Emergencia:s_GCA_900066695.1 1863
1:7:15 0.000503562 o_Christensenellales:f_Christensenellaceae 705
1:7:16 0.000454206 g_Clostridium_F:s_Clostridium_F_sporogenes_A 1553
1:7:17 0.00044888 o_Lachnospirales:f_Lachnospiraceae 1428
1:7:18 0.000431494 f_DTU089:g_Eubacterium_R 1773
1:7:19 0.000350114 g_Clostridioides:s_Clostridioides_difficile_C 1006
1:7:20 0.000349607 g_Coprococcus_B:s_Coprococcus_B_comes 1110
1:7:21 0.000347879 g_Enterococcus:s_Enterococcus_faecalis 216
1:7:22 0.000342615 g_Anaerostipes:s_GCF_000508985.1 237
1:7:23 0.000293102 o_Oscillospirales:f_Oscillospiraceae 56
1:7:24 0.000293102 g_Clostridium_AA:s_Clostridium_AA_polynesiense 675
1:7:25 0.000288731 f_Eubacteriaceae:g_Eubacterium 983
1:7:26 0.000288731 g_Eubacterium_I:s_Eubacterium_I_ramulus 1014
1:7:27 0.000288731 f_Fusobacteriaceae:g_Fusobacterium_A 901
1:7:28 0.000288731 g_Hungatella:s_Hungatella_hathewayi 1003
1:7:29 0.000235787 g_Anaerostipes:s_Anaerostipes_caccae 209
1:7:30 0.000235787 f_Acetonemaceae:g_Anaerosporomusa 213
1:7:31 0.000235787 g_Fusobacterium_A:s_Fusobacterium_A_ulcerans 462
1:7:32 0.000235787 g_UBA1394:s_GCA_900066845.1 822
1:7:33 0.000235787 f_Peptostreptococcaceae:g_Terrisporobacter 944
1:7:34 0.000235787 g_Intestinibacter:s_Intestinibacter_bartlettii 986
1:7:35 0.000235787 g_Intestinibacter:s_Intestinibacter_bartlettii 1182
1:7:36 0.000235787 g_Hungatella:s_Hungatella_hathewayi_A 1256
1:7:37 0.000235787 c_Lentisphaeria:o_UBA1784 1471
1:7:38 0.000235787 g_Intestinibacter:s_Intestinibacter_bartlettii 1486
1:7:39 0.000235787 f_Oscillospiraceae:g_Clostridium_AJ 1801
1:7:40 0.000235787 o_Lachnospirales:f_Lachnospiraceae 572
1:7:41 0.000105889 f_Coriobacteriaceae:g_Collinsella 1725
1:7:42 5.58474e-05 f_Coriobacteriaceae:g_Collinsella 228
1:7:43 5.44647e-05 f_Coriobacteriaceae:g_Collinsella 1271
1:7:44 5.44088e-05 f_Coriobacteriaceae:g_Collinsella 1584
1:7:45 5.38628e-05 g_Butyrivibrio_A:s_Butyrivibrio_A_crossotus 142
1:7:46 5.36573e-05 f_Coriobacteriaceae:g_Collinsella 254
1:7:47 5.29444e-05 f_DTU089:g_Ruminococcus_E 709
1:7:48 5.29444e-05 f_Coriobacteriaceae:g_Collinsella 1079
1:7:49 0 f_Coriobacteriaceae:g_Collinsella 167
1:7:50 0 f_Coriobacteriaceae:g_Collinsella 305
1:7:51 0 f_Coriobacteriaceae:g_Collinsella 411
1:7:52 0 g_Clostridium_Q:s_GCA_000434655.1 595
1:7:53 0 f_Coriobacteriaceae:g_Collinsella 681
1:7:54 0 f_Coriobacteriaceae:g_Collinsella 759
1:7:55 0 f_Coriobacteriaceae:g_Collinsella 781
1:7:56 0 f_Lachnospiraceae:g_Agathobacter 783
1:7:57 0 f_Coriobacteriaceae:g_Collinsella 938
1:7:58 0 f_Coriobacteriaceae:g_Collinsella 966
1:7:59 0 f_Coriobacteriaceae:g_Collinsella 1083
1:7:60 0 g_Collinsella:s_GCF_002232035.1 1297
1:7:61 0 f_Coriobacteriaceae:g_Collinsella 1343
1:7:62 0 f_Coriobacteriaceae:g_Collinsella 1460
1:7:63 0 f_Coriobacteriaceae:g_Collinsella 1467
1:7:64 0 f_Coriobacteriaceae:g_Collinsella 1714
1:7:65 0 f_Coriobacteriaceae:g_Collinsella 1904
1:7:66 0 f_Ruminococcaceae:g_Faecalibacterium 1946
1:7:67 0 g_CAG-590:s_GCA_000431135.1 1260
1:7:68 0 f_Eggerthellaceae:g_Senegalimassilia 1851
1:7:69 0 g_Ruminococcus_B:s_Ruminococcus_B_lactaris 407
1:7:70 0 f_Coriobacteriaceae:g_Collinsella 939
1:7:71 0 g_Oscillibacter:s_Oscillibacter_sp6 1227
1:7:72 0 f_Coriobacteriaceae:g_Collinsella 1360
1:7:73 0 g_Oscillibacter:s_Oscillibacter_sp6 1817
1:7:74 0 g_Ruminococcus_A:s_GCA_900066745.1 789
1:7:75 0 g_Ruminococcus_A:s_GCA_900066745.1 1470
1:8:1:1:1:1 0.00718447 f_Coriobacteriaceae:g_Collinsella 1313
1:8:1:1:1:2 5.29444e-05 f_Coriobacteriaceae:g_Collinsella 880
1:8:1:1:1:3 0 f_Coriobacteriaceae:g_Collinsella 0
1:8:1:1:1:4 0 f_Coriobacteriaceae:g_Collinsella 13
1:8:1:1:1:5 0 g_Collinsella:s_Collinsella_aerofaciens 31
1:8:1:1:1:6 0 f_Coriobacteriaceae:g_Collinsella 44
1:8:1:1:1:7 0 f_Coriobacteriaceae:g_Collinsella 125
1:8:1:1:1:8 0 f_Coriobacteriaceae:g_Collinsella 359
1:8:1:1:1:9 0 f_Coriobacteriaceae:g_Collinsella 389
1:8:1:1:1:10 0 f_Coriobacteriaceae:g_Collinsella 401
1:8:1:1:1:11 0 f_Coriobacteriaceae:g_Collinsella 419
1:8:1:1:1:12 0 f_Coriobacteriaceae:g_Collinsella 503
1:8:1:1:1:13 0 g_Collinsella:s_Collinsella_aerofaciens 533
1:8:1:1:1:14 0 f_Coriobacteriaceae:g_Collinsella 594
1:8:1:1:1:15 0 f_Coriobacteriaceae:g_Collinsella 763
1:8:1:1:1:16 0 f_Coriobacteriaceae:g_Collinsella 868
1:8:1:1:1:17 0 f_Coriobacteriaceae:g_Collinsella 992
1:8:1:1:1:18 0 f_Coriobacteriaceae:g_Collinsella 1105
1:8:1:1:1:19 0 f_Coriobacteriaceae:g_Collinsella 1121
1:8:1:1:1:20 0 f_Coriobacteriaceae:g_Collinsella 1124
1:8:1:1:1:21 0 f_Coriobacteriaceae:g_Collinsella 1135
1:8:1:1:1:22 0 f_Coriobacteriaceae:g_Collinsella 1176
1:8:1:1:1:23 0 f_Coriobacteriaceae:g_Collinsella 1196
1:8:1:1:1:24 0 f_Coriobacteriaceae:g_Collinsella 1237
1:8:1:1:1:25 0 f_Coriobacteriaceae:g_Collinsella 1524
1:8:1:1:1:26 0 g_Collinsella:s_Collinsella_aerofaciens 1557
1:8:1:1:1:27 0 f_Coriobacteriaceae:g_Collinsella 1653
1:8:1:1:1:28 0 f_Coriobacteriaceae:g_Collinsella 1747
1:8:1:1:1:29 0 f_Coriobacteriaceae:g_Collinsella 1761
1:8:1:1:1:30 0 f_Coriobacteriaceae:g_Collinsella 1781
1:8:1:1:1:31 0 f_Coriobacteriaceae:g_Collinsella 1788
1:8:1:1:1:32 0 f_Coriobacteriaceae:g_Collinsella 1922
1:8:1:1:1:33 0 f_Coriobacteriaceae:g_Collinsella 1928
1:8:1:1:2:1 0.000607108 f_Coriobacteriaceae:g_Collinsella 199
1:8:1:1:2:2 0.000289667 f_Coriobacteriaceae:g_Collinsella 1640
1:8:1:2:1 0.00242329 f_Coriobacteriaceae:g_Collinsella 543
1:8:1:2:2 0.00159725 f_Coriobacteriaceae:g_Collinsella 375
1:8:1:3:1 0.00291756 f_Coriobacteriaceae:g_Collinsella 833
1:8:1:3:2 0.000339674 g_Collinsella:s_Collinsella_aerofaciens 1177
1:8:1:3:3 0 f_Coriobacteriaceae:g_Collinsella 1171
1:8:1:3:4 0 f_Coriobacteriaceae:g_Collinsella 1910
1:8:1:4:1 0.000909307 f_Coriobacteriaceae:g_Collinsella 1438
1:8:1:5:1 0.000220778 f_Coriobacteriaceae:g_Collinsella 774
1:8:1:5:2 0.000114889 f_Coriobacteriaceae:g_Collinsella 967
1:8:1:5:3 0.000105889 f_Coriobacteriaceae:g_Collinsella 1797
1:8:1:5:4 6.19449e-05 f_Coriobacteriaceae:g_Collinsella 226
1:8:1:6:1 0.000456027 f_Coriobacteriaceae:g_Collinsella 1071
1:8:1:7:1 0.000387112 f_Coriobacteriaceae:g_Collinsella 1587
1:8:1:8:1 0.000334167 g_Collinsella:s_Collinsella_aerofaciens 1854
1:8:1:9:1 0 f_Coriobacteriaceae:g_Collinsella 606
1:8:1:10:1 0 f_Coriobacteriaceae:g_Collinsella 324
1:8:1:11:1 0 f_Coriobacteriaceae:g_Collinsella 378
1:8:1:12:1 0 f_Coriobacteriaceae:g_Collinsella 494
1:8:1:13:1 0 f_Coriobacteriaceae:g_Collinsella 570
1:8:1:14:1 0 g_Collinsella:s_Collinsella_aerofaciens 1115
1:8:1:15:1 0 f_Coriobacteriaceae:g_Collinsella 1218
1:8:2:1 0.00237324 f_Coriobacteriaceae:g_Enorma 840
1:8:2:2 0 f_Coriobacteriaceae:g_Collinsella 1459
1:8:3:1 0.00159802 f_Coriobacteriaceae:g_Collinsella 245
1:8:3:2 0 f_Coriobacteriaceae:g_Collinsella 1272
1:8:4:1 0.00104129 g_Collinsella:s_Collinsella_ihuae 287
1:8:5:1:1 0.000317666 f_Coriobacteriaceae:g_Collinsella 926
1:8:5:2:1 0.000158833 f_Coriobacteriaceae:g_Collinsella 136
1:8:5:3:1 0.000107353 f_Coriobacteriaceae:g_Collinsella 362
1:8:5:4:1 0.000105889 g_Collinsella:s_Collinsella_aerofaciens 1080
1:8:5:4:2 0 f_Coriobacteriaceae:g_Collinsella 839
1:8:5:4:3 0 f_Coriobacteriaceae:g_Collinsella 1679
1:8:5:5:1 5.29444e-05 f_Coriobacteriaceae:g_Collinsella 66
1:8:5:5:2 0 f_Coriobacteriaceae:g_Collinsella 877
1:8:5:6:1 0 f_Coriobacteriaceae:g_Collinsella 291
1:8:5:7:1 0 f_Coriobacteriaceae:g_Collinsella 795
1:8:5:8:1 0 g_Collinsella:s_Collinsella_aerofaciens 882
1:8:5:9:1 0 f_Coriobacteriaceae:g_Collinsella 1375
1:8:6:1 0.000557423 f_Coriobacteriaceae:g_Collinsella 1379
1:8:7:1 0.000320129 f_Muribaculaceae:g_CAG-485 721
1:8:8:1 0.000214164 c_Coriobacteriia:o_Coriobacteriales 1779
1:8:9:1 0.000166334 f_Coriobacteriaceae:g_Collinsella 807
1:8:10:1 0.000166334 g_Collinsella:s_Collinsella_aerofaciens 1490
1:8:11:1 6.80165e-05 g_Enorma:s_Enorma_timonensis 1825
1:8:11:2 5.31957e-05 f_Coriobacteriaceae:g_Collinsella 623
1:8:12:1 0.000113389 g_Collinsella:s_Collinsella_aerofaciens_B 1889
1:8:13:1 5.29444e-05 f_Coriobacteriaceae:g_Collinsella 352
1:8:13:2 5.29444e-05 f_Coriobacteriaceae:g_Collinsella 693
1:8:13:3 0 f_Coriobacteriaceae:g_Collinsella 654
1:8:14:1 0.000105889 f_Coriobacteriaceae:g_Collinsella 644
1:8:15:1 7.33505e-05 f_Coriobacteriaceae:g_Collinsella 50
1:8:16:1 5.44088e-05 f_Coriobacteriaceae:g_Collinsella 1344
1:8:17:1 5.29444e-05 f_Coriobacteriaceae:g_Collinsella 553
1:8:17:2 0 g_Collinsella:s_GCF_002232035.1 257
1:8:18:1 5.29444e-05 f_Coriobacteriaceae:g_Collinsella 1769
1:8:18:2 0 f_Coriobacteriaceae:g_Collinsella 90
1:8:19:1 0 f_Coriobacteriaceae:g_Collinsella 1857
1:8:20:1 0 f_Coriobacteriaceae:g_Collinsella 460
1:8:21:1 0 f_Coriobacteriaceae:g_Collinsella 3
1:8:22:1 0 f_Coriobacteriaceae:g_Collinsella 268
1:8:23:1 0 f_Coriobacteriaceae:g_Collinsella 326
1:8:24:1 0 f_Coriobacteriaceae:g_Collinsella 388
1:8:25:1 0 f_Coriobacteriaceae:g_Collinsella 1178
1:8:26:1 0 f_Coriobacteriaceae:g_Collinsella 1488
1:8:27:1 0 g_Collinsella:s_GCF_002232035.1 18
1:8:28:1 0 f_Coriobacteriaceae:g_Collinsella 22
1:8:29:1 0 f_Coriobacteriaceae:g_Collinsella 52
1:8:30:1 0 f_Coriobacteriaceae:g_Collinsella 622
1:8:31:1 0 f_Coriobacteriaceae:g_Collinsella 704
1:8:32:1 0 f_Coriobacteriaceae:g_Collinsella 117
1:8:33:1 0 f_Coriobacteriaceae:g_Collinsella 128
1:8:34:1 0 f_Coriobacteriaceae:g_Collinsella 158
1:8:35:1 0 g_Collinsella:s_Collinsella_aerofaciens 169
1:8:36:1 0 f_Coriobacteriaceae:g_Collinsella 241
1:8:37:1 0 f_Coriobacteriaceae:g_Collinsella 286
1:8:38:1 0 g_Collinsella:s_Collinsella_aerofaciens 329
1:8:39:1 0 g_Collinsella:s_Collinsella_aerofaciens 333
1:8:40:1 0 f_Coriobacteriaceae:g_Collinsella 374
1:8:41:1 0 f_Coriobacteriaceae:g_Collinsella 408
1:8:42:1 0 f_Coriobacteriaceae:g_Collinsella 415
1:8:43:1 0 f_Coriobacteriaceae:g_Collinsella 422
1:8:44:1 0 g_Collinsella:s_Collinsella_aerofaciens 455
1:8:45:1 0 g_Collinsella:s_Collinsella_aerofaciens 488
1:8:46:1 0 f_Coriobacteriaceae:g_Collinsella 506
1:8:47:1 0 f_Coriobacteriaceae:g_Collinsella 512
1:8:48:1 0 f_Coriobacteriaceae:g_Collinsella 542
1:8:49:1 0 f_Coriobacteriaceae:g_Collinsella 546
1:8:50:1 0 f_Coriobacteriaceae:g_Collinsella 557
1:8:51:1 0 f_Coriobacteriaceae:g_Collinsella 592
1:8:52:1 0 f_Coriobacteriaceae:g_Collinsella 665
1:8:53:1 0 f_Coriobacteriaceae:g_Collinsella 707
1:8:54:1 0 f_Coriobacteriaceae:g_Collinsella 724
1:8:55:1 0 g_Collinsella:s_Collinsella_aerofaciens 796
1:8:56:1 0 f_Coriobacteriaceae:g_Collinsella 911
1:8:57:1 0 f_Coriobacteriaceae:g_Collinsella 945
1:8:58:1 0 f_Coriobacteriaceae:g_Collinsella 1111
1:8:59:1 0 f_Coriobacteriaceae:g_Collinsella 1145
1:8:60:1 0 f_Coriobacteriaceae:g_Collinsella 1238
1:8:61:1 0 f_Coriobacteriaceae:g_Collinsella 1263
1:8:62:1 0 f_Coriobacteriaceae:g_Collinsella 1338
1:8:63:1 0 f_Coriobacteriaceae:g_Collinsella 1430
1:8:64:1 0 f_Coriobacteriaceae:g_Collinsella 1445
1:8:65:1 0 f_Coriobacteriaceae:g_Collinsella 1469
1:8:66:1 0 f_Coriobacteriaceae:g_Collinsella 1506
1:8:67:1 0 g_Collinsella:s_Collinsella_aerofaciens 1567
1:8:68:1 0 f_Coriobacteriaceae:g_Collinsella 1590
1:8:69:1 0 f_Coriobacteriaceae:g_Collinsella 1630
1:8:70:1 0 f_Coriobacteriaceae:g_Collinsella 1659
1:8:71:1 0 f_Coriobacteriaceae:g_Collinsella 1674
1:8:72:1 0 f_Coriobacteriaceae:g_Collinsella 1718
1:8:73:1 0 f_Coriobacteriaceae:g_Collinsella 1868
1:8:74:1 0 f_Coriobacteriaceae:g_Collinsella 1913
1:8:75:1 0 f_Coriobacteriaceae:g_Collinsella 1916
1:8:76:1 0 f_Coriobacteriaceae:g_Collinsella 1947
1:9:1 0.00778304 g_Nosocomiicoccus:s_Nosocomiicoccus_massiliensis 1838
1:9:2 0.00479402 o_Bacteroidales:f_Muribaculaceae 1533
1:9:3 0.0024923 g_UBA7173:s_GCA_001915385.1 912
1:9:4 0.00238082 f_Coriobacteriaceae:g_Collinsella 535
1:9:5 0.00185329 f_CAG-138:g_CAG-1024 1713
1:9:6 0.00164632 f_Muribaculaceae:g_UBA7173 1570
1:9:7 0.000781087 g_CAG-460:s_GCA_000437315.1 1334
1:9:8 0.000740261 g_Parabacteroides:s_Parabacteroides_distasonis 1678
1:9:9 0.000370611 p_Firmicutes:c_Clostridia 843
1:9:10 0.000243244 g_Parabacteroides:s_Parabacteroides_distasonis 673
1:9:11 0.000218322 f_CAG-508:g_CAG-354 1230
1:9:12 0.000127896 f_Coriobacteriaceae:g_Collinsella 442
1:9:13 0.000127896 f_Coriobacteriaceae:g_Collinsella 1681
1:9:14 0 c_Alphaproteobacteria:o_RF32 428
1:9:15 0 f_UBA660:g_CAG-611 713
1:10:1 0.0155692 g_Gorillibacterium:s_GCF_001457415.1 1418
1:10:2 0.00778092 g_Paenibacillus_L:s_Paenibacillus_L_senegalensis 1651
1:10:3 0 c_Alphaproteobacteria:o_RF32 1129
1:11:1 0.00959084 g_CAG-1031:s_GCA_000431215.1 1792
1:11:2 0.00782008 f_CAG-314:g_CAG-1435 30
1:11:3 0.00181477 g_Helicobacter_B:s_Helicobacter_B_canis 1018
1:11:4 0.000765566 f_CAG-314:g_CAG-314 682
1:11:5 0.000599663 g_GCA-900066995:s_GCA_900066995.1 1813
1:11:6 0.00050354 g_CAG-314:s_GCA_000437915.1 273
1:11:7 0.000281982 f_Veillonellaceae:g_Veillonella 534
1:11:8 0.000159546 f_Coriobacteriaceae:g_Collinsella 1777
1:11:9 0.000113995 g_Helicobacter_A:s_Helicobacter_A_bilis 568
1:11:10 0.000112782 c_Clostridia:o_Christensenellales 1339
1:11:11 5.29444e-05 o_Oscillospirales:f_Ruminococcaceae 808
1:11:12 5.29444e-05 f_Desulfovibrionaceae:g_Desulfovibrio 454
1:11:13 0 f_Ruminococcaceae:g_Negativibacillus 8
1:11:14 0 g_Corynebacterium:s_Corynebacterium_ihumii 261
1:11:15 0 f_CAG-274:g_CAG-274 368
1:11:16 0 g_Desulfovibrio:s_Desulfovibrio_piger 626
1:11:17 0 f_Coriobacteriaceae:g_Collinsella 1597
1:12:1 0.0139979 g_Desulfitobacterium:s_Desulfitobacterium_hafniense 928
1:12:2 0.00311457 g_Streptococcus:s_Streptococcus_anginosus 608
1:12:3 0.00110577 f_Gastranaerophilaceae:g_UBA2883 1504
1:12:4 0.000855439 g_Alistipes:s_GCA_000434235.1 43
1:12:5 0.000787148 g_CAG-196:s_GCA_002102725.1 1013
1:12:6 0.000763313 f_CAG-917:g_CAG-475 1551
1:12:7 0.00046584 f_CAG-312:g_CAG-312 770
1:12:8 0.000213242 f_UBA932:g_RC9 1410
1:12:9 0.000110488 o_Oscillospirales:f_Ruminococcaceae 518
1:12:10 5.36573e-05 g_Clostridium_P:s_Clostridium_P_perfringens 1707
1:12:11 5.29444e-05 g_Pediococcus:s_Pediococcus_acidilactici 1346
1:12:12 0 g_Alistipes:s_Alistipes_onderdonkii 624
1:12:13 0 g_Alistipes:s_Alistipes_shahii 1150
1:12:14 0 g_Faecalibacterium:s_Faecalibacterium_prausnitzii_A 1413
1:12:15 0 g_Alistipes:s_Alistipes_onderdonkii 1484
1:12:16 0 g_Subdoligranulum:s_Subdoligranulum_variabile 1534
1:12:17 0 g_Ruthenibacterium:s_Ruthenibacterium_lactatiformans 1295
1:13:1 0.00100029 g_CAG-417:s_GCA_000432835.1 296
1:13:2 0.000936247 g_CAG-451:s_GCA_000438295.1 1197
1:13:3 0.00086477 o_RF39:f_UBA660 219
1:13:4 0.000777031 g_CAG-605:s_GCA_000433475.1 1242
1:13:5 0.000628345 f_Erysipelatoclostridiaceae:g_Catenibacterium 230
1:13:6 0.000571674 g_CAG-605:s_CAG-605_sp2 687
1:13:7 0.000562059 f_UBA660:g_CAG-433 772
1:13:8 0.000561593 o_Opitutales:f_CAG-312 869
1:13:9 0.000514159 f_UBA660:g_CAG-776 1481
1:13:10 0.000503106 g_Turicibacter:s_Turicibacter_sanguinis_A 115
1:13:11 0.000485846 g_CAG-460:s_GCA_000437355.1 1392
1:13:12 0.000480516 g_Bacillus:s_Bacillus_paralicheniformis 379
1:13:13 0.000433695 f_Erysipelatoclostridiaceae:g_Catenibacterium 1772
1:13:14 0.000425603 g_Bacillus:s_Bacillus_paralicheniformis 1389
1:13:15 0.000386505 g_Holdemanella:s_Holdemanella_biformis 373
1:13:16 0.00037487 f_UBA660:g_CAG-877 1525
1:13:17 0.000338188 o_ML615J-28:f_CAG-313 1932
1:13:18 0.0003361 g_CAG-302:s_CAG-302_sp3 165
1:13:19 0.000335072 g_Oceanobacillus:s_Oceanobacillus_jeddahense 457
1:13:20 0.000324594 f_UBA660:g_CAG-877 1147
1:13:21 0.000266526 f_Eggerthellaceae:g_CAG-1427 406
1:13:22 0.000226333 f_UBA660:g_CAG-884 1364
1:13:23 0.000225512 g_KLE1796:s_GCF_001580115.1 1966
1:13:24 0.000222666 f_Eggerthellaceae:g_CAG-1427 892
1:13:25 0.000217629 f_Erysipelotrichaceae:g_Holdemanella 1834
1:13:26 0.000217374 g_Turicibacter:s_Turicibacter_sanguinis_A 867
1:13:27 0.000217266 g_CAG-826:s_GCA_000437235.1 1229
1:13:28 0.000216119 c_Bacilli:o_RFN20 1076
1:13:29 0.00021321 g_Bacillus_X:s_Bacillus_X_simplex 1494
1:13:30 0.000212367 g_Lactobacillus_B:s_Lactobacillus_B_ruminis 1454
1:13:31 0.000211778 g_Kurthia:s_Kurthia_massiliensis 895
1:13:32 0.000178631 f_Eggerthellaceae:g_CAG-1427 33
1:13:33 0.000176788 g_CAG-307:s_GCA_000437575.1 625
1:13:34 0.000170261 g_CAG-433:s_CAG-433_sp1 126
1:13:35 0.000167861 f_UBA660:g_CAG-1000 1637
1:13:36 0.000167647 o_Erysipelotrichales:f_Erysipelotrichaceae 1259
1:13:37 0.000163862 g_Lactobacillus_B:s_Lactobacillus_B_ruminis 1108
1:13:38 0.000163469 f_Erysipelotrichaceae:g_Holdemanella 1217
1:13:39 0.000162554 f_Porphyromonadaceae:g_Porphyromonas 431
1:13:40 0.000161736 f_Erysipelotrichaceae:g_Eubacterium_D 1702
1:13:41 0.000160266 g_CAG-631:s_GCA_000433015.1 452
1:13:42 0.000160266 f_Exiguobacteraceae:g_Exiguobacterium_A 885
1:13:43 0.000160266 f_Exiguobacteraceae:g_Exiguobacterium_A 1595
1:13:44 0.000159548 f_UBA660:g_CAG-460 960
1:13:45 0.000159378 g_Enterococcus_C:s_Enterococcus_C_massiliensis 1411
1:13:46 0.000158833 g_Thalassobacillus:s_GCF_001368835.1 1692
1:13:47 0.000116769 f_Eggerthellaceae:g_CAG-1427 1017
1:13:48 0.000113425 g_Bacteroides:s_Bacteroides_stercoris 461
1:13:49 0.000112288 f_UBA660:g_CAG-302 889
1:13:50 0.00011174 g_Bacteroides_A:s_GCA_000436795.1 1250
1:13:51 0.000110918 g_Aneurinibacillus:s_Aneurinibacillus_aneurinilyticus 1536
1:13:52 0.000107573 g_Lactobacillus_B:s_Lactobacillus_B_animalis 1317
1:13:53 0.000107573 g_Lactobacillus:s_Lactobacillus_helveticus 420
1:13:54 0.000106434 c_Lentisphaeria:o_UBA1784 1917
1:13:55 0.00010614 g_Enterococcus_B:s_Enterococcus_B_durans 525
1:13:56 0.00010614 g_Lactobacillus_C:s_Lactobacillus_C_rhamnosus 1662
1:13:57 0.000105889 g_CAG-313:s_GCA_000433995.1 601
1:13:58 0.000105889 f_CAG-288:g_CAG-568 1202
1:13:59 0.000105889 f_Erysipelotrichaceae:g_Holdemanella 312
1:13:60 0.000105889 g_CAG-536:s_GCA_000434355.1 651
1:13:61 0.000105889 g_Bacillus_A:s_Bacillus_A_thuringiensis_J 1213
1:13:62 5.92374e-05 f_UBA660:g_CAG-605 195
1:13:63 5.87959e-05 g_Enterococcus_D:s_Enterococcus_D_gallinarum 41
1:13:64 5.87959e-05 f_Erysipelatoclostridiaceae:g_Beduini 1307
1:13:65 5.87959e-05 g_Eubacterium_D:s_Eubacterium_D_sp1 1402
1:13:66 5.87959e-05 g_Faecalicoccus:s_Faecalicoccus_pleomorphus 1529
1:13:67 5.79733e-05 g_CAG-1427:s_GCA_000435675.1 104
1:13:68 5.79733e-05 g_Stoquefichus:s_Stoquefichus_massiliensis 303
1:13:69 5.79733e-05 g_CAG-1427:s_GCA_000436075.1 1114
1:13:70 5.79733e-05 f_Erysipelotrichaceae:g_Holdemanella 1453
1:13:71 5.79733e-05 f_Eggerthellaceae:g_CAG-1427 1622
1:13:72 5.59521e-05 g_Timonella:s_Timonella_senegalensis 1330
1:13:73 5.58474e-05 f_Acidaminococcaceae:g_Phascolarctobacterium 1939
1:13:74 5.52826e-05 g_CAG-776:s_GCA_000438195.1 210
1:13:75 5.4403e-05 f_Eggerthellaceae:g_CAG-1427 79
1:13:76 5.34892e-05 o_Gastranaerophilales:f_Gastranaerophilaceae 1072
1:13:77 5.34892e-05 f_UBA660:g_CAG-877 1502
1:13:78 5.31957e-05 g_Phocea:s_Phocea_massiliensis 65
1:13:79 5.31957e-05 o_Oscillospirales:f_CAG-272 519
1:13:80 5.31957e-05 g_CAG-988:s_GCA_000437335.1 933
1:13:81 5.31957e-05 g_CAG-302:s_GCA_000431795.1 1097
1:13:82 5.31957e-05 o_RF39:f_UBA660 1269
1:13:83 5.31957e-05 f_Aerococcaceae:g_Granulicatella 1510
1:13:84 5.31957e-05 g_Lactobacillus:s_Lactobacillus_intestinalis 1790
1:13:85 5.31957e-05 f_UBA660:g_CAG-877 998
1:13:86 5.31957e-05 g_Lactobacillus:s_Lactobacillus_johnsonii 485
1:13:87 5.29444e-05 f_Erysipelotrichaceae:g_Holdemanella 222
1:13:88 5.29444e-05 f_Treponemataceae:g_Treponema_D 800
1:13:89 5.29444e-05 g_Coprococcus:s_Coprococcus_eutactus_A 1191
1:13:90 5.29444e-05 g_Bacteroides:s_Bacteroides_ovatus 1682
1:13:91 5.29444e-05 g_Bacteroides:s_Bacteroides_uniformis 1955
1:13:92 5.29444e-05 g_Streptococcus:s_Streptococcus_timonensis 1287
1:13:93 5.29444e-05 o_RF39:f_UBA660 343
1:13:94 5.29444e-05 g_CAG-568:s_GCA_000434395.1 1046
1:13:95 5.29444e-05 o_Acholeplasmatales:f_CAG-307 202
1:13:96 5.29444e-05 g_CAG-449:s_GCA_000432895.1 1887
1:13:97 5.29444e-05 g_CAG-877:s_GCA_000433455.1 1243
1:13:98 5.29444e-05 f_Bacteroidaceae:g_Bacteroides_A 42
1:13:99 5.29444e-05 f_Erysipelotrichaceae:g_Holdemanella 106
1:13:100 5.29444e-05 g_Holdemania:s_Holdemania_massiliensis 111
1:13:101 5.29444e-05 o_Oscillospirales:f_DTU089 129
1:13:102 5.29444e-05 g_Collinsella:s_Collinsella_aerofaciens 157
1:13:103 5.29444e-05 f_Coriobacteriaceae:g_Collinsella 185
1:13:104 5.29444e-05 g_Eubacterium_D:s_Eubacterium_D_innocuum 463
1:13:105 5.29444e-05 g_Collinsella:s_Collinsella_aerofaciens 479
1:13:106 5.29444e-05 g_Bacillus_AD:s_Bacillus_AD_massilioanorexius 492
1:13:107 5.29444e-05 g_Lactobacillus_F:s_Lactobacillus_F_plantarum 575
1:13:108 5.29444e-05 g_Bacillus_A:s_Bacillus_A_cereus_G 581
1:13:109 5.29444e-05 g_Lactobacillus_G:s_Lactobacillus_G_hilgardii 866
1:13:110 5.29444e-05 g_Eubacterium_D:s_Eubacterium_D_innocuum 894
1:13:111 5.29444e-05 g_Holdemania:s_GCF_900120005.1 923
1:13:112 5.29444e-05 g_Collinsella:s_Collinsella_aerofaciens 1002
1:13:113 5.29444e-05 g_CAG-217:s_CAG-217_sp1 1062
1:13:114 5.29444e-05 g_Holdemania:s_Holdemania_filiformis 1186
1:13:115 5.29444e-05 f_Rikenellaceae:g_Alistipes_A 1214
1:13:116 5.29444e-05 o_Oscillospirales:f_DTU089 1452
1:13:117 5.29444e-05 g_Virgibacillus:s_Virgibacillus_massiliensis 1516
1:13:118 5.29444e-05 f_DTU089:g_Neglecta 1768
1:13:119 5.29444e-05 f_DTU089:g_CAG-180 1795
1:13:120 5.29444e-05 p_Firmicutes:c_Negativicutes 1824
1:13:121 5.29444e-05 f_Akkermansiaceae:g_Akkermansia 1855
1:13:122 5.29444e-05 g_Agathobacter:s_Agathobacter_rectalis 75
1:13:123 5.29444e-05 g_Ruminococcus_B:s_Ruminococcus_B_gnavus 803
1:13:124 0 f_UBA660:g_CAG-533 1353
1:13:125 0 f_Fusobacteriaceae:g_Fusobacterium_B 1675
1:13:126 0 f_Erysipelotrichaceae:g_Faecalicoccus 631
1:13:127 0 g_Anaerofustis:s_Anaerofustis_stercorihominis 1473
1:13:128 0 g_CAG-710:s_GCA_000432595.1 1065
1:13:129 0 f_UBA660:g_CAG-877 1321
1:13:130 0 f_UBA660:g_CAG-988 1373
1:13:131 0 g_CAG-878:s_GCA_000432255.1 1226
1:13:132 0 f_UBA660:g_CAG-533 487
1:13:133 0 g_CAG-1000:s_GCA_000434555.1 634
1:13:134 0 f_UBA660:g_CAG-884 1247
1:13:135 0 g_CAG-533:s_GCA_000434495.1 1302
1:13:136 0 p_Verrucomicrobiota:c_Kiritimatiellae 1667
1:13:137 0 o_RFN20:f_CAG-826 1663
1:14:1 0.0102734 g_Clostridium_Q:s_Clostridium_Q_symbiosum 1909
1:14:2 0.00711478 f_Barnesiellaceae:g_Barnesiella 1791
1:14:3 0.00102437 g_Clostridium_Q:s_Clostridium_Q_symbiosum 969
1:14:4 0.000686254 o_Lachnospirales:f_Lachnospiraceae 1222
1:14:5 0.000106602 g_Eubacterium_E:s_Eubacterium_E_hallii_A 1832
1:14:6 5.38628e-05 f_CAG-138:g_Phil1 1944
1:14:7 5.29444e-05 f_Lachnospiraceae:g_Clostridium_M 571
1:14:8 0 f_Lachnospiraceae:g_Clostridium_M 1894
1:15:1:1 0.00371072 f_Lachnospiraceae:g_CAG-303 1954
1:15:1:2 0.0034988 g_TF01-11:s_GCA_000438095.1 600
1:15:1:3 0.00319083 g_Roseburia:s_Roseburia_intestinalis 1472
1:15:1:4 0.00272061 o_Lachnospirales:f_Lachnospiraceae 1184
1:15:1:5 0.00171189 g_Lachnospira:s_GCA_000431735.1 1723
1:15:1:6 0.000621929 g_Lachnospira:s_Lachnospira_eligens 1816
1:15:1:7 0.000171041 f_Lachnospiraceae:g_Lachnospira 99
1:15:1:8 0.000105889 f_Lachnospiraceae:g_Lachnospira 1581
1:15:2:1 0.00203323 g_Lachnospira:s_Lachnospira_rogosae 715
1:15:2:2 0.00027786 g_Lachnospira:s_Lachnospira_rogosae 289
1:15:3:1 0.000648611 g_Cellulomonas:s_Cellulomonas_massiliensis 1891
1:15:4:1 0 g_Megasphaera:s_Megasphaera_massiliensis 54
1:15:5:1 0 f_Megasphaeraceae:g_Megasphaera 187
1:16:1 0.00809739 g_Zag1:s_GCA_000433095.1 1314
1:16:2 0.00504066 g_Butyrivibrio_A:s_Butyrivibrio_A_crossotus 1433
1:16:3 0.00423099 g_Lactobacillus:s_Lactobacillus_amylolyticus 1658
1:16:4 0.000235192 c_Clostridia:o_Oscillospirales 23
1:16:5 0.000118896 g_Eubacterium_F:s_GCA_000434115.1 620
1:16:6 0 f_Oscillospiraceae:g_CAG-83 921
1:16:7 0 f_Lachnospiraceae:g_CAG-65 1683
1:16:8 0 g_Fusobacterium:s_Fusobacterium_animalis 1764
1:17:1 0.00293339 g_Clostridium_Q:s_Clostridium_Q_symbiosum 1941
1:17:2 0.00287125 g_Clostridium_Q:s_Clostridium_Q_symbiosum 1523
1:17:3 0.00232948 g_CAG-156:s_GCA_000434315.1 1571
1:17:4 0.00199186 g_Clostridium_Q:s_Clostridium_Q_symbiosum 1626
1:17:5 0.00130033 g_CAG-156:s_GCA_000434315.1 1873
1:17:6 0.001273 g_Clostridium_Q:s_Clostridium_Q_symbiosum 1880
1:17:7 0.00123194 g_Clostridium_Q:s_Clostridium_Q_symbiosum 1701
1:17:8 0.000747194 g_Clostridium_Q:s_Clostridium_Q_symbiosum 1052
1:17:9 0.00067787 f_Lachnospiraceae:g_CAG-95 855
1:17:10 0.000477188 f_Lachnospiraceae:g_CAG-632 1936
1:17:11 0.000268342 g_Coprococcus:s_Coprococcus_eutactus_A 630
1:17:12 0.000222122 g_Clostridium_M:s_GCF_001517625.2 953
1:17:13 0.000171555 g_Coprococcus:s_Coprococcus_eutactus_A 1246
1:17:14 0.000162435 f_Lachnospiraceae:g_Clostridium_Q 1100
1:17:15 0.000105889 g_Coprococcus:s_Coprococcus_eutactus_A 1643
1:17:16 5.50797e-05 o_Lachnospirales:f_Lachnospiraceae 1843
1:17:17 5.29444e-05 g_Coprococcus:s_Coprococcus_eutactus 1190
1:17:18 5.29444e-05 g_Coprococcus:s_GCF_000154245.1 1687
1:17:19 5.29444e-05 f_Lachnospiraceae:g_Dorea 1096
1:17:20 0 f_Lachnospiraceae:g_Agathobacter 1585
1:17:21 0 g_Clostridium_M:s_Clostridium_M_citroniae 1861
1:17:22 0 g_Veillonella:s_Veillonella_parvula 658
1:17:23 0 f_Lachnospiraceae:g_Coprococcus 1208
1:17:24 0 g_Coprococcus:s_Coprococcus_sp1 599
1:17:25 0 g_Coprococcus:s_Coprococcus_eutactus_A 302
1:17:26 0 f_Lachnospiraceae:g_Oribacterium 524
1:17:27 0 g_Eubacterium_G:s_Eubacterium_G_ventriosum 1037
1:17:28 0 o_4C28d-15:f_CAG-727 1185
1:17:29 0 f_Lachnospiraceae:g_Hungatella_A 1212
1:17:30 0 g_Agathobacter:s_Agathobacter_rectalis 1596
1:18:1 0.00265235 o_RF39:f_UBA660 320
1:18:2 0.00226712 g_Erysipelatoclostridium:s_Erysipelatoclostridium_ramosum 830
1:18:3 0.00198234 f_UBA660:g_CAG-877 790
1:18:4 0.00116544 g_Erysipelatoclostridium:s_Erysipelatoclostridium_ramosum 1279
1:18:5 0.000906729 g_Erysipelatoclostridium:s_Erysipelatoclostridium_ramosum 725
1:18:6 0.00078026 f_Erysipelatoclostridiaceae:g_Beduini 331
1:18:7 0.000619916 g_Erysipelatoclostridium:s_Erysipelatoclostridium_saccharogumia 435
1:18:8 0.000610405 g_Erysipelatoclostridium:s_GCF_001078315.1 1049
1:18:9 0.000574793 g_Dielma:s_Dielma_fastidiosa 1869
1:18:10 0.00057427 g_Erysipelatoclostridium:s_Erysipelatoclostridium_ramosum 1871
1:18:11 0.000553037 g_Erysipelatoclostridium:s_GCF_001078315.1 862
1:18:12 0.000383085 g_Erysipelatoclostridium:s_Erysipelatoclostridium_ramosum 274
1:18:13 0.000379058 g_Bacillus_A:s_Bacillus_A_thuringiensis_J 729
1:18:14 0.00037586 o_RF39:f_UBA660 698
1:18:15 0.000343374 g_Erysipelatoclostridium:s_Erysipelatoclostridium_ramosum 1310
1:18:16 0.000342044 o_Veillonellales:f_Dialisteraceae 436
1:18:17 0.000331027 g_Eubacterium_D:s_Eubacterium_D_sp1 1167
1:18:18 0.000326383 f_Lachnospiraceae:g_Eubacterium_F 262
1:18:19 0.00028687 g_Erysipelatoclostridium:s_Erysipelatoclostridium_ramosum 478
1:18:20 0.000262979 g_Erysipelatoclostridium:s_Erysipelatoclostridium_ramosum 55
1:18:21 0.000221047 g_Eubacterium_D:s_Eubacterium_D_innocuum 1288
1:18:22 0.000162251 g_Eubacterium_D:s_Eubacterium_D_sp1 612
1:18:23 0.000109307 g_Eubacterium_D:s_Eubacterium_D_innocuum 278
1:18:24 0.000106478 f_UBA660:g_CAG-1193 211
1:18:25 6.87717e-05 f_Erysipelatoclostridiaceae:g_Erysipelatoclostridium 1519
1:18:26 0 g_Erysipelatoclostridium:s_Erysipelatoclostridium_ramosum 1645
1:19:1 0.00325565 g_Eisenbergiella:s_GCF_000466465.2 526
1:19:2 0.00159791 g_Eisenbergiella:s_GCF_000466465.2 1807
1:19:3 0.00126277 g_COE1:s_GCA_001916965.1 425
1:19:4 0.00111007 f_Lachnospiraceae:g_CAG-194 366
1:19:5 0.00102301 f_Lachnospiraceae:g_CAG-510 76
1:19:6 0.00101649 g_Agathobacter:s_GCA_000434275.1 629
1:19:7 0.000946271 f_Lachnospiraceae:g_Eubacterium_I 1762
1:19:8 0.000808514 g_Eubacterium_I:s_GCA_900066595.1 1323
1:19:9 0.000680562 f_Lachnospiraceae:g_Roseburia 192
1:19:10 0.000537671 g_Roseburia:s_Roseburia_inulinivorans 1449
1:19:11 0.000511932 g_Agathobacter:s_GCA_000434275.1 1948
1:19:12 0.000449634 f_Lachnospiraceae:g_GCA-900066135 224
1:19:13 0.000370037 f_Lachnospiraceae:g_Agathobacter 1911
1:19:14 0.000353539 g_CAG-510:s_GCA_000434615.1 198
1:19:15 0.000299676 g_CAG-194:s_CAG-194_sp1 609
1:19:16 0.000295899 g_CAG-95:s_GCA_000438155.1 1442
1:19:17 0.000268874 g_Sutterella:s_Sutterella_sp3 1451
1:19:18 0.000212969 o_Lachnospirales:f_Lachnospiraceae 1527
1:19:19 0.000193195 g_Agathobacter:s_Agathobacter_rectalis 1860
1:19:20 0.000140729 g_Agathobacter:s_Agathobacter_rectalis 367
1:19:21 0.000140729 f_Lachnospiraceae:g_CAG-510 1357
1:19:22 0.000140251 g_Agathobacter:s_Agathobacter_rectalis 1087
1:19:23 8.91492e-05 f_Lachnospiraceae:g_GCA-900066135 15
1:19:24 8.73063e-05 g_Agathobacter:s_Agathobacter_rectalis 37
1:19:25 0 f_Lachnospiraceae:g_Roseburia 323
1:19:26 0 f_Lachnospiraceae:g_GCA-900066755 453
1:19:27 0 o_Lachnospirales:f_Lachnospiraceae 1159
1:20:1 0.0101877 g_Staphylococcus:s_Staphylococcus_epidermidis 490
1:20:2 0.00223328 g_Rubeoparvulum:s_Rubeoparvulum_massiliense 1244
1:20:3 0.00177344 f_CAG-312:g_CAG-312 979
1:20:4 0.00010944 g_Enterococcus_B:s_Enterococcus_B_faecium_A 347
1:20:5 0 f_Bacteroidaceae:g_Prevotella 844
1:20:6 0 f_Elusimicrobiaceae:g_UBA1436 240
1:20:7 0 o_Erysipelotrichales:f_Erysipelotrichaceae 310
1:21:1:1 0.00997705 g_Listeria:s_Listeria_innocua 831
1:21:1:2 0.00141996 f_Burkholderiaceae:g_CAG-521 1474
1:21:1:3 5.44088e-05 f_Helicobacteraceae:g_Helicobacter 1888
1:21:2:1 0.000182239 f_Helicobacteraceae:g_Helicobacter 1500
1:21:2:2 5.40008e-05 f_Helicobacteraceae:g_Helicobacter 1849
1:22:1 0.00208951 f_Lachnospiraceae:g_Fusicatenibacter 924
1:22:2 0.00174133 f_Desulfovibrionaceae:g_Mailhella 932
1:22:3 0.0016792 g_Ruminococcus_B:s_GCA_900066545.1 1366
1:22:4 0.00132958 g_Marvinbryantia:s_Marvinbryantia_formatexigens 798
1:22:5 0.0012608 o_Lachnospirales:f_Lachnospiraceae 1090
1:22:6 0.00123134 g_Coprococcus_A:s_Coprococcus_A_catus 7
1:22:7 0.000975121 f_Lachnospiraceae:g_Ruminococcus_B 1127
1:22:8 0.000429375 g_Coprococcus_B:s_Coprococcus_B_comes 1877
1:22:9 0.000326367 g_Coprococcus_B:s_Coprococcus_B_comes 832
1:22:10 0.000248173 g_Dorea:s_GCF_001185345.1 1575
1:22:11 0.000243542 f_Lachnospiraceae:g_Ruminococcus_B 1380
1:22:12 0.000112469 g_Dorea:s_GCA_900066765.1 176
1:22:13 0 g_Blautia_A:s_GCA_900066145.1 336
1:22:14 0 g_Dorea:s_Dorea_faecis 399
1:22:15 0 g_Blautia_A:s_GCA_900066145.1 1646
1:22:16 0 g_Blautia_A:s_GCA_900066145.1 1652
1:22:17 0 g_Dorea:s_GCA_000433535.1 1742
1:23:1 0.0111599 f_Rhodocyclaceae:g_Dechloromonas 361
1:23:2 0.000413475 c_Lentisphaeria:o_UBA1784 1476
1:23:3 0 g_Clostridium_P:s_Clostridium_P_perfringens 931
1:24:1 0.00417983 f_UBA660:g_CAG-302 113
1:24:2 0.00156685 f_UBA660:g_CAG-302 1712
1:24:3 0.000961086 g_Catenibacterium:s_GCA_000437715.1 48
1:24:4 0.000611562 g_Turicibacter:s_Turicibacter_sanguinis 1010
1:24:5 0.000496156 f_Veillonellaceae:g_Veillonella 586
1:24:6 0.0004765 f_Coriobacteriaceae:g_Collinsella 1367
1:24:7 0.000472304 g_Enterococcus_D:s_Enterococcus_D_gallinarum 1102
1:24:8 0.000390196 f_CAG-312:g_CAG-312 489
1:24:9 0.000287084 g_CAG-312:s_GCA_000438015.1 1746
1:24:10 0.000282227 g_Enterococcus_A:s_Enterococcus_A_gilvus 1840
1:24:11 0.000176338 o_RFN20:f_CAG-826 1063
1:24:12 0.000170486 g_Holdemanella:s_Holdemanella_biformis 242
1:24:13 0.000170486 g_Leuconostoc:s_Leuconostoc_mesenteroides 1717
1:24:14 0.00011174 g_Massiliomicrobiota:s_GCF_002160815.1 909
1:24:15 0.000108792 f_Coriobacteriaceae:g_Collinsella 788
1:24:16 0 f_Fusobacteriaceae:g_Fusobacterium_B 956
1:24:17 0 o_Oscillospirales:f_DTU089 593
1:24:18 0 g_Eubacterium_D:s_Eubacterium_D_dolichum 1189
1:25:1:1 0.000658522 f_Helicobacteraceae:g_Helicobacter 1283
1:25:1:2 0.000633262 f_Helicobacteraceae:g_Helicobacter 1368
1:25:1:3 0.000468354 f_Helicobacteraceae:g_Helicobacter 152
1:25:1:4 5.29444e-05 f_Oscillospiraceae:g_Clostridium_AJ 270
1:25:2:1 5.73158e-05 f_Oscillospiraceae:g_CAG-103 585
1:25:2:2 5.33997e-05 o_Oscillospirales:f_Oscillospiraceae 10
1:25:2:3 5.33997e-05 f_Helicobacteraceae:g_Helicobacter 182
1:25:2:4 5.33997e-05 g_Oscillibacter:s_Oscillibacter_ruminantium 573
1:25:2:5 5.33997e-05 f_Oscillospiraceae:g_Marseille-P3106 722
1:25:2:6 5.33997e-05 f_Helicobacteraceae:g_Helicobacter 863
1:25:2:7 5.33997e-05 g_Helicobacter:s_Helicobacter_pylori_BT 884
1:25:2:8 5.33997e-05 f_Oscillospiraceae:g_F23-B02 1060
1:25:2:9 5.33997e-05 g_Helicobacter:s_Helicobacter_pylori_BT 1426
1:25:2:10 5.33997e-05 g_Helicobacter:s_Helicobacter_pylori_BT 1444
1:25:2:11 5.33997e-05 f_Helicobacteraceae:g_Helicobacter 1577
1:25:2:12 5.33997e-05 g_Helicobacter:s_Helicobacter_pylori_BT 1599
1:25:2:13 5.33997e-05 f_Helicobacteraceae:g_Helicobacter 1728
1:25:2:14 5.33997e-05 g_Flavonifractor:s_Flavonifractor_plautii 1952
1:25:3:1 0.00032287 f_Helicobacteraceae:g_Helicobacter 344
1:25:3:2 7.58144e-05 g_F23-B02:s_F23-B02_sp6 1464
1:25:3:3 6.5152e-05 f_Butyricicoccaceae:g_UBA4224 1188
1:25:3:4 5.40008e-05 f_Helicobacteraceae:g_Helicobacter 1041
1:25:3:5 0 g_Anaerotignum:s_Anaerotignum_sp1 471
1:25:4:1 0.00046003 g_Helicobacter:s_Helicobacter_pylori_BT 671
1:25:5:1 0.000378799 g_Helicobacter:s_Helicobacter_pylori_BT 676
1:25:6:1 0.000377279 f_Helicobacteraceae:g_Helicobacter 1403
1:25:7:1 0.00031977 g_Campylobacter:s_Campylobacter_coli 720
1:25:8:1 0.000319178 f_Helicobacteraceae:g_Helicobacter 124
1:25:9:1 0.000319178 f_Helicobacteraceae:g_Helicobacter 327
1:25:10:1 0.000319178 f_Helicobacteraceae:g_Helicobacter 337
1:25:11:1 0.000319178 f_Helicobacteraceae:g_Helicobacter 509
1:25:12:1 0.00021331 f_Ruminococcaceae:g_UBA1394 353
1:25:12:2 7.10757e-05 o_Oscillospirales:f_Ruminococcaceae 1232
1:25:12:3 0 g_F23-B02:s_GCA_000431075.1 1691
1:25:13:1 0.000267698 g_Helicobacter:s_Helicobacter_pylori_BT 1495
1:25:14:1 0.000266826 f_Helicobacteraceae:g_Helicobacter 1483
1:25:15:1 0.000266234 f_Helicobacteraceae:g_Helicobacter 288
1:25:16:1 0.000219511 g_Helicobacter:s_Helicobacter_pylori_BT 1874
1:25:17:1 0.000213289 g_Helicobacter:s_Helicobacter_pylori_BT 1007
1:25:18:1 0.000213289 f_Helicobacteraceae:g_Helicobacter 1039
1:25:19:1 0.000213289 g_Helicobacter:s_Helicobacter_pylori_C 1199
1:25:20:1 0.000213289 f_Helicobacteraceae:g_Helicobacter 1839
1:25:21:1 0.000160345 f_Helicobacteraceae:g_Helicobacter 1518
1:25:22:1 0.000160345 g_Helicobacter:s_Helicobacter_pylori_BT 233
1:25:23:1 0.000160345 g_Helicobacter:s_Helicobacter_pylori_BT 372
1:25:24:1 0.000160345 f_Helicobacteraceae:g_Helicobacter 1400
1:25:25:1 0.000160345 o_Oscillospirales:f_Oscillospiraceae 1753
1:25:26:1 0.000160345 g_Helicobacter:s_Helicobacter_pylori_BV 1848
1:25:27:1 0.000160345 f_Helicobacteraceae:g_Helicobacter 1867
1:25:28:1 0.000160345 f_Helicobacteraceae:g_Helicobacter 1892
1:25:29:1 5.44647e-05 g_TF01-11:s_GCA_000435575.1 516
1:25:29:2 5.36573e-05 f_Coriobacteriaceae:g_Collinsella 1304
1:25:30:1 0.000107401 g_Helicobacter:s_Helicobacter_pylori_BT 1152
1:25:31:1 0.000107401 g_Helicobacter:s_Helicobacter_pylori_C 1362
1:25:32:1 0.000107401 f_Helicobacteraceae:g_Helicobacter 1669
1:25:33:1 0.000107401 f_Helicobacteraceae:g_Helicobacter 1822
1:25:34:1 0.000106344 o_Oscillospirales:f_Oscillospiraceae 981
1:25:35:1 0.000106344 f_Helicobacteraceae:g_Helicobacter 1734
1:25:36:1 0.000105889 f_Helcococcaceae:g_Anaerococcus 394
1:25:37:1 5.29444e-05 o_Betaproteobacteriales:f_Burkholderiaceae 1497
1:25:37:2 5.29444e-05 g_Alistipes:s_Alistipes_putredinis 1967
1:25:37:3 0 g_Anaerococcus:s_Anaerococcus_rubeinfantis 1601
1:25:38:1 5.29444e-05 g_Clostridium_P:s_Clostridium_P_mediterraneense 941
1:25:38:2 0 f_Oscillospiraceae:g_F23-B02 339
1:25:39:1 0 f_Helicobacteraceae:g_Helicobacter 175
1:25:40:1 0 f_Helicobacteraceae:g_Helicobacter 1133
1:25:41:1 0 g_Negativicoccus:s_Negativicoccus_succinicivorans 1273
1:25:42:1 0 f_Coriobacteriaceae:g_Collinsella 1618
1:26:1 0.00388448 f_Acidaminococcaceae:g_CAG-207 662
1:26:2 0.000666654 g_Lactobacillus_B:s_Lactobacillus_B_salivarius 649
1:26:3 0.000590147 f_Lachnospiraceae:g_Blautia_A 922
1:26:4 0.000491398 f_Lachnospiraceae:g_CAG-194 517
1:26:5 0.000439472 g_Lactobacillus_B:s_Lactobacillus_B_salivarius 1870
1:26:6 0.000376446 g_Lactobacillus_B:s_Lactobacillus_B_salivarius 1937
1:26:7 0.000371831 o_Lachnospirales:f_Lachnospiraceae 71
1:26:8 0.00032137 g_Bacillus_J:s_Bacillus_J_andreraoultii 980
1:26:9 0.00032137 g_Bacillus_J:s_Bacillus_J_andreraoultii 1119
1:26:10 0.00032137 g_Bacillus_J:s_Bacillus_J_andreraoultii 1166
1:26:11 0.000270603 g_Paenibacillus_A:s_Paenibacillus_A_senegalimassiliensis 480
1:26:12 0.000266394 f_Clostridiaceae:g_Clostridium 16
1:26:13 0.000261058 g_Anaerotruncus:s_Anaerotruncus_colihominis 235
1:26:14 0.000218239 f_Peptostreptococcaceae:g_Clostridium_U 1225
1:26:15 0.000217019 g_Lactobacillus_B:s_Lactobacillus_B_murinus 633
1:26:16 0.000161021 g_Acidaminococcus:s_Acidaminococcus_massiliensis 269
1:26:17 0.000156088 f_Peptoniphilaceae:g_Peptoniphilus_C 1395
1:26:18 0.000155882 f_Lactobacillaceae:g_Lactobacillus_H 421
1:26:19 0.000119194 f_Lactobacillaceae:g_Lactobacillus_H 1337
1:26:20 0.000102225 f_Lachnospiraceae:g_Lachnospira 899
1:26:21 0.000102225 g_Anaerotruncus:s_GCF_900199635.1 1136
1:26:22 0.000102225 g_Lachnospira:s_GCA_000436535.1 1611
1:26:23 0.000102225 f_Acidaminococcaceae:g_Acidaminococcus 1628
1:26:24 5.34892e-05 g_Clostridium_U:s_Clostridium_U_hiranonis 314
1:26:25 5.29444e-05 g_Lactobacillus_B:s_Lactobacillus_B_murinus 888
1:26:26 0 f_Streptococcaceae:g_Streptococcus 24
1:26:27 0 f_Coriobacteriaceae:g_Collinsella 741
1:26:28 0 f_Ruminococcaceae:g_Angelakisella 1112
1:26:29 0 f_Coriobacteriaceae:g_Collinsella 181
1:27:1 0.00256063 f_Barnesiellaceae:g_Barnesiella 1415
1:27:2 0.00128293 f_Fusobacteriaceae:g_Fusobacterium_A 1044
1:27:3 0.000735435 o_4C28d-15:f_CAG-552 1960
1:27:4 0.000519537 g_Coprococcus_B:s_Coprococcus_B_comes 749
1:27:5 0.000425432 f_Burkholderiaceae:g_Dakarella 1680
1:27:6 0.000304984 f_DTU089:g_Eubacterium_R 1906
1:27:7 0.000296332 o_Christensenellales:f_CAG-74 283
1:27:8 0.000288138 g_Sellimonas:s_GCF_002161525.1 1009
1:27:9 0.000277944 o_Opitutales:f_CAG-312 260
1:27:10 0.000272017 o_Oscillospirales:f_CAG-272 1292
1:27:11 0.000271302 o_Christensenellales:f_CAG-74 1609
1:27:12 0.000231025 g_Ruminococcus_B:s_Ruminococcus_B_faecis 854
1:27:13 0.000230565 f_DTU089:g_Neglecta 860
1:27:14 0.000176071 g_Dorea:s_Dorea_formicigenerans 1355
1:27:15 0.000170569 o_Oscillospirales:f_Oscillospiraceae 1912
1:27:16 0.00016991 g_Porphyromonas:s_Porphyromonas_uenonis 574
1:27:17 0.000168033 o_Lachnospirales:f_Lachnospiraceae 1461
1:27:18 0.000167549 g_Coprococcus_A:s_Coprococcus_A_catus 817
1:27:19 0.000135339 o_Oscillospirales:f_Oscillospiraceae 935
1:27:20 0.000116511 g_Dorea:s_GCA_900066555.1 249
1:27:21 0.000112469 g_Eubacterium_R:s_Eubacterium_R_coprostanoligenes 910
1:27:22 0.000112469 o_4C28d-15:f_CAG-727 1615
1:27:23 5.95246e-05 o_Oscillospirales:f_DTU089 110
1:27:24 5.95246e-05 g_Ruminococcus_B:s_GCA_900066545.1 552
1:27:25 5.95246e-05 o_Oscillospirales:f_Oscillospiraceae 1012
1:27:26 5.95246e-05 g_Blautia_A:s_Blautia_A_wexlerae 1423
1:27:27 5.95246e-05 o_Christensenellales:f_CAG-74 1588
1:27:28 5.95246e-05 o_Christensenellales:f_CAG-138 1709
1:28:1 0.00270629 g_Neofamilia:s_Neofamilia_massiliensis 940
1:28:2 0.0013813 g_TF01-11:s_TF01-11_sp1 1286
1:28:3 0.000974648 f_Lachnospiraceae:g_Lachnospira 565
1:28:4 0.000919837 g_Lactobacillus_B:s_Lactobacillus_B_ruminis 691
1:28:5 0.000819093 f_Lachnospiraceae:g_CAG-632 670
1:28:6 0.000794786 g_Eubacterium_G:s_Eubacterium_G_ventriosum 987
1:28:7 0.000455767 f_Lachnospiraceae:g_Coprococcus_A 1450
1:28:8 0.0004186 f_Helcococcaceae:g_Anaerococcus 527
1:28:9 0.000242269 o_Lachnospirales:f_Lachnospiraceae 1278
1:28:10 0.00015296 g_Clostridioides:s_Clostridioides_difficile 718
1:28:11 0.000114232 g_CAG-882:s_GCA_000435595.1 1935
1:28:12 5.32828e-05 g_Eubacterium_G:s_Eubacterium_G_ventriosum 777
1:28:13 5.29444e-05 g_Lactobacillus_B:s_Lactobacillus_B_ruminis 1106
1:28:14 0 g_Eubacterium_G:s_Eubacterium_G_ventriosum 1029
1:29:1 0.00431697 f_Acidaminococcaceae:g_CAG-207 1239
1:29:2 0.00166585 g_Eubacterium_F:s_GCA_000433735.1 1914
1:29:3 0.00113448 g_Oxalobacter:s_Oxalobacter_formigenes 1908
1:29:4 0.000842499 g_Staphylococcus:s_Staphylococcus_schleiferi 1634
1:29:5 0.000261534 g_CAG-207:s_GCA_000436095.1 1890
1:29:6 0.000160968 g_Zag1:s_Zag1_sp3 504
1:29:7 0.000158833 f_Gastranaerophilaceae:g_CAG-484 919
1:29:8 5.43458e-05 g_Lagierella:s_Lagierella_massiliensis 1548
1:29:9 0 g_Streptococcus:s_GCF_000411475.1 758
1:29:10 0 f_Streptococcaceae:g_Streptococcus 942
1:29:11 0 g_Lactobacillus_D:s_Lactobacillus_D_curvatus 1113
1:30:1:1 0.00506752 g_Roseburia:s_Roseburia_intestinalis 178
1:30:1:2 0.000720498 g_Bariatricus:s_Bariatricus_massiliensis 1216
1:30:1:3 0.000106353 g_Ruminococcus_B:s_Ruminococcus_B_sp2 370
1:30:1:4 5.50797e-05 f_Lachnospiraceae:g_V9D3004 1093
1:30:1:5 0 g_Blautia:s_Blautia_producta_A 733
1:30:1:6 0 f_Lachnospiraceae:g_UBA7182 1116
1:30:2:1 0.00105461 g_Ruminococcus_B:s_Ruminococcus_B_torques 753
1:30:3:1 0.00053747 g_Robinsoniella:s_Robinsoniella_peoriensis 1745
1:30:4:1 0 f_Lachnospiraceae:g_UBA7182 1241
1:30:5:1 0 g_Ruminococcus_B:s_Ruminococcus_B_torques 141
1:31:1 0.00118555 o_Coriobacteriales:f_Eggerthellaceae 1820
1:31:2 0.000912949 f_Eggerthellaceae:g_CAG-1427 70
1:31:3 0.000664662 g_CAG-1427:s_GCA_000435475.1 1374
1:31:4 0.000400872 g_CAG-1427:s_GCA_000434775.1 1335
1:31:5 0.000289444 f_Coriobacteriaceae:g_Collinsella 1858
1:31:6 0.000283915 o_Christensenellales:f_CAG-138 930
1:31:7 0.000279539 g_Cryptobacterium:s_GCF_001486445.1 697
1:31:8 0.000217519 g_Catenibacterium:s_Catenibacterium_mitsuokai 1844
1:31:9 0.000214713 f_Coriobacteriaceae:g_Collinsella 145
1:31:10 0.000169434 g_Peptoniphilus_A:s_Peptoniphilus_A_timonensis 646
1:31:11 0.000168032 g_Peptoniphilus_A:s_Peptoniphilus_A_phoceensis 27
1:31:12 0.000164302 g_CAG-495:s_GCA_000432275.1 116
1:31:13 0.000161199 g_Clostridium:s_Clostridium_paraputrificum 147
1:31:14 0.000161199 g_Clostridium:s_Clostridium_paraputrificum 1149
1:31:15 0.000161011 g_Collinsella:s_Collinsella_aerofaciens 1564
1:31:16 0.000115088 f_Clostridiaceae:g_Clostridium_J 768
1:31:17 0.000114626 g_GCA-900066935:s_GCA_900066935.1 243
1:31:18 0.000111421 g_Parabacteroides:s_Parabacteroides_distasonis 332
1:31:19 0.000108066 f_Coriobacteriaceae:g_Collinsella 1068
1:31:20 0.000107605 f_UBA660:g_CAG-582 154
1:31:21 0.000107353 f_Muribaculaceae:g_CAG-873 1735
1:31:22 0.000107353 f_Eggerthellaceae:g_CAG-1427 1800
1:31:23 0.000106602 f_Sedimentibacteraceae:g_Sedimentibacter 536
1:31:24 0.000106602 f_Coriobacteriaceae:g_Collinsella 1255
1:31:25 5.44088e-05 g_Bacteroides_A:s_Bacteroides_A_barnesiae 285
1:31:26 5.44088e-05 g_Parabacteroides:s_Parabacteroides_distasonis 295
1:31:27 5.44088e-05 g_Helicobacter:s_Helicobacter_pylori_BT 315
1:31:28 5.44088e-05 f_Coriobacteriaceae:g_Collinsella 1027
1:31:29 5.44088e-05 g_Parabacteroides:s_Parabacteroides_distasonis 1264
1:31:30 5.44088e-05 g_Dermabacter:s_Dermabacter_hominis 1296
1:31:31 5.44088e-05 g_Sutterella:s_Sutterella_parvirubra 1299
1:31:32 5.44088e-05 g_Helicobacter:s_Helicobacter_pylori_BT 1554
1:31:33 5.44088e-05 f_Coriobacteriaceae:g_Collinsella 1612
1:31:34 5.44088e-05 f_Eggerthellaceae:g_CAG-1427 486
1:31:35 5.44088e-05 o_Coriobacteriales:f_Eggerthellaceae 578
1:31:36 5.36573e-05 f_Dialisteraceae:g_Dialister 107
1:31:37 5.36573e-05 f_Atopobiaceae:g_Olsenella_B 354
1:31:38 5.36573e-05 f_Coriobacteriaceae:g_Collinsella 472
1:31:39 5.36573e-05 f_Coriobacteriaceae:g_Collinsella 520
1:31:40 5.36573e-05 f_Coriobacteriaceae:g_Collinsella 985
1:31:41 5.36573e-05 f_Bacteroidaceae:g_Prevotella 1507
1:31:42 5.36573e-05 g_Olsenella_B:s_GCF_000753055.1 1633
1:31:43 5.36573e-05 g_CAG-83:s_GCA_000431575.1 1785
1:31:44 5.29444e-05 f_Coriobacteriaceae:g_Collinsella 1545
1:31:45 0 f_Coriobacteriaceae:g_Collinsella 897
1:31:46 0 f_Coriobacteriaceae:g_Collinsella 386
1:31:47 0 g_Eggerthella:s_Eggerthella_lenta 356
1:31:48 0 f_Coriobacteriaceae:g_Collinsella 439
1:31:49 0 o_Acidaminococcales:f_Acidaminococcaceae 1157
1:31:50 0 f_Megasphaeraceae:g_Megasphaera 1878
1:31:51 0 f_Coriobacteriaceae:g_Collinsella 1245
1:31:52 0 f_Atopobiaceae:g_Libanicoccus 1089
1:32:1 0.00399004 f_UBA660:g_CAG-762 1556
1:32:2 0.00158233 g_Erysipelatoclostridium:s_GCF_000752095.2 1531
1:32:3 0.000744504 g_Erysipelatoclostridium:s_GCF_000752095.2 511
1:32:4 0.000446667 f_Acidaminococcaceae:g_Phascolarctobacterium 67
1:32:5 0.000399961 f_Elusimicrobiaceae:g_UBA1436 1918
1:32:6 0.000290737 g_Erysipelatoclostridium:s_GCF_000752095.2 493
1:32:7 0 g_Erysipelatoclostridium:s_GCF_000752095.2 355
1:32:8 0 g_Erysipelatoclostridium:s_GCF_000752095.2 1401
1:33:1 0.00171307 o_RF39:f_UBA660 1661
1:33:2 0.00118452 g_CAG-452:s_GCA_000434035.1 605
1:33:3 0.00062708 f_Acidaminococcaceae:g_Phascolarctobacterium 97
1:33:4 0.000587924 f_Acidaminococcaceae:g_Phascolarctobacterium 1647
1:33:5 0.000404098 g_CAG-460:s_GCA_000438075.1 1617
1:33:6 0.000385282 o_RF32:f_CAG-239 660
1:33:7 0.000238258 g_Clostridioides:s_Clostridioides_difficile_A 451
1:33:8 0.000235537 g_Desulfovibrio:s_GCF_002159665.1 1468
1:33:9 0.000229038 f_Megasphaeraceae:g_Megasphaera 1689
1:33:10 0.000227605 f_Desulfovibrionaceae:g_Desulfovibrio 53
1:33:11 0.000177563 g_Paenibacillus_A:s_Paenibacillus_A_phocaensis 1784
1:33:12 0.000175457 g_Lactobacillus:s_Lactobacillus_amylolyticus 197
1:33:13 0.000174912 f_UBA660:g_CAG-822 1620
1:33:14 0.000168597 f_Akkermansiaceae:g_Akkermansia 761
1:33:15 0.000159289 g_Flavonifractor:s_Flavonifractor_plautii 532
1:33:16 0.000124666 g_Massilimaliae:s_GCF_900186585.1 1749
1:33:17 0.000121716 f_Cellulosilyticaceae:g_Niameybacter 560
1:33:18 6.87717e-05 f_CAG-313:g_CAG-313 1358
1:33:19 0 f_Oscillospiraceae:g_UBA9475 122
1:34:1 0.00232184 g_CAG-312:s_GCA_001917305.1 1151
1:34:2 0.0010858 f_Porphyromonadaceae:g_Porphyromonas 1026
1:34:3 0.00102405 g_Campylobacter_A:s_Campylobacter_A_concisus_A 432
1:34:4 0.000959743 g_Odoribacter:s_Odoribacter_massiliensis 1386
1:34:5 0.000690623 g_Streptococcus:s_Streptococcus_anginosus 1786
1:34:6 0.000375286 f_Porphyromonadaceae:g_Porphyromonas 1067
1:34:7 0.000350804 f_Marinifilaceae:g_Gabonibacter 1086
1:34:8 5.33997e-05 f_Helicobacteraceae:g_Helicobacter 34
1:35:1:1 0.00154903 f_Oscillospiraceae:g_ER4 1205
1:35:1:2 0.00147688 g_CAG-83:s_GCA_000435555.1 1853
1:35:1:3 0.000181335 g_Oscillibacter:s_GCA_000436875.1 792
1:35:1:4 5.29444e-05 f_Oscillospiraceae:g_Oscillibacter 1258
1:35:2:1 0.000424501 f_Oscillospiraceae:g_CAG-83 569
1:35:2:2 0.000227234 f_Oscillospiraceae:g_CAG-83 878
1:35:2:3 0.000174289 f_Oscillospiraceae:g_CAG-83 473
1:35:2:4 0.000105889 g_Oscillibacter:s_GCA_001916835.1 346
1:35:2:5 5.29444e-05 f_Oscillospiraceae:g_Oscillibacter 201
1:35:3:1 0.000728313 g_Ruminiclostridium_C:s_GCA_000435295.1 1627
1:35:4:1 0.000687044 g_CAG-83:s_CAG-83_sp1 1183
1:35:5:1 0.000158833 f_Oscillospiraceae:g_CAG-83 1836
1:35:5:2 0.000112469 f_Oscillospiraceae:g_Oscillibacter 1699
1:35:5:3 5.29444e-05 f_Oscillospiraceae:g_CAG-83 736
1:35:5:4 0 f_Oscillospiraceae:g_CAG-83 1126
1:35:5:5 0 f_Oscillospiraceae:g_CAG-83 1432
1:35:5:6 0 f_Oscillospiraceae:g_ER4 1835
1:35:6:1 0.000277899 g_Clostridium_AJ:s_Clostridium_AJ_phoceensis 11
1:35:7:1 0.000212233 g_ER4:s_GCA_000433195.1 1156
1:35:8:1 0.000161216 g_Parasutterella:s_GCA_000980495.1 1750
1:35:9:1 0.000158833 f_Oscillospiraceae:g_ER4 153
1:35:10:1 5.29444e-05 f_Oscillospiraceae:g_CAG-83 1866
1:35:10:2 0 f_Oscillospiraceae:g_CAG-83 664
1:35:11:1 0 g_CAG-103:s_GCA_000432375.1 159
1:35:12:1 0 f_Oscillospiraceae:g_ER4 338
1:35:13:1 0 g_CAG-83:s_CAG-83_sp2 837
1:35:14:1 0 g_Oscillibacter:s_GCA_001916835.1 1131
1:35:15:1 0 f_Oscillospiraceae:g_CAG-83 1417
1:35:16:1 0 o_Oscillospirales:f_Oscillospiraceae 1806
1:36:1 0.0029789 f_UBA660:g_CAG-594 1919
1:36:2 0.00111997 g_Paenibacillus_Q:s_Paenibacillus_Q_ihumii 391
1:36:3 0.00109168 g_Oceanobacillus:s_Oceanobacillus_massiliensis 598
1:36:4 0.0010439 g_CAG-594:s_GCA_000434835.1 404
1:36:5 0.000431188 f_Lachnospiraceae:g_Agathobacter 1421
1:37:1 0.00339858 f_Lachnospiraceae:g_CAG-590 365
1:37:2 0.00185223 g_Gordonibacter:s_Gordonibacter_pamelaeae 161
1:37:3 0.000437631 g_Eggerthella:s_Eggerthella_lenta 186
1:37:4 0.00043312 o_Coriobacteriales:f_Eggerthellaceae 1576
1:37:5 0.00022061 g_Eggerthella:s_Eggerthella_lenta 1194
1:37:6 0.00017192 f_CAG-917:g_CAG-475 1802
1:37:7 5.29444e-05 g_Anaerostipes:s_Anaerostipes_caccae 430
1:38:1 0.0033948 o_Peptostreptococcales:f_Anaerovoracaceae 984
1:38:2 0.00203141 f_Anaerovoracaceae:g_Eubacterium_M 258
1:38:3 0.000479398 g_CAG-145:s_GCA_000435615.1 677
1:38:4 0.000409116 f_Anaerovoracaceae:g_CAG-145 1436
1:39:1 0.00490064 g_CAG-632:s_GCA_000431515.1 579
1:39:2 0.000730438 g_Anaerostipes:s_Anaerostipes_caccae 1572
1:39:3 0.000309002 g_Anaerostipes:s_Anaerostipes_caccae 1530
1:39:4 0.000106602 g_Eubacterium_E:s_Eubacterium_E_hallii 384
1:39:5 0 g_Eubacterium_E:s_Eubacterium_E_hallii 40
1:39:6 0 g_Eubacterium_E:s_Eubacterium_E_hallii 204
1:39:7 0 g_Eubacterium_E:s_Eubacterium_E_hallii 1359
1:40:1 0.00271815 g_Barnesiella:s_Barnesiella_intestinihominis 661
1:40:2 0.00214038 f_Barnesiellaceae:g_Barnesiella 225
1:40:3 0.000851042 f_Bacteroidaceae:g_Paraprevotella 767
1:40:4 0.000215258 g_Bacteroides:s_GCF_900130135.1 1632
1:41:1 0.000396174 g_CAG-628:s_GCA_000438415.1 316
1:41:2 0.000372742 f_F082:g_F082 1826
1:41:3 0.000284049 g_Lactobacillus_C:s_Lactobacillus_C_rhamnosus 1882
1:41:4 0.000218232 g_Enterococcus:s_Enterococcus_faecalis 244
1:41:5 0.000218232 g_Enterococcus:s_Enterococcus_faecalis 1285
1:41:6 0.000170888 g_Enterococcus:s_Enterococcus_faecalis 603
1:41:7 0.000167588 g_Lactobacillus_C:s_Lactobacillus_C_rhamnosus 1289
1:41:8 0.000167588 g_Lactobacillus_C:s_Lactobacillus_C_rhamnosus 1636
1:41:9 0.000166469 g_Lactobacillus_H:s_Lactobacillus_H_reuteri_B 760
1:41:10 0.000165037 g_Enterococcus:s_Enterococcus_faecalis 218
1:41:11 0.000165037 g_Enterococcus:s_Enterococcus_faecalis 1385
1:41:12 0.000165037 g_Enterococcus:s_Enterococcus_faecalis 1613
1:41:13 0.000165037 g_Enterococcus:s_Enterococcus_faecalis 1823
1:41:14 0.000165037 g_Enterococcus:s_Enterococcus_faecalis 1940
1:41:15 0.000163165 f_Lachnospiraceae:g_Fusicatenibacter 1125
1:41:16 0.000162849 g_Enterococcus_B:s_Enterococcus_B_faecium_A 1348
1:41:17 0.000112092 g_Enterococcus:s_Enterococcus_faecalis 102
1:41:18 0.000112092 g_Enterococcus:s_Enterococcus_faecalis 319
1:41:19 0.000112092 g_Enterococcus:s_Enterococcus_faecalis 703
1:41:20 0.000112092 g_Enterococcus:s_Enterococcus_faecalis 734
1:41:21 0.000112092 g_Enterococcus:s_Enterococcus_faecalis 1325
1:41:22 0.000112092 g_Enterococcus:s_Enterococcus_faecalis 1550
1:41:23 0.000112092 f_Lactobacillaceae:g_Lactobacillus_C 1583
1:41:24 0.000109653 g_Ruminococcus_B:s_Ruminococcus_B_sp2 137
1:41:25 0.00010944 g_Enterococcus_B:s_Enterococcus_B_faecium 1676
1:41:26 0.00010944 g_Enterococcus_B:s_Enterococcus_B_faecium 1929
1:41:27 0.000109189 g_Enterococcus:s_Enterococcus_faecalis 1558
1:41:28 0.000108792 g_Lactobacillus_C:s_Lactobacillus_C_rhamnosus 426
1:41:29 5.62447e-05 g_Enterococcus:s_Enterococcus_faecalis 123
1:41:30 5.62447e-05 g_Enterococcus:s_Enterococcus_faecalis 166
1:41:31 5.62447e-05 g_Enterococcus:s_Enterococcus_faecalis 236
1:41:32 5.62447e-05 g_Enterococcus:s_Enterococcus_faecalis 449
1:41:33 5.62447e-05 g_Enterococcus:s_Enterococcus_faecalis 468
1:41:34 5.62447e-05 g_Bacillus_W:s_Bacillus_W_jeddahensis 529
1:41:35 5.62447e-05 g_Enterococcus:s_Enterococcus_faecalis 531
1:41:36 5.62447e-05 g_Enterococcus:s_Enterococcus_faecalis 776
1:41:37 5.62447e-05 g_Enterococcus:s_Enterococcus_faecalis 786
1:41:38 5.62447e-05 g_Enterococcus:s_Enterococcus_faecalis 799
1:41:39 5.62447e-05 g_Enterococcus:s_Enterococcus_faecalis 827
1:41:40 5.62447e-05 g_Lactobacillus:s_Lactobacillus_gasseri_A 861
1:41:41 5.62447e-05 g_Enterococcus:s_Enterococcus_faecalis 1117
1:41:42 5.62447e-05 g_Enterococcus:s_Enterococcus_faecalis 1120
1:41:43 5.62447e-05 g_Lactobacillus_C:s_Lactobacillus_C_paracasei 1408
1:41:44 5.62447e-05 g_Enterococcus:s_Enterococcus_faecalis 1950
1:41:45 5.58474e-05 g_Erysipelatoclostridium:s_Erysipelatoclostridium_spiroforme 1164
1:41:46 5.58474e-05 f_Megasphaeraceae:g_Megasphaera 1945
1:42:1:1 0.00137619 g_Clostridium_B:s_Clostridium_B_tyrobutyricum 188
1:42:1:2 0.00100875 f_Clostridiaceae:g_Clostridium 294
1:42:1:3 0.000215105 g_Clostridium_P:s_Clostridium_P_perfringens 248
1:42:1:4 0.000215105 g_Clostridium_P:s_Clostridium_P_perfringens 1404
1:42:1:5 0 g_Clostridium:s_Clostridium_saudiense 743
1:42:2:1 0.000857904 g_Clostridium_F:s_GCF_001243045.1 1001
1:42:3:1 0.000804898 g_Clostridium:s_GCA_000435835.1 1075
1:42:4:1 0.00059631 g_Clostridium_L:s_Clostridium_L_sp1 1435
1:42:5:1 0.000268022 g_Desulfovibrio:s_Desulfovibrio_desulfuricans 1603
1:42:6:1 5.29444e-05 g_Clostridium_P:s_Clostridium_P_perfringens 652
1:42:7:1 0 g_Clostridium_P:s_Clostridium_P_perfringens 135
1:42:8:1 0 g_Clostridium_P:s_Clostridium_P_perfringens 402
1:42:9:1 0 g_Clostridium_P:s_Clostridium_P_perfringens 443
1:42:10:1 0 g_Clostridium_P:s_Clostridium_P_perfringens 613
1:42:11:1 0 g_Clostridium_P:s_Clostridium_P_perfringens 951
1:42:12:1 0 g_Clostridium_P:s_Clostridium_P_perfringens 1078
1:42:13:1 0 g_Clostridium:s_Clostridium_disporicum 1141
1:42:14:1 0 g_Clostridium_P:s_Clostridium_P_perfringens 1342
1:43:1 0.00528164 f_Muribaculaceae:g_CAG-1031 35
1:43:2 5.65805e-05 o_Oscillospirales:f_DTU089 112
1:43:3 0 f_Ezakiellaceae:g_Fenollaria 596
1:43:4 0 f_Lachnospiraceae:g_Blautia 712
1:43:5 0 o_4C28d-15:f_CAG-727 1179
1:43:6 0 f_Coriobacteriaceae:g_Collinsella 1810
1:44:1 0.000898503 f_Peptoniphilaceae:g_Peptoniphilus_A 914
1:44:2 0.000427289 f_Anaerovoracaceae:g_CAG-145 279
1:44:3 0.000384598 o_Peptostreptococcales:f_Anaerovoracaceae 1724
1:44:4 0.000378467 f_Streptococcaceae:g_Streptococcus 1586
1:44:5 0.000373231 g_CAG-831:s_GCA_000432775.1 883
1:44:6 0.000320666 g_Actinomyces_B:s_Actinomyces_B_ihumii 1163
1:44:7 0.000317666 f_UBA932:g_CAG-831 806
1:44:8 0.000275937 g_Peptoniphilus_A:s_GCF_001815405.1 1351
1:44:9 0.000214634 f_DTU089:g_Eubacterium_R 988
1:44:10 0.000213318 f_Bacteroidaceae:g_Prevotella 1316
1:44:11 0.000212617 g_CAG-145:s_GCA_000435715.1 879
1:44:12 0.000159673 c_Clostridia:o_Christensenellales 183
1:44:13 0.000159309 g_Anaerostipes:s_GCA_900066705.1 94
1:44:14 0.000159309 f_Lachnospiraceae:g_Anaerostipes 1058
1:44:15 0.000138242 g_Tidjanibacter:s_Tidjanibacter_massiliensis 699
1:44:16 0.000105889 f_CAG-74:g_Firm-11 1698
1:44:17 7.79312e-05 g_51-20:s_GCA_001917175.1 1741
1:44:18 6.81481e-05 g_CAG-495:s_GCA_001917125.1 1671
1:44:19 5.70117e-05 g_Clostridioides:s_Clostridioides_difficile_C 514
1:44:20 5.70117e-05 f_Lachnospiraceae:g_Hungatella 1352
1:44:21 5.70117e-05 g_Noviherbaspirillum:s_Noviherbaspirillum_massiliense 1901
1:44:22 5.44849e-05 g_Dorea:s_GCA_000433215.1 46
1:44:23 5.34204e-05 g_CAG-56:s_GCA_900066065.1 828
1:44:24 5.31957e-05 f_CAG-239:g_51-20 1422
1:44:25 5.29444e-05 c_Clostridia:o_CAG-41 87
1:44:26 5.29444e-05 f_Rikenellaceae:g_Alistipes 587
1:44:27 0 g_CAG-977:s_GCA_000434295.1 1953
1:44:28 0 f_CAG-239:g_51-20 539
1:44:29 0 g_CAG-495:s_GCA_000436375.1 952
1:44:30 0 f_CAG-239:g_CAG-495 1668
1:44:31 0 g_CAG-791:s_GCA_000431495.1 1684
1:45:1 0.00170509 o_Gastranaerophilales:f_Gastranaerophilaceae 1024
1:45:2 0.000987828 g_Sneathia:s_Sneathia_sanguinegens 1885
1:45:3 0.000711492 o_Gastranaerophilales:f_Gastranaerophilaceae 890
1:45:4 0.00055518 g_Fusobacterium:s_Fusobacterium_animalis 304
1:45:5 0.00054871 o_Gastranaerophilales:f_Gastranaerophilaceae 290
1:45:6 0.000112782 f_Gastranaerophilaceae:g_CAG-196 947
1:45:7 0.000109956 f_UBA932:g_RC9 481
1:45:8 6.56664e-05 f_DTU089:g_Eubacterium_R 470
1:45:9 6.56664e-05 g_Dorea:s_Dorea_longicatena 521
1:45:10 6.56664e-05 g_Adlercreutzia:s_Adlercreutzia_equolifaciens 1088
1:45:11 6.56664e-05 g_Clostridium:s_Clostridium_celatum 1249
1:45:12 6.56664e-05 g_Clostridium_M:s_Clostridium_M_clostridioformis 1511
1:45:13 0 f_Erysipelotrichaceae:g_Eubacterium_D 1589
1:45:14 0 g_Fusobacterium:s_Fusobacterium_massiliense 382
1:45:15 0 g_Fusobacterium:s_Fusobacterium_nucleatum_H 1019
1:45:16 0 g_Fusobacterium:s_Fusobacterium_animalis 1303
1:45:17 0 g_Fusobacterium:s_Fusobacterium_periodonticum 1443
1:45:18 0 g_Fusobacterium:s_Fusobacterium_periodonticum_B 1808
1:45:19 0 g_Fusobacterium:s_Fusobacterium_nucleatum_I 6
1:45:20 0 g_Fusobacterium:s_Fusobacterium_animalis 917
1:46:1 0.00184521 g_Peptoniphilus_A:s_Peptoniphilus_A_senegalensis 1491
1:46:2 0.00169638 g_CAG-1435:s_GCA_000433775.1 1192
1:46:3 0.000666144 g_CAG-41:s_CAG-41_sp1 1875
1:46:4 0.00063253 g_Peptoniphilus_A:s_Peptoniphilus_A_grossensis 1666
1:47:1 0.00382127 f_Anaerovoracaceae:g_CAG-145 1818
1:47:2 0.000741779 o_Oscillospirales:f_Ruminococcaceae 335
1:48:1:1 0.000857774 f_Oscillospiraceae:g_Ruminiclostridium_C 1694
1:48:1:2 0.000483129 g_Helicobacter:s_Helicobacter_pylori_BT 1771
1:48:1:3 0.000423542 g_Helicobacter:s_Helicobacter_pylori_BT 1209
1:48:1:4 0.000352627 o_Oscillospirales:f_Oscillospiraceae 414
1:48:1:5 0.000262188 f_Oscillospiraceae:g_Oscillibacter 752
1:48:1:6 0.0001563 g_Flavonifractor:s_Flavonifractor_plautii 29
1:48:2:1:1 0.00104682 g_Clostridium_AJ:s_GCA_900066825.1 1942
1:48:2:1:2 0 f_Oscillospiraceae:g_Clostridium_AJ 418
1:48:2:2:1 0.00046288 g_Flavonifractor:s_Flavonifractor_plautii 1336
1:48:2:2:2 0.00028648 f_Oscillospiraceae:g_Clostridium_AJ 1059
1:48:2:2:3 0.000174698 f_Oscillospiraceae:g_Flavonifractor 1598
1:49:1 0.00100734 c_Coriobacteriia:o_Coriobacteriales 74
1:49:2 0.000908868 o_Coriobacteriales:f_Eggerthellaceae 955
1:49:3 0.000673309 g_Senegalimassilia:s_Senegalimassilia_anaerobia 989
1:49:4 0.000642418 g_Slackia_A:s_Slackia_A_piriformis 232
1:49:5 0.000513539 f_Lachnospiraceae:g_CAG-590 73
1:49:6 0.00041143 o_Christensenellales:f_CAG-138 189
1:49:7 0.000246572 g_Dialister:s_Dialister_succinatiphilus 978
1:50:1 0.00222588 f_Eggerthellaceae:g_Adlercreutzia 1382
1:50:2 0.00116785 f_UBA660:g_CAG-710 1291
1:50:3 0.000456693 f_CAG-239:g_CAG-495 1383
1:50:4 5.36573e-05 f_Atopobiaceae:g_Olsenella 271
1:50:5 5.36573e-05 f_Coriobacteriaceae:g_Collinsella 363
1:51:1 0.00249263 f_P3:g_Phil12 21
1:51:2 0.00141733 f_Akkermansiaceae:g_Akkermansia 765
1:51:3 0 f_Ruminococcaceae:g_Ruthenibacterium 1030
1:52:1 0.000551949 g_Helicobacter_C:s_Helicobacter_C_cinaedi 563
1:52:2 0.000513161 f_DTU089:g_Eubacterium_R 101
1:52:3 0.000387025 g_Eubacterium_R:s_GCA_000431535.1 1390
1:52:4 0.000357409 o_Christensenellales:f_CAG-138 508
1:52:5 0.000334246 g_Parabacteroides:s_Parabacteroides_distasonis 523
1:52:6 0.00022237 g_Helicobacter_C:s_Helicobacter_C_cinaedi 556
1:52:7 0.000221237 g_Parabacteroides:s_Parabacteroides_merdae 25
1:52:8 0.000221237 g_Parabacteroides:s_Parabacteroides_merdae 1623
1:52:9 0.000221237 g_Prevotella:s_Prevotella_copri 1715
1:52:10 0.00012689 c_Lentisphaeria:o_UBA1784 717
1:52:11 0.00011576 f_Bacteroidaceae:g_Prevotellamassilia 196
1:52:12 0.000115348 g_Parabacteroides:s_Parabacteroides_distasonis 732
1:52:13 0.000115348 g_Parabacteroides:s_Parabacteroides_distasonis 1582
1:52:14 0.000113883 f_Tannerellaceae:g_Parabacteroides 1377
1:52:15 0.000113883 g_Bacteroides_A:s_Bacteroides_A_plebeius 1462
1:52:16 6.09391e-05 g_Prevotella:s_Prevotella_sp20 916
1:52:17 6.09391e-05 g_Parabacteroides:s_GCA_000436495.1 1257
1:53:1 0.000908822 g_GCA-900066995:s_GCA_900066995.1 891
1:53:2 0.000838139 c_Alphaproteobacteria:o_RF32 1441
1:53:3 0.00075813 g_Rothia:s_Rothia_mucilaginosa_A 410
1:53:4 0.000534154 f_Lachnospiraceae:g_Ruminococcus_B 45
1:53:5 0.000486219 g_Massilioclostridium:s_Massilioclostridium_coli 1794
1:53:6 0.000112285 g_Akkermansia:s_Akkermansia_sp1 1829
1:53:7 9.25232e-05 g_Oscillibacter:s_Oscillibacter_sp6 36
1:53:8 9.25232e-05 f_Lachnospiraceae:g_Blautia 1654
1:53:9 0 c_Alphaproteobacteria:o_RF32 1756
1:54:1:1 0.0011169 g_Dorea:s_Dorea_formicigenerans 1650
1:54:1:2 0.00080983 g_Tyzzerella:s_Tyzzerella_nexilis 685
1:54:1:3 0.000269715 g_Dorea:s_Dorea_formicigenerans 1253
1:54:2:1 0.00118496 g_Dorea:s_Dorea_formicigenerans 1642
1:54:2:2 0.000375603 g_Dorea:s_Dorea_formicigenerans 750
1:55:1 0.00202197 f_Muribaculaceae:g_CAG-279 81
1:55:2 0.000587086 f_UBA660:g_CAG-628 1023
1:55:3 0.000557309 f_Erysipelatoclostridiaceae:g_Beduini 239
1:55:4 0.000555496 f_Erysipelatoclostridiaceae:g_Erysipelatoclostridium 345
1:56:1:1 0.00360419 f_Oscillospiraceae:g_NK3B98 1406
1:56:1:2 5.33997e-05 f_Oscillospiraceae:g_CAG-83 528
1:56:1:3 0 f_Oscillospiraceae:g_F23-B02 246
1:56:1:4 0 o_Oscillospirales:f_Oscillospiraceae 1896
1:56:2:1 0 g_CAG-170:s_GCA_000436735.1 730
1:57:1 0.000914208 g_PeH17:s_PeH17_sp1 1429
1:57:2 0.000238127 f_Muribaculaceae:g_CAG-279 810
1:57:3 0.000223951 g_Parabacteroides:s_Parabacteroides_distasonis 645
1:57:4 0.000222965 g_Parabacteroides:s_Parabacteroides_distasonis 497
1:57:5 0.000218898 g_Alistipes_A:s_Alistipes_A_indistinctus 342
1:57:6 0.000218883 f_CAG-138:g_Phil1 711
1:57:7 0.000177682 g_Ruminococcus_E:s_GCA_000437975.1 85
1:57:8 0.000169542 f_Rikenellaceae:g_Alistipes_A 223
1:57:9 0.00016842 o_Christensenellales:f_CAG-74 1372
1:57:10 0.000166939 f_Tannerellaceae:g_Parabacteroides 686
1:57:11 0.000166393 f_Lachnospiraceae:g_Blautia_A 1509
1:57:12 0.000165813 g_Bacteroides:s_Bacteroides_nordii 958
1:57:13 0.000165475 o_Betaproteobacteriales:f_Burkholderiaceae 1378
1:57:14 0.000113075 g_CAG-485:s_GCA_001701295.1 221
1:57:15 5.95861e-05 g_Bacteroides:s_Bacteroides_fragilis 491
1:57:16 5.95861e-05 g_Bacteroides:s_Bacteroides_salyersiae 766
1:57:17 5.95861e-05 g_Bacteroides:s_Bacteroides_fragilis 780
1:57:18 5.95861e-05 g_Bacteroides:s_Bacteroides_fragilis 1546
1:57:19 5.95861e-05 g_Bacteroides:s_Bacteroides_finegoldii 1621
1:57:20 0 g_Helicobacter_D:s_Helicobacter_D_canadensis 1
1:58:1 0.00299135 f_Acidaminococcaceae:g_CAG-207 200
1:58:2 0.000602787 o_Oscillospirales:f_Oscillospiraceae 351
1:58:3 0 o_Acidaminococcales:f_Acidaminococcaceae 501
1:59:1:1 0.00151754 g_Dysgonomonas:s_Dysgonomonas_mossii 193
1:59:1:2 0.00130423 g_Dysgonomonas:s_Dysgonomonas_mossii 874
1:59:1:3 0.000370611 g_Collinsella:s_Collinsella_aerofaciens 1160
1:59:1:4 0 o_Oscillospirales:f_Oscillospiraceae 1846
1:59:2:1 0 f_Coriobacteriaceae:g_Collinsella 1766
1:60:1 0.00311744 c_Clostridia:o_CAG-41 1333
1:60:2 5.43458e-05 g_Peptoniphilus_A:s_Peptoniphilus_A_rhinitidis 653
1:60:3 0 g_Helicobacter:s_Helicobacter_pylori_BV 464
1:60:4 0 g_Parvimonas:s_Parvimonas_micra 680
1:60:5 0 f_Helicobacteraceae:g_Helicobacter 1128
1:61:1 0.000793745 f_Gastranaerophilaceae:g_Zag1 576
1:61:2 0.000431788 f_Lachnospiraceae:g_CAG-56 416
1:61:3 0.000406813 g_Anaerotignum:s_GCF_001304995.1 177
1:61:4 0.000368876 o_Veillonellales:f_Dialisteraceae 1789
1:61:5 0.000350103 g_Dialister:s_Dialister_sp1 1705
1:61:6 0.000270608 f_Dialisteraceae:g_Dialister 1677
1:61:7 0.000211091 f_Selenomonadaceae:g_Anaerovibrio 1828
1:61:8 0.000165475 c_Clostridia:o_CAG-41 747
1:61:9 0.000160968 o_Lachnospirales:f_Lachnospiraceae 1924
1:61:10 0 g_CAG-65:s_GCA_900066365.1 990
1:62:1 0.00141222 g_CAG-115:s_GCA_000436675.1 1580
1:62:2 0.00122209 g_Ruminiclostridium_E:s_Ruminiclostridium_E_siraeum 190
1:62:3 0.000449724 g_Massilioclostridium:s_Massilioclostridium_coli 1757
1:62:4 5.95246e-05 o_Oscillospirales:f_DTU089 963
1:63:1 0.00101308 g_Corynebacterium:s_Corynebacterium_propinquum 678
1:63:2 0.000710936 o_4C28d-15:f_CAG-314 1399
1:63:3 0.000571731 g_Clostridium:s_Clostridium_paraputrificum 20
1:63:4 0.000558057 g_Ruminiclostridium_E:s_Ruminiclostridium_E_siraeum 118
1:63:5 0.000215048 g_Acetomicrobium:s_Acetomicrobium_hydrogeniformans 875
1:63:6 0 f_Coriobacteriaceae:g_Collinsella 1819
1:64:1 0.00126384 o_Oscillospirales:f_Butyricicoccaceae 902
1:64:2 0.000225842 f_Butyricicoccaceae:g_Butyricicoccus 184
1:64:3 0.000164988 f_Burkholderiaceae:g_CAG-521 1266
1:64:4 0.00011978 o_Oscillospirales:f_Butyricicoccaceae 1475
1:64:5 0.000111995 f_Butyricicoccaceae:g_Agathobaculum 1809
1:64:6 0.000111077 f_Burkholderiaceae:g_CAG-521 583
1:64:7 6.5152e-05 o_Oscillospirales:f_CAG-272 2
1:64:8 6.5152e-05 g_Ruminococcus_C:s_GCA_000980705.1 207
1:64:9 6.5152e-05 g_Clostridium_P:s_Clostridium_P_ventriculi 424
1:64:10 6.5152e-05 g_Clostridium_A:s_Clostridium_A_leptum 476
1:64:11 6.5152e-05 f_Butyricicoccaceae:g_Agathobaculum 483
1:64:12 6.5152e-05 g_Agathobaculum:s_Agathobaculum_sp1 814
1:64:13 6.5152e-05 g_Clostridium_A:s_Clostridium_A_leptum 834
1:64:14 6.5152e-05 f_DTU089:g_Neglecta 1038
1:64:15 6.5152e-05 g_Agathobaculum:s_GCF_001305135.1 1040
1:64:16 6.5152e-05 g_Butyricicoccus:s_Butyricicoccus_pullicaecorum 1168
1:64:17 6.5152e-05 g_Agathobaculum:s_Agathobaculum_sp1 1319
1:64:18 6.5152e-05 o_Oscillospirales:f_CAG-272 1496
1:64:19 6.5152e-05 g_Clostridium_A:s_Clostridium_A_leptum 1780
1:64:20 6.5152e-05 g_Ruminococcus_C:s_Ruminococcus_C_callidus 1895
1:64:21 5.81327e-05 o_Oscillospirales:f_Ruminococcaceae 371
1:65:1 0.00124811 g_Tidjanibacter:s_Tidjanibacter_massiliensis 350
1:65:2 0.000854755 f_Rikenellaceae:g_Alistipes 297
1:65:3 0.000765653 o_Bacteroidales:f_Rikenellaceae 1122
1:65:4 0 g_Alistipes:s_GCF_002159425.1 898
1:66:1 0.00125162 o_Lachnospirales:f_Lachnospiraceae 702
1:66:2 0.000677969 g_CAG-56:s_GCA_900066065.1 28
1:66:3 0.000330711 g_CAG-1024:s_GCA_000432015.1 1203
1:66:4 0.000285757 g_Eubacterium_G:s_Eubacterium_G_ventriosum 1811
1:66:5 0.000171153 g_CAG-274:s_GCA_000432155.1 1549
1:66:6 8.50722e-05 g_CAG-603:s_GCA_900066105.1 5
1:66:7 0 f_Lachnospiraceae:g_Eubacterium_G 132
1:66:8 0 g_Eubacterium_G:s_GCA_000435815.1 1559
1:67:1 0.00276108 g_CAG-196:s_GCA_002102725.1 328
1:68:1 0.00194921 f_Veillonellaceae:g_Veillonella 446
1:68:2 0.000779301 f_Veillonellaceae:g_F0422 447
1:69:1 0.00136752 g_Exiguobacterium:s_Exiguobacterium_profundum 873
1:69:2 0.00112968 f_UBA660:g_CAG-302 105
1:69:3 0.000231141 c_Clostridia:o_Christensenellales 1235
1:70:1 0.0026527 g_CAG-1138:s_GCA_000434675.1 1538
1:71:1 0.00251892 g_Barnesiella:s_Barnesiella_intestinihominis 444
1:71:2 0.000106853 g_Olsenella:s_GCF_001457795.1 88
1:72:1 0.00240508 g_Emergencia:s_Emergencia_timonensis 648
1:73:1 0.00217691 p_Firmicutes:c_Clostridia 887
1:74:1 0.000706 g_Oxalobacter:s_Oxalobacter_formigenes_A 1416
1:74:2 0.000590762 g_CAG-411:s_GCA_000437275.1 301
1:74:3 0.000587564 f_Burkholderiaceae:g_CAG-521 1657
1:74:4 0.000105889 f_CAG-917:g_CAG-475 641
1:75:1 0.000391321 g_Anaerostipes:s_Anaerostipes_hadrus 1409
1:75:2 0.000318723 o_Oscillospirales:f_DTU089 255
1:75:3 0.000302831 o_Oscillospirales:f_CAG-272 1329
1:75:4 0.000288619 f_DTU089:g_Ruminococcus_E 313
1:75:5 0.000224917 g_Campylobacter:s_Campylobacter_upsaliensis 1799
1:75:6 0.000223219 g_Coprobacter:s_GCA_000434215.1 1755
1:75:7 0.000133422 f_Coriobacteriaceae:g_Collinsella 618
1:75:8 0 o_Oscillospirales:f_DTU089 1697
1:76:1 0.000453441 g_CAG-917:s_GCA_000437555.1 1056
1:76:2 0.000240108 g_Clostridium_P:s_Clostridium_P_perfringens 604
1:76:3 0.000239258 g_Coprobacillus:s_Coprobacillus_cateniformis 1938
1:76:4 0.00017562 g_Ruminococcus_B:s_GCF_000509105.1 1770
1:76:5 0.000163352 o_4C28d-15:f_CAG-727 1318
1:76:6 0.000156731 g_Dialister:s_GCA_000435155.1 1448
1:76:7 0.000128761 o_TANB77:f_CAG-508 1720
1:76:8 0.00012686 f_Dialisteraceae:g_Dialister 1968
1:76:9 0.00011288 g_Clostridium_P:s_Clostridium_P_perfringens 1879
1:76:10 7.22156e-05 g_UBA10281:s_GCA_000437515.1 537
1:77:1 0.000447659 g_Ruminococcus_B:s_Ruminococcus_B_torques 275
1:77:2 0.000351599 g_Dorea:s_Dorea_longicatena 1803
1:77:3 0.000292635 g_Dorea:s_GCA_900240315.1 871
1:77:4 0.000222891 f_Lachnospiraceae:g_Eubacterium_F 1610
1:77:5 0.000165677 g_CAG-45:s_GCA_000438375.1 1729
1:77:6 0.000153817 g_Dorea:s_Dorea_longicatena 1568
1:77:7 0.000115129 g_GCA-900066135:s_GCA_900066135.1 51
1:77:8 6.56664e-05 g_Dorea:s_Dorea_longicatena 929
1:77:9 0 g_Dorea:s_Dorea_longicatena 214
1:77:10 0 g_Dorea:s_Dorea_longicatena 1902
1:77:11 0 g_Ruminococcus_B:s_Ruminococcus_B_torques 991
1:77:12 0 g_Dorea:s_Dorea_longicatena 962
1:77:13 0 g_Ruminococcus_B:s_Ruminococcus_B_torques 180
1:78:1 0.00082062 g_Butyrivibrio_A:s_Butyrivibrio_A_crossotus 61
1:78:2 0.000488736 o_Betaproteobacteriales:f_Burkholderiaceae 95
1:78:3 0.00032755 g_Parasutterella:s_Parasutterella_excrementihominis 440
1:78:4 6.04449e-05 f_Burkholderiaceae:g_Dakarella 321
1:78:5 5.29444e-05 o_Betaproteobacteriales:f_Burkholderiaceae 217
1:78:6 0 c_Negativicutes:o_Veillonellales 1137
1:79:1 0.00169822 g_Flavobacterium:s_Flavobacterium_lindanitolerans 696
1:80:1 0.000694152 c_Bacteroidia:o_Flavobacteriales 838
1:80:2 0.00055773 o_Bacteroidales:f_Paludibacteraceae 1130
1:80:3 0.000246119 g_Butyricimonas:s_Butyricimonas_virosa 49
1:80:4 0.000197241 g_Butyricimonas:s_GCF_002161485.1 499
1:81:1 0.00157394 c_Clostridia:o_Christensenellales 89
1:82:1 0.00154493 g_Gordonibacter:s_Gordonibacter_pamelaeae 445
1:83:1 0.000853615 g_CAG-349:s_CAG-349_sp1 234
1:83:2 0.000613679 g_Ruminococcus_C:s_GCA_000433635.1 1493
1:83:3 5.65805e-05 f_DTU089:g_Eubacterium_R 1309
1:84:1 0.00151127 o_RFN20:f_CAG-826 791
1:84:2 0 o_RFN20:f_CAG-826 17
1:85:1 0.000503784 g_Bacillus_AD:s_Bacillus_AD_testis 1228
1:85:2 0.000307755 o_Opitutales:f_CAG-312 163
1:85:3 0.0002918 g_Bacillus_O:s_Bacillus_O_smithii 1579
1:85:4 0.00020066 g_Emergencia:s_Emergencia_timonensis 794
1:85:5 0.000132048 g_Planomicrobium:s_Planomicrobium_massiliensis 1252
1:86:1 0.00141613 g_CAG-1427:s_GCA_000431675.1 858
1:87:1:1 0.00140225 g_Enorma:s_Enorma_massiliensis 893
1:87:1:2 0 f_Coriobacteriaceae:g_Collinsella 238
1:87:1:3 0 f_Coriobacteriaceae:g_Collinsella 731
1:87:1:4 0 f_Coriobacteriaceae:g_Collinsella 1207
1:87:2:1 0 f_Coriobacteriaceae:g_Collinsella 146
1:87:3:1 0 f_Coriobacteriaceae:g_Collinsella 602
1:87:4:1 0 f_Coriobacteriaceae:g_Collinsella 1074
1:87:5:1 0 f_Coriobacteriaceae:g_Collinsella 1391
1:87:6:1 0 g_Enorma:s_Enorma_massiliensis 1606
1:87:7:1 0 f_Coriobacteriaceae:g_Collinsella 1614
1:87:8:1 0 f_Coriobacteriaceae:g_Collinsella 1690
1:88:1 0.000401658 o_4C28d-15:f_CAG-727 1482
1:88:2 0.000267427 o_4C28d-15:f_CAG-552 1710
1:88:3 0.000160368 o_4C28d-15:f_CAG-552 253
1:88:4 0.00011026 f_DTU089:g_An200 973
1:88:5 0.00010752 g_Eubacterium_E:s_Eubacterium_E_hallii 1865
1:88:6 0.000105889 o_4C28d-15:f_CAG-727 554
1:88:7 5.95861e-05 g_Coprococcus:s_GCA_000433075.1 1347
1:88:8 5.73158e-05 g_CAG-353:s_GCA_900066885.1 1048
1:88:9 5.44792e-05 g_Lactobacillus_H:s_Lactobacillus_H_reuteri 59
1:88:10 5.38628e-05 g_Ruminococcus_C:s_GCA_000437255.1 1340
1:88:11 0 g_Helicobacter_D:s_Helicobacter_D_canadensis 1898
1:89:1 0.000517024 g_Helicobacter_D:s_Helicobacter_D_pullorum 1776
1:89:2 0.000394746 f_CAG-312:g_CAG-312 381
1:89:3 0.000241448 f_Porphyromonadaceae:g_Porphyromonas 148
1:89:4 7.39153e-05 g_Clostridium_J:s_Clostridium_J_senegalense 700
1:89:5 7.39153e-05 f_Campylobacteraceae:g_Campylobacter 1419
1:90:1 0.0012434 o_Gastranaerophilales:f_Gastranaerophilaceae 1000
1:91:1 0.00123673 g_CAG-207:s_GCA_000436295.1 589
1:92:1 0.000604641 o_Oscillospirales:f_Oscillospiraceae 1703
1:92:2 0.0002384 f_Oscillospiraceae:g_CAG-110 1165
1:92:3 0.000128444 f_Oscillospiraceae:g_CAG-110 1544
1:92:4 0.00010614 g_CAG-110:s_GCA_000435995.1 1783
1:92:5 6.11619e-05 g_Clostridium_AJ:s_GCA_900066875.1 1021
1:92:6 5.29444e-05 f_Oscillospiraceae:g_Clostridium_AJ 39
1:93:1 0.00115174 f_Eggerthellaceae:g_Senegalimassilia 348
1:94:1 0.000400025 g_Paenibacillus_P:s_Paenibacillus_P_antibioticophila 1641
1:94:2 0.000278303 f_Bacteroidaceae:g_Bacteroides 1463
1:94:3 0.000230568 g_Parabacteroides:s_Parabacteroides_distasonis 970
1:94:4 0.000118312 g_Parabacteroides:s_Parabacteroides_johnsonii 1763
1:94:5 0.000113124 o_Bacteroidales:f_UBA932 1300
1:94:6 0 f_Coriobacteriaceae:g_Collinsella 1704
1:95:1 0.00111792 o_Oscillospirales:f_CAG-272 905
1:96:1 0.00107774 g_GM2:s_GCF_900069005.1 103
1:97:1 0.000159865 g_Roseburia:s_Roseburia_inulinivorans 1787
1:97:2 0.000158833 g_Dorea:s_Dorea_scindens_A 1290
1:97:3 0.000106921 f_Lachnospiraceae:g_Robinsoniella 1513
1:97:4 0.000106921 g_Eisenbergiella:s_Eisenbergiella_tayi 1884
1:97:5 0.000106921 g_Roseburia:s_Roseburia_inulinivorans 1328
1:97:6 5.39761e-05 g_Dorea:s_Dorea_scindens_A 280
1:97:7 5.39761e-05 f_Lachnospiraceae:g_Roseburia 522
1:97:8 5.34083e-05 f_Lachnospiraceae:g_Eubacterium_I 1520
1:97:9 5.29444e-05 g_Blautia_A:s_GCA_900066165.1 684
1:97:10 5.29444e-05 g_Eisenbergiella:s_Eisenbergiella_tayi 961
1:97:11 5.29444e-05 f_Lachnospiraceae:g_Dorea 1274
1:97:12 5.29444e-05 f_Lachnospiraceae:g_Robinsoniella 1331
1:97:13 5.29444e-05 g_Agathobacter:s_Agathobacter_rectalis 1672
1:97:14 0 g_Eubacterium_I:s_Eubacterium_I_ramulus 823
1:97:15 0 f_Lachnospiraceae:g_CAG-56 1434
1:98:1:1 0.000159425 g_Fusobacterium:s_Fusobacterium_nucleatum 1624
1:98:1:2 0.000106481 g_Dysgonomonas:s_Dysgonomonas_capnocytophagoides 562
1:98:1:3 5.35365e-05 g_Coprococcus_B:s_Coprococcus_B_comes 1008
1:98:1:4 5.29444e-05 g_Bifidobacterium:s_Bifidobacterium_animalis 284
1:98:1:5 5.29444e-05 c_Clostridia:o_Lachnospirales 1053
1:98:1:6 5.29444e-05 g_Marseille-P4683:s_GCF_900232885.1 1774
1:98:1:7 5.29444e-05 g_Bacteroides_B:s_Bacteroides_B_dorei 1664
1:98:1:8 0 g_Fusobacterium_C:s_Fusobacterium_C_gonidiaformans 1926
1:98:1:9 0 g_Anaerosalibacter_A:s_Anaerosalibacter_A_massiliensis 746
1:98:1:10 0 g_Caecibacter:s_Caecibacter_massiliensis 1031
1:98:2:1 0.000106227 f_Veillonellaceae:g_Veillonella 1631
1:98:2:2 5.32828e-05 g_Eubacterium_G:s_Eubacterium_G_ventriosum 745
1:98:2:3 5.29444e-05 g_Anaeroglobus:s_Anaeroglobus_massiliensis 1915
1:98:2:4 0 f_CAG-288:g_CAG-568 913
1:98:3:1 0.000106227 g_Eubacterium_G:s_GCA_000432355.1 588
1:98:4:1 0.000106227 g_UBA9732:s_GCA_001940825.1 1489
1:98:5:1 0.000106227 f_Marinifilaceae:g_Odoribacter 1845
1:98:6:1 0 g_Fusobacterium:s_Fusobacterium_nucleatum_I 1033
1:99:1 0.000364335 f_UBA932:g_RC9 1224
1:99:2 0.00017973 g_Barnesiella:s_Barnesiella_intestinihominis 1320
1:99:3 0.000179479 g_RC9:s_GCA_001915575.1 120
1:99:4 0.000130602 g_Alistipes_A:s_Alistipes_A_indistinctus 1639
1:99:5 0.000126534 f_UBA932:g_RC9 160
1:99:6 7.359e-05 g_Bacteroides:s_Bacteroides_salyersiae 1103
1:99:7 0 f_UBA932:g_RC9 448
1:100:1 0.00105066 g_Parabacteroides:s_Parabacteroides_distasonis 948
1:100:2 0 g_Collinsella:s_Collinsella_aerofaciens 307
1:101:1 0.00104209 g_Erysipelatoclostridium:s_Erysipelatoclostridium_spiroforme 1688
1:102:1 0.00102005 g_Barnesiella:s_Barnesiella_intestinihominis 1578
1:103:1 0.0010043 f_Acidaminococcaceae:g_Phascolarctobacterium 1412
1:104:1 0.000971546 f_Lachnospiraceae:g_Lachnospira 841
1:105:1 0.000966897 f_Lachnospiraceae:g_CAG-194 1542
1:106:1 0.000500825 g_CAG-303:s_GCA_000437755.1 659
1:106:2 0.000158833 f_Lachnospiraceae:g_Clostridium_M 139
1:106:3 0.000105889 g_Clostridium_M:s_GCA_000431375.1 247
1:106:4 0.000105889 f_Lachnospiraceae:g_Clostridium_M 757
1:106:5 7.32159e-05 g_Blautia_A:s_Blautia_A_hydrogenotrophica 1066
1:106:6 0 g_CAG-81:s_GCA_900066785.1 459
1:106:7 0 o_Lachnospirales:f_Lachnospiraceae 870
1:106:8 0 g_CAG-81:s_GCA_000435795.1 1327
1:107:1 0.000213528 g_CAG-95:s_GCA_000436115.1 1305
1:107:2 0.000160706 f_Lachnospiraceae:g_Robinsoniella 484
1:107:3 0.000108488 g_Ruminococcus_B:s_Ruminococcus_B_faecis 231
1:107:4 0.000108024 g_Alistipes:s_GCF_900021155.1 1440
1:107:5 0.000108024 o_Lachnospirales:f_Lachnospiraceae 964
1:107:6 5.50797e-05 f_Lachnospiraceae:g_UBA7182 821
1:107:7 5.48171e-05 g_Butyrivibrio_A:s_GCA_000431815.1 441
1:107:8 5.48171e-05 f_Lachnospiraceae:g_Agathobacter 1814
1:107:9 5.29444e-05 f_Lachnospiraceae:g_Blautia 38
1:107:10 0 g_CAG-45:s_GCA_900066395.1 62
1:108:1 0.000319551 g_Anaerostipes:s_Anaerostipes_hadrus 738
1:108:2 0.000319551 g_Anaerostipes:s_Anaerostipes_hadrus 748
1:108:3 0.000106855 g_Anaerostipes:s_Anaerostipes_hadrus 764
1:108:4 0.000106855 g_Anaerostipes:s_Anaerostipes_hadrus 1526
1:108:5 5.34204e-05 g_Anaerostipes:s_Anaerostipes_hadrus 1479
1:108:6 0 g_Anaerostipes:s_Anaerostipes_hadrus 68
1:108:7 0 g_Anaerostipes:s_Anaerostipes_hadrus 637
1:108:8 0 g_Anaerostipes:s_Anaerostipes_hadrus 1231
1:108:9 0 g_Anaerostipes:s_Anaerostipes_hadrus 1552
1:109:1 0.000879377 g_Turicibacter:s_Turicibacter_sanguinis 510
1:110:1 0.00085604 f_Anaerovoracaceae:g_UBA1191 1958
1:111:1 0.000853992 o_Oscillospirales:f_DTU089 1957
1:112:1 0.000442646 f_DTU089:g_DTU089 72
1:112:2 0.000182212 f_Atopobiaceae:g_Atopobium_B 1920
1:112:3 0.000121344 g_CAG-267:s_GCA_001917135.1 1350
1:112:4 0.00010732 g_Micrococcus:s_Micrococcus_luteus 1022
1:113:1 0.000853117 g_Helicobacter:s_Helicobacter_pylori_BT 156
1:114:1 0.000851632 g_Turicibacter:s_Turicibacter_sanguinis_A 251
1:115:1 0.000633761 c_Clostridia:o_CAG-41 1905
1:115:2 0.000215603 c_Clostridia:o_CAG-41 865
1:116:1 0.000842528 g_Bacteroides:s_Bacteroides_eggerthii 1604
1:117:1 0.000116105 f_DTU089:g_CAG-177 907
1:117:2 0.000111209 g_CAG-180:s_GCA_000432435.1 412
1:117:3 0.00010998 o_Oscillospirales:f_Oscillospiraceae 1492
1:117:4 0.000109525 f_DTU089:g_CAG-177 819
1:117:5 0.000109525 f_Coriobacteriaceae:g_Collinsella 904
1:117:6 0.000106945 g_Helicobacter_B:s_Helicobacter_B_macacae 82
1:117:7 5.65805e-05 o_Oscillospirales:f_CAG-272 582
1:117:8 5.65805e-05 o_Oscillospirales:f_CAG-272 852
1:117:9 5.65805e-05 f_DTU089:g_Eubacterium_R 968
1:118:1 0.000832302 g_GCA-900066905:s_GCA_900066905.1 1943
1:119:1 0.000493458 o_4C28d-15:f_CAG-727 1143
1:119:2 0.000330012 o_4C28d-15:f_CAG-727 1276
1:120:1 0.000114106 g_Clostridium_AJ:s_GCA_900066875.1 1503
1:120:2 0.000107765 f_Bacteroidaceae:g_Paraprevotella 668
1:120:3 0.000107765 g_Bacteroides_B:s_Bacteroides_B_vulgatus 1211
1:120:4 0.000107573 o_Oscillospirales:f_Oscillospiraceae 1574
1:120:5 0.000106344 f_Oscillospiraceae:g_Clostridium_AJ 1959
1:120:6 0.000106344 f_Oscillospiraceae:g_Oscillibacter 918
1:120:7 6.11619e-05 g_Pseudoflavonifractor:s_Pseudoflavonifractor_capillosus 264
1:120:8 5.29444e-05 g_Parabacteroides:s_Parabacteroides_gordonii 769
1:120:9 5.29444e-05 g_Clostridium_AJ:s_GCA_900066875.1 856
1:120:10 0 f_Oscillospiraceae:g_CAG-110 369
1:121:1 0.00080772 g_Lachnospira:s_GCA_000437735.1 77
1:122:1 0.000800801 g_Alistipes_A:s_Alistipes_A_sp1 1118
1:122:2 0 f_Rikenellaceae:g_Alistipes 1522
1:123:1 0.00079023 g_Barnesiella:s_Barnesiella_intestinihominis 1384
1:124:1 0.000771552 g_Granulicatella:s_Granulicatella_maltaromaticum 1501
1:125:1 0.00055768 g_Tyzzerella:s_Tyzzerella_sp1 32
1:125:2 0.000105889 g_Tyzzerella:s_Tyzzerella_sp1 155
1:125:3 5.39761e-05 g_Tyzzerella:s_GCF_000209385.2 1537
1:125:4 5.29444e-05 g_Ruminococcus_B:s_Ruminococcus_B_torques 1215
1:125:5 0 g_Ruminococcus_B:s_Ruminococcus_B_torques 1925
1:125:6 0 g_Ruminococcus_B:s_Ruminococcus_B_torques 306
1:125:7 0 g_Tyzzerella:s_Tyzzerella_sp1 466
1:125:8 0 g_Dorea:s_GCA_900066555.1 1064
1:125:9 0 g_Ruminococcus_B:s_Ruminococcus_B_torques 1515
1:125:10 0 g_Ruminococcus_B:s_Ruminococcus_B_torques 1956
1:126:1 0.000769892 o_Peptostreptococcales:f_Anaerovoracaceae 842
1:127:1 0.000726512 g_CAG-41:s_CAG-41_sp1 896
1:128:1 0.000220778 f_Gastranaerophilaceae:g_Zag111 138
1:128:2 0.000115531 o_Coriobacteriales:f_Eggerthellaceae 927
1:128:3 0.00010614 g_CAG-272:s_GCA_000433515.1 1107
1:128:4 0.000105889 f_DTU089:g_CAG-964 1638
1:128:5 5.51945e-05 g_Levyella:s_Levyella_massiliensis 1251
1:128:6 5.29444e-05 c_Clostridia:o_Christensenellales 1499
1:128:7 5.29444e-05 g_KLE1615:s_KLE1615_sp1 1767
1:128:8 0 g_Fusobacterium_C:s_Fusobacterium_C_gonidiaformans 1284
1:129:1 0.000693921 f_Anaerovoracaceae:g_Mogibacterium 1015
1:130:1 0.000343143 g_Clostridium_U:s_Clostridium_U_hiranonis 538
1:130:2 0.00034141 f_Peptostreptococcaceae:g_Clostridium_U 19
1:131:1 0.000680987 f_Oscillospiraceae:g_ER4 674
1:132:1 0.000109108 g_Blautia:s_Blautia_hansenii 744
1:132:2 0.000108746 g_Ruminococcus_B:s_Ruminococcus_B_faecis 438
1:132:3 0.000107573 g_Ruminococcus_B:s_GCF_001487105.1 903
1:132:4 0.000107573 g_Lactobacillus_G:s_Lactobacillus_G_hilgardii 694
1:132:5 8.12306e-05 c_Alphaproteobacteria:o_RF32 1793
1:132:6 5.46284e-05 g_Actinomyces_B:s_GCF_001838165.1 1132
1:132:7 5.46284e-05 o_Oscillospirales:f_DTU089 1381
1:132:8 5.29444e-05 g_Roseburia:s_Roseburia_intestinalis 1466
1:132:9 0 g_Ruminococcus_B:s_GCF_001487105.1 1751
1:133:1 0.000674825 f_Peptostreptococcaceae:g_Peptostreptococcus 1405
1:134:1 0.000668845 g_Risungbinella:s_Risungbinella_massiliensis 1034
1:135:1 0.000656437 g_Ruminococcus_F:s_Ruminococcus_F_champanellensis 559
1:136:1 0.000649383 g_Neisseria_E:s_Neisseria_E_macacae 1369
1:137:1:1 0.000264722 g_Blautia_A:s_Blautia_A_obeum 1782
1:137:2:1 0.000264722 g_Blautia_A:s_Blautia_A_obeum 1700
1:137:2:2 0 g_Blautia_A:s_Blautia_A_obeum 584
1:137:3:1 0.000108024 g_Blautia_A:s_GCA_000433815.1 826
1:137:4:1 0 g_Blautia_A:s_Blautia_A_obeum 1201
1:137:5:1 0 g_Blautia_A:s_Blautia_A_obeum 1635
1:138:1:1 5.29444e-05 g_Veillonella_A:s_GCA_000431435.1 4
1:138:1:2 5.29444e-05 g_Eubacterium_E:s_Eubacterium_E_hallii 64
1:138:1:3 5.29444e-05 g_Clostridium_E:s_Clostridium_E_jeddahense 131
1:138:1:4 5.29444e-05 g_Clostridium:s_Clostridium_septicum 395
1:138:1:5 5.29444e-05 o_4C28d-15:f_CAG-727 1521
1:138:1:6 5.29444e-05 g_Blautia_A:s_GCA_900066085.1 549
1:138:1:7 5.29444e-05 g_Eubacterium_E:s_Eubacterium_E_hallii 1181
1:138:1:8 0 o_4C28d-15:f_CAG-552 706
1:138:2:1 5.34231e-05 g_CAG-65:s_CAG-65_sp3 9
1:138:2:2 5.34231e-05 g_CAG-65:s_CAG-65_sp3 1282
1:138:2:3 5.34231e-05 g_CAG-65:s_CAG-65_sp3 1265
1:138:2:4 5.34231e-05 g_CAG-65:s_CAG-65_sp3 1424
1:138:2:5 5.29444e-05 g_Veillonella_A:s_Veillonella_A_magna 309
1:139:1:1 0.000423555 f_Ruminococcaceae:g_Faecalibacterium 1465
1:139:2:1 0.000158833 o_Oscillospirales:f_Ruminococcaceae 515
1:139:3:1 5.29444e-05 g_Subdoligranulum:s_Subdoligranulum_formicilis 689
1:139:3:2 0 f_Ruminococcaceae:g_Faecalibacterium 1775
1:139:4:1 0 f_Ruminococcaceae:g_Subdoligranulum 98
1:139:5:1 0 f_Ruminococcaceae:g_Subdoligranulum 205
1:139:6:1 0 f_Ruminococcaceae:g_Faecalibacterium 610
1:139:7:1 0 f_Ruminococcaceae:g_Subdoligranulum 787
1:139:8:1 0 g_Faecalibacterium:s_Faecalibacterium_prausnitzii 1431
1:139:9:1 0 g_Faecalibacterium:s_Faecalibacterium_prausnitzii_D 1744
1:139:10:1 0 g_Faecalibacterium:s_Faecalibacterium_prausnitzii_C 1930
1:140:1 0.000523571 o_Lachnospirales:f_Lachnospiraceae 1153
1:140:2 0.000107888 g_TF01-11:s_GCA_000432755.1 191
1:141:1 0.000622759 f_CAG-272:g_CAG-448 615
1:142:1 0.00060359 f_Lachnospiraceae:g_Lachnospira 1963
1:143:1 0.000602335 g_Keratinibaculum:s_GCF_001282665.1 149
1:144:1 0.000396579 g_Streptococcus:s_Streptococcus_equinus 853
1:144:2 0.000177563 g_Streptococcus:s_Streptococcus_infantarius 1308
1:145:1 0.00057104 f_CAG-508:g_CAG-269 208
1:146:1 0.000562414 g_Turicibacter:s_Turicibacter_sanguinis 847
1:147:1 0.000559641 g_CAG-484:s_GCA_000431315.1 1084
1:148:1 0.000558294 g_CAG-349:s_GCA_001940895.1 1091
1:149:1 0.000547522 g_Parabacteroides:s_Parabacteroides_distasonis 1101
1:150:1 0.000546871 f_Desulfovibrionaceae:g_Desulfovibrio 93
1:151:1 0.000546519 g_Eisenbergiella:s_GCF_000466465.2 259
1:152:1 0.000519912 f_Lachnospiraceae:g_Marvinbryantia 318
1:153:1 0.000513138 g_Enterococcus_D:s_Enterococcus_D_gallinarum 1139
1:154:1 0.000494646 g_Bacteroides_F:s_Bacteroides_F_pectinophilus 393
1:155:1 0.000486729 f_DTU089:g_Ruminococcus_E 616
1:156:1 0.000482223 o_Christensenellales:f_CAG-138 1081
1:157:1 0.000481784 c_Clostridia:o_CAG-41 502
1:157:2 0 c_Clostridia:o_CAG-41 1388
1:158:1 5.34083e-05 g_Clostridium_M:s_Clostridium_M_clostridioformis 58
1:158:2 5.34083e-05 g_Weissella:s_Weissella_paramesenteroides 334
1:158:3 5.34083e-05 g_Clostridium_M:s_Clostridium_M_clostridioformis 1061
1:158:4 5.34083e-05 g_Tyzzerella:s_Tyzzerella_nexilis 1280
1:158:5 5.34083e-05 g_Clostridium_M:s_Clostridium_M_clostridioformis 1407
1:158:6 5.34083e-05 f_Anaerovoracaceae:g_UBA1191 816
1:158:7 5.29444e-05 f_Dialisteraceae:g_Dialister 755
1:158:8 5.29444e-05 g_Blautia_A:s_Blautia_A_wexlerae 179
1:158:9 5.29444e-05 g_Blautia_A:s_Blautia_A_wexlerae 1070
1:158:10 0 f_Lachnospiraceae:g_Blautia 950
1:159:1 0.000266257 g_Coprococcus_B:s_Coprococcus_B_comes 469
1:159:2 0.000159889 g_Coprococcus_B:s_Coprococcus_B_comes 762
1:159:3 5.29444e-05 g_CAG-81:s_GCA_000435795.1 456
1:159:4 0 g_Dorea:s_GCF_900086625.1 130
1:159:5 0 o_Lachnospirales:f_Lachnospiraceae 825
1:160:1 0.000478949 g_Anaeromassilibacillus:s_GCF_001305115.1 607
1:161:1 0.000274317 g_Clostridium_E:s_Clostridium_E_sporosphaeroides 1517
1:161:2 0.000147152 o_Oscillospirales:f_DTU089 566
1:161:3 5.29444e-05 f_DTU089:g_MS4 400
1:161:4 0 g_Ruminococcus_C:s_GCA_000437175.1 250
1:161:5 0 g_Anaeromassilibacillus:s_GCF_002159845.1 1498
1:162:1 0.000473408 f_Bacteroidaceae:g_Prevotella 1234
1:163:1 0.000229554 f_Oscillospiraceae:g_CAG-83 143
1:163:2 0.000173834 f_Oscillospiraceae:g_Oscillibacter 1798
1:163:3 5.29444e-05 g_ER4:s_ER4_sp1 1665
1:164:1 0.000455328 g_Lachnoclostridium:s_GCF_900078195.1 467
1:165:1 0.000443718 g_Streptococcus:s_Streptococcus_salivarius 383
1:166:1 0.000437637 f_CAG-917:g_CAG-475 627
1:167:1 0.000435733 c_Clostridia:o_CAG-41 1923
1:168:1 0.000433745 o_Oscillospirales:f_Ruminococcaceae 959
1:169:1 0.000283912 o_Oscillospirales:f_Ruminococcaceae 1722
1:169:2 0.000147152 f_Ruminococcaceae:g_Ruminococcus 1262
1:170:1 0.000430329 f_Campylobacteraceae:g_Campylobacter_B 849
1:171:1 0.000428045 o_Christensenellales:f_CAG-138 846
1:172:1 5.29444e-05 g_Subdoligranulum:s_Subdoligranulum_formicilis 277
1:172:2 5.29444e-05 f_Ruminococcaceae:g_Subdoligranulum 409
1:172:3 5.29444e-05 f_Ruminococcaceae:g_Faecalibacterium 695
1:172:4 5.29444e-05 f_Ruminococcaceae:g_Faecalibacterium 1095
1:172:5 5.29444e-05 g_Faecalibacterium:s_Faecalibacterium_prausnitzii_C 1731
1:172:6 5.29444e-05 f_Ruminococcaceae:g_Faecalibacterium 1951
1:172:7 5.29444e-05 f_Ruminococcaceae:g_Subdoligranulum 739
1:172:8 5.29444e-05 g_Bittarella:s_Bittarella_massiliensis 1180
1:172:9 0 o_Oscillospirales:f_Ruminococcaceae 1363
1:173:1:1 0.000158833 o_Lachnospirales:f_Lachnospiraceae 507
1:173:2:1 0.000105889 g_Hungatella:s_Hungatella_hathewayi_A 850
1:173:3:1 0.000105889 f_Lachnospiraceae:g_Hungatella 1886
1:173:4:1 5.29444e-05 g_Hungatella:s_Hungatella_hathewayi 1649
1:173:4:2 0 o_Lachnospirales:f_Lachnospiraceae 1294
1:173:5:1 0 g_Clostridium_Q:s_GCA_000435655.1 109
1:174:1 0.000390947 g_Helicobacter_D:s_Helicobacter_D_winghamensis 229
1:175:1 0.00038341 f_Ruminococcaceae:g_Ruminiclostridium_E 108
1:176:1 0.00037975 f_Muribaculaceae:g_CAG-279 340
1:177:1 0.000379552 f_Veillonellaceae:g_Veillonella 784
1:178:1 0.000374678 g_RC9:s_GCA_000432655.1 1743
1:178:2 0 g_RC9:s_GCA_000434935.1 1535
1:179:1:1 5.29444e-05 g_Blautia_A:s_GCA_900066085.1 171
1:179:1:2 5.29444e-05 g_Blautia_A:s_Blautia_A_obeum_A 298
1:179:1:3 5.29444e-05 f_Lachnospiraceae:g_Blautia_A 666
1:179:1:4 5.29444e-05 g_Blautia_A:s_GCA_900066085.1 1371
1:179:1:5 5.29444e-05 g_Blautia_A:s_Blautia_A_obeum 1602
1:179:1:6 0 g_Ruminococcus_A:s_GCA_000437095.1 974
1:179:2:1 0.000105889 f_Lachnospiraceae:g_Marvinbryantia 1477
1:179:3:1 0 f_Lachnospiraceae:g_GCA-900066135 1478
1:180:1 0.000354223 g_Blautia_A:s_Blautia_A_hydrogenotrophica 1099
1:181:1 0.00018834 o_Oscillospirales:f_Oscillospiraceae 872
1:181:2 0.000159289 f_Oscillospiraceae:g_Oscillibacter 1098
1:182:1 0.000338374 g_Erysipelatoclostridium:s_GCF_000752095.2 1897
1:183:1 0.0003382 o_Oscillospirales:f_DTU089 723
1:184:1 0.00033783 g_Erysipelatoclostridium:s_GCF_000752095.2 1174
1:185:1 0.000336565 g_Ruminococcus_D:s_GCA_000434695.1 1032
1:186:1 0.000333927 g_Enterococcus_D:s_Enterococcus_D_gallinarum 392
1:187:1 0.000333362 f_CAG-917:g_CAG-475 994
1:188:1 0.000331928 o_Betaproteobacteriales:f_Burkholderiaceae 266
1:189:1 0.000331385 g_Ruminococcus_D:s_Ruminococcus_D_bicirculans 1876
1:190:1 0.000329874 f_Ruminococcaceae:g_Ruminiclostridium_E 173
1:191:1 0.000326818 g_Bacillus_W:s_Bacillus_W_jeddahensis 433
1:192:1 0.000326251 g_Parabacteroides:s_Parabacteroides_distasonis 621
1:192:2 0 g_Collinsella:s_Collinsella_aerofaciens 1560
1:192:3 0 f_Coriobacteriaceae:g_Collinsella 1708
1:192:4 0 f_Coriobacteriaceae:g_Collinsella 1739
1:193:1 0.000325842 f_CAG-727:g_UBA10281 881
1:194:1 0.000321218 g_Enterococcus_B:s_Enterococcus_B_faecium_A 1142
1:195:1 0.000320202 g_Odoribacter:s_Odoribacter_laneus 1275
1:196:1 0.000319826 o_Oscillospirales:f_DTU089 1332
1:197:1 0.000319076 g_Lachnospira:s_Lachnospira_sp1 1045
1:198:1 0.000318924 g_Eubacterium_R:s_GCA_000433975.1 1057
1:199:1 0.00031813 f_Dialisteraceae:g_Dialister 1543
1:200:1 0.000317918 o_Oscillospirales:f_DTU089 1859
1:201:1:1 0.000260081 g_Lactobacillus_C:s_Lactobacillus_C_paracasei 311
1:201:1:2 5.29444e-05 g_Lactobacillus_C:s_Lactobacillus_C_paracasei 544
1:201:2:1 0 g_Lactobacillus_C:s_Lactobacillus_C_paracasei 1054
1:201:3:1 0 g_Lactobacillus_C:s_Lactobacillus_C_paracasei 1210
1:202:1 0.00025678 o_Oscillospirales:f_Ruminococcaceae 134
1:202:2 5.29444e-05 g_Faecalibacterium:s_Faecalibacterium_prausnitzii_D 1693
1:203:1 0.000195894 g_Clostridium_J:s_Clostridium_J_sp1 80
1:203:2 5.29444e-05 g_Clostridium_J:s_Clostridium_J_sp1 1439
1:203:3 5.29444e-05 g_Clostridium_J:s_Clostridium_J_sp1 1830
1:204:1 0.000288556 o_Coriobacteriales:f_Atopobiaceae 474
1:205:1 0.000283452 g_Streptococcus:s_Streptococcus_gordonii 1962
1:206:1 0.000280983 g_Enterococcus_D:s_Enterococcus_D_gallinarum 437
1:207:1 0.000278894 o_Oscillospirales:f_DTU089 349
1:208:1 0.00027792 f_Acidaminococcaceae:g_CAG-207 1394
1:209:1 0.000277744 f_Ruminococcaceae:g_Ruminococcus 996
1:210:1 0.000274282 o_4C28d-15:f_CAG-314 558
1:211:1 0.000269693 o_Coriobacteriales:f_Atopobiaceae 434
1:212:1 0.000267569 f_Anaerovoracaceae:g_UBA1191 530
1:213:1 0.00026506 g_Bacillus_V:s_Bacillus_V_massiliosenegalensis 1398
1:214:1 0.000264722 o_Betaproteobacteriales:f_Burkholderiaceae 1311
1:215:1 0.000172291 f_Lachnospiraceae:g_Eisenbergiella 377
1:215:2 5.32828e-05 f_Lachnospiraceae:g_CAG-95 690
1:216:1 0.000224825 f_Anaerovoracaceae:g_CAG-145 162
1:217:1 0.0002245 c_Clostridia:o_Christensenellales 617
1:218:1 0.000224461 o_Oscillospirales:f_DTU089 638
1:219:1 0.000224449 f_Ruminococcaceae:g_Ruminococcus_D 548
1:220:1 0.000218105 g_CAG-56:s_GCA_900066065.1 1608
1:221:1 0.000217718 g_Blautia_A:s_Blautia_A_massiliensis 91
1:222:1 0.000216478 g_Blautia_A:s_Blautia_A_massiliensis 614
1:223:1 0.000215751 g_Odoribacter:s_Odoribacter_splanchnicus 1036
1:224:1 0.000215329 g_Enterococcus_B:s_Enterococcus_B_faecium_A 540
1:225:1 0.00021506 g_Butyrivibrio_A:s_Butyrivibrio_A_crossotus 1732
1:226:1 0.000213913 g_Dorea:s_Dorea_formicigenerans 1376
1:227:1 0.000213242 f_Burkholderiaceae:g_Sutterella 1591
1:228:1 0.000212029 f_Gastranaerophilaceae:g_Zag1 206
1:229:1 0.000211778 f_Lachnospiraceae:g_Blautia_A 1893
1:230:1 5.29444e-05 f_DTU089:g_Eubacterium_R 458
1:230:2 5.29444e-05 g_Anaerococcus:s_Anaerococcus_senegalensis 619
1:230:3 5.29444e-05 g_Anaerococcus:s_Anaerococcus_hydrogenalis 1393
1:230:4 5.29444e-05 g_Megasphaera:s_Megasphaera_sp2 1754
1:230:5 0 f_Helcococcaceae:g_Anaerococcus 1726
1:231:1 0.000166369 o_Oscillospirales:f_Ruminococcaceae 655
1:232:1 0.000166105 f_Tannerellaceae:g_Parabacteroides 477
1:233:1 0.000165997 f_Desulfovibrionaceae:g_Desulfovibrio 133
1:234:1 0.000164685 f_Streptococcaceae:g_Streptococcus 1050
1:235:1 0.000164685 f_Acidaminococcaceae:g_Acidaminococcus 86
1:236:1 0.0001629 o_Lachnospirales:f_Lachnospiraceae 114
1:237:1 0.000161171 g_Paenibacillus_A:s_Paenibacillus_A_rubinfantis 735
1:238:1 0.000160706 f_Lachnospiraceae:g_GCA-900066575 957
1:239:1 0.000160636 g_Aeromicrobium_A:s_Aeromicrobium_A_massiliense 683
1:239:2 0 f_Micrococcaceae:g_Rothia 1733
1:240:1 0.000160549 g_Flaviflexus:s_Flaviflexus_massiliensis 1487
1:241:1 0.000160151 g_Coprococcus:s_Coprococcus_eutactus_A 429
1:242:1 0.000159904 g_Odoribacter:s_Odoribacter_splanchnicus 1695
1:243:1 0.000159904 g_Odoribacter:s_Odoribacter_splanchnicus 555
1:244:1 0.000159901 g_UC5-1-2E3:s_GCA_001304875.1 1737
1:245:1 0.000159752 f_Ruminococcaceae:g_Ruminococcus_C 1043
1:246:1 0.000159297 g_Ruminococcus_F:s_Ruminococcus_F_champanellensis 1326
1:247:1 0.000159289 f_Ruminococcaceae:g_CAG-115 397
1:247:2 0 f_Ruminococcaceae:g_CAG-115 1162
1:247:3 0 f_Butyricicoccaceae:g_Agathobaculum 1240
1:248:1 5.29444e-05 g_CAG-488:s_GCA_000434915.1 716
1:248:2 5.29444e-05 f_Rikenellaceae:g_Alistipes 813
1:248:3 5.29444e-05 f_DTU089:g_CAG-180 1862
1:248:4 0 g_Anaerococcus:s_GCF_001182725.1 1261
1:249:1 0.000158833 f_Bifidobacteriaceae:g_Bifidobacterium 1872
1:250:1 0.000158833 f_CAG-138:g_Phil1 1109
1:251:1 0.000158833 g_Blautia_A:s_GCA_900066335.1 203
1:252:1 0.000158833 f_Fusobacteriaceae:g_Fusobacterium_A 1812
1:253:1 0.000158833 f_Paenibacillaceae:g_Paenibacillus_F 1644
1:254:1:1 0.000158833 g_Bacteroides:s_Bacteroides_uniformis 541
1:254:1:2 0 g_Bacteroides:s_Bacteroides_uniformis 119
1:254:1:3 0 g_Bacteroides:s_Bacteroides_uniformis 1370
1:254:2:1 0 f_Rikenellaceae:g_Alistipes 775
1:255:1 5.29444e-05 g_Tissierella:s_GCF_002266425.1 1020
1:255:2 5.29444e-05 g_Ralstonia:s_Ralstonia_pickettii 1514
1:255:3 5.29444e-05 g_Romboutsia:s_Romboutsia_dakarense 1592
1:255:4 0 c_Clostridia:o_CAG-41 754
1:256:1 0.000115808 g_Enterococcus_D:s_Enterococcus_D_gallinarum 174
1:257:1 5.95246e-05 g_Coprococcus_B:s_Coprococcus_B_comes 1765
1:257:2 5.42759e-05 g_Ruminococcus_B:s_Ruminococcus_B_faecis 396
1:258:1 0.00010766 f_Megasphaeraceae:g_Caecibacter 496
1:259:1 0.000106616 f_CAG-138:g_CAG-1024 1837
1:260:1 0.000106481 g_Corynebacterium:s_Corynebacterium_sp2 170
1:261:1 0.000106368 f_Lachnospiraceae:g_Agathobacter 1169
1:262:1 0.000106365 g_Lactobacillus_C:s_Lactobacillus_C_rhamnosus 719
1:263:1 0.000106353 f_Anaerovoracaceae:g_UBA1191 380
1:264:1 0.000106227 f_DTU089:g_Eubacterium_R 669
1:265:1 0.000106227 f_Lachnospiraceae:g_Blautia_A 293
1:266:1 0.00010614 g_Massilioclostridium:s_Massilioclostridium_methylpentosum 785
1:267:1 0.000105889 f_Gastranaerophilaceae:g_Zag111 387
1:268:1 0.000105889 g_Faecalibacterium:s_GCA_000434595.1 1146
1:269:1 0.000105889 f_Lachnospiraceae:g_Blautia_A 851
1:270:1 0.000105889 f_Lachnospiraceae:g_Blautia_A 915
1:271:1 5.29444e-05 g_Desulfovibrio:s_Desulfovibrio_fairfieldensis 140
1:271:2 5.29444e-05 g_Dorea:s_Dorea_formicigenerans 1005
1:271:3 0 f_Lachnospiraceae:g_CAG-24 482
1:272:1 0.000105889 f_Lachnospiraceae:g_CAG-882 714
1:272:2 0 f_Lachnospiraceae:g_Eubacterium_G 934
1:272:3 0 g_CAG-81:s_GCA_900066055.1 1711
1:273:1 5.29444e-05 g_Collinsella:s_Collinsella_aerofaciens 577
1:273:2 5.29444e-05 g_Prevotellamassilia:s_GCA_000437675.1 580
1:273:3 0 f_Coriobacteriaceae:g_Collinsella 1414
1:274:1 5.29444e-05 g_Anaerotruncus:s_Anaerotruncus_colihominis 500
1:274:2 5.29444e-05 g_Anaerotruncus:s_Anaerotruncus_colihominis 857
1:274:3 0 o_Oscillospirales:f_Ruminococcaceae 1082
1:275:1 0.000105889 g_CAG-475:s_GCA_000434435.1 1155
1:276:1 0.000105889 o_Oscillospirales:f_DTU089 597
1:277:1 0.000105889 g_Lactobacillus_F:s_Lactobacillus_F_plantarum 1306
1:278:1 0.000105889 g_Lactobacillus_F:s_Lactobacillus_F_plantarum 1457
1:279:1 5.29444e-05 g_Collinsella:s_Collinsella_stercoris 1055
1:279:2 0 g_Collinsella:s_Collinsella_aerofaciens 943
1:280:1 5.29444e-05 f_DTU089:g_CAG-217 859
1:280:2 0 o_Gastranaerophilales:f_Gastranaerophilaceae 60
1:281:1 5.29444e-05 g_Bacteroides_A:s_GCA_900066455.1 801
1:281:2 0 f_Coriobacteriaceae:g_Collinsella 632
1:282:1 5.29444e-05 o_Oscillospirales:f_Oscillospiraceae 818
1:282:2 0 o_Oscillospirales:f_Butyricicoccaceae 975
1:283:1 5.29444e-05 g_Gracilibacillus:s_Gracilibacillus_massiliensis 1569
1:283:2 0 f_Megasphaeraceae:g_Caecibacter 906
1:284:1 5.29444e-05 g_Bacteroides:s_Bacteroides_nordii 550
1:284:2 0 g_CAG-611:s_GCA_000434175.1 398
1:285:1 0 f_Erysipelotrichaceae:g_Eubacterium_D 427
1:286:1 0 f_Coriobacteriaceae:g_Collinsella 300
1:287:1 0 f_Coriobacteriaceae:g_Collinsella 1016
1:288:1 0 g_Ruminococcus_B:s_Ruminococcus_B_fissicatena 672
1:289:1 0 g_Ruminococcus_B:s_Ruminococcus_B_gnavus 1025
1:290:1 0 g_Ruminococcus_B:s_Ruminococcus_B_gnavus 1134
1:291:1 0 o_Lachnospirales:f_Lachnospiraceae 1505
1:292:1 0 g_Collinsella:s_Collinsella_aerofaciens 1727
1:293:1 0 g_Fusobacterium_A:s_GCF_900015295.1 317
1:294:1 0 c_Clostridia:o_Lachnospirales 14
1:295:1 0 g_CAG-95:s_GCA_900066375.1 47
1:296:1 0 g_Fusicatenibacter:s_Fusicatenibacter_saccharivorans 92
1:297:1 0 g_Lactobacillus_H:s_Lactobacillus_H_reuteri_A 164
1:298:1 0 g_CAG-24:s_CAG-24_sp1 276
1:298:2 0 g_CAG-24:s_CAG-24_sp1 1562
1:299:1 0 g_Ruminococcus_B:s_Ruminococcus_B_gnavus 281
1:300:1 0 f_Oscillospiraceae:g_Oscillibacter 325
1:301:1 0 f_Coriobacteriaceae:g_Collinsella 364
1:302:1 0 g_Anaerostipes:s_Anaerostipes_hadrus 495
1:303:1 0 g_CAG-964:s_GCA_000435335.1 561
1:304:1 0 o_Selenomonadales:f_Massilibacillaceae 591
1:305:1 0 o_Lachnospirales:f_CAG-274 643
1:306:1 0 g_Fusicatenibacter:s_Fusicatenibacter_saccharivorans 663
1:307:1 0 o_Acidaminococcales:f_Acidaminococcaceae 771
1:308:1 0 g_Murdochiella:s_Murdochiella_vaginalis 815
1:309:1 0 f_Lachnospiraceae:g_Tyzzerella 836
1:310:1 0 g_Fusicatenibacter:s_Fusicatenibacter_saccharivorans 936
1:311:1 0 f_Eggerthellaceae:g_Slackia_A 949
1:312:1 0 c_Lentisphaeria:o_UBA1784 971
1:313:1 0 g_CAG-24:s_CAG-24_sp1 993
1:314:1 0 g_Fusobacterium:s_Fusobacterium_animalis 1077
1:315:1 0 f_Atopobiaceae:g_Libanicoccus 1085
1:316:1 0 f_Megasphaeraceae:g_Megasphaera 1123
1:317:1 0 f_Coriobacteriaceae:g_Collinsella 1144
1:318:1 0 g_Anaerostipes:s_Anaerostipes_caccae 1158
1:319:1 0 f_Anaerofustaceae:g_Anaerofustis 1193
1:320:1 0 g_Megamonas:s_Megamonas_funiformis 1270
1:321:1 0 f_Lachnospiraceae:g_GCA-900066135 1354
1:322:1 0 f_Erysipelotrichaceae:g_Eubacterium_D 1396
1:323:1 0 o_RFN20:f_CAG-826 1397
1:324:1 0 g_Anaerostipes:s_Anaerostipes_hadrus 1541
1:325:1 0 g_CAG-81:s_CAG-81_sp1 1547
1:326:1 0 g_Fusobacterium:s_Fusobacterium_animalis 1566
1:327:1 0 g_Anaerostipes:s_Anaerostipes_hadrus_A 1655
1:328:1 0 f_Lachnospiraceae:g_CAG-24 1685
1:329:1 0 o_4C28d-15:f_CAG-552 1686
1:330:1 0 g_Ruminococcus_B:s_Ruminococcus_B_glycyrrhizinilyticum 1827
1:331:1 0 f_Acidaminococcaceae:g_Phascolarctobacterium 1899
1:332:1 0 g_Anaerostipes:s_Anaerostipes_hadrus_A 1907
1:333:1 0 g_Ruminococcus_A:s_GCA_900066745.1 1949
2:1:1 0.000850411 g_Bifidobacterium:s_Bifidobacterium_longum 1964
2:1:2 0 g_Bifidobacterium:s_Bifidobacterium_longum 78
2:2:1 0.000582388 g_Bifidobacterium:s_Bifidobacterium_longum 475
2:3:1 0.000423555 g_Bifidobacterium:s_Bifidobacterium_longum 1716
2:3:2 0 g_Bifidobacterium:s_Bifidobacterium_longum 322
2:4:1 0.000268022 g_Bifidobacterium:s_Bifidobacterium_longum 886
2:5:1 0.000266779 g_Brevibacterium:s_Brevibacterium_senegalense 1706
2:6:1 0.000264722 g_Bifidobacterium:s_Bifidobacterium_adolescentis_A 450
2:7:1 0.000264722 f_Bifidobacteriaceae:g_Bifidobacterium 1934
2:7:2 0 g_Bifidobacterium:s_Bifidobacterium_adolescentis_A 385
2:8:1 0.000211778 g_Bifidobacterium:s_Bifidobacterium_adolescentis_A 737
2:9:1 0.000211778 g_Bifidobacterium:s_Bifidobacterium_dentium 1138
2:10:1 0.000211778 g_Bifidobacterium:s_Bifidobacterium_adolescentis_A 1485
2:11:1 0.000211778 g_Bifidobacterium:s_Bifidobacterium_adolescentis_A 1508
2:12:1 0.000105889 g_Bifidobacterium:s_Bifidobacterium_bifidum 1069
2:13:1 5.29444e-05 f_Bifidobacteriaceae:g_Bifidobacterium 227
2:13:2 0 g_Bifidobacterium:s_Bifidobacterium_bifidum 1204
2:14:1 0 g_Bifidobacterium:s_Bifidobacterium_longum 69
2:15:1 0 g_Bifidobacterium:s_Bifidobacterium_longum 83
2:16:1 0 g_Bifidobacterium:s_Bifidobacterium_infantis 642
2:17:1 0 g_Bifidobacterium:s_Bifidobacterium_longum 824
2:18:1 0 g_Bifidobacterium:s_Bifidobacterium_longum 876
2:19:1 0 g_Bifidobacterium:s_Bifidobacterium_bifidum 965
2:20:1 0 g_Bifidobacterium:s_Bifidobacterium_longum 1161
2:21:1 0 g_Bifidobacterium:s_Bifidobacterium_gallicum 1198
2:22:1 0 g_Bifidobacterium:s_Bifidobacterium_infantis 1315
2:23:1 0 g_Bifidobacterium:s_Bifidobacterium_saeculare 1361
2:24:1 0 g_Bifidobacterium:s_Bifidobacterium_bifidum 1804
2:25:1 0 g_Bifidobacterium:s_Bifidobacterium_bifidum 1900
2:26:1 0 g_Bifidobacterium:s_Bifidobacterium_longum 1933
3:1 5.29444e-05 g_Blautia_A:s_Blautia_A_obeum 793
3:2 0 g_Blautia_A:s_Blautia_A_obeum 779
4:1 5.29444e-05 g_Collinsella:s_Collinsella_aerofaciens 1223
4:2 0 f_Coriobacteriaceae:g_Collinsella 1293
*Links directed
#*Links path exitFlow numEdges numChildren
*Links root 0.0 1 4
1 2 0.000379268
*Links 1 0.000379268 3721 333
13 1 0.00762018
13 5 0.00646606
13 2 0.00638248
2 1 0.00599725
13 4 0.00589869
13 18 0.0057859
13 3 0.00397775
2 10 0.00392289
13 24 0.00384368
13 6 0.00375048
9 1 0.0036473
13 9 0.00340998
13 20 0.00298736
13 10 0.002842
44 3 0.00282397
6 3 0.00265485
8 7 0.00251956
31 3 0.00244986
13 36 0.00243721
16 3 0.0023472
13 12 0.00230163
2 5 0.00220879
13 7 0.00208397
31 4 0.00204748
13 33 0.00203777
3 5 0.00201906
2 12 0.00199152
45 3 0.0019012
13 26 0.00188374
6 1 0.00184049
13 32 0.00183382
2 18 0.00175103
13 21 0.00172572
3 6 0.00168868
2 6 0.00167759
44 6 0.00164536
44 2 0.00163155
13 41 0.00159285
2 7 0.00159161
2 32 0.00159161
13 11 0.00155539
13 14 0.0015488
97 19 0.0015357
44 1 0.00152133
98 3 0.0015029
31 2 0.00148216
4 9 0.00145763
6 2 0.00142386
5 1 0.00142335
3 16 0.00142118
17 14 0.00141303
4 1 0.001399
13 55 0.00139379
13 34 0.00138497
18 1 0.00135256
4 12 0.00135119
7 5 0.00134606
2 3 0.00134293
98 4 0.00133288
44 7 0.00132208
98 15 0.00130978
4 40 0.00130715
33 18 0.0012784
31 23 0.00125379
13 29 0.00125104
44 5 0.00124146
7 2 0.00122977
31 8 0.00119657
5 10 0.00118746
31 1 0.00114393
31 7 0.00113703
5 2 0.00113452
5 20 0.00113452
44 4 0.00112198
45 1 0.0011186
13 23 0.00111332
45 16 0.00110662
25 3 0.00110292
32 1 0.0010838
4 2 0.00107522
3 11 0.00107098
13 16 0.00107095
25 35 0.0010651
13 69 0.00106253
41 5 0.00103439
33 2 0.00100476
98 2 0.00098039
13 27 0.00097871
4 11 0.000965911
18 5 0.000950398
13 28 0.000942764
33 1 0.000928933
6 5 0.000920245
7 1 0.000919621
13 31 0.000918454
25 48 0.000907468
98 6 0.000896079
9 8 0.000895272
3 1 0.000885205
13 84 0.000883721
4 6 0.000869311
6 9 0.000867301
6 10 0.000867301
6 19 0.000867301
6 20 0.000867301
6 21 0.000867301
4 27 0.000865297
13 40 0.000863873
4 14 0.000861544
33 5 0.000848576
13 15 0.000847718
13 51 0.000845041
31 11 0.000840269
13 8 0.000838292
31 37 0.000835341
33 3 0.000830023
13 46 0.000829729
11 1 0.000824223
44 38 0.000822167
4 43 0.00081489
45 21 0.000813625
51 1 0.000812134
13 53 0.00081014
4 23 0.000808599
50 2 0.000801252
4 20 0.00080121
31 50 0.000796462
179 4 0.000794166
25 6 0.000789402
7 15 0.00076079
98 1 0.000757302
45 2 0.000756881
4 3 0.000754063
44 22 0.00074548
36 1 0.000743157
31 6 0.000734354
7 23 0.000718536
97 22 0.000716376
25 34 0.000716146
41 26 0.00071579
13 73 0.000713618
159 22 0.000710211
132 19 0.000704248
138 19 0.000694501
98 19 0.000693913
18 2 0.000690606
25 2 0.000690244
7 6 0.000683835
50 7 0.00068361
3 10 0.000680458
44 49 0.000674785
27 3 0.000667509
27 17 0.000666826
125 30 0.000663569
106 17 0.000663474
33 6 0.000662136
31 9 0.000661211
44 10 0.000660883
31 15 0.00064837
45 6 0.000648169
44 21 0.000641133
138 4 0.000639163
158 3 0.000639044
108 2 0.000638231
27 22 0.000637927
13 85 0.000637891
31 20 0.000637046
17 6 0.000636552
97 4 0.000635333
31 5 0.000631333
44 12 0.000623905
13 71 0.000622873
44 9 0.000619737
7 12 0.000609697
52 4 0.000609391
20 12 0.000608365
98 28 0.0006007
4 59 0.000599019
7 19 0.000595393
64 4 0.000593509
7 39 0.000591324
98 22 0.000590868
25 15 0.000587396
25 11 0.000585876
13 58 0.000585463
33 7 0.000585406
98 17 0.00058518
25 4 0.000582844
272 17 0.000582388
33 10 0.000579907
18 12 0.000579301
44 20 0.000565593
63 15 0.000561344
69 1 0.000557497
13 114 0.00055605
18 10 0.000555792
31 13 0.000553289
61 3 0.000553214
13 70 0.000553138
27 10 0.000547777
27 12 0.000547777
13 101 0.000547602
230 3 0.000546802
13 109 0.000546678
35 48 0.000544445
44 28 0.000542522
41 1 0.000537929
57 4 0.000536275
25 1 0.000532012
271 19 0.000529444
97 30 0.000524598
12 10 0.000522898
9 14 0.000512802
45 14 0.000507827
40 1 0.000507776
40 2 0.000507776
7 22 0.000507388
33 20 0.000506758
88 7 0.000505483
31 39 0.000499938
44 11 0.00049937
13 57 0.000497003
31 52 0.000496701
128 3 0.000496013
31 29 0.000494044
31 12 0.000490748
13 17 0.000490346
32 2 0.000490143
32 6 0.000490143
44 31 0.000488667
64 2 0.000488591
13 96 0.000486122
45 5 0.000485388
64 3 0.000483846
25 23 0.000483224
31 33 0.000482424
98 27 0.000481358
98 7 0.000480459
108 3 0.000480364
44 19 0.000479831
158 6 0.000479747
97 3 0.000478563
97 15 0.000478563
108 1 0.000478432
138 3 0.000477936
97 17 0.0004765
120 4 0.0004765
64 1 0.00047443
7 9 0.000471573
7 36 0.000471573
19 2 0.000460281
31 63 0.000456328
26 1 0.000452372
31 16 0.000452126
159 19 0.000446627
31 49 0.000445722
88 5 0.000443536
88 3 0.000443111
25 47 0.000442743
17 2 0.000441698
13 39 0.000440954
35 56 0.000439488
13 116 0.000439227
45 12 0.000439215
13 68 0.000437614
44 57 0.000437072
13 49 0.000436986
88 2 0.000436917
31 25 0.000434519
13 94 0.000433963
17 3 0.000432287
4 55 0.000431884
4 47 0.000431884
4 67 0.000431563
13 42 0.000430412
4 72 0.000429687
159 2 0.000428043
98 45 0.000425569
108 15 0.000425487
98 37 0.000424824
98 11 0.000423894
248 3 0.000423555
248 4 0.000423555
271 3 0.000423555
179 19 0.000423555
230 4 0.000423555
8 24 0.000423555
173 15 0.000423555
173 17 0.000423555
272 15 0.000423555
273 4 0.000423555
76 3 0.000417763
3 2 0.000412952
26 28 0.0004089
31 82 0.000406883
51 2 0.000406067
51 6 0.000406067
51 21 0.000406067
44 53 0.000406004
44 27 0.000405989
24 5 0.00040557
76 6 0.000405321
44 39 0.000404717
18 21 0.000403731
44 15 0.000399759
13 76 0.000398612
31 18 0.000396515
66 17 0.00039525
36 2 0.000392291
22 6 0.000391489
22 15 0.000391489
31 28 0.000391114
106 15 0.000390882
25 56 0.000390709
13 127 0.000389482
25 12 0.000388742
13 61 0.000386836
4 71 0.000386569
31 78 0.000384898
13 45 0.000384453
45 82 0.000383333
13 74 0.000381437
107 22 0.000380237
13 102 0.000379565
33 29 0.000378819
77 30 0.000378651
77 19 0.000378136
132 22 0.00037801
41 4 0.000377239
13 52 0.000377106
4 15 0.000377
44 46 0.00037611
4 5 0.000375459
159 6 0.000375061
77 15 0.000373895
13 47 0.000373705
25 113 0.000373643
44 47 0.000373467
44 56 0.000373467
44 72 0.000373467
44 103 0.000373467
44 110 0.000373467
98 16 0.000373302
69 2 0.00037302
158 17 0.000372467
98 5 0.000372218
25 21 0.000372123
24 7 0.000371797
138 7 0.000370611
172 4 0.000370611
179 22 0.000370611
8 11 0.000370611
8 59 0.000370611
272 3 0.000370611
47 9 0.0003682
27 4 0.000362387
32 9 0.000361266
32 10 0.000361266
32 20 0.000361266
32 21 0.000361266
32 26 0.000361266
32 58 0.000361266
13 30 0.00036102
27 7 0.000359406
106 28 0.000358209
106 14 0.000358209
24 1 0.000352625
24 4 0.000352625
44 25 0.000350057
33 36 0.000347741
44 14 0.000347268
128 1 0.000344686
26 2 0.000344286
132 1 0.000343863
44 65 0.00034318
45 15 0.00034281
33 12 0.000342512
25 60 0.000341593
33 13 0.000341103
88 33 0.0003411
18 6 0.000338713
9 2 0.00033835
44 29 0.000338192
31 44 0.000336777
41 20 0.00033619
29 2 0.000336139
29 9 0.000336139
29 17 0.000336139
76 1 0.000336015
41 13 0.000335084
41 18 0.000335084
44 26 0.000333935
33 32 0.000333877
88 42 0.000333865
13 124 0.00033338
4 26 0.000331706
13 91 0.000331447
13 146 0.00033143
45 90 0.000330388
107 17 0.000330215
31 38 0.000329656
31 46 0.00032898
31 14 0.000328481
88 28 0.000328192
128 2 0.000327423
107 15 0.000327292
31 19 0.000326865
13 66 0.000326526
17 22 0.000326398
88 17 0.000326259
13 86 0.000326107
61 29 0.000325743
4 10 0.000324978
13 90 0.000324891
13 60 0.000324873
44 75 0.00032375
25 8 0.000323748
45 17 0.000323617
4 68 0.000321189
13 80 0.000320593
52 3 0.00032042
108 37 0.000319599
138 15 0.000319581
13 50 0.000319343
98 49 0.000319274
25 7 0.000319187
98 62 0.000318935
25 20 0.000318723
97 7 0.000318698
108 4 0.000318632
98 29 0.000318597
158 22 0.000318594
138 5 0.000318145
248 12 0.000317666
128 17 0.000317666
8 26 0.000317666
139 12 0.000317666
45 40 0.000317666
106 6 0.000317666
298 3 0.000317666
315 4 0.000317666
31 36 0.000312777
44 23 0.000312593
18 9 0.00031192
159 7 0.000310828
159 15 0.000310828
26 5 0.000306675
26 6 0.000306675
26 42 0.000306675
33 9 0.000306571
27 2 0.000305483
64 6 0.000303234
27 19 0.000302863
66 6 0.000302441
41 6 0.000300712
7 16 0.000299865
57 3 0.00029793
120 48 0.000295799
159 30 0.000293457
41 36 0.00029227
33 58 0.000290744
98 14 0.000289068
24 3 0.000288028
24 12 0.000288028
42 12 0.000287223
31 34 0.000285009
17 37 0.000283902
25 38 0.000282853
25 46 0.000282853
19 30 0.000282344
97 16 0.000280752
63 62 0.000280672
13 122 0.000280084
41 7 0.000280032
44 37 0.000279012
45 10 0.000277444
45 20 0.000277444
45 37 0.000277444
45 72 0.000277444
31 86 0.000277432
88 1 0.000276549
13 153 0.000274651
44 24 0.000273332
132 54 0.000273294
7 24 0.000272875
88 26 0.000272767
132 6 0.000272121
31 26 0.000272119
28 3 0.000271789
13 44 0.00027137
13 155 0.000271118
132 15 0.000270437
13 22 0.000269751
44 43 0.000269382
107 19 0.000268993
33 21 0.000268959
76 5 0.00026875
44 17 0.000268279
25 63 0.000268218
61 5 0.00026806
45 49 0.000267774
27 5 0.00026768
13 67 0.000267565
3 20 0.000267505
3 51 0.000267505
13 157 0.000267103
98 23 0.000267075
97 6 0.000266785
44 86 0.000266738
44 126 0.000266738
44 133 0.000266738
25 37 0.000266698
158 1 0.000266578
158 27 0.000266578
33 23 0.000266274
13 165 0.000266155
98 25 0.000265906
108 6 0.000265688
108 7 0.000265688
108 23 0.000265688
108 33 0.000265688
108 39 0.000265688
108 51 0.000265688
138 2 0.000265679
44 63 0.000265561
98 12 0.000265399
13 144 0.000265267
138 1 0.000265201
138 6 0.000265201
138 26 0.000265201
98 9 0.00026506
98 53 0.00026506
98 20 0.00026506
98 21 0.00026506
98 47 0.00026506
271 17 0.000264722
179 15 0.000264722
87 8 0.000264722
125 1 0.000264722
139 2 0.000264722
139 7 0.000264722
272 6 0.000264722
272 28 0.000264722
35 4 0.000264722
327 4 0.000264722
332 4 0.000264722
64 15 0.000260608
16 1 0.00025879
26 29 0.000257395
9 7 0.000255792
33 4 0.000254092
7 30 0.000254072
74 3 0.000252978
74 21 0.000252978
25 9 0.000252779
77 17 0.000250211
31 10 0.000249087
44 16 0.000248674
64 38 0.000248303
49 8 0.000247942
49 23 0.000247942
36 5 0.000247719
36 9 0.000247719
36 12 0.000247719
36 20 0.000247719
36 21 0.000247719
36 58 0.000247719
52 11 0.000246474
45 46 0.000245229
75 4 0.00024418
44 80 0.000244131
22 30 0.000242511
75 6 0.000241989
128 4 0.000241803
18 3 0.000240568
46 3 0.000240301
66 3 0.000239798
31 70 0.000238842
57 11 0.000238344
57 15 0.000238344
33 27 0.000237799
37 3 0.000237021
44 13 0.000236446
7 8 0.000235787
7 10 0.000235787
7 20 0.000235787
7 21 0.000235787
7 27 0.000235787
7 29 0.000235787
7 31 0.000235787
7 48 0.000235787
7 62 0.000235787
7 69 0.000235787
7 72 0.000235787
31 21 0.00023537
50 1 0.000235285
132 7 0.000235117
24 9 0.000235084
24 10 0.000235084
24 16 0.000235084
24 18 0.000235084
24 27 0.000235084
24 29 0.000235084
24 55 0.000235084
83 1 0.000234338
83 6 0.000234338
83 23 0.000234338
13 174 0.000232114
106 39 0.000232049
25 29 0.000231885
31 24 0.000230555
35 2 0.000227711
35 7 0.000227711
45 7 0.000227437
2 21 0.000227194
18 20 0.000227028
28 15 0.000226497
28 22 0.000226497
28 23 0.000226497
28 37 0.000226497
88 27 0.000226468
44 18 0.000225847
31 17 0.000224804
45 47 0.0002245
45 60 0.0002245
45 63 0.0002245
41 10 0.000224184
31 57 0.000223905
158 28 0.000223591
41 24 0.00022339
88 14 0.000223303
88 16 0.000223303
88 30 0.000223303
139 1 0.000223028
88 11 0.000222686
88 20 0.000222686
31 40 0.000222631
88 6 0.000222357
89 3 0.000221746
128 49 0.000221534
230 38 0.000221207
88 15 0.000220466
107 54 0.000220319
13 134 0.000220219
25 62 0.000220072
107 28 0.000220056
120 92 0.000219995
230 1 0.000219707
44 33 0.000219473
74 5 0.000219421
74 23 0.000219421
17 15 0.00021898
18 36 0.000218614
13 170 0.000218552
31 43 0.000218455
8 5 0.000218384
4 45 0.000218203
4 51 0.000218203
107 61 0.000218183
24 20 0.000217976
107 16 0.000217658
31 89 0.000217642
13 191 0.000217629
159 3 0.00021744
159 38 0.00021744
44 50 0.00021716
257 22 0.000217103
13 118 0.000216807
44 74 0.000216321
13 123 0.000215794
107 30 0.000215786
33 34 0.000215475
88 35 0.000215451
4 105 0.0002153
45 9 0.000214715
31 67 0.000214713
98 79 0.00021413
13 182 0.000213755
13 149 0.000213755
4 7 0.000213681
4 34 0.000213654
25 50 0.000213298
230 28 0.000213278
13 184 0.00021321
158 19 0.000213169
13 81 0.000213133
44 55 0.000213093
44 48 0.000213093
44 83 0.000213093
98 42 0.000213046
98 59 0.000212962
25 89 0.000212834
108 9 0.000212744
108 17 0.000212744
108 24 0.000212744
108 34 0.000212744
108 43 0.000212744
108 67 0.000212744
108 81 0.000212744
138 42 0.000212735
98 39 0.000212708
98 68 0.000212708
44 171 0.000212617
13 112 0.000212532
98 10 0.000212454
158 7 0.000212242
158 15 0.000212242
25 43 0.000212233
13 19 0.000212029
13 194 0.000212029
13 167 0.000212029
13 99 0.000212029
138 27 0.000211778
248 9 0.000211778
248 11 0.000211778
172 2 0.000211778
172 3 0.000211778
172 11 0.000211778
271 15 0.000211778
271 22 0.000211778
179 17 0.000211778
25 28 0.000211778
25 31 0.000211778
179 30 0.000211778
311 2 0.000211778
311 3 0.000211778
311 4 0.000211778
25 67 0.000211778
286 8 0.000211778
297 4 0.000211778
45 70 0.000211778
106 22 0.000211778
108 19 0.000211778
139 62 0.000211778
272 2 0.000211778
272 22 0.000211778
298 26 0.000211778
35 3 0.000211778
255 4 0.000211778
272 14 0.000211778
298 54 0.000211778
315 3 0.000211778
25 27 0.000205028
26 10 0.00020445
26 15 0.00020445
26 16 0.00020445
26 19 0.00020445
34 3 0.000203727
34 4 0.000203727
34 12 0.000203727
45 30 0.000202883
106 3 0.000199376
31 55 0.000198964
33 96 0.000198778
26 23 0.000198615
33 47 0.000197503
75 7 0.000197145
45 77 0.000196999
64 22 0.000195456
33 24 0.0001944
50 20 0.000193391
17 29 0.000191104
17 64 0.000191104
61 15 0.000190274
120 56 0.00018991
22 3 0.000189566
22 23 0.000189566
22 37 0.000189566
38 3 0.000188774
76 11 0.000188444
64 62 0.000188437
31 73 0.000188173
44 40 0.000187119
63 11 0.000187094
22 2 0.000186993
27 15 0.000186434
28 6 0.000185896
52 20 0.000185535
76 4 0.000185306
45 61 0.00018525
53 11 0.000185046
12 5 0.000184933
77 1 0.000184611
77 14 0.000184611
45 19 0.000184277
27 6 0.000183814
61 6 0.000182988
120 34 0.000181692
172 12 0.000181335
35 23 0.000181335
27 11 0.000181194
27 14 0.000181194
27 16 0.000181194
9 3 0.00018084
62 1 0.000180366
64 42 0.0001796
13 59 0.000179229
64 11 0.000179144
44 34 0.000178882
57 2 0.000178758
57 52 0.000178758
44 45 0.000177981
26 58 0.000177671
18 29 0.000177569
280 4 0.000175709
37 39 0.00017527
80 1 0.000173613
88 10 0.000172276
44 93 0.000172063
64 12 0.000171585
45 147 0.000171555
66 2 0.000171153
66 16 0.000171153
66 19 0.000171153
66 70 0.000171153
44 58 0.000170748
158 12 0.000170646
13 145 0.000170635
24 6 0.000170486
139 3 0.000170084
31 93 0.000170072
4 58 0.000169393
88 83 0.000168823
31 131 0.000168721
128 9 0.00016859
31 45 0.000168222
41 34 0.00016794
88 60 0.000167905
41 32 0.000167542
41 33 0.000167542
49 64 0.000167407
230 11 0.000166762
88 9 0.000165658
8 2 0.00016544
8 37 0.00016544
88 4 0.00016537
107 1 0.000165239
107 3 0.000165239
107 14 0.000165239
88 119 0.000165041
44 73 0.000164988
107 29 0.000164976
13 186 0.000164685
13 206 0.000164685
125 15 0.000164568
125 16 0.000164568
125 22 0.000164568
132 16 0.000164548
132 17 0.000164548
88 36 0.000164123
44 52 0.000163376
44 60 0.000163376
107 2 0.000163104
107 7 0.000163104
107 27 0.000163104
25 92 0.00016298
257 2 0.000162828
257 19 0.000162828
257 30 0.000162828
4 124 0.000162796
25 18 0.000162525
25 52 0.000161874
230 2 0.000161833
4 29 0.000161778
45 13 0.000161771
45 36 0.000161771
132 30 0.000161691
18 50 0.000161485
13 100 0.00016137
88 24 0.000161286
98 43 0.000161186
49 2 0.00016107
49 3 0.00016107
49 12 0.00016107
49 37 0.00016107
13 38 0.000161041
31 22 0.000161011
31 47 0.000161011
31 42 0.000160948
25 79 0.000160809
4 19 0.000160736
88 13 0.00016067
63 27 0.000160584
63 43 0.000160584
63 107 0.000160584
25 82 0.000160353
25 58 0.000160345
25 117 0.000160345
76 12 0.000160332
31 87 0.000160298
158 2 0.000160225
158 13 0.000160225
44 118 0.000160149
44 143 0.000160149
98 18 0.000160102
13 95 0.000159937
97 2 0.000159865
97 26 0.000159865
97 1 0.000159865
97 14 0.000159865
97 23 0.000159865
138 17 0.000159791
138 28 0.000159791
138 37 0.000159791
138 52 0.000159791
138 57 0.000159791
98 26 0.000159764
98 104 0.000159764
98 121 0.000159764
98 197 0.000159764
158 5 0.000159761
25 120 0.000159744
98 33 0.00015951
98 78 0.00015951
98 44 0.000159425
98 72 0.000159425
2 26 0.000159419
2 55 0.000159419
13 143 0.000159378
13 37 0.000159336
138 12 0.000159312
138 20 0.000159312
138 29 0.000159312
138 34 0.000159312
138 39 0.000159312
44 109 0.000159309
158 76 0.000159297
25 160 0.000159289
34 1 0.000159275
34 21 0.000159275
98 24 0.000159172
98 82 0.000159172
98 140 0.000159172
98 52 0.000159172
13 63 0.000159085
13 166 0.000159085
138 9 0.000158833
138 22 0.000158833
138 33 0.000158833
138 36 0.000158833
248 2 0.000158833
248 27 0.000158833
248 45 0.000158833
248 46 0.000158833
98 61 0.000158833
25 49 0.000158833
172 9 0.000158833
172 33 0.000158833
271 54 0.000158833
128 6 0.000158833
128 54 0.000158833
179 7 0.000158833
179 34 0.000158833
230 52 0.000158833
25 14 0.000158833
44 78 0.000158833
311 15 0.000158833
42 37 0.000158833
8 43 0.000158833
13 213 0.000158833
279 4 0.000158833
314 1 0.000158833
323 1 0.000158833
8 23 0.000158833
8 84 0.000158833
35 1 0.000158833
35 6 0.000158833
35 25 0.000158833
45 27 0.000158833
45 55 0.000158833
87 7 0.000158833
108 14 0.000158833
108 80 0.000158833
125 17 0.000158833
125 21 0.000158833
139 56 0.000158833
173 6 0.000158833
173 7 0.000158833
173 14 0.000158833
247 62 0.000158833
272 1 0.000158833
272 66 0.000158833
283 2 0.000158833
283 3 0.000158833
285 3 0.000158833
286 4 0.000158833
296 3 0.000158833
159 28 0.000158833
255 42 0.000158833
273 8 0.000158833
284 1 0.000158833
284 4 0.000158833
284 9 0.000158833
294 15 0.000158833
325 2 0.000158833
325 6 0.000158833
98 48 0.000158833
274 4 0.000158833
274 9 0.000158833
331 3 0.000158833
331 4 0.000158833
85 5 0.000158207
61 72 0.000158146
53 1 0.000156703
61 2 0.000155598
17 28 0.000154707
28 7 0.00015296
28 11 0.00015296
28 16 0.00015296
28 17 0.00015296
28 19 0.00015296
28 39 0.00015296
28 46 0.00015296
28 47 0.00015296
28 50 0.00015296
28 60 0.00015296
28 67 0.00015296
18 7 0.000152062
18 14 0.000152062
18 55 0.000152062
66 15 0.000151743
17 1 0.000150957
27 52 0.000148631
27 56 0.000148631
99 4 0.00014718
53 9 0.000145468
3 9 0.000145447
3 21 0.000145447
3 28 0.000145447
3 29 0.000145447
3 46 0.000145447
3 49 0.000145447
3 50 0.000145447
3 61 0.000145447
3 87 0.000145447
26 47 0.000145177
36 7 0.000144572
36 15 0.000144572
31 32 0.000144555
8 3 0.000143964
33 14 0.000141921
33 16 0.000141921
33 101 0.000141921
7 43 0.000141787
19 7 0.000140251
19 15 0.000140251
33 11 0.000138952
33 103 0.000138952
7 38 0.000138124
7 51 0.000138124
75 8 0.000137887
75 2 0.0001361
75 23 0.0001361
33 50 0.000134788
63 2 0.000134011
41 9 0.000132375
76 56 0.000131899
64 17 0.000130304
64 26 0.000130304
64 27 0.000130304
230 5 0.00012989
32 17 0.000128878
76 46 0.000128761
76 53 0.000128761
25 70 0.000128759
25 22 0.000128759
120 35 0.000128748
44 30 0.000128458
144 6 0.000128409
172 6 0.00012839
230 20 0.00012839
53 2 0.000128359
9 4 0.000127896
9 23 0.000127896
9 26 0.000127896
9 29 0.000127896
9 38 0.000127896
9 39 0.000127896
9 43 0.000127896
9 46 0.000127896
9 87 0.000127896
9 100 0.000127896
76 15 0.000127583
76 30 0.000127583
33 73 0.000127562
94 10 0.000127257
29 5 0.000127046
29 23 0.000127046
106 2 0.00012616
106 16 0.00012616
37 15 0.00012601
18 56 0.000125629
33 153 0.000125629
41 101 0.000124615
44 51 0.00012442
64 21 0.000123285
64 60 0.000123285
64 89 0.000122356
5 3 0.000122111
52 9 0.000121878
52 59 0.000121878
44 68 0.000121871
44 150 0.000121871
35 14 0.000121822
27 1 0.000121669
27 23 0.000121669
27 51 0.000121669
64 131 0.000121011
128 68 0.000120902
46 2 0.000120151
46 4 0.000120151
46 6 0.000120151
18 11 0.000120099
18 34 0.000120099
63 1 0.000120088
63 3 0.000120088
63 6 0.000120088
76 42 0.000119368
57 1 0.000119172
57 5 0.000119172
57 14 0.000119172
57 26 0.000119172
57 34 0.000119172
57 40 0.000119172
57 45 0.000119172
57 49 0.000119172
57 61 0.000119172
57 65 0.000119172
57 89 0.000119172
27 33 0.000119049
27 48 0.000119049
45 11 0.000118611
45 53 0.000118611
45 56 0.000118611
45 151 0.000118611
18 24 0.000117721
50 21 0.000117643
24 2 0.000117542
24 14 0.000117542
24 21 0.000117542
24 30 0.000117542
24 34 0.000117542
24 36 0.000117542
24 58 0.000117542
24 76 0.000117542
24 84 0.000117542
24 91 0.000117542
24 96 0.000117542
24 101 0.000117542
24 102 0.000117542
24 109 0.000117542
24 114 0.000117542
158 23 0.000117238
158 24 0.000117238
139 6 0.000117139
64 33 0.000116265
128 5 0.000115645
128 28 0.000115645
161 2 0.000115484
64 9 0.000115337
64 34 0.000115337
31 69 0.000115277
13 128 0.000115141
31 143 0.000115088
88 29 0.000114961
88 48 0.000114961
88 118 0.000114961
88 148 0.000114961
31 59 0.000114889
31 84 0.000114526
31 103 0.000114375
120 3 0.000114106
120 14 0.000114106
64 7 0.000113992
64 14 0.000113992
64 23 0.000113992
64 43 0.000113992
64 71 0.000113992
230 51 0.000113818
31 61 0.000113813
128 10 0.000113395
128 12 0.000113395
128 21 0.000113395
78 23 0.000113389
13 232 0.000113161
76 10 0.00011309
57 9 0.00011253
57 10 0.00011253
44 54 0.000112505
33 79 0.000112171
33 122 0.000112171
88 19 0.000112124
41 2 0.000112092
41 12 0.000112092
41 14 0.000112092
41 21 0.000112092
41 22 0.000112092
41 69 0.000112092
41 80 0.000112092
41 96 0.000112092
41 134 0.000112092
88 166 0.000111795
13 185 0.00011174
13 65 0.00011174
13 231 0.00011174
13 234 0.00011174
13 235 0.00011174
41 144 0.000111695
125 66 0.000111624
52 57 0.000111589
52 95 0.000111589
88 56 0.000111508
4 81 0.000111297
88 12 0.000111179
88 21 0.000111179
88 25 0.000111179
88 37 0.000111179
13 64 0.000111146
13 177 0.000110918
107 33 0.000110159
107 38 0.000110159
107 45 0.000110159
107 46 0.000110159
107 49 0.000110159
107 63 0.000110159
25 64 0.000110036
107 77 0.000109897
13 43 0.000109891
4 41 0.000109851
4 120 0.000109642
17 30 0.00010949
18 13 0.000109307
18 16 0.000109307
18 30 0.000109307
18 32 0.000109307
18 39 0.000109307
18 60 0.000109307
18 91 0.000109307
18 118 0.000109307
132 2 0.000109257
132 9 0.000109257
132 11 0.000109257
132 44 0.000109257
132 53 0.000109257
4 85 0.000108834
45 18 0.000108827
45 23 0.000108827
31 48 0.000108818
31 75 0.000108818
31 94 0.000108818
132 14 0.000108746
132 26 0.000108746
132 29 0.000108746
132 37 0.000108746
132 77 0.000108746
132 79 0.000108746
132 105 0.000108746
257 6 0.000108552
257 7 0.000108552
257 15 0.000108552
257 17 0.000108552
22 1 0.000108427
55 1 0.000108391
55 3 0.000108391
55 4 0.000108391
55 9 0.000108391
55 10 0.000108391
55 21 0.000108391
88 23 0.000108342
88 57 0.000108342
13 237 0.000108227
128 11 0.000108139
128 16 0.000108139
128 29 0.000108139
31 41 0.000108066
31 71 0.000108066
4 136 0.000107765
88 34 0.000107726
88 46 0.000107726
88 53 0.000107726
88 76 0.000107726
88 78 0.000107726
88 108 0.000107726
132 62 0.000107573
25 39 0.000107409
230 12 0.000107389
230 14 0.000107389
230 29 0.000107389
230 46 0.000107389
230 47 0.000107389
230 60 0.000107389
230 126 0.000107389
31 35 0.000107353
31 79 0.000107353
31 51 0.000107353
31 123 0.000107353
31 129 0.000107353
31 136 0.000107353
31 212 0.000107353
13 176 0.000107322
98 30 0.000107311
98 38 0.000107311
13 104 0.000106993
13 129 0.000106993
25 68 0.000106945
25 75 0.000106945
97 9 0.000106921
97 43 0.000106921
97 151 0.000106921
97 152 0.000106921
97 125 0.000106921
108 5 0.000106855
108 16 0.000106855
108 21 0.000106855
108 22 0.000106855
108 28 0.000106855
108 38 0.000106855
108 73 0.000106855
108 75 0.000106855
108 79 0.000106855
108 105 0.000106855
108 150 0.000106855
108 49 0.000106855
138 38 0.000106846
138 80 0.000106846
98 66 0.000106819
98 106 0.000106819
98 154 0.000106819
98 225 0.000106819
158 38 0.000106817
158 41 0.000106817
158 44 0.000106817
158 47 0.000106817
13 115 0.000106812
88 70 0.000106807
44 156 0.000106728
44 216 0.000106728
98 112 0.000106481
98 34 0.000106481
98 175 0.000106481
98 195 0.000106481
13 110 0.000106434
13 88 0.000106391
138 10 0.000106368
138 23 0.000106368
138 30 0.000106368
138 56 0.000106368
138 68 0.000106368
138 105 0.000106368
44 61 0.000106365
44 129 0.000106365
44 146 0.000106365
44 148 0.000106365
44 196 0.000106365
44 209 0.000106365
44 218 0.000106365
158 18 0.000106353
158 20 0.000106353
158 30 0.000106353
158 39 0.000106353
158 58 0.000106353
158 199 0.000106353
25 131 0.000106344
25 163 0.000106344
25 33 0.000106344
98 73 0.000106227
98 81 0.000106227
98 111 0.000106227
98 160 0.000106227
98 40 0.000106227
98 56 0.000106227
98 141 0.000106227
98 35 0.000106227
98 36 0.000106227
98 67 0.000106227
98 95 0.000106227
98 142 0.000106227
98 57 0.000106227
98 65 0.000106227
13 224 0.00010614
13 92 0.00010614
13 93 0.00010614
13 147 0.00010614
13 193 0.00010614
13 119 0.00010614
13 200 0.00010614
13 204 0.00010614
138 14 0.000105889
138 31 0.000105889
138 35 0.000105889
138 44 0.000105889
138 53 0.000105889
138 62 0.000105889
138 64 0.000105889
138 119 0.000105889
138 203 0.000105889
13 113 0.000105889
97 12 0.000105889
97 25 0.000105889
97 28 0.000105889
97 34 0.000105889
97 64 0.000105889
97 137 0.000105889
248 5 0.000105889
248 6 0.000105889
248 28 0.000105889
248 29 0.000105889
248 38 0.000105889
248 61 0.000105889
98 8 0.000105889
98 83 0.000105889
98 128 0.000105889
44 70 0.000105889
44 134 0.000105889
44 42 0.000105889
25 93 0.000105889
172 5 0.000105889
172 7 0.000105889
172 46 0.000105889
172 62 0.000105889
172 202 0.000105889
271 2 0.000105889
271 7 0.000105889
271 14 0.000105889
271 27 0.000105889
271 28 0.000105889
271 30 0.000105889
271 42 0.000105889
271 45 0.000105889
271 61 0.000105889
128 15 0.000105889
128 27 0.000105889
128 53 0.000105889
128 61 0.000105889
128 83 0.000105889
179 14 0.000105889
179 137 0.000105889
98 60 0.000105889
98 90 0.000105889
158 4 0.000105889
158 26 0.000105889
158 29 0.000105889
158 68 0.000105889
25 5 0.000105889
25 45 0.000105889
25 66 0.000105889
25 71 0.000105889
25 81 0.000105889
230 27 0.000105889
230 40 0.000105889
179 1 0.000105889
179 11 0.000105889
179 12 0.000105889
179 43 0.000105889
311 6 0.000105889
311 7 0.000105889
311 37 0.000105889
311 46 0.000105889
311 49 0.000105889
4 61 0.000105889
42 6 0.000105889
42 23 0.000105889
326 1 0.000105889
326 3 0.000105889
17 12 0.000105889
272 30 0.000105889
279 8 0.000105889
7 11 0.000105889
8 1 0.000105889
8 31 0.000105889
8 34 0.000105889
19 14 0.000105889
26 8 0.000105889
29 6 0.000105889
31 105 0.000105889
35 43 0.000105889
45 67 0.000105889
61 19 0.000105889
108 12 0.000105889
120 59 0.000105889
120 62 0.000105889
139 5 0.000105889
139 24 0.000105889
139 72 0.000105889
139 175 0.000105889
139 202 0.000105889
173 23 0.000105889
192 8 0.000105889
192 59 0.000105889
201 5 0.000105889
282 4 0.000105889
295 1 0.000105889
297 1 0.000105889
300 2 0.000105889
301 59 0.000105889
304 1 0.000105889
307 2 0.000105889
307 3 0.000105889
309 30 0.000105889
319 3 0.000105889
4 36 0.000105889
35 59 0.000105889
35 131 0.000105889
45 28 0.000105889
75 62 0.000105889
108 11 0.000105889
125 2 0.000105889
125 3 0.000105889
125 6 0.000105889
125 19 0.000105889
272 7 0.000105889
272 23 0.000105889
281 4 0.000105889
281 59 0.000105889
283 4 0.000105889
283 11 0.000105889
293 2 0.000105889
293 4 0.000105889
296 12 0.000105889
296 34 0.000105889
305 4 0.000105889
306 3 0.000105889
306 17 0.000105889
317 8 0.000105889
324 2 0.000105889
333 15 0.000105889
17 20 0.000105889
35 11 0.000105889
35 40 0.000105889
45 4 0.000105889
159 39 0.000105889
159 49 0.000105889
255 7 0.000105889
255 27 0.000105889
273 2 0.000105889
273 3 0.000105889
273 9 0.000105889
273 59 0.000105889
284 27 0.000105889
294 3 0.000105889
294 34 0.000105889
298 1 0.000105889
298 2 0.000105889
298 6 0.000105889
298 12 0.000105889
298 14 0.000105889
298 15 0.000105889
298 17 0.000105889
298 19 0.000105889
298 23 0.000105889
298 38 0.000105889
298 47 0.000105889
298 63 0.000105889
298 67 0.000105889
313 19 0.000105889
315 1 0.000105889
315 2 0.000105889
315 9 0.000105889
325 14 0.000105889
327 2 0.000105889
327 3 0.000105889
327 16 0.000105889
332 2 0.000105889
332 3 0.000105889
332 16 0.000105889
274 3 0.000105889
274 40 0.000105889
274 59 0.000105889
13 48 0.000105889
13 142 0.000105889
13 205 0.000105889
331 17 0.000105889
331 29 0.000105889
331 59 0.000105889
13 253 0.000105889
13 83 0.000105889
61 104 0.000105202
76 22 0.000103787
16 2 0.000103475
7 33 0.000103049
26 3 0.000102225
26 12 0.000102225
26 17 0.000102225
26 20 0.000102225
26 21 0.000102225
26 22 0.000102225
26 27 0.000102225
26 32 0.000102225
26 35 0.000102225
26 38 0.000102225
26 46 0.000102225
26 56 0.000102225
26 66 0.000102225
26 75 0.000102225
26 93 0.000102225
26 103 0.000102225
26 104 0.000102225
26 121 0.000102225
34 23 0.000101864
37 23 9.98239e-05
41 15 9.95469e-05
41 30 9.95469e-05
29 10 9.85521e-05
29 16 9.85521e-05
71 1 9.83569e-05
26 62 9.63901e-05
22 7 9.34965e-05
22 19 9.34965e-05
53 5 9.25232e-05
53 10 9.25232e-05
53 56 9.25232e-05
53 57 9.25232e-05
53 73 9.25232e-05
53 83 9.25232e-05
53 161 9.25232e-05
53 169 9.25232e-05
69 5 9.22384e-05
69 9 9.22384e-05
19 17 8.73063e-05
80 2 8.68066e-05
80 6 8.68066e-05
80 8 8.68066e-05
80 20 8.68066e-05
80 21 8.68066e-05
80 31 8.68066e-05
80 34 8.68066e-05
80 50 8.68066e-05
80 58 8.68066e-05
29 34 8.66964e-05
29 68 8.66964e-05
2 17 8.59741e-05
33 141 8.53914e-05
61 10 8.50722e-05
61 12 8.50722e-05
61 13 8.50722e-05
61 17 8.50722e-05
61 28 8.50722e-05
61 42 8.50722e-05
61 46 8.50722e-05
61 60 8.50722e-05
61 66 8.50722e-05
24 8 8.37687e-05
44 71 8.12306e-05
44 132 8.12306e-05
44 162 8.12306e-05
49 5 8.0535e-05
49 6 8.0535e-05
49 10 8.0535e-05
49 11 8.0535e-05
49 15 8.0535e-05
49 20 8.0535e-05
49 28 8.0535e-05
49 33 8.0535e-05
49 39 8.0535e-05
49 44 8.0535e-05
49 50 8.0535e-05
49 67 8.0535e-05
49 86 8.0535e-05
76 9 8.0306e-05
76 29 8.0306e-05
76 74 8.0306e-05
85 1 7.91036e-05
85 12 7.91036e-05
85 21 7.91036e-05
85 33 7.91036e-05
92 48 7.89382e-05
33 44 7.79312e-05
33 95 7.79312e-05
7 152 7.77082e-05
7 164 7.77082e-05
75 3 7.68418e-05
75 10 7.68418e-05
75 56 7.68418e-05
41 43 7.65276e-05
25 85 7.58144e-05
25 204 7.58144e-05
34 60 7.56393e-05
92 29 7.54992e-05
74 9 7.54458e-05
74 20 7.54458e-05
74 28 7.54458e-05
92 43 7.54458e-05
52 34 7.3946e-05
89 1 7.39153e-05
89 11 7.39153e-05
89 12 7.39153e-05
89 15 7.39153e-05
89 20 7.39153e-05
89 34 7.39153e-05
89 47 7.39153e-05
89 64 7.39153e-05
89 76 7.39153e-05
99 1 7.359e-05
99 40 7.359e-05
99 42 7.359e-05
99 71 7.359e-05
99 102 7.359e-05
99 116 7.359e-05
99 122 7.359e-05
99 123 7.359e-05
28 1 7.35373e-05
28 14 7.35373e-05
106 9 7.32159e-05
106 27 7.32159e-05
106 70 7.32159e-05
106 86 7.32159e-05
106 133 7.32159e-05
106 180 7.32159e-05
76 20 7.22156e-05
76 27 7.22156e-05
76 28 7.22156e-05
76 88 7.22156e-05
76 131 7.22156e-05
76 145 7.22156e-05
132 4 7.12318e-05
132 5 7.12318e-05
132 43 7.12318e-05
61 1 7.05261e-05
61 9 7.05261e-05
61 26 7.05261e-05
7 17 7.04745e-05
7 26 7.04745e-05
33 56 7.01807e-05
33 63 7.01807e-05
33 72 7.01807e-05
33 134 7.01807e-05
77 2 7.01678e-05
77 7 7.01678e-05
77 36 7.01678e-05
77 70 7.01678e-05
77 73 7.01678e-05
77 147 7.01678e-05
33 26 6.87717e-05
33 39 6.87717e-05
33 51 6.87717e-05
33 53 6.87717e-05
33 55 6.87717e-05
33 61 6.87717e-05
33 66 6.87717e-05
33 68 6.87717e-05
33 69 6.87717e-05
33 76 6.87717e-05
33 80 6.87717e-05
33 84 6.87717e-05
33 85 6.87717e-05
33 91 6.87717e-05
33 94 6.87717e-05
33 114 6.87717e-05
33 144 6.87717e-05
33 146 6.87717e-05
33 165 6.87717e-05
33 182 6.87717e-05
33 184 6.87717e-05
33 205 6.87717e-05
112 2 6.81481e-05
112 44 6.81481e-05
112 45 6.81481e-05
50 8 6.81473e-05
50 37 6.81473e-05
163 2 6.79453e-05
63 10 6.70053e-05
63 13 6.70053e-05
63 16 6.70053e-05
63 20 6.70053e-05
63 23 6.70053e-05
63 61 6.70053e-05
63 70 6.70053e-05
63 74 6.70053e-05
63 86 6.70053e-05
45 29 6.66393e-05
45 42 6.66393e-05
45 35 6.56664e-05
45 48 6.56664e-05
45 58 6.56664e-05
45 69 6.56664e-05
45 73 6.56664e-05
45 76 6.56664e-05
45 85 6.56664e-05
45 118 6.56664e-05
45 126 6.56664e-05
45 127 6.56664e-05
45 133 6.56664e-05
45 148 6.56664e-05
45 208 6.56664e-05
45 217 6.56664e-05
64 5 6.5152e-05
64 20 6.5152e-05
64 24 6.5152e-05
64 25 6.5152e-05
64 35 6.5152e-05
64 39 6.5152e-05
64 44 6.5152e-05
64 47 6.5152e-05
64 48 6.5152e-05
64 49 6.5152e-05
64 56 6.5152e-05
64 57 6.5152e-05
64 63 6.5152e-05
64 69 6.5152e-05
64 72 6.5152e-05
64 75 6.5152e-05
64 79 6.5152e-05
64 83 6.5152e-05
64 93 6.5152e-05
64 95 6.5152e-05
64 104 6.5152e-05
64 106 6.5152e-05
64 115 6.5152e-05
64 121 6.5152e-05
64 130 6.5152e-05
64 135 6.5152e-05
64 142 6.5152e-05
64 175 6.5152e-05
64 183 6.5152e-05
64 185 6.5152e-05
64 189 6.5152e-05
64 190 6.5152e-05
64 207 6.5152e-05
64 209 6.5152e-05
64 216 6.5152e-05
64 218 6.5152e-05
64 219 6.5152e-05
44 66 6.48591e-05
44 79 6.48591e-05
44 91 6.48591e-05
31 53 6.45063e-05
215 3 6.4267e-05
215 17 6.4267e-05
215 19 6.4267e-05
139 63 6.41951e-05
53 7 6.41794e-05
53 14 6.41794e-05
53 35 6.41794e-05
53 60 6.41794e-05
7 14 6.40788e-05
7 28 6.40788e-05
7 37 6.40788e-05
7 67 6.40788e-05
7 81 6.40788e-05
94 5 6.36284e-05
94 21 6.36284e-05
94 36 6.36284e-05
66 1 6.26431e-05
66 7 6.26431e-05
66 28 6.26431e-05
66 29 6.26431e-05
66 34 6.26431e-05
66 40 6.26431e-05
66 42 6.26431e-05
66 45 6.26431e-05
66 53 6.26431e-05
66 71 6.26431e-05
66 102 6.26431e-05
66 123 6.26431e-05
27 21 6.21445e-05
27 30 6.21445e-05
27 38 6.21445e-05
27 43 6.21445e-05
27 45 6.21445e-05
27 46 6.21445e-05
27 54 6.21445e-05
27 77 6.21445e-05
27 79 6.21445e-05
27 81 6.21445e-05
27 152 6.21445e-05
27 162 6.21445e-05
27 180 6.21445e-05
120 1 6.11619e-05
120 7 6.11619e-05
120 27 6.11619e-05
120 40 6.11619e-05
75 11 6.1045e-05
75 15 6.1045e-05
75 16 6.1045e-05
75 37 6.1045e-05
75 40 6.1045e-05
75 59 6.1045e-05
75 87 6.1045e-05
52 6 6.09391e-05
52 14 6.09391e-05
52 23 6.09391e-05
52 40 6.09391e-05
52 43 6.09391e-05
52 71 6.09391e-05
52 100 6.09391e-05
52 102 6.09391e-05
52 123 6.09391e-05
52 149 6.09391e-05
31 112 6.08686e-05
31 145 6.08686e-05
31 166 6.08686e-05
31 193 6.08686e-05
128 34 6.04509e-05
128 84 6.04509e-05
128 87 6.04509e-05
128 186 6.04509e-05
128 206 6.04509e-05
78 29 6.04449e-05
13 89 6.018e-05
76 21 5.96838e-05
76 26 5.96838e-05
76 49 5.96838e-05
76 143 5.96838e-05
57 6 5.95861e-05
57 7 5.95861e-05
57 16 5.95861e-05
57 20 5.95861e-05
57 21 5.95861e-05
57 23 5.95861e-05
57 24 5.95861e-05
57 27 5.95861e-05
57 29 5.95861e-05
57 31 5.95861e-05
57 37 5.95861e-05
57 43 5.95861e-05
57 46 5.95861e-05
57 48 5.95861e-05
57 50 5.95861e-05
57 58 5.95861e-05
57 60 5.95861e-05
57 62 5.95861e-05
57 66 5.95861e-05
57 67 5.95861e-05
57 69 5.95861e-05
57 70 5.95861e-05
57 71 5.95861e-05
57 75 5.95861e-05
57 82 5.95861e-05
57 88 5.95861e-05
57 93 5.95861e-05
57 94 5.95861e-05
57 100 5.95861e-05
57 102 5.95861e-05
57 104 5.95861e-05
57 106 5.95861e-05
57 116 5.95861e-05
57 122 5.95861e-05
57 124 5.95861e-05
57 127 5.95861e-05
57 136 5.95861e-05
57 140 5.95861e-05
57 142 5.95861e-05
57 149 5.95861e-05
57 154 5.95861e-05
57 162 5.95861e-05
57 167 5.95861e-05
57 183 5.95861e-05
57 187 5.95861e-05
57 188 5.95861e-05
57 192 5.95861e-05
8 9 5.95512e-05
27 9 5.95246e-05
27 28 5.95246e-05
27 29 5.95246e-05
27 31 5.95246e-05
27 35 5.95246e-05
27 37 5.95246e-05
27 40 5.95246e-05
27 44 5.95246e-05
27 47 5.95246e-05
27 53 5.95246e-05
27 55 5.95246e-05
27 57 5.95246e-05
27 60 5.95246e-05
27 61 5.95246e-05
27 62 5.95246e-05
27 63 5.95246e-05
27 64 5.95246e-05
27 66 5.95246e-05
27 70 5.95246e-05
27 73 5.95246e-05
27 83 5.95246e-05
27 91 5.95246e-05
27 95 5.95246e-05
27 115 5.95246e-05
27 117 5.95246e-05
27 118 5.95246e-05
27 119 5.95246e-05
27 122 5.95246e-05
27 126 5.95246e-05
27 135 5.95246e-05
27 148 5.95246e-05
27 187 5.95246e-05
27 257 5.95246e-05
28 66 5.94144e-05
17 38 5.93734e-05
17 50 5.93734e-05
230 6 5.93734e-05
44 188 5.90995e-05
13 103 5.87959e-05
13 126 5.87959e-05
13 220 5.87959e-05
13 256 5.87959e-05
125 53 5.86794e-05
125 105 5.86794e-05
159 1 5.86071e-05
159 21 5.86071e-05
159 43 5.86071e-05
159 51 5.86071e-05
159 77 5.86071e-05
159 79 5.86071e-05
159 152 5.86071e-05
159 180 5.86071e-05
280 2 5.85697e-05
280 3 5.85697e-05
280 9 5.85697e-05
280 58 5.85697e-05
280 111 5.85697e-05
159 14 5.85697e-05
159 17 5.85697e-05
159 23 5.85697e-05
64 53 5.81327e-05
64 123 5.81327e-05
64 141 5.81327e-05
64 168 5.81327e-05
64 210 5.81327e-05
13 130 5.79733e-05
13 233 5.79733e-05
88 55 5.76448e-05
88 222 5.76448e-05
18 8 5.74697e-05
18 86 5.74697e-05
18 101 5.74697e-05
88 91 5.73158e-05
88 96 5.73158e-05
88 103 5.73158e-05
88 130 5.73158e-05
88 154 5.73158e-05
88 210 5.73158e-05
64 41 5.72043e-05
64 46 5.72043e-05
64 51 5.72043e-05
64 162 5.72043e-05
44 89 5.70117e-05
44 92 5.70117e-05
44 99 5.70117e-05
44 100 5.70117e-05
44 106 5.70117e-05
44 122 5.70117e-05
44 136 5.70117e-05
44 153 5.70117e-05
44 154 5.70117e-05
44 168 5.70117e-05
44 176 5.70117e-05
44 178 5.70117e-05
44 221 5.70117e-05
44 236 5.70117e-05
44 256 5.70117e-05
77 3 5.69313e-05
77 23 5.69313e-05
77 53 5.69313e-05
77 78 5.69313e-05
33 30 5.68569e-05
33 42 5.68569e-05
33 74 5.68569e-05
33 177 5.68569e-05
25 156 5.66363e-05
117 1 5.65805e-05
117 2 5.65805e-05
117 4 5.65805e-05
117 9 5.65805e-05
117 11 5.65805e-05
117 16 5.65805e-05
117 21 5.65805e-05
117 26 5.65805e-05
117 27 5.65805e-05
117 43 5.65805e-05
117 52 5.65805e-05
117 70 5.65805e-05
117 75 5.65805e-05
117 83 5.65805e-05
117 95 5.65805e-05
117 112 5.65805e-05
117 115 5.65805e-05
17 23 5.65458e-05
17 164 5.65458e-05
76 2 5.6545e-05
76 7 5.6545e-05
76 17 5.6545e-05
76 36 5.6545e-05
76 40 5.6545e-05
76 47 5.6545e-05
76 63 5.6545e-05
76 67 5.6545e-05
76 70 5.6545e-05
76 71 5.6545e-05
76 73 5.6545e-05
76 81 5.6545e-05
76 90 5.6545e-05
76 110 5.6545e-05
76 115 5.6545e-05
76 116 5.6545e-05
76 121 5.6545e-05
76 167 5.6545e-05
41 11 5.62447e-05
41 17 5.62447e-05
41 19 5.62447e-05
41 37 5.62447e-05
41 42 5.62447e-05
41 49 5.62447e-05
41 53 5.62447e-05
41 56 5.62447e-05
41 63 5.62447e-05
41 82 5.62447e-05
41 95 5.62447e-05
41 124 5.62447e-05
41 176 5.62447e-05
41 191 5.62447e-05
41 194 5.62447e-05
41 201 5.62447e-05
41 224 5.62447e-05
4 57 5.58896e-05
4 60 5.58896e-05
45 8 5.58821e-05
45 31 5.58821e-05
45 44 5.58821e-05
45 57 5.58821e-05
45 171 5.58821e-05
64 29 5.58591e-05
64 81 5.58591e-05
64 155 5.58591e-05
41 27 5.58474e-05
41 28 5.58474e-05
41 31 5.58474e-05
41 51 5.58474e-05
41 52 5.58474e-05
41 55 5.58474e-05
41 66 5.58474e-05
41 68 5.58474e-05
41 83 5.58474e-05
41 85 5.58474e-05
41 86 5.58474e-05
41 89 5.58474e-05
41 91 5.58474e-05
41 94 5.58474e-05
41 109 5.58474e-05
41 114 5.58474e-05
41 115 5.58474e-05
41 146 5.58474e-05
41 153 5.58474e-05
41 157 5.58474e-05
41 165 5.58474e-05
41 182 5.58474e-05
41 184 5.58474e-05
41 186 5.58474e-05
41 205 5.58474e-05
41 206 5.58474e-05
41 223 5.58474e-05
132 21 5.58018e-05
132 36 5.58018e-05
132 46 5.58018e-05
132 151 5.58018e-05
13 211 5.5682e-05
4 8 5.54073e-05
128 23 5.51945e-05
128 26 5.51945e-05
128 40 5.51945e-05
128 46 5.51945e-05
128 56 5.51945e-05
128 67 5.51945e-05
128 74 5.51945e-05
107 5 5.50797e-05
107 8 5.50797e-05
107 9 5.50797e-05
107 11 5.50797e-05
107 12 5.50797e-05
107 20 5.50797e-05
107 24 5.50797e-05
107 37 5.50797e-05
107 42 5.50797e-05
107 47 5.50797e-05
107 50 5.50797e-05
107 56 5.50797e-05
107 60 5.50797e-05
107 66 5.50797e-05
107 68 5.50797e-05
107 70 5.50797e-05
107 76 5.50797e-05
107 81 5.50797e-05
107 90 5.50797e-05
107 128 5.50797e-05
107 129 5.50797e-05
107 130 5.50797e-05
107 133 5.50797e-05
107 137 5.50797e-05
107 145 5.50797e-05
107 154 5.50797e-05
107 187 5.50797e-05
107 215 5.50797e-05
107 226 5.50797e-05
107 233 5.50797e-05
4 52 5.48208e-05
4 75 5.48208e-05
107 6 5.48171e-05
107 36 5.48171e-05
107 78 5.48171e-05
107 164 5.48171e-05
107 221 5.48171e-05
107 225 5.48171e-05
107 238 5.48171e-05
132 3 5.46284e-05
132 10 5.46284e-05
132 12 5.46284e-05
132 27 5.46284e-05
132 56 5.46284e-05
132 64 5.46284e-05
132 117 5.46284e-05
132 120 5.46284e-05
132 141 5.46284e-05
132 143 5.46284e-05
132 161 5.46284e-05
132 167 5.46284e-05
132 169 5.46284e-05
132 183 5.46284e-05
132 196 5.46284e-05
132 231 5.46284e-05
88 39 5.44792e-05
88 84 5.44792e-05
88 104 5.44792e-05
88 132 5.44792e-05
88 142 5.44792e-05
88 159 5.44792e-05
88 164 5.44792e-05
25 140 5.44647e-05
25 211 5.44647e-05
230 26 5.44445e-05
230 44 5.44445e-05
230 61 5.44445e-05
230 63 5.44445e-05
230 68 5.44445e-05
230 70 5.44445e-05
230 73 5.44445e-05
230 78 5.44445e-05
230 81 5.44445e-05
230 91 5.44445e-05
230 207 5.44445e-05
31 74 5.44088e-05
31 100 5.44088e-05
31 102 5.44088e-05
31 110 5.44088e-05
31 113 5.44088e-05
31 116 5.44088e-05
31 149 5.44088e-05
31 162 5.44088e-05
31 188 5.44088e-05
31 192 5.44088e-05
31 195 5.44088e-05
31 227 5.44088e-05
31 239 5.44088e-05
31 240 5.44088e-05
13 78 5.43773e-05
13 258 5.43773e-05
98 51 5.43665e-05
98 54 5.43665e-05
98 152 5.43665e-05
98 180 5.43665e-05
31 60 5.43458e-05
31 64 5.43458e-05
31 76 5.43458e-05
31 163 5.43458e-05
257 1 5.42759e-05
257 3 5.42759e-05
257 16 5.42759e-05
257 23 5.42759e-05
257 24 5.42759e-05
257 26 5.42759e-05
257 27 5.42759e-05
257 28 5.42759e-05
257 43 5.42759e-05
257 45 5.42759e-05
257 51 5.42759e-05
257 70 5.42759e-05
257 71 5.42759e-05
257 79 5.42759e-05
257 140 5.42759e-05
257 152 5.42759e-05
97 41 5.39761e-05
97 45 5.39761e-05
97 54 5.39761e-05
97 60 5.39761e-05
108 47 5.39105e-05
108 52 5.39105e-05
108 64 5.39105e-05
108 82 5.39105e-05
88 22 5.38628e-05
88 31 5.38628e-05
88 44 5.38628e-05
88 47 5.38628e-05
88 49 5.38628e-05
88 52 5.38628e-05
88 61 5.38628e-05
88 63 5.38628e-05
88 64 5.38628e-05
88 69 5.38628e-05
88 74 5.38628e-05
88 85 5.38628e-05
88 89 5.38628e-05
88 111 5.38628e-05
88 113 5.38628e-05
88 115 5.38628e-05
88 131 5.38628e-05
88 133 5.38628e-05
88 134 5.38628e-05
88 135 5.38628e-05
88 155 5.38628e-05
88 163 5.38628e-05
88 212 5.38628e-05
88 245 5.38628e-05
44 35 5.37839e-05
44 112 5.37839e-05
44 185 5.37839e-05
44 241 5.37839e-05
31 66 5.36573e-05
31 88 5.36573e-05
31 95 5.36573e-05
31 124 5.36573e-05
31 133 5.36573e-05
31 134 5.36573e-05
31 141 5.36573e-05
31 156 5.36573e-05
31 160 5.36573e-05
31 171 5.36573e-05
31 204 5.36573e-05
31 211 5.36573e-05
98 89 5.35365e-05
98 113 5.35365e-05
98 159 5.35365e-05
98 189 5.35365e-05
98 223 5.35365e-05
98 242 5.35365e-05
98 243 5.35365e-05
98 244 5.35365e-05
98 260 5.35365e-05
138 16 5.34231e-05
138 18 5.34231e-05
138 47 5.34231e-05
138 49 5.34231e-05
138 50 5.34231e-05
138 67 5.34231e-05
138 74 5.34231e-05
138 78 5.34231e-05
138 79 5.34231e-05
138 82 5.34231e-05
138 104 5.34231e-05
138 106 5.34231e-05
138 121 5.34231e-05
138 135 5.34231e-05
138 140 5.34231e-05
138 142 5.34231e-05
138 150 5.34231e-05
138 156 5.34231e-05
138 160 5.34231e-05
138 168 5.34231e-05
138 192 5.34231e-05
138 195 5.34231e-05
138 197 5.34231e-05
138 223 5.34231e-05
138 225 5.34231e-05
138 241 5.34231e-05
138 242 5.34231e-05
138 243 5.34231e-05
138 261 5.34231e-05
44 62 5.34204e-05
44 108 5.34204e-05
44 114 5.34204e-05
44 119 5.34204e-05
44 208 5.34204e-05
44 220 5.34204e-05
44 244 5.34204e-05
44 259 5.34204e-05
44 262 5.34204e-05
158 9 5.34083e-05
158 10 5.34083e-05
158 21 5.34083e-05
158 33 5.34083e-05
158 35 5.34083e-05
158 46 5.34083e-05
158 49 5.34083e-05
158 56 5.34083e-05
158 57 5.34083e-05
158 69 5.34083e-05
158 70 5.34083e-05
158 72 5.34083e-05
158 75 5.34083e-05
158 95 5.34083e-05
158 97 5.34083e-05
158 107 5.34083e-05
158 110 5.34083e-05
158 129 5.34083e-05
158 133 5.34083e-05
158 135 5.34083e-05
158 143 5.34083e-05
158 145 5.34083e-05
158 151 5.34083e-05
158 159 5.34083e-05
158 160 5.34083e-05
158 189 5.34083e-05
158 198 5.34083e-05
158 207 5.34083e-05
158 212 5.34083e-05
158 219 5.34083e-05
158 246 5.34083e-05
158 263 5.34083e-05
25 19 5.33997e-05
25 83 5.33997e-05
25 135 5.33997e-05
25 168 5.33997e-05
25 181 5.33997e-05
25 189 5.33997e-05
25 198 5.33997e-05
25 247 5.33997e-05
98 13 5.32828e-05
98 32 5.32828e-05
98 50 5.32828e-05
98 58 5.32828e-05
98 69 5.32828e-05
98 103 5.32828e-05
98 105 5.32828e-05
98 116 5.32828e-05
98 176 5.32828e-05
98 187 5.32828e-05
98 198 5.32828e-05
98 209 5.32828e-05
98 213 5.32828e-05
98 215 5.32828e-05
98 239 5.32828e-05
98 258 5.32828e-05
98 264 5.32828e-05
98 265 5.32828e-05
13 79 5.31957e-05
13 82 5.31957e-05
13 133 5.31957e-05
13 228 5.31957e-05
13 240 5.31957e-05
13 259 5.31957e-05
13 266 5.31957e-05
13 75 5.29444e-05
13 163 5.29444e-05
13 241 5.29444e-05
13 250 5.29444e-05
13 268 5.29444e-05
138 11 5.29444e-05
138 13 5.29444e-05
138 21 5.29444e-05
138 24 5.29444e-05
138 25 5.29444e-05
138 32 5.29444e-05
138 40 5.29444e-05
138 46 5.29444e-05
138 51 5.29444e-05
138 55 5.29444e-05
138 58 5.29444e-05
138 60 5.29444e-05
138 61 5.29444e-05
138 69 5.29444e-05
138 73 5.29444e-05
138 75 5.29444e-05
138 81 5.29444e-05
138 83 5.29444e-05
138 85 5.29444e-05
138 88 5.29444e-05
138 90 5.29444e-05
138 91 5.29444e-05
138 92 5.29444e-05
138 93 5.29444e-05
138 94 5.29444e-05
138 96 5.29444e-05
138 103 5.29444e-05
138 115 5.29444e-05
138 118 5.29444e-05
138 134 5.29444e-05
138 145 5.29444e-05
138 148 5.29444e-05
138 155 5.29444e-05
138 157 5.29444e-05
138 159 5.29444e-05
138 164 5.29444e-05
138 166 5.29444e-05
138 167 5.29444e-05
138 170 5.29444e-05
138 196 5.29444e-05
138 199 5.29444e-05
138 200 5.29444e-05
138 208 5.29444e-05
138 209 5.29444e-05
138 220 5.29444e-05
138 222 5.29444e-05
138 227 5.29444e-05
138 228 5.29444e-05
138 236 5.29444e-05
138 237 5.29444e-05
138 251 5.29444e-05
138 253 5.29444e-05
138 264 5.29444e-05
138 269 5.29444e-05
97 5 5.29444e-05
97 21 5.29444e-05
97 27 5.29444e-05
97 32 5.29444e-05
97 33 5.29444e-05
97 38 5.29444e-05
97 39 5.29444e-05
97 40 5.29444e-05
97 42 5.29444e-05
97 51 5.29444e-05
97 53 5.29444e-05
97 67 5.29444e-05
97 78 5.29444e-05
97 79 5.29444e-05
97 89 5.29444e-05
97 104 5.29444e-05
97 105 5.29444e-05
97 107 5.29444e-05
97 113 5.29444e-05
97 121 5.29444e-05
97 136 5.29444e-05
97 154 5.29444e-05
97 164 5.29444e-05
97 173 5.29444e-05
97 188 5.29444e-05
97 214 5.29444e-05
97 229 5.29444e-05
97 236 5.29444e-05
97 261 5.29444e-05
97 267 5.29444e-05
97 270 5.29444e-05
248 1 5.29444e-05
248 7 5.29444e-05
248 8 5.29444e-05
248 10 5.29444e-05
248 13 5.29444e-05
248 16 5.29444e-05
248 17 5.29444e-05
248 18 5.29444e-05
248 24 5.29444e-05
248 25 5.29444e-05
248 26 5.29444e-05
248 30 5.29444e-05
248 33 5.29444e-05
248 36 5.29444e-05
248 41 5.29444e-05
248 43 5.29444e-05
248 47 5.29444e-05
248 49 5.29444e-05
248 50 5.29444e-05
248 51 5.29444e-05
248 60 5.29444e-05
248 63 5.29444e-05
248 64 5.29444e-05
248 65 5.29444e-05
248 66 5.29444e-05
248 67 5.29444e-05
248 70 5.29444e-05
248 72 5.29444e-05
248 73 5.29444e-05
248 74 5.29444e-05
248 76 5.29444e-05
248 80 5.29444e-05
248 81 5.29444e-05
248 83 5.29444e-05
248 88 5.29444e-05
248 90 5.29444e-05
248 91 5.29444e-05
248 95 5.29444e-05
248 99 5.29444e-05
248 111 5.29444e-05
248 112 5.29444e-05
248 126 5.29444e-05
248 127 5.29444e-05
248 128 5.29444e-05
248 129 5.29444e-05
248 135 5.29444e-05
248 141 5.29444e-05
248 147 5.29444e-05
248 148 5.29444e-05
248 162 5.29444e-05
248 166 5.29444e-05
248 178 5.29444e-05
248 187 5.29444e-05
248 193 5.29444e-05
248 200 5.29444e-05
248 210 5.29444e-05
248 217 5.29444e-05
248 228 5.29444e-05
248 267 5.29444e-05
248 275 5.29444e-05
98 31 5.29444e-05
98 46 5.29444e-05
98 70 5.29444e-05
98 86 5.29444e-05
98 88 5.29444e-05
98 93 5.29444e-05
98 110 5.29444e-05
98 117 5.29444e-05
98 118 5.29444e-05
98 126 5.29444e-05
98 127 5.29444e-05
98 129 5.29444e-05
98 130 5.29444e-05
98 165 5.29444e-05
98 171 5.29444e-05
98 178 5.29444e-05
98 183 5.29444e-05
98 196 5.29444e-05
98 200 5.29444e-05
98 207 5.29444e-05
98 212 5.29444e-05
98 216 5.29444e-05
98 217 5.29444e-05
98 228 5.29444e-05
98 249 5.29444e-05
98 250 5.29444e-05
98 252 5.29444e-05
98 276 5.29444e-05
44 32 5.29444e-05
44 81 5.29444e-05
44 90 5.29444e-05
44 115 5.29444e-05
44 130 5.29444e-05
44 147 5.29444e-05
44 157 5.29444e-05
44 183 5.29444e-05
44 194 5.29444e-05
44 200 5.29444e-05
44 205 5.29444e-05
44 245 5.29444e-05
44 246 5.29444e-05
13 214 5.29444e-05
44 124 5.29444e-05
44 149 5.29444e-05
44 186 5.29444e-05
44 191 5.29444e-05
44 210 5.29444e-05
44 224 5.29444e-05
44 234 5.29444e-05
44 249 5.29444e-05
44 263 5.29444e-05
44 277 5.29444e-05
44 278 5.29444e-05
13 222 5.29444e-05
25 16 5.29444e-05
25 40 5.29444e-05
25 42 5.29444e-05
25 57 5.29444e-05
25 72 5.29444e-05
25 73 5.29444e-05
25 76 5.29444e-05
25 80 5.29444e-05
25 90 5.29444e-05
25 91 5.29444e-05
25 110 5.29444e-05
25 111 5.29444e-05
25 122 5.29444e-05
25 126 5.29444e-05
25 129 5.29444e-05
25 147 5.29444e-05
25 176 5.29444e-05
25 214 5.29444e-05
25 233 5.29444e-05
172 1 5.29444e-05
172 10 5.29444e-05
172 13 5.29444e-05
172 14 5.29444e-05
172 18 5.29444e-05
172 20 5.29444e-05
172 24 5.29444e-05
172 29 5.29444e-05
172 34 5.29444e-05
172 36 5.29444e-05
172 38 5.29444e-05
172 40 5.29444e-05
172 45 5.29444e-05
172 47 5.29444e-05
172 50 5.29444e-05
172 51 5.29444e-05
172 52 5.29444e-05
172 53 5.29444e-05
172 55 5.29444e-05
172 60 5.29444e-05
172 69 5.29444e-05
172 70 5.29444e-05
172 71 5.29444e-05
172 73 5.29444e-05
172 75 5.29444e-05
172 81 5.29444e-05
172 88 5.29444e-05
172 95 5.29444e-05
172 111 5.29444e-05
172 112 5.29444e-05
172 127 5.29444e-05
172 135 5.29444e-05
172 139 5.29444e-05
172 145 5.29444e-05
172 147 5.29444e-05
172 162 5.29444e-05
172 169 5.29444e-05
172 174 5.29444e-05
172 175 5.29444e-05
172 185 5.29444e-05
172 190 5.29444e-05
172 193 5.29444e-05
172 268 5.29444e-05
271 1 5.29444e-05
271 4 5.29444e-05
271 6 5.29444e-05
271 11 5.29444e-05
271 12 5.29444e-05
271 13 5.29444e-05
271 16 5.29444e-05
271 23 5.29444e-05
271 26 5.29444e-05
271 31 5.29444e-05
271 32 5.29444e-05
271 39 5.29444e-05
271 43 5.29444e-05
271 50 5.29444e-05
271 51 5.29444e-05
271 57 5.29444e-05
271 65 5.29444e-05
271 72 5.29444e-05
271 76 5.29444e-05
271 81 5.29444e-05
271 90 5.29444e-05
271 91 5.29444e-05
271 93 5.29444e-05
271 105 5.29444e-05
271 106 5.29444e-05
271 113 5.29444e-05
271 136 5.29444e-05
271 150 5.29444e-05
271 151 5.29444e-05
271 154 5.29444e-05
271 156 5.29444e-05
271 173 5.29444e-05
271 215 5.29444e-05
271 226 5.29444e-05
25 53 5.29444e-05
25 61 5.29444e-05
25 74 5.29444e-05
25 141 5.29444e-05
25 170 5.29444e-05
25 174 5.29444e-05
128 7 5.29444e-05
128 8 5.29444e-05
128 14 5.29444e-05
128 20 5.29444e-05
128 24 5.29444e-05
128 31 5.29444e-05
128 36 5.29444e-05
128 37 5.29444e-05
128 42 5.29444e-05
128 43 5.29444e-05
128 44 5.29444e-05
128 45 5.29444e-05
128 47 5.29444e-05
128 60 5.29444e-05
128 66 5.29444e-05
128 70 5.29444e-05
128 72 5.29444e-05
128 73 5.29444e-05
128 82 5.29444e-05
128 90 5.29444e-05
128 93 5.29444e-05
128 99 5.29444e-05
128 111 5.29444e-05
128 129 5.29444e-05
128 140 5.29444e-05
128 141 5.29444e-05
128 148 5.29444e-05
128 178 5.29444e-05
128 207 5.29444e-05
128 217 5.29444e-05
128 219 5.29444e-05
128 226 5.29444e-05
128 249 5.29444e-05
128 252 5.29444e-05
179 2 5.29444e-05
179 3 5.29444e-05
179 23 5.29444e-05
179 26 5.29444e-05
179 27 5.29444e-05
179 28 5.29444e-05
179 29 5.29444e-05
179 37 5.29444e-05
179 44 5.29444e-05
179 51 5.29444e-05
179 57 5.29444e-05
179 66 5.29444e-05
179 72 5.29444e-05
179 79 5.29444e-05
179 80 5.29444e-05
179 97 5.29444e-05
179 125 5.29444e-05
179 151 5.29444e-05
179 164 5.29444e-05
179 177 5.29444e-05
179 180 5.29444e-05
179 220 5.29444e-05
179 221 5.29444e-05
179 222 5.29444e-05
179 229 5.29444e-05
179 238 5.29444e-05
179 251 5.29444e-05
179 265 5.29444e-05
179 269 5.29444e-05
179 270 5.29444e-05
158 11 5.29444e-05
158 14 5.29444e-05
158 32 5.29444e-05
158 34 5.29444e-05
158 37 5.29444e-05
158 42 5.29444e-05
158 51 5.29444e-05
158 53 5.29444e-05
158 60 5.29444e-05
158 61 5.29444e-05
158 137 5.29444e-05
158 152 5.29444e-05
158 154 5.29444e-05
158 164 5.29444e-05
158 174 5.29444e-05
158 177 5.29444e-05
158 180 5.29444e-05
158 188 5.29444e-05
158 193 5.29444e-05
158 214 5.29444e-05
158 229 5.29444e-05
230 7 5.29444e-05
230 13 5.29444e-05
230 15 5.29444e-05
230 17 5.29444e-05
230 31 5.29444e-05
230 39 5.29444e-05
230 42 5.29444e-05
230 43 5.29444e-05
230 57 5.29444e-05
230 58 5.29444e-05
230 59 5.29444e-05
230 65 5.29444e-05
230 67 5.29444e-05
230 71 5.29444e-05
230 86 5.29444e-05
230 88 5.29444e-05
230 102 5.29444e-05
230 106 5.29444e-05
230 122 5.29444e-05
230 123 5.29444e-05
230 156 5.29444e-05
230 198 5.29444e-05
230 208 5.29444e-05
230 235 5.29444e-05
4 91 5.29444e-05
4 199 5.29444e-05
311 1 5.29444e-05
311 5 5.29444e-05
311 9 5.29444e-05
311 10 5.29444e-05
311 11 5.29444e-05
311 17 5.29444e-05
311 18 5.29444e-05
311 22 5.29444e-05
311 23 5.29444e-05
311 29 5.29444e-05
311 31 5.29444e-05
311 34 5.29444e-05
311 38 5.29444e-05
311 39 5.29444e-05
311 42 5.29444e-05
311 47 5.29444e-05
311 50 5.29444e-05
311 57 5.29444e-05
311 67 5.29444e-05
311 70 5.29444e-05
311 78 5.29444e-05
311 82 5.29444e-05
311 93 5.29444e-05
311 111 5.29444e-05
311 121 5.29444e-05
311 127 5.29444e-05
311 131 5.29444e-05
311 135 5.29444e-05
311 136 5.29444e-05
311 156 5.29444e-05
311 189 5.29444e-05
311 204 5.29444e-05
311 211 5.29444e-05
311 219 5.29444e-05
33 35 5.29444e-05
33 43 5.29444e-05
33 48 5.29444e-05
33 62 5.29444e-05
287 2 5.29444e-05
287 7 5.29444e-05
287 8 5.29444e-05
287 11 5.29444e-05
287 37 5.29444e-05
287 43 5.29444e-05
287 87 5.29444e-05
302 2 5.29444e-05
302 6 5.29444e-05
302 7 5.29444e-05
302 22 5.29444e-05
302 23 5.29444e-05
302 39 5.29444e-05
302 43 5.29444e-05
318 2 5.29444e-05
318 6 5.29444e-05
318 7 5.29444e-05
318 14 5.29444e-05
318 23 5.29444e-05
318 37 5.29444e-05
318 39 5.29444e-05
326 6 5.29444e-05
326 10 5.29444e-05
326 20 5.29444e-05
330 7 5.29444e-05
330 14 5.29444e-05
330 15 5.29444e-05
330 17 5.29444e-05
330 19 5.29444e-05
330 22 5.29444e-05
330 30 5.29444e-05
4 116 5.29444e-05
19 37 5.29444e-05
31 56 5.29444e-05
31 58 5.29444e-05
31 91 5.29444e-05
31 104 5.29444e-05
31 168 5.29444e-05
31 197 5.29444e-05
31 198 5.29444e-05
31 199 5.29444e-05
31 208 5.29444e-05
35 60 5.29444e-05
42 7 5.29444e-05
42 53 5.29444e-05
77 21 5.29444e-05
125 64 5.29444e-05
192 7 5.29444e-05
192 87 5.29444e-05
272 5 5.29444e-05
272 9 5.29444e-05
272 13 5.29444e-05
272 19 5.29444e-05
272 27 5.29444e-05
272 29 5.29444e-05
272 37 5.29444e-05
272 39 5.29444e-05
272 41 5.29444e-05
272 46 5.29444e-05
272 50 5.29444e-05
272 53 5.29444e-05
272 60 5.29444e-05
272 69 5.29444e-05
272 74 5.29444e-05
272 77 5.29444e-05
272 107 5.29444e-05
272 121 5.29444e-05
272 132 5.29444e-05
272 142 5.29444e-05
272 156 5.29444e-05
272 238 5.29444e-05
272 244 5.29444e-05
279 2 5.29444e-05
279 11 5.29444e-05
279 23 5.29444e-05
279 31 5.29444e-05
279 37 5.29444e-05
279 43 5.29444e-05
279 87 5.29444e-05
303 3 5.29444e-05
303 5 5.29444e-05
303 7 5.29444e-05
303 11 5.29444e-05
303 47 5.29444e-05
312 1 5.29444e-05
312 3 5.29444e-05
312 5 5.29444e-05
312 7 5.29444e-05
312 23 5.29444e-05
314 2 5.29444e-05
314 20 5.29444e-05
323 2 5.29444e-05
323 6 5.29444e-05
328 1 5.29444e-05
328 2 5.29444e-05
328 22 5.29444e-05
328 29 5.29444e-05
328 68 5.29444e-05
2 36 5.29444e-05
4 18 5.29444e-05
4 78 5.29444e-05
6 11 5.29444e-05
6 23 5.29444e-05
7 71 5.29444e-05
8 4 5.29444e-05
8 12 5.29444e-05
8 39 5.29444e-05
8 63 5.29444e-05
8 211 5.29444e-05
9 10 5.29444e-05
11 43 5.29444e-05
12 1 5.29444e-05
15 68 5.29444e-05
17 19 5.29444e-05
17 66 5.29444e-05
20 1 5.29444e-05
22 16 5.29444e-05
24 60 5.29444e-05
24 111 5.29444e-05
26 7 5.29444e-05
26 43 5.29444e-05
35 20 5.29444e-05
35 34 5.29444e-05
35 95 5.29444e-05
45 38 5.29444e-05
45 110 5.29444e-05
45 111 5.29444e-05
45 115 5.29444e-05
45 140 5.29444e-05
45 160 5.29444e-05
45 176 5.29444e-05
51 26 5.29444e-05
53 3 5.29444e-05
53 4 5.29444e-05
56 23 5.29444e-05
59 4 5.29444e-05
59 8 5.29444e-05
61 16 5.29444e-05
61 30 5.29444e-05
61 63 5.29444e-05
61 77 5.29444e-05
61 90 5.29444e-05
78 5 5.29444e-05
87 26 5.29444e-05
87 37 5.29444e-05
94 7 5.29444e-05
94 8 5.29444e-05
106 7 5.29444e-05
106 18 5.29444e-05
106 26 5.29444e-05
106 66 5.29444e-05
108 18 5.29444e-05
108 29 5.29444e-05
108 36 5.29444e-05
108 46 5.29444e-05
108 94 5.29444e-05
108 229 5.29444e-05
120 10 5.29444e-05
120 11 5.29444e-05
120 12 5.29444e-05
120 20 5.29444e-05
120 24 5.29444e-05
120 33 5.29444e-05
120 43 5.29444e-05
120 52 5.29444e-05
120 58 5.29444e-05
120 63 5.29444e-05
120 65 5.29444e-05
120 67 5.29444e-05
120 100 5.29444e-05
120 111 5.29444e-05
120 123 5.29444e-05
120 168 5.29444e-05
120 175 5.29444e-05
120 181 5.29444e-05
120 185 5.29444e-05
120 190 5.29444e-05
120 195 5.29444e-05
137 22 5.29444e-05
139 67 5.29444e-05
159 27 5.29444e-05
159 151 5.29444e-05
173 16 5.29444e-05
173 29 5.29444e-05
173 78 5.29444e-05
173 121 5.29444e-05
192 11 5.29444e-05
192 43 5.29444e-05
192 100 5.29444e-05
201 1 5.29444e-05
201 14 5.29444e-05
239 4 5.29444e-05
247 1 5.29444e-05
247 3 5.29444e-05
247 4 5.29444e-05
247 6 5.29444e-05
247 12 5.29444e-05
247 23 5.29444e-05
247 45 5.29444e-05
247 64 5.29444e-05
247 92 5.29444e-05
247 168 5.29444e-05
254 1 5.29444e-05
280 1 5.29444e-05
280 12 5.29444e-05
280 20 5.29444e-05
282 1 5.29444e-05
282 3 5.29444e-05
282 6 5.29444e-05
282 35 5.29444e-05
282 40 5.29444e-05
282 48 5.29444e-05
282 56 5.29444e-05
282 111 5.29444e-05
285 1 5.29444e-05
285 4 5.29444e-05
285 5 5.29444e-05
285 6 5.29444e-05
285 12 5.29444e-05
285 14 5.29444e-05
285 16 5.29444e-05
285 23 5.29444e-05
285 24 5.29444e-05
285 27 5.29444e-05
285 33 5.29444e-05
285 36 5.29444e-05
285 40 5.29444e-05
285 43 5.29444e-05
286 1 5.29444e-05
286 2 5.29444e-05
286 6 5.29444e-05
286 11 5.29444e-05
286 23 5.29444e-05
286 26 5.29444e-05
286 34 5.29444e-05
286 43 5.29444e-05
286 71 5.29444e-05
286 87 5.29444e-05
288 15 5.29444e-05
288 30 5.29444e-05
289 15 5.29444e-05
289 30 5.29444e-05
290 15 5.29444e-05
290 30 5.29444e-05
291 15 5.29444e-05
291 30 5.29444e-05
292 7 5.29444e-05
292 8 5.29444e-05
292 29 5.29444e-05
292 37 5.29444e-05
295 2 5.29444e-05
295 15 5.29444e-05
295 16 5.29444e-05
295 17 5.29444e-05
295 38 5.29444e-05
295 70 5.29444e-05
297 2 5.29444e-05
297 3 5.29444e-05
297 6 5.29444e-05
297 9 5.29444e-05
297 12 5.29444e-05
297 14 5.29444e-05
297 26 5.29444e-05
297 29 5.29444e-05
297 43 5.29444e-05
297 47 5.29444e-05
297 51 5.29444e-05
299 14 5.29444e-05
299 15 5.29444e-05
299 19 5.29444e-05
299 30 5.29444e-05
300 14 5.29444e-05
300 15 5.29444e-05
300 35 5.29444e-05
300 43 5.29444e-05
300 71 5.29444e-05
300 92 5.29444e-05
301 8 5.29444e-05
301 11 5.29444e-05
301 37 5.29444e-05
301 43 5.29444e-05
304 3 5.29444e-05
304 20 5.29444e-05
307 4 5.29444e-05
307 5 5.29444e-05
307 15 5.29444e-05
307 17 5.29444e-05
309 1 5.29444e-05
309 6 5.29444e-05
309 19 5.29444e-05
309 43 5.29444e-05
310 1 5.29444e-05
310 3 5.29444e-05
310 6 5.29444e-05
310 12 5.29444e-05
310 14 5.29444e-05
310 22 5.29444e-05
310 23 5.29444e-05
310 30 5.29444e-05
316 2 5.29444e-05
316 3 5.29444e-05
316 4 5.29444e-05
316 15 5.29444e-05
316 16 5.29444e-05
316 17 5.29444e-05
316 23 5.29444e-05
316 28 5.29444e-05
316 29 5.29444e-05
316 40 5.29444e-05
316 62 5.29444e-05
316 63 5.29444e-05
316 71 5.29444e-05
316 74 5.29444e-05
316 78 5.29444e-05
316 95 5.29444e-05
316 190 5.29444e-05
319 2 5.29444e-05
319 6 5.29444e-05
319 14 5.29444e-05
319 16 5.29444e-05
319 40 5.29444e-05
319 46 5.29444e-05
320 3 5.29444e-05
320 5 5.29444e-05
320 16 5.29444e-05
320 20 5.29444e-05
320 38 5.29444e-05
320 56 5.29444e-05
321 1 5.29444e-05
321 4 5.29444e-05
321 9 5.29444e-05
321 15 5.29444e-05
321 17 5.29444e-05
321 30 5.29444e-05
321 34 5.29444e-05
321 43 5.29444e-05
322 3 5.29444e-05
322 5 5.29444e-05
322 21 5.29444e-05
329 3 5.29444e-05
329 11 5.29444e-05
329 60 5.29444e-05
8 87 5.29444e-05
13 35 5.29444e-05
25 10 5.29444e-05
25 95 5.29444e-05
25 121 5.29444e-05
35 5 5.29444e-05
35 21 5.29444e-05
35 39 5.29444e-05
35 62 5.29444e-05
35 78 5.29444e-05
35 92 5.29444e-05
35 163 5.29444e-05
35 181 5.29444e-05
35 190 5.29444e-05
35 198 5.29444e-05
45 93 5.29444e-05
75 12 5.29444e-05
75 46 5.29444e-05
75 74 5.29444e-05
88 18 5.29444e-05
88 112 5.29444e-05
98 64 5.29444e-05
98 75 5.29444e-05
98 177 5.29444e-05
98 199 5.29444e-05
98 266 5.29444e-05
106 1 5.29444e-05
106 12 5.29444e-05
106 19 5.29444e-05
106 23 5.29444e-05
106 29 5.29444e-05
106 150 5.29444e-05
125 14 5.29444e-05
125 46 5.29444e-05
125 77 5.29444e-05
125 159 5.29444e-05
132 20 5.29444e-05
139 23 5.29444e-05
139 33 5.29444e-05
139 36 5.29444e-05
139 38 5.29444e-05
139 43 5.29444e-05
139 50 5.29444e-05
139 190 5.29444e-05
173 19 5.29444e-05
173 28 5.29444e-05
173 30 5.29444e-05
173 36 5.29444e-05
173 37 5.29444e-05
173 77 5.29444e-05
281 1 5.29444e-05
281 2 5.29444e-05
281 8 5.29444e-05
281 11 5.29444e-05
281 23 5.29444e-05
281 26 5.29444e-05
281 40 5.29444e-05
281 43 5.29444e-05
281 71 5.29444e-05
283 5 5.29444e-05
283 7 5.29444e-05
283 8 5.29444e-05
283 14 5.29444e-05
283 23 5.29444e-05
283 29 5.29444e-05
283 36 5.29444e-05
283 47 5.29444e-05
283 60 5.29444e-05
283 69 5.29444e-05
283 81 5.29444e-05
283 104 5.29444e-05
283 116 5.29444e-05
283 141 5.29444e-05
293 3 5.29444e-05
293 11 5.29444e-05
293 14 5.29444e-05
293 24 5.29444e-05
293 27 5.29444e-05
293 33 5.29444e-05
293 40 5.29444e-05
293 47 5.29444e-05
293 70 5.29444e-05
293 75 5.29444e-05
293 82 5.29444e-05
293 111 5.29444e-05
293 135 5.29444e-05
293 145 5.29444e-05
293 246 5.29444e-05
296 1 5.29444e-05
296 6 5.29444e-05
296 9 5.29444e-05
296 14 5.29444e-05
296 17 5.29444e-05
296 18 5.29444e-05
296 21 5.29444e-05
296 22 5.29444e-05
296 23 5.29444e-05
296 67 5.29444e-05
296 152 5.29444e-05
298 28 5.29444e-05
298 74 5.29444e-05
305 1 5.29444e-05
305 7 5.29444e-05
305 14 5.29444e-05
305 15 5.29444e-05
305 23 5.29444e-05
305 30 5.29444e-05
305 34 5.29444e-05
305 37 5.29444e-05
305 40 5.29444e-05
305 46 5.29444e-05
305 71 5.29444e-05
305 72 5.29444e-05
305 79 5.29444e-05
305 99 5.29444e-05
305 100 5.29444e-05
305 102 5.29444e-05
305 123 5.29444e-05
305 136 5.29444e-05
305 149 5.29444e-05
305 195 5.29444e-05
306 6 5.29444e-05
306 12 5.29444e-05
306 14 5.29444e-05
306 19 5.29444e-05
306 22 5.29444e-05
308 1 5.29444e-05
308 3 5.29444e-05
308 11 5.29444e-05
308 12 5.29444e-05
308 15 5.29444e-05
308 29 5.29444e-05
308 40 5.29444e-05
308 48 5.29444e-05
308 113 5.29444e-05
317 1 5.29444e-05
317 2 5.29444e-05
317 6 5.29444e-05
317 7 5.29444e-05
317 24 5.29444e-05
317 26 5.29444e-05
317 34 5.29444e-05
317 40 5.29444e-05
317 43 5.29444e-05
317 51 5.29444e-05
317 71 5.29444e-05
317 87 5.29444e-05
324 1 5.29444e-05
324 3 5.29444e-05
324 4 5.29444e-05
324 5 5.29444e-05
324 6 5.29444e-05
324 7 5.29444e-05
324 14 5.29444e-05
324 18 5.29444e-05
324 21 5.29444e-05
324 22 5.29444e-05
324 23 5.29444e-05
324 33 5.29444e-05
324 39 5.29444e-05
324 46 5.29444e-05
324 80 5.29444e-05
324 105 5.29444e-05
324 178 5.29444e-05
333 2 5.29444e-05
333 6 5.29444e-05
333 7 5.29444e-05
333 11 5.29444e-05
333 19 5.29444e-05
333 30 5.29444e-05
333 43 5.29444e-05
4 16 5.29444e-05
4 21 5.29444e-05
4 32 5.29444e-05
4 38 5.29444e-05
4 53 5.29444e-05
4 96 5.29444e-05
4 170 5.29444e-05
4 177 5.29444e-05
8 100 5.29444e-05
17 7 5.29444e-05
17 9 5.29444e-05
17 11 5.29444e-05
17 53 5.29444e-05
17 62 5.29444e-05
17 70 5.29444e-05
17 78 5.29444e-05
17 86 5.29444e-05
25 36 5.29444e-05
25 69 5.29444e-05
25 86 5.29444e-05
25 100 5.29444e-05
25 123 5.29444e-05
25 232 5.29444e-05
25 240 5.29444e-05
31 68 5.29444e-05
31 107 5.29444e-05
31 142 5.29444e-05
35 9 5.29444e-05
35 28 5.29444e-05
35 38 5.29444e-05
35 51 5.29444e-05
35 111 5.29444e-05
35 113 5.29444e-05
35 162 5.29444e-05
45 22 5.29444e-05
45 24 5.29444e-05
45 33 5.29444e-05
45 43 5.29444e-05
45 65 5.29444e-05
45 252 5.29444e-05
97 77 5.29444e-05
97 221 5.29444e-05
97 251 5.29444e-05
106 37 5.29444e-05
106 49 5.29444e-05
106 50 5.29444e-05
159 9 5.29444e-05
159 11 5.29444e-05
159 16 5.29444e-05
159 18 5.29444e-05
159 20 5.29444e-05
159 35 5.29444e-05
159 36 5.29444e-05
159 45 5.29444e-05
159 47 5.29444e-05
159 56 5.29444e-05
159 57 5.29444e-05
159 72 5.29444e-05
159 81 5.29444e-05
159 93 5.29444e-05
159 107 5.29444e-05
159 126 5.29444e-05
159 210 5.29444e-05
179 9 5.29444e-05
255 1 5.29444e-05
255 3 5.29444e-05
255 5 5.29444e-05
255 6 5.29444e-05
255 9 5.29444e-05
255 11 5.29444e-05
255 12 5.29444e-05
255 14 5.29444e-05
255 20 5.29444e-05
255 22 5.29444e-05
255 23 5.29444e-05
255 25 5.29444e-05
255 29 5.29444e-05
255 33 5.29444e-05
255 34 5.29444e-05
255 56 5.29444e-05
255 62 5.29444e-05
255 66 5.29444e-05
255 69 5.29444e-05
255 72 5.29444e-05
255 79 5.29444e-05
255 124 5.29444e-05
255 161 5.29444e-05
255 213 5.29444e-05
273 1 5.29444e-05
273 5 5.29444e-05
273 7 5.29444e-05
273 11 5.29444e-05
273 13 5.29444e-05
273 14 5.29444e-05
273 20 5.29444e-05
273 21 5.29444e-05
273 23 5.29444e-05
273 24 5.29444e-05
273 26 5.29444e-05
273 31 5.29444e-05
273 43 5.29444e-05
273 46 5.29444e-05
273 51 5.29444e-05
273 52 5.29444e-05
273 75 5.29444e-05
273 79 5.29444e-05
273 100 5.29444e-05
284 2 5.29444e-05
284 5 5.29444e-05
284 6 5.29444e-05
284 10 5.29444e-05
284 13 5.29444e-05
284 14 5.29444e-05
284 20 5.29444e-05
284 21 5.29444e-05
284 40 5.29444e-05
284 55 5.29444e-05
284 57 5.29444e-05
284 71 5.29444e-05
284 80 5.29444e-05
284 101 5.29444e-05
284 102 5.29444e-05
294 1 5.29444e-05
294 2 5.29444e-05
294 4 5.29444e-05
294 5 5.29444e-05
294 6 5.29444e-05
294 7 5.29444e-05
294 9 5.29444e-05
294 19 5.29444e-05
294 21 5.29444e-05
294 23 5.29444e-05
294 26 5.29444e-05
294 28 5.29444e-05
294 37 5.29444e-05
294 39 5.29444e-05
294 47 5.29444e-05
294 66 5.29444e-05
294 71 5.29444e-05
294 74 5.29444e-05
294 79 5.29444e-05
294 100 5.29444e-05
294 104 5.29444e-05
298 7 5.29444e-05
298 16 5.29444e-05
298 20 5.29444e-05
298 21 5.29444e-05
298 22 5.29444e-05
298 27 5.29444e-05
298 34 5.29444e-05
298 39 5.29444e-05
298 51 5.29444e-05
298 66 5.29444e-05
298 70 5.29444e-05
298 136 5.29444e-05
298 150 5.29444e-05
298 188 5.29444e-05
298 214 5.29444e-05
298 226 5.29444e-05
298 227 5.29444e-05
313 1 5.29444e-05
313 2 5.29444e-05
313 3 5.29444e-05
313 6 5.29444e-05
313 7 5.29444e-05
313 12 5.29444e-05
313 15 5.29444e-05
313 22 5.29444e-05
313 23 5.29444e-05
313 26 5.29444e-05
313 28 5.29444e-05
313 38 5.29444e-05
313 51 5.29444e-05
315 6 5.29444e-05
315 7 5.29444e-05
315 11 5.29444e-05
315 14 5.29444e-05
315 21 5.29444e-05
315 57 5.29444e-05
315 67 5.29444e-05
315 71 5.29444e-05
315 80 5.29444e-05
315 227 5.29444e-05
325 1 5.29444e-05
325 15 5.29444e-05
325 22 5.29444e-05
325 23 5.29444e-05
325 28 5.29444e-05
325 34 5.29444e-05
325 51 5.29444e-05
325 73 5.29444e-05
327 1 5.29444e-05
327 6 5.29444e-05
327 7 5.29444e-05
327 9 5.29444e-05
327 14 5.29444e-05
327 22 5.29444e-05
327 23 5.29444e-05
327 24 5.29444e-05
327 39 5.29444e-05
327 43 5.29444e-05
327 45 5.29444e-05
327 51 5.29444e-05
327 67 5.29444e-05
327 79 5.29444e-05
327 80 5.29444e-05
327 150 5.29444e-05
332 1 5.29444e-05
332 6 5.29444e-05
332 7 5.29444e-05
332 9 5.29444e-05
332 14 5.29444e-05
332 22 5.29444e-05
332 23 5.29444e-05
332 24 5.29444e-05
332 39 5.29444e-05
332 43 5.29444e-05
332 45 5.29444e-05
332 51 5.29444e-05
332 67 5.29444e-05
332 79 5.29444e-05
332 80 5.29444e-05
332 150 5.29444e-05
13 178 5.29444e-05
98 63 5.29444e-05
98 74 5.29444e-05
98 135 5.29444e-05
272 21 5.29444e-05
272 47 5.29444e-05
272 51 5.29444e-05
272 73 5.29444e-05
272 173 5.29444e-05
274 1 5.29444e-05
274 2 5.29444e-05
274 6 5.29444e-05
274 7 5.29444e-05
274 23 5.29444e-05
274 26 5.29444e-05
274 27 5.29444e-05
274 29 5.29444e-05
274 34 5.29444e-05
274 38 5.29444e-05
274 46 5.29444e-05
274 52 5.29444e-05
274 55 5.29444e-05
274 71 5.29444e-05
274 75 5.29444e-05
274 81 5.29444e-05
274 100 5.29444e-05
274 129 5.29444e-05
274 149 5.29444e-05
274 155 5.29444e-05
274 170 5.29444e-05
44 151 5.29444e-05
44 250 5.29444e-05
98 71 5.29444e-05
98 100 5.29444e-05
98 102 5.29444e-05
98 136 5.29444e-05
331 1 5.29444e-05
331 2 5.29444e-05
331 5 5.29444e-05
331 6 5.29444e-05
331 10 5.29444e-05
331 12 5.29444e-05
331 13 5.29444e-05
331 15 5.29444e-05
331 19 5.29444e-05
331 28 5.29444e-05
331 34 5.29444e-05
331 37 5.29444e-05
331 38 5.29444e-05
331 39 5.29444e-05
331 46 5.29444e-05
331 47 5.29444e-05
331 50 5.29444e-05
331 56 5.29444e-05
331 57 5.29444e-05
331 58 5.29444e-05
331 67 5.29444e-05
331 79 5.29444e-05
331 81 5.29444e-05
331 92 5.29444e-05
331 95 5.29444e-05
331 103 5.29444e-05
331 104 5.29444e-05
331 110 5.29444e-05
331 121 5.29444e-05
331 142 5.29444e-05
331 197 5.29444e-05
13 72 5.29444e-05
13 105 5.29444e-05
13 111 5.29444e-05
13 117 5.29444e-05
13 121 5.29444e-05
13 132 5.29444e-05
13 135 5.29444e-05
13 141 5.29444e-05
13 148 5.29444e-05
13 168 5.29444e-05
13 169 5.29444e-05
13 171 5.29444e-05
13 183 5.29444e-05
13 187 5.29444e-05
13 189 5.29444e-05
13 196 5.29444e-05
13 218 5.29444e-05
13 223 5.29444e-05
13 242 5.29444e-05
13 243 5.29444e-05
13 245 5.29444e-05
13 260 5.29444e-05
13 262 5.29444e-05
13 275 5.29444e-05
13 276 5.29444e-05
13 277 5.29444e-05
13 278 5.29444e-05
*Links 1:1 0 21 20
4 1 0.00380623
4 2 0.00380623
4 3 0.00380623
5 2 0.00130112
6 4 0.000280863
7 4 0.000153721
8 4 0.00014295
9 4 9.93786e-05
10 1 7.56974e-05
10 2 7.56974e-05
11 4 5.29444e-05
12 4 5.29444e-05
13 4 5.29444e-05
14 4 5.29444e-05
15 1 5.29444e-05
16 2 5.29444e-05
17 4 5.29444e-05
18 1 5.29444e-05
18 2 5.29444e-05
19 4 5.29444e-05
20 4 5.29444e-05
*Links 1:2 0.0227602 30 24
3 1 0.00757073
2 1 0.00337686
1 2 0.00159161
1 3 0.00159161
1 4 0.00159161
1 5 0.00159161
1 6 0.00159161
1 7 0.00159161
1 8 0.00159161
4 1 0.0010446
10 2 0.000614996
12 1 0.000474296
14 1 0.00041367
9 2 0.000399905
11 1 0.000227194
16 2 0.000197095
7 1 0.000159419
7 13 0.000159419
18 2 0.000153326
19 1 0.00014691
17 2 0.000124509
17 3 0.000124509
20 2 9.83541e-05
15 2 8.59741e-05
15 3 8.59741e-05
21 2 5.29444e-05
22 3 5.29444e-05
23 2 5.29444e-05
23 3 5.29444e-05
24 4 5.29444e-05
*Links 1:3 0.0100226 25 19
3 1 0.00248437
3 7 0.00248437
1 3 0.00107098
1 5 0.00107098
1 8 0.00107098
1 9 0.00107098
1 10 0.00107098
1 11 0.00107098
1 12 0.00107098
14 1 0.000887761
9 1 0.000883884
9 4 0.000883884
9 6 0.000883884
7 2 0.000802635
7 4 0.000802635
7 13 0.000802635
11 1 0.000267505
15 1 0.000204748
15 2 0.000204748
12 1 0.000145447
12 2 0.000145447
16 5 9.83541e-05
17 5 9.83415e-05
18 7 9.79471e-05
19 2 5.29444e-05
*Links 1:4 0.02123 433 93
73 8 9.83569e-05
65 1 6.05587e-05
65 3 6.05587e-05
65 4 6.05587e-05
65 8 6.05587e-05
65 13 6.05587e-05
65 14 6.05587e-05
65 19 6.05587e-05
65 30 6.05587e-05
58 1 5.58896e-05
58 2 5.58896e-05
58 3 5.58896e-05
58 4 5.58896e-05
58 6 5.58896e-05
58 8 5.58896e-05
58 9 5.58896e-05
58 10 5.58896e-05
58 12 5.58896e-05
58 13 5.58896e-05
58 14 5.58896e-05
58 16 5.58896e-05
58 17 5.58896e-05
58 20 5.58896e-05
58 26 5.58896e-05
58 29 5.58896e-05
58 30 5.58896e-05
58 36 5.58896e-05
58 42 5.58896e-05
58 55 5.58896e-05
58 68 5.58896e-05
58 69 5.58896e-05
67 1 5.54073e-05
67 2 5.54073e-05
67 4 5.54073e-05
67 6 5.54073e-05
67 11 5.54073e-05
67 12 5.54073e-05
67 13 5.54073e-05
67 14 5.54073e-05
67 17 5.54073e-05
67 19 5.54073e-05
67 20 5.54073e-05
67 22 5.54073e-05
67 29 5.54073e-05
67 51 5.54073e-05
59 1 5.48208e-05
59 2 5.48208e-05
59 3 5.48208e-05
59 4 5.48208e-05
59 5 5.48208e-05
59 6 5.48208e-05
59 7 5.48208e-05
59 9 5.48208e-05
59 10 5.48208e-05
59 11 5.48208e-05
59 12 5.48208e-05
59 14 5.48208e-05
59 15 5.48208e-05
59 16 5.48208e-05
59 17 5.48208e-05
59 18 5.48208e-05
59 19 5.48208e-05
59 20 5.48208e-05
59 21 5.48208e-05
59 22 5.48208e-05
59 23 5.48208e-05
59 24 5.48208e-05
59 25 5.48208e-05
59 27 5.48208e-05
59 31 5.48208e-05
59 32 5.48208e-05
59 33 5.48208e-05
59 34 5.48208e-05
59 35 5.48208e-05
59 38 5.48208e-05
59 39 5.48208e-05
59 40 5.48208e-05
59 42 5.48208e-05
59 44 5.48208e-05
59 45 5.48208e-05
59 46 5.48208e-05
59 47 5.48208e-05
59 50 5.48208e-05
59 53 5.48208e-05
59 54 5.48208e-05
59 56 5.48208e-05
59 60 5.48208e-05
59 70 5.48208e-05
59 71 5.48208e-05
59 78 5.48208e-05
59 79 5.48208e-05
66 1 5.45635e-05
66 2 5.45635e-05
66 3 5.45635e-05
66 4 5.45635e-05
66 5 5.45635e-05
66 6 5.45635e-05
66 7 5.45635e-05
66 8 5.45635e-05
66 11 5.45635e-05
66 12 5.45635e-05
66 14 5.45635e-05
66 15 5.45635e-05
66 16 5.45635e-05
66 17 5.45635e-05
66 18 5.45635e-05
66 19 5.45635e-05
66 21 5.45635e-05
66 22 5.45635e-05
66 23 5.45635e-05
66 24 5.45635e-05
66 25 5.45635e-05
66 26 5.45635e-05
66 31 5.45635e-05
66 33 5.45635e-05
66 34 5.45635e-05
66 35 5.45635e-05
66 36 5.45635e-05
66 37 5.45635e-05
66 39 5.45635e-05
66 42 5.45635e-05
66 44 5.45635e-05
66 45 5.45635e-05
66 46 5.45635e-05
66 47 5.45635e-05
66 48 5.45635e-05
66 53 5.45635e-05
66 54 5.45635e-05
81 1 5.4268e-05
81 2 5.4268e-05
81 3 5.4268e-05
81 4 5.4268e-05
81 5 5.4268e-05
81 6 5.4268e-05
81 7 5.4268e-05
81 10 5.4268e-05
81 18 5.4268e-05
81 22 5.4268e-05
81 23 5.4268e-05
81 25 5.4268e-05
81 33 5.4268e-05
81 35 5.4268e-05
81 38 5.4268e-05
81 44 5.4268e-05
81 45 5.4268e-05
81 46 5.4268e-05
81 61 5.4268e-05
82 1 5.42302e-05
82 2 5.42302e-05
82 3 5.42302e-05
82 4 5.42302e-05
82 5 5.42302e-05
82 6 5.42302e-05
82 7 5.42302e-05
82 10 5.42302e-05
82 18 5.42302e-05
82 22 5.42302e-05
82 23 5.42302e-05
82 25 5.42302e-05
82 33 5.42302e-05
82 35 5.42302e-05
82 38 5.42302e-05
82 44 5.42302e-05
82 45 5.42302e-05
82 46 5.42302e-05
82 61 5.42302e-05
80 1 5.39618e-05
80 2 5.39618e-05
80 3 5.39618e-05
80 4 5.39618e-05
80 6 5.39618e-05
80 7 5.39618e-05
80 8 5.39618e-05
80 11 5.39618e-05
80 12 5.39618e-05
80 13 5.39618e-05
80 14 5.39618e-05
80 15 5.39618e-05
80 16 5.39618e-05
80 17 5.39618e-05
80 19 5.39618e-05
80 20 5.39618e-05
80 26 5.39618e-05
80 29 5.39618e-05
80 30 5.39618e-05
80 36 5.39618e-05
80 42 5.39618e-05
75 1 5.35788e-05
75 2 5.35788e-05
75 3 5.35788e-05
75 4 5.35788e-05
75 5 5.35788e-05
75 6 5.35788e-05
75 7 5.35788e-05
75 8 5.35788e-05
75 9 5.35788e-05
75 10 5.35788e-05
75 11 5.35788e-05
75 12 5.35788e-05
75 14 5.35788e-05
75 15 5.35788e-05
75 16 5.35788e-05
75 17 5.35788e-05
75 18 5.35788e-05
75 19 5.35788e-05
75 20 5.35788e-05
75 21 5.35788e-05
75 22 5.35788e-05
75 23 5.35788e-05
75 24 5.35788e-05
75 25 5.35788e-05
75 26 5.35788e-05
75 27 5.35788e-05
75 28 5.35788e-05
75 31 5.35788e-05
75 32 5.35788e-05
75 34 5.35788e-05
75 35 5.35788e-05
75 36 5.35788e-05
75 37 5.35788e-05
75 38 5.35788e-05
75 39 5.35788e-05
75 40 5.35788e-05
75 41 5.35788e-05
75 43 5.35788e-05
75 45 5.35788e-05
75 46 5.35788e-05
75 47 5.35788e-05
75 48 5.35788e-05
75 49 5.35788e-05
75 52 5.35788e-05
75 53 5.35788e-05
75 54 5.35788e-05
75 56 5.35788e-05
75 62 5.35788e-05
75 63 5.35788e-05
76 1 5.35788e-05
76 2 5.35788e-05
76 3 5.35788e-05
76 4 5.35788e-05
76 5 5.35788e-05
76 6 5.35788e-05
76 7 5.35788e-05
76 8 5.35788e-05
76 9 5.35788e-05
76 10 5.35788e-05
76 11 5.35788e-05
76 12 5.35788e-05
76 14 5.35788e-05
76 15 5.35788e-05
76 16 5.35788e-05
76 17 5.35788e-05
76 18 5.35788e-05
76 19 5.35788e-05
76 20 5.35788e-05
76 21 5.35788e-05
76 22 5.35788e-05
76 23 5.35788e-05
76 24 5.35788e-05
76 25 5.35788e-05
76 26 5.35788e-05
76 27 5.35788e-05
76 28 5.35788e-05
76 31 5.35788e-05
76 32 5.35788e-05
76 34 5.35788e-05
76 35 5.35788e-05
76 36 5.35788e-05
76 37 5.35788e-05
76 38 5.35788e-05
76 39 5.35788e-05
76 40 5.35788e-05
76 41 5.35788e-05
76 43 5.35788e-05
76 45 5.35788e-05
76 46 5.35788e-05
76 47 5.35788e-05
76 48 5.35788e-05
76 49 5.35788e-05
76 52 5.35788e-05
76 53 5.35788e-05
76 54 5.35788e-05
76 56 5.35788e-05
76 62 5.35788e-05
76 63 5.35788e-05
77 1 5.35788e-05
77 2 5.35788e-05
77 3 5.35788e-05
77 4 5.35788e-05
77 5 5.35788e-05
77 6 5.35788e-05
77 7 5.35788e-05
77 8 5.35788e-05
77 9 5.35788e-05
77 10 5.35788e-05
77 11 5.35788e-05
77 12 5.35788e-05
77 14 5.35788e-05
77 15 5.35788e-05
77 16 5.35788e-05
77 17 5.35788e-05
77 18 5.35788e-05
77 19 5.35788e-05
77 20 5.35788e-05
77 21 5.35788e-05
77 22 5.35788e-05
77 23 5.35788e-05
77 24 5.35788e-05
77 25 5.35788e-05
77 26 5.35788e-05
77 27 5.35788e-05
77 28 5.35788e-05
77 31 5.35788e-05
77 32 5.35788e-05
77 34 5.35788e-05
77 35 5.35788e-05
77 36 5.35788e-05
77 37 5.35788e-05
77 38 5.35788e-05
77 39 5.35788e-05
77 40 5.35788e-05
77 41 5.35788e-05
77 43 5.35788e-05
77 45 5.35788e-05
77 46 5.35788e-05
77 47 5.35788e-05
77 48 5.35788e-05
77 49 5.35788e-05
77 52 5.35788e-05
77 53 5.35788e-05
77 54 5.35788e-05
77 56 5.35788e-05
77 62 5.35788e-05
77 63 5.35788e-05
86 1 5.29444e-05
86 2 5.29444e-05
86 3 5.29444e-05
86 4 5.29444e-05
86 5 5.29444e-05
86 6 5.29444e-05
86 7 5.29444e-05
86 8 5.29444e-05
86 10 5.29444e-05
86 11 5.29444e-05
86 12 5.29444e-05
86 14 5.29444e-05
86 15 5.29444e-05
86 16 5.29444e-05
86 17 5.29444e-05
86 18 5.29444e-05
86 19 5.29444e-05
86 20 5.29444e-05
86 22 5.29444e-05
86 23 5.29444e-05
86 26 5.29444e-05
86 27 5.29444e-05
86 28 5.29444e-05
86 31 5.29444e-05
86 33 5.29444e-05
86 34 5.29444e-05
86 35 5.29444e-05
86 38 5.29444e-05
86 39 5.29444e-05
86 44 5.29444e-05
86 45 5.29444e-05
86 46 5.29444e-05
86 47 5.29444e-05
86 54 5.29444e-05
86 83 5.29444e-05
90 1 5.29444e-05
90 2 5.29444e-05
90 5 5.29444e-05
90 13 5.29444e-05
90 14 5.29444e-05
90 30 5.29444e-05
85 2 5.29444e-05
87 1 5.29444e-05
87 2 5.29444e-05
87 3 5.29444e-05
87 4 5.29444e-05
87 5 5.29444e-05
87 7 5.29444e-05
87 9 5.29444e-05
87 10 5.29444e-05
87 13 5.29444e-05
87 14 5.29444e-05
87 15 5.29444e-05
87 16 5.29444e-05
87 17 5.29444e-05
87 20 5.29444e-05
87 21 5.29444e-05
87 25 5.29444e-05
87 26 5.29444e-05
87 32 5.29444e-05
87 41 5.29444e-05
87 43 5.29444e-05
87 50 5.29444e-05
87 74 5.29444e-05
87 84 5.29444e-05
89 1 5.29444e-05
89 3 5.29444e-05
89 36 5.29444e-05
92 1 5.29444e-05
88 1 5.29444e-05
88 3 5.29444e-05
88 5 5.29444e-05
88 6 5.29444e-05
88 7 5.29444e-05
88 24 5.29444e-05
88 35 5.29444e-05
88 36 5.29444e-05
91 1 5.29444e-05
91 2 5.29444e-05
91 3 5.29444e-05
91 12 5.29444e-05
91 14 5.29444e-05
91 17 5.29444e-05
91 29 5.29444e-05
91 44 5.29444e-05
91 55 5.29444e-05
93 1 5.29444e-05
93 3 5.29444e-05
93 6 5.29444e-05
93 7 5.29444e-05
93 9 5.29444e-05
93 13 5.29444e-05
93 14 5.29444e-05
93 18 5.29444e-05
93 27 5.29444e-05
93 51 5.29444e-05
93 57 5.29444e-05
93 64 5.29444e-05
93 72 5.29444e-05
*Links 1:5 0.00500195 25 24
3 1 0.00397417
1 2 0.00113452
1 3 0.00113452
1 4 0.00113452
1 5 0.00113452
1 6 0.00113452
1 7 0.00113452
1 8 0.00113452
1 9 0.00113452
10 1 0.000685269
12 1 0.000518127
11 4 0.000331174
11 6 0.000331174
13 1 0.000235891
14 1 0.000198199
16 1 0.000148223
15 1 0.000122111
17 1 0.000102222
18 1 0.000100752
19 1 5.29444e-05
20 1 5.29444e-05
21 1 5.29444e-05
22 1 5.29444e-05
23 3 5.29444e-05
24 1 5.29444e-05
*Links 1:6 0.0112818 24 23
4 1 0.00142927
6 1 0.00141406
11 1 0.000926955
1 2 0.000867301
1 4 0.000867301
1 5 0.000867301
1 7 0.000867301
1 8 0.000867301
1 9 0.000867301
1 10 0.000867301
1 11 0.000867301
12 1 0.000667644
13 1 0.000644468
9 3 0.000556555
14 1 0.000334455
15 1 0.000157995
16 2 5.29444e-05
17 1 5.29444e-05
18 1 5.29444e-05
19 1 5.29444e-05
20 1 5.29444e-05
21 1 5.29444e-05
22 1 5.29444e-05
23 1 5.29444e-05
*Links 1:7 0.0136227 83 75
11 1 0.000527095
6 1 0.000348196
32 1 0.000253363
1 2 0.000235787
1 3 0.000235787
1 4 0.000235787
1 5 0.000235787
1 7 0.000235787
1 8 0.000235787
1 9 0.000235787
1 10 0.000235787
1 11 0.000235787
1 12 0.000235787
1 13 0.000235787
1 14 0.000235787
1 15 0.000235787
1 16 0.000235787
1 17 0.000235787
1 18 0.000235787
1 19 0.000235787
1 20 0.000235787
1 21 0.000235787
1 22 0.000235787
1 23 0.000235787
1 24 0.000235787
1 25 0.000235787
1 26 0.000235787
1 27 0.000235787
1 28 0.000235787
1 29 0.000235787
1 30 0.000235787
1 31 0.000235787
1 32 0.000235787
1 33 0.000235787
1 34 0.000235787
1 35 0.000235787
1 36 0.000235787
1 37 0.000235787
1 38 0.000235787
1 39 0.000235787
1 40 0.000235787
41 1 0.00014295
9 1 0.000138124
27 1 0.000134751
29 1 0.000119751
37 1 0.000103049
42 1 0.000100415
43 1 9.92394e-05
44 1 9.91919e-05
45 1 9.87278e-05
46 1 9.85531e-05
47 1 9.79471e-05
48 1 9.79471e-05
20 1 7.77082e-05
26 1 7.04745e-05
40 1 6.40788e-05
49 1 5.29444e-05
50 1 5.29444e-05
51 1 5.29444e-05
52 1 5.29444e-05
53 1 5.29444e-05
54 1 5.29444e-05
55 1 5.29444e-05
56 1 5.29444e-05
57 1 5.29444e-05
58 1 5.29444e-05
59 1 5.29444e-05
60 1 5.29444e-05
61 1 5.29444e-05
62 1 5.29444e-05
63 1 5.29444e-05
64 1 5.29444e-05
65 1 5.29444e-05
66 1 5.29444e-05
67 17 5.29444e-05
68 1 5.29444e-05
69 7 5.29444e-05
70 1 5.29444e-05
71 1 5.29444e-05
72 1 5.29444e-05
73 1 5.29444e-05
74 3 5.29444e-05
75 3 5.29444e-05
*Links 1:8 0.00591956 140 76
5 1 0.00142156
13 1 0.000423555
20 1 0.000370611
23 1 0.000317666
22 1 0.000317666
18 1 0.000317666
5 2 0.000272222
26 1 0.000264722
72 1 0.000264722
49 1 0.000211778
5 6 0.000211778
65 1 0.000211778
25 1 0.000158833
41 1 0.000158833
42 1 0.000158833
17 1 0.000158833
24 1 0.000158833
28 1 0.000158833
29 1 0.000158833
31 1 0.000158833
63 1 0.000158833
8 1 0.000143964
16 1 0.000119102
5 4 0.000113389
5 3 0.000113389
53 1 0.000105889
75 1 0.000105889
21 1 0.000105889
30 1 0.000105889
35 1 0.000105889
43 1 0.000105889
44 1 0.000105889
46 1 0.000105889
54 1 0.000105889
56 1 0.000105889
57 1 0.000105889
64 1 0.000105889
66 1 0.000105889
68 1 0.000105889
69 1 0.000105889
71 1 0.000105889
15 1 8.41183e-05
11 1 6.80165e-05
11 2 6.80165e-05
5 9 6.04449e-05
5 10 6.04449e-05
5 12 6.04449e-05
16 2 5.95512e-05
23 3 5.29444e-05
23 4 5.29444e-05
25 3 5.29444e-05
26 2 5.29444e-05
26 3 5.29444e-05
26 4 5.29444e-05
41 3 5.29444e-05
42 3 5.29444e-05
49 3 5.29444e-05
53 2 5.29444e-05
53 4 5.29444e-05
67 1 5.29444e-05
67 2 5.29444e-05
67 3 5.29444e-05
75 2 5.29444e-05
75 3 5.29444e-05
17 2 5.29444e-05
17 4 5.29444e-05
19 1 5.29444e-05
19 7 5.29444e-05
24 2 5.29444e-05
27 1 5.29444e-05
27 2 5.29444e-05
27 4 5.29444e-05
28 2 5.29444e-05
28 4 5.29444e-05
29 3 5.29444e-05
32 1 5.29444e-05
33 1 5.29444e-05
33 2 5.29444e-05
34 1 5.29444e-05
35 2 5.29444e-05
35 3 5.29444e-05
35 4 5.29444e-05
36 1 5.29444e-05
36 2 5.29444e-05
36 3 5.29444e-05
36 4 5.29444e-05
37 1 5.29444e-05
38 1 5.29444e-05
38 2 5.29444e-05
38 3 5.29444e-05
38 6 5.29444e-05
39 1 5.29444e-05
40 4 5.29444e-05
43 3 5.29444e-05
44 3 5.29444e-05
45 1 5.29444e-05
47 1 5.29444e-05
48 1 5.29444e-05
50 1 5.29444e-05
51 1 5.29444e-05
51 2 5.29444e-05
52 1 5.29444e-05
55 1 5.29444e-05
55 3 5.29444e-05
57 3 5.29444e-05
58 3 5.29444e-05
59 1 5.29444e-05
59 2 5.29444e-05
60 1 5.29444e-05
60 2 5.29444e-05
61 1 5.29444e-05
62 1 5.29444e-05
62 2 5.29444e-05
62 6 5.29444e-05
63 3 5.29444e-05
64 3 5.29444e-05
66 3 5.29444e-05
69 2 5.29444e-05
70 1 5.29444e-05
73 1 5.29444e-05
74 1 5.29444e-05
76 1 5.29444e-05
5 7 5.29444e-05
13 3 5.29444e-05
13 4 5.29444e-05
13 9 5.29444e-05
13 10 5.29444e-05
20 2 5.29444e-05
20 3 5.29444e-05
20 4 5.29444e-05
20 9 5.29444e-05
20 10 5.29444e-05
20 14 5.29444e-05
22 3 5.29444e-05
72 2 5.29444e-05
72 3 5.29444e-05
72 4 5.29444e-05
18 2 5.29444e-05
18 3 5.29444e-05
18 14 5.29444e-05
*Links 1:8:1 0 21 15
5 1 6.19449e-05
5 2 6.19449e-05
5 3 6.19449e-05
5 4 6.19449e-05
5 6 6.19449e-05
5 7 6.19449e-05
5 8 6.19449e-05
9 1 5.29444e-05
9 2 5.29444e-05
10 1 5.29444e-05
10 3 5.29444e-05
11 1 5.29444e-05
11 3 5.29444e-05
12 1 5.29444e-05
12 3 5.29444e-05
13 1 5.29444e-05
13 4 5.29444e-05
14 2 5.29444e-05
14 3 5.29444e-05
15 1 5.29444e-05
15 3 5.29444e-05
*Links 1:8:1:1 0 1 2
2 1 0.000176053
*Links 1:8:1:1:1 0 32 33
2 1 9.79471e-05
3 1 5.29444e-05
4 1 5.29444e-05
5 1 5.29444e-05
6 1 5.29444e-05
7 1 5.29444e-05
8 1 5.29444e-05
9 1 5.29444e-05
10 1 5.29444e-05
11 1 5.29444e-05
12 1 5.29444e-05
13 1 5.29444e-05
14 1 5.29444e-05
15 1 5.29444e-05
16 1 5.29444e-05
17 1 5.29444e-05
18 1 5.29444e-05
19 1 5.29444e-05
20 1 5.29444e-05
21 1 5.29444e-05
22 1 5.29444e-05
23 1 5.29444e-05
24 1 5.29444e-05
25 1 5.29444e-05
26 1 5.29444e-05
27 1 5.29444e-05
28 1 5.29444e-05
29 1 5.29444e-05
30 1 5.29444e-05
31 1 5.29444e-05
32 1 5.29444e-05
33 1 5.29444e-05
*Links 1:8:1:1:2 0.000176053 1 2
2 1 0.000176053
*Links 1:8:1:2 0 1 2
2 1 0.0014106
*Links 1:8:1:3 0 3 4
2 1 0.000341667
3 1 5.29444e-05
4 1 5.29444e-05
*Links 1:8:1:4 0 0 1
*Links 1:8:1:5 0.000433615 3 4
3 1 6.19449e-05
3 2 6.19449e-05
3 4 6.19449e-05
*Links 1:8:1:6 0 0 1
*Links 1:8:1:7 0 0 1
*Links 1:8:1:8 0 0 1
*Links 1:8:1:9 0.000105889 0 1
*Links 1:8:1:10 0.000105889 0 1
*Links 1:8:1:11 0.000105889 0 1
*Links 1:8:1:12 0.000105889 0 1
*Links 1:8:1:13 0.000105889 0 1
*Links 1:8:1:14 0.000105889 0 1
*Links 1:8:1:15 0.000105889 0 1
*Links 1:8:2 0 1 2
2 1 5.29444e-05
*Links 1:8:3 0 1 2
2 1 5.29444e-05
*Links 1:8:4 0 0 1
*Links 1:8:5 0.00310784 9 9
4 1 5.29444e-05
4 2 5.29444e-05
6 1 5.29444e-05
7 1 5.29444e-05
7 3 5.29444e-05
8 1 5.29444e-05
8 2 5.29444e-05
5 1 5.29444e-05
9 2 5.29444e-05
*Links 1:8:5:1 0 0 1
*Links 1:8:5:2 0 0 1
*Links 1:8:5:3 0 0 1
*Links 1:8:5:4 0.0015195 2 3
3 1 5.29444e-05
2 1 5.29444e-05
*Links 1:8:5:5 0.000423555 1 2
2 1 5.29444e-05
*Links 1:8:5:6 0.000105889 0 1
*Links 1:8:5:7 0.000317666 0 1
*Links 1:8:5:8 0.000582388 0 1
*Links 1:8:5:9 0.000635333 0 1
*Links 1:8:6 0 0 1
*Links 1:8:7 0 0 1
*Links 1:8:8 0.000287928 0 1
*Links 1:8:9 0 0 1
*Links 1:8:10 0 0 1
*Links 1:8:11 0.000136033 1 2
2 1 6.80165e-05
*Links 1:8:12 0 0 1
*Links 1:8:13 0.000900055 2 3
3 1 5.29444e-05
3 2 5.29444e-05
*Links 1:8:14 0 0 1
*Links 1:8:15 0.000168237 0 1
*Links 1:8:16 0.000416858 0 1
*Links 1:8:17 0.000370611 1 2
2 1 5.29444e-05
*Links 1:8:18 0.000741222 1 2
2 1 5.29444e-05
*Links 1:8:19 0.000158833 0 1
*Links 1:8:20 0.000952999 0 1
*Links 1:8:21 0.000211778 0 1
*Links 1:8:22 0.0004765 0 1
*Links 1:8:23 0.000529444 0 1
*Links 1:8:24 0.000317666 0 1
*Links 1:8:25 0.000264722 0 1
*Links 1:8:26 0.000688277 0 1
*Links 1:8:27 0.000211778 0 1
*Links 1:8:28 0.000317666 0 1
*Links 1:8:29 0.000211778 0 1
*Links 1:8:30 0.000211778 0 1
*Links 1:8:31 0.000211778 0 1
*Links 1:8:32 0.000105889 0 1
*Links 1:8:33 0.000317666 0 1
*Links 1:8:34 0.000105889 0 1
*Links 1:8:35 0.000317666 0 1
*Links 1:8:36 0.000317666 0 1
*Links 1:8:37 0.000105889 0 1
*Links 1:8:38 0.000211778 0 1
*Links 1:8:39 0.000105889 0 1
*Links 1:8:40 0.000158833 0 1
*Links 1:8:41 0.000264722 0 1
*Links 1:8:42 0.000264722 0 1
*Links 1:8:43 0.000211778 0 1
*Links 1:8:44 0.000211778 0 1
*Links 1:8:45 0.000105889 0 1
*Links 1:8:46 0.000158833 0 1
*Links 1:8:47 0.000105889 0 1
*Links 1:8:48 0.000105889 0 1
*Links 1:8:49 0.000264722 0 1
*Links 1:8:50 0.000105889 0 1
*Links 1:8:51 0.000211778 0 1
*Links 1:8:52 0.000105889 0 1
*Links 1:8:53 0.000264722 0 1
*Links 1:8:54 0.000158833 0 1
*Links 1:8:55 0.000105889 0 1
*Links 1:8:56 0.000158833 0 1
*Links 1:8:57 0.000158833 0 1
*Links 1:8:58 0.000105889 0 1
*Links 1:8:59 0.000105889 0 1
*Links 1:8:60 0.000211778 0 1
*Links 1:8:61 0.000105889 0 1
*Links 1:8:62 0.000211778 0 1
*Links 1:8:63 0.000423555 0 1
*Links 1:8:64 0.000158833 0 1
*Links 1:8:65 0.000317666 0 1
*Links 1:8:66 0.000211778 0 1
*Links 1:8:67 0.000264722 0 1
*Links 1:8:68 0.000158833 0 1
*Links 1:8:69 0.000211778 0 1
*Links 1:8:70 0.000158833 0 1
*Links 1:8:71 0.000158833 0 1
*Links 1:8:72 0.0004765 0 1
*Links 1:8:73 0.000105889 0 1
*Links 1:8:74 0.000105889 0 1
*Links 1:8:75 0.000264722 0 1
*Links 1:8:76 0.000105889 0 1
*Links 1:9 0.00716226 14 15
2 4 0.0020904
1 2 0.00137606
1 3 0.00137606
1 5 0.00137606
1 6 0.00137606
7 1 0.000384906
11 1 0.000238518
9 1 0.000210454
4 8 0.000127896
4 10 0.000127896
4 12 0.000127896
4 13 0.000127896
14 1 5.29444e-05
15 1 5.29444e-05
*Links 1:10 0 2 3
2 1 0.00666672
3 1 5.29444e-05
*Links 1:11 0.000877167 16 17
2 1 0.00670001
3 2 0.000824223
4 2 0.000703676
5 2 0.000562658
6 2 0.000480954
7 2 0.000292629
8 1 0.000188559
9 2 0.00014984
10 2 0.000148809
11 2 9.79471e-05
12 2 9.79471e-05
13 2 5.29444e-05
14 1 5.29444e-05
15 2 5.29444e-05
16 2 5.29444e-05
17 1 5.29444e-05
*Links 1:12 0.000760775 16 17
2 1 0.00270032
4 1 0.000780068
5 1 0.00072202
3 2 0.000522898
8 1 0.0002342
7 1 0.000184933
7 6 0.000184933
9 1 0.000146859
10 1 9.85531e-05
11 1 9.79471e-05
12 1 5.29444e-05
13 1 5.29444e-05
14 1 5.29444e-05
15 1 5.29444e-05
16 1 5.29444e-05
17 1 5.29444e-05
*Links 1:13 0.117113 324 137
5 18 0.000112288
5 34 0.000112288
5 49 0.000112288
25 2 7.14429e-05
25 3 7.14429e-05
25 7 7.14429e-05
11 1 7.08996e-05
11 3 7.08996e-05
11 4 7.08996e-05
11 5 7.08996e-05
11 9 7.08996e-05
11 33 7.08996e-05
49 19 6.65794e-05
22 10 6.57699e-05
54 22 6.19912e-05
59 3 6.19449e-05
59 6 6.19449e-05
35 9 6.1862e-05
35 32 6.1862e-05
86 48 6.04805e-05
39 23 6.02165e-05
39 24 6.02165e-05
40 2 6.018e-05
60 2 5.93734e-05
60 3 5.93734e-05
60 4 5.93734e-05
21 1 5.92374e-05
21 2 5.92374e-05
21 4 5.92374e-05
21 6 5.92374e-05
21 11 5.92374e-05
21 62 5.92374e-05
2 8 5.87959e-05
2 10 5.87959e-05
2 15 5.87959e-05
2 25 5.87959e-05
2 32 5.87959e-05
2 36 5.87959e-05
2 47 5.87959e-05
2 50 5.87959e-05
2 63 5.87959e-05
2 64 5.87959e-05
2 65 5.87959e-05
2 66 5.87959e-05
24 18 5.82018e-05
24 20 5.82018e-05
24 22 5.82018e-05
32 2 5.80056e-05
32 4 5.80056e-05
32 6 5.80056e-05
32 7 5.80056e-05
32 18 5.80056e-05
7 8 5.79733e-05
7 10 5.79733e-05
7 15 5.79733e-05
7 23 5.79733e-05
7 32 5.79733e-05
7 34 5.79733e-05
7 37 5.79733e-05
7 47 5.79733e-05
7 51 5.79733e-05
7 67 5.79733e-05
7 68 5.79733e-05
7 69 5.79733e-05
7 70 5.79733e-05
7 71 5.79733e-05
66 3 5.79421e-05
87 2 5.70356e-05
87 3 5.70356e-05
87 15 5.70356e-05
87 38 5.70356e-05
47 4 5.59521e-05
47 6 5.59521e-05
47 7 5.59521e-05
47 39 5.59521e-05
47 72 5.59521e-05
62 3 5.59063e-05
62 5 5.59063e-05
62 9 5.59063e-05
62 13 5.59063e-05
62 36 5.59063e-05
70 1 5.58431e-05
70 2 5.58431e-05
70 3 5.58431e-05
70 4 5.58431e-05
70 6 5.58431e-05
70 7 5.58431e-05
70 27 5.58431e-05
71 2 5.58431e-05
77 13 5.5786e-05
44 3 5.52826e-05
44 6 5.52826e-05
44 8 5.52826e-05
44 9 5.52826e-05
44 11 5.52826e-05
44 16 5.52826e-05
44 17 5.52826e-05
44 19 5.52826e-05
44 27 5.52826e-05
44 28 5.52826e-05
44 74 5.52826e-05
82 5 5.4403e-05
82 9 5.4403e-05
82 12 5.4403e-05
82 28 5.4403e-05
82 75 5.4403e-05
34 1 5.43773e-05
34 3 5.43773e-05
34 4 5.43773e-05
34 5 5.43773e-05
34 7 5.43773e-05
34 8 5.43773e-05
34 10 5.43773e-05
34 12 5.43773e-05
34 13 5.43773e-05
34 17 5.43773e-05
34 19 5.43773e-05
34 23 5.43773e-05
34 26 5.43773e-05
34 29 5.43773e-05
34 41 5.43773e-05
34 42 5.43773e-05
34 43 5.43773e-05
34 52 5.43773e-05
34 53 5.43773e-05
97 8 5.40695e-05
97 9 5.40695e-05
97 12 5.40695e-05
97 14 5.40695e-05
97 16 5.40695e-05
97 20 5.40695e-05
73 2 5.40484e-05
73 35 5.40484e-05
81 10 5.38672e-05
81 14 5.38672e-05
81 15 5.38672e-05
81 17 5.38672e-05
85 1 5.34892e-05
85 8 5.34892e-05
85 10 5.34892e-05
85 16 5.34892e-05
85 20 5.34892e-05
85 28 5.34892e-05
85 38 5.34892e-05
85 45 5.34892e-05
85 54 5.34892e-05
85 76 5.34892e-05
85 77 5.34892e-05
75 1 5.31957e-05
75 2 5.31957e-05
75 4 5.31957e-05
75 6 5.31957e-05
75 7 5.31957e-05
75 11 5.31957e-05
75 16 5.31957e-05
75 18 5.31957e-05
75 21 5.31957e-05
75 22 5.31957e-05
75 26 5.31957e-05
75 27 5.31957e-05
75 30 5.31957e-05
75 44 5.31957e-05
75 52 5.31957e-05
75 53 5.31957e-05
75 55 5.31957e-05
75 56 5.31957e-05
75 78 5.31957e-05
75 79 5.31957e-05
75 80 5.31957e-05
75 81 5.31957e-05
75 82 5.31957e-05
75 83 5.31957e-05
75 84 5.31957e-05
75 85 5.31957e-05
75 86 5.31957e-05
130 1 5.29444e-05
130 5 5.29444e-05
130 7 5.29444e-05
130 11 5.29444e-05
130 13 5.29444e-05
130 15 5.29444e-05
130 20 5.29444e-05
130 25 5.29444e-05
130 36 5.29444e-05
130 38 5.29444e-05
130 48 5.29444e-05
130 50 5.29444e-05
130 59 5.29444e-05
130 60 5.29444e-05
130 87 5.29444e-05
130 88 5.29444e-05
130 89 5.29444e-05
130 90 5.29444e-05
130 91 5.29444e-05
130 92 5.29444e-05
131 1 5.29444e-05
131 3 5.29444e-05
131 8 5.29444e-05
131 10 5.29444e-05
131 12 5.29444e-05
131 14 5.29444e-05
131 19 5.29444e-05
131 23 5.29444e-05
131 25 5.29444e-05
131 31 5.29444e-05
131 37 5.29444e-05
131 46 5.29444e-05
131 61 5.29444e-05
131 93 5.29444e-05
131 94 5.29444e-05
134 1 5.29444e-05
134 5 5.29444e-05
134 8 5.29444e-05
134 12 5.29444e-05
134 13 5.29444e-05
134 14 5.29444e-05
134 17 5.29444e-05
134 19 5.29444e-05
134 28 5.29444e-05
134 29 5.29444e-05
134 46 5.29444e-05
134 57 5.29444e-05
134 58 5.29444e-05
132 1 5.29444e-05
132 6 5.29444e-05
132 10 5.29444e-05
132 12 5.29444e-05
132 13 5.29444e-05
132 14 5.29444e-05
132 17 5.29444e-05
132 20 5.29444e-05
132 26 5.29444e-05
132 29 5.29444e-05
132 30 5.29444e-05
132 31 5.29444e-05
132 33 5.29444e-05
132 40 5.29444e-05
132 41 5.29444e-05
132 42 5.29444e-05
132 43 5.29444e-05
132 45 5.29444e-05
132 55 5.29444e-05
132 57 5.29444e-05
132 58 5.29444e-05
132 95 5.29444e-05
132 96 5.29444e-05
136 41 5.29444e-05
124 9 5.29444e-05
125 11 5.29444e-05
126 1 5.29444e-05
126 2 5.29444e-05
126 3 5.29444e-05
126 15 5.29444e-05
137 31 5.29444e-05
128 1 5.29444e-05
128 12 5.29444e-05
128 14 5.29444e-05
128 16 5.29444e-05
129 1 5.29444e-05
129 20 5.29444e-05
129 33 5.29444e-05
129 97 5.29444e-05
135 12 5.29444e-05
135 14 5.29444e-05
127 3 5.29444e-05
127 7 5.29444e-05
133 1 5.29444e-05
133 3 5.29444e-05
133 5 5.29444e-05
133 9 5.29444e-05
133 10 5.29444e-05
133 11 5.29444e-05
133 12 5.29444e-05
133 13 5.29444e-05
133 14 5.29444e-05
133 15 5.29444e-05
133 16 5.29444e-05
133 19 5.29444e-05
133 21 5.29444e-05
133 25 5.29444e-05
133 27 5.29444e-05
133 29 5.29444e-05
133 30 5.29444e-05
133 31 5.29444e-05
133 35 5.29444e-05
133 37 5.29444e-05
133 40 5.29444e-05
133 42 5.29444e-05
133 43 5.29444e-05
133 44 5.29444e-05
133 45 5.29444e-05
133 46 5.29444e-05
133 51 5.29444e-05
133 54 5.29444e-05
133 56 5.29444e-05
133 59 5.29444e-05
133 60 5.29444e-05
133 61 5.29444e-05
133 98 5.29444e-05
133 99 5.29444e-05
133 100 5.29444e-05
133 101 5.29444e-05
133 102 5.29444e-05
133 103 5.29444e-05
133 104 5.29444e-05
133 105 5.29444e-05
133 106 5.29444e-05
133 107 5.29444e-05
133 108 5.29444e-05
133 109 5.29444e-05
133 110 5.29444e-05
133 111 5.29444e-05
133 112 5.29444e-05
133 113 5.29444e-05
133 114 5.29444e-05
133 115 5.29444e-05
133 116 5.29444e-05
133 117 5.29444e-05
133 118 5.29444e-05
133 119 5.29444e-05
133 120 5.29444e-05
133 121 5.29444e-05
133 122 5.29444e-05
133 123 5.29444e-05
*Links 1:14 0 7 8
2 1 0.00610051
3 1 0.000923661
4 1 0.00063626
5 1 0.000143556
6 2 9.87278e-05
7 1 9.79471e-05
8 1 5.29444e-05
*Links 1:15 5.29444e-05 5 5
2 1 0.000171035
4 2 5.29444e-05
4 3 5.29444e-05
5 1 5.29444e-05
5 2 5.29444e-05
*Links 1:15:1 2.1684e-19 7 8
4 1 0.000515448
4 2 0.000515448
4 3 0.000515448
4 5 0.000515448
4 6 0.000515448
7 4 0.000198329
8 4 0.00014295
*Links 1:15:2 0.000171035 1 2
2 1 0.000171035
*Links 1:15:3 0 0 1
*Links 1:15:4 0.000105889 0 1
*Links 1:15:5 0.000158833 0 1
*Links 1:16 0.00270947 8 8
3 1 0.00364929
1 2 0.0023472
1 3 0.0023472
4 3 0.000152901
5 1 0.000103475
6 1 5.29444e-05
7 1 5.29444e-05
8 1 5.29444e-05
*Links 1:17 0.00552327 71 30
9 1 0.000341039
9 2 0.000341039
3 1 0.000335809
3 2 0.000335809
3 4 0.000335809
3 6 0.000335809
5 1 0.000191104
5 2 0.000191104
5 4 0.000191104
5 6 0.000191104
11 2 0.00016699
11 7 0.00016699
12 6 0.000147346
10 1 9.80121e-05
10 2 9.80121e-05
10 7 9.80121e-05
10 8 9.80121e-05
19 11 9.79471e-05
13 1 8.21088e-05
13 2 8.21088e-05
13 4 8.21088e-05
13 7 8.21088e-05
18 2 6.19449e-05
18 4 6.19449e-05
18 6 6.19449e-05
15 1 5.93734e-05
15 2 5.93734e-05
15 4 5.93734e-05
15 7 5.93734e-05
15 8 5.93734e-05
17 1 5.66946e-05
17 2 5.66946e-05
17 4 5.66946e-05
17 6 5.66946e-05
17 7 5.66946e-05
17 8 5.66946e-05
16 1 5.65458e-05
16 2 5.65458e-05
16 3 5.65458e-05
16 4 5.65458e-05
16 6 5.65458e-05
16 7 5.65458e-05
16 14 5.65458e-05
25 1 5.29444e-05
25 2 5.29444e-05
25 7 5.29444e-05
25 8 5.29444e-05
20 1 5.29444e-05
21 1 5.29444e-05
22 3 5.29444e-05
22 5 5.29444e-05
23 4 5.29444e-05
26 4 5.29444e-05
26 6 5.29444e-05
27 1 5.29444e-05
27 2 5.29444e-05
27 7 5.29444e-05
29 4 5.29444e-05
30 4 5.29444e-05
24 1 5.29444e-05
24 2 5.29444e-05
24 4 5.29444e-05
24 6 5.29444e-05
24 7 5.29444e-05
24 8 5.29444e-05
24 18 5.29444e-05
28 1 5.29444e-05
28 2 5.29444e-05
28 5 5.29444e-05
28 7 5.29444e-05
28 8 5.29444e-05
*Links 1:18 0.00819488 41 26
4 1 0.000548257
4 3 0.000548257
12 2 0.000161485
3 2 0.000152062
3 4 0.000152062
3 5 0.000152062
3 6 0.000152062
3 12 0.000152062
3 20 0.000152062
20 1 0.000127455
20 3 0.000127455
16 4 0.000125629
11 3 0.000120099
19 1 0.000113904
19 2 0.000113904
1 2 0.000109307
1 4 0.000109307
1 5 0.000109307
1 7 0.000109307
1 8 0.000109307
1 9 0.000109307
1 10 0.000109307
1 12 0.000109307
1 13 0.000109307
1 15 0.000109307
1 17 0.000109307
1 19 0.000109307
1 21 0.000109307
1 22 0.000109307
1 23 0.000109307
14 2 8.48925e-05
14 4 8.48925e-05
14 5 8.48925e-05
25 3 6.02514e-05
25 16 6.02514e-05
25 18 6.02514e-05
24 2 5.74697e-05
24 4 5.74697e-05
24 6 5.74697e-05
24 10 5.74697e-05
26 2 5.29444e-05
*Links 1:19 0.00126927 37 27
5 1 0.000487725
5 8 0.000487725
4 1 0.000367464
4 2 0.000367464
15 1 0.000180307
15 7 0.000180307
21 8 9.28177e-05
21 17 9.28177e-05
18 1 8.91492e-05
18 2 8.91492e-05
18 12 8.91492e-05
18 23 8.91492e-05
8 3 8.73063e-05
8 4 8.73063e-05
8 5 8.73063e-05
8 6 8.73063e-05
8 9 8.73063e-05
8 10 8.73063e-05
8 11 8.73063e-05
8 13 8.73063e-05
8 14 8.73063e-05
8 15 8.73063e-05
8 16 8.73063e-05
8 19 8.73063e-05
8 20 8.73063e-05
8 21 8.73063e-05
8 22 8.73063e-05
8 24 8.73063e-05
26 3 5.29444e-05
26 4 5.29444e-05
26 6 5.29444e-05
26 9 5.29444e-05
26 11 5.29444e-05
25 6 5.29444e-05
25 11 5.29444e-05
25 19 5.29444e-05
27 6 5.29444e-05
*Links 1:20 0.000661309 6 7
3 1 0.00055542
3 2 0.00055542
4 2 0.000145969
5 1 5.29444e-05
6 1 5.29444e-05
7 1 5.29444e-05
*Links 1:21 0 1 2
2 1 7.58947e-05
*Links 1:21:1 0 2 3
2 1 0.00125991
3 1 9.91919e-05
*Links 1:21:2 7.58947e-05 1 2
2 1 7.58947e-05
*Links 1:22 0.00212955 19 17
10 1 0.000263892
1 2 0.000189566
1 3 0.000189566
1 5 0.000189566
1 6 0.000189566
1 7 0.000189566
1 10 0.000189566
1 11 0.000189566
12 5 0.000148543
9 4 0.000108427
9 7 0.000108427
8 3 9.34965e-05
8 4 9.34965e-05
8 7 9.34965e-05
13 1 5.29444e-05
14 1 5.29444e-05
15 1 5.29444e-05
16 1 5.29444e-05
17 3 5.29444e-05
*Links 1:23 0 2 3
2 1 0.000404399
3 1 5.29444e-05
*Links 1:24 0.0060455 18 18
5 1 0.000474677
3 1 0.000461406
3 2 0.000461406
6 1 0.000457969
1 3 0.000117542
1 4 0.000117542
1 7 0.000117542
1 8 0.000117542
1 9 0.000117542
1 10 0.000117542
1 11 0.000117542
1 12 0.000117542
1 13 0.000117542
14 1 0.000100434
15 1 8.37687e-05
16 1 5.29444e-05
17 1 5.29444e-05
18 1 5.29444e-05
*Links 1:25 0.0206045 115 42
3 1 0.000381164
2 1 0.000160199
42 1 0.000158833
3 4 0.000110637
3 5 0.000110637
3 6 0.000110637
3 16 0.000110637
3 14 0.000106945
3 15 0.000106945
3 20 0.000106945
37 1 0.000105889
38 1 0.000105889
29 1 5.44647e-05
29 4 5.44647e-05
29 5 5.44647e-05
29 16 5.44647e-05
3 7 5.40008e-05
3 8 5.40008e-05
3 9 5.40008e-05
3 10 5.40008e-05
3 11 5.40008e-05
3 12 5.40008e-05
3 13 5.40008e-05
3 17 5.40008e-05
3 18 5.40008e-05
3 19 5.40008e-05
3 21 5.40008e-05
3 22 5.40008e-05
3 23 5.40008e-05
3 24 5.40008e-05
3 25 5.40008e-05
3 26 5.40008e-05
3 27 5.40008e-05
3 28 5.40008e-05
3 30 5.40008e-05
3 31 5.40008e-05
3 32 5.40008e-05
3 33 5.40008e-05
2 3 5.33997e-05
2 4 5.33997e-05
2 5 5.33997e-05
2 6 5.33997e-05
2 7 5.33997e-05
2 8 5.33997e-05
2 9 5.33997e-05
2 10 5.33997e-05
2 11 5.33997e-05
2 13 5.33997e-05
2 14 5.33997e-05
2 15 5.33997e-05
2 17 5.33997e-05
2 18 5.33997e-05
2 19 5.33997e-05
2 20 5.33997e-05
2 21 5.33997e-05
2 22 5.33997e-05
2 23 5.33997e-05
2 24 5.33997e-05
2 25 5.33997e-05
2 26 5.33997e-05
2 27 5.33997e-05
2 28 5.33997e-05
2 30 5.33997e-05
2 31 5.33997e-05
2 32 5.33997e-05
2 33 5.33997e-05
2 34 5.33997e-05
2 35 5.33997e-05
37 5 5.29444e-05
37 6 5.29444e-05
37 8 5.29444e-05
37 9 5.29444e-05
37 10 5.29444e-05
37 11 5.29444e-05
37 13 5.29444e-05
37 17 5.29444e-05
37 18 5.29444e-05
37 19 5.29444e-05
37 21 5.29444e-05
37 36 5.29444e-05
38 3 5.29444e-05
38 4 5.29444e-05
38 5 5.29444e-05
38 6 5.29444e-05
38 7 5.29444e-05
38 8 5.29444e-05
38 9 5.29444e-05
38 10 5.29444e-05
38 11 5.29444e-05
38 12 5.29444e-05
38 13 5.29444e-05
38 14 5.29444e-05
38 15 5.29444e-05
38 17 5.29444e-05
38 18 5.29444e-05
38 19 5.29444e-05
38 20 5.29444e-05
38 22 5.29444e-05
38 23 5.29444e-05
38 24 5.29444e-05
38 25 5.29444e-05
38 26 5.29444e-05
38 27 5.29444e-05
38 28 5.29444e-05
38 34 5.29444e-05
12 7 5.29444e-05
39 8 5.29444e-05
39 9 5.29444e-05
39 10 5.29444e-05
39 11 5.29444e-05
40 8 5.29444e-05
40 9 5.29444e-05
40 10 5.29444e-05
40 11 5.29444e-05
41 4 5.29444e-05
*Links 1:25:1 0 3 4
4 1 6.79453e-05
4 2 6.79453e-05
4 3 6.79453e-05
*Links 1:25:2 0.00501957 13 14
1 2 5.33997e-05
1 3 5.33997e-05
1 4 5.33997e-05
1 5 5.33997e-05
1 6 5.33997e-05
1 7 5.33997e-05
1 8 5.33997e-05
1 9 5.33997e-05
1 10 5.33997e-05
1 11 5.33997e-05
1 12 5.33997e-05
1 13 5.33997e-05
1 14 5.33997e-05
*Links 1:25:3 0.00693069 5 5
1 2 7.58144e-05
3 1 5.66363e-05
2 1 5.40008e-05
2 4 5.40008e-05
5 1 5.29444e-05
*Links 1:25:4 0 0 1
*Links 1:25:5 0 0 1
*Links 1:25:6 0 0 1
*Links 1:25:7 0 0 1
*Links 1:25:8 0 0 1
*Links 1:25:9 0 0 1
*Links 1:25:10 0 0 1
*Links 1:25:11 0 0 1
*Links 1:25:12 0.00164563 2 3
1 2 7.10757e-05
3 1 5.29444e-05
*Links 1:25:13 0 0 1
*Links 1:25:14 0 0 1
*Links 1:25:15 0 0 1
*Links 1:25:16 0 0 1
*Links 1:25:17 0 0 1
*Links 1:25:18 0 0 1
*Links 1:25:19 0 0 1
*Links 1:25:20 0 0 1
*Links 1:25:21 0 0 1
*Links 1:25:22 0 0 1
*Links 1:25:23 0 0 1
*Links 1:25:24 0 0 1
*Links 1:25:25 0 0 1
*Links 1:25:26 0 0 1
*Links 1:25:27 0 0 1
*Links 1:25:28 0 0 1
*Links 1:25:29 0.00157948 1 2
2 1 5.44647e-05
*Links 1:25:30 0 0 1
*Links 1:25:31 0 0 1
*Links 1:25:32 0 0 1
*Links 1:25:33 0 0 1
*Links 1:25:34 0 0 1
*Links 1:25:35 0 0 1
*Links 1:25:36 0 0 1
*Links 1:25:37 0.00502972 2 3
3 1 5.29444e-05
3 2 5.29444e-05
*Links 1:25:38 0.00391789 1 2
2 1 5.29444e-05
*Links 1:25:39 0.000741222 0 1
*Links 1:25:40 0.000741222 0 1
*Links 1:25:41 0.000741222 0 1
*Links 1:25:42 0.0014295 0 1
*Links 1:26 0.00587046 29 29
14 1 0.000145696
15 1 0.000145177
18 1 0.000119194
18 19 0.000119194
1 2 0.000102225
1 3 0.000102225
1 4 0.000102225
1 5 0.000102225
1 6 0.000102225
1 7 0.000102225
1 8 0.000102225
1 9 0.000102225
1 10 0.000102225
1 11 0.000102225
1 12 0.000102225
1 13 0.000102225
1 16 0.000102225
1 17 0.000102225
1 18 0.000102225
1 20 0.000102225
1 21 0.000102225
1 22 0.000102225
1 23 0.000102225
24 1 9.84102e-05
25 1 7.54458e-05
26 1 5.29444e-05
27 1 5.29444e-05
28 13 5.29444e-05
29 1 5.29444e-05
*Links 1:27 0.00925202 30 28
1 2 0.000488252
1 3 0.000488252
5 4 8.91061e-05
5 6 8.91061e-05
4 1 6.21445e-05
4 12 6.21445e-05
4 14 6.21445e-05
4 16 6.21445e-05
4 17 6.21445e-05
4 20 6.21445e-05
3 1 5.95246e-05
3 4 5.95246e-05
3 7 5.95246e-05
3 8 5.95246e-05
3 9 5.95246e-05
3 10 5.95246e-05
3 11 5.95246e-05
3 12 5.95246e-05
3 13 5.95246e-05
3 15 5.95246e-05
3 18 5.95246e-05
3 19 5.95246e-05
3 21 5.95246e-05
3 22 5.95246e-05
3 23 5.95246e-05
3 24 5.95246e-05
3 25 5.95246e-05
3 26 5.95246e-05
3 27 5.95246e-05
3 28 5.95246e-05
*Links 1:28 0.00325272 16 14
8 1 0.000408754
1 2 0.00015296
1 3 0.00015296
1 4 0.00015296
1 5 0.00015296
1 6 0.00015296
1 8 0.00015296
1 10 0.00015296
13 4 9.79471e-05
9 2 7.35373e-05
9 3 7.35373e-05
9 7 7.35373e-05
12 1 5.94144e-05
12 9 5.94144e-05
12 11 5.94144e-05
14 1 5.29444e-05
*Links 1:29 0.00173889 10 11
2 1 0.000336139
2 4 0.000336139
5 1 0.000127046
8 1 9.91384e-05
6 3 9.85521e-05
7 2 8.66964e-05
7 3 8.66964e-05
9 1 5.29444e-05
10 1 5.29444e-05
11 1 5.29444e-05
*Links 1:30 0 4 5
4 1 5.29444e-05
4 3 5.29444e-05
5 1 5.29444e-05
5 2 5.29444e-05
*Links 1:30:1 0 5 6
2 1 0.000665367
3 1 0.000143344
4 1 9.97621e-05
5 1 5.29444e-05
6 1 5.29444e-05
*Links 1:30:2 0 0 1
*Links 1:30:3 0 0 1
*Links 1:30:4 0.000105889 0 1
*Links 1:30:5 0.000105889 0 1
*Links 1:31 0.0343452 77 52
2 1 0.000182279
2 3 0.000182279
2 4 0.000182279
1 2 0.000144555
34 2 6.45063e-05
7 6 6.14304e-05
7 10 6.14304e-05
7 11 6.14304e-05
7 16 6.14304e-05
7 17 6.14304e-05
4 2 6.08686e-05
4 7 6.08686e-05
44 1 5.74447e-05
38 1 5.70906e-05
39 1 5.44156e-05
39 9 5.44156e-05
5 1 5.44088e-05
5 2 5.44088e-05
5 9 5.44088e-05
5 15 5.44088e-05
5 18 5.44088e-05
5 19 5.44088e-05
5 20 5.44088e-05
5 21 5.44088e-05
5 22 5.44088e-05
5 25 5.44088e-05
5 26 5.44088e-05
5 27 5.44088e-05
5 28 5.44088e-05
5 29 5.44088e-05
5 30 5.44088e-05
5 31 5.44088e-05
5 32 5.44088e-05
5 33 5.44088e-05
5 34 5.44088e-05
5 35 5.44088e-05
35 1 5.43458e-05
35 10 5.43458e-05
35 12 5.43458e-05
35 13 5.43458e-05
35 14 5.43458e-05
22 1 5.36573e-05
22 2 5.36573e-05
22 3 5.36573e-05
22 4 5.36573e-05
22 5 5.36573e-05
22 6 5.36573e-05
22 8 5.36573e-05
22 10 5.36573e-05
22 11 5.36573e-05
22 13 5.36573e-05
22 14 5.36573e-05
22 15 5.36573e-05
22 16 5.36573e-05
22 19 5.36573e-05
22 23 5.36573e-05
22 24 5.36573e-05
22 36 5.36573e-05
22 37 5.36573e-05
22 38 5.36573e-05
22 39 5.36573e-05
22 40 5.36573e-05
22 41 5.36573e-05
22 42 5.36573e-05
22 43 5.36573e-05
47 1 5.29444e-05
49 1 5.29444e-05
49 8 5.29444e-05
49 12 5.29444e-05
46 1 5.29444e-05
48 2 5.29444e-05
51 9 5.29444e-05
45 1 5.29444e-05
45 2 5.29444e-05
45 22 5.29444e-05
50 21 5.29444e-05
52 2 5.29444e-05
*Links 1:32 0.00436056 8 8
2 1 0.00139793
3 2 0.000685773
6 1 0.000176508
6 3 0.000176508
4 1 0.000128878
4 5 0.000128878
7 2 5.29444e-05
8 2 5.29444e-05
*Links 1:33 0.0151897 25 19
3 6 0.000119572
2 7 0.000112171
9 2 8.53914e-05
4 5 7.79312e-05
4 6 7.79312e-05
6 4 7.01807e-05
6 16 7.01807e-05
1 3 6.87717e-05
1 4 6.87717e-05
1 7 6.87717e-05
1 8 6.87717e-05
1 9 6.87717e-05
1 10 6.87717e-05
1 11 6.87717e-05
1 12 6.87717e-05
1 13 6.87717e-05
1 17 6.87717e-05
1 18 6.87717e-05
18 1 5.879e-05
18 2 5.879e-05
13 1 5.68569e-05
13 3 5.68569e-05
13 4 5.68569e-05
13 14 5.68569e-05
19 15 5.29444e-05
*Links 1:34 0.00110723 7 8
6 1 0.000159275
5 2 0.000101864
5 3 0.000101864
5 4 0.000101864
5 6 0.000101864
5 7 0.000101864
8 1 7.56393e-05
*Links 1:35 0.00433679 28 16
5 1 0.000303156
2 1 0.000143391
5 2 0.000121822
5 4 0.000105889
5 6 0.000105889
5 7 0.000105889
10 1 0.000105889
2 3 6.79453e-05
12 1 5.29444e-05
11 2 5.29444e-05
11 4 5.29444e-05
13 1 5.29444e-05
13 4 5.29444e-05
14 1 5.29444e-05
16 1 5.29444e-05
16 2 5.29444e-05
5 3 5.29444e-05
5 9 5.29444e-05
10 2 5.29444e-05
10 3 5.29444e-05
10 7 5.29444e-05
10 8 5.29444e-05
10 9 5.29444e-05
15 1 5.29444e-05
15 2 5.29444e-05
15 3 5.29444e-05
15 4 5.29444e-05
15 9 5.29444e-05
*Links 1:35:1 0 3 4
1 2 0.00136962
3 1 0.000207079
4 1 9.79471e-05
*Links 1:35:2 0.000279282 4 5
5 1 7.54458e-05
4 1 6.79453e-05
4 2 6.79453e-05
4 3 6.79453e-05
*Links 1:35:3 0 0 1
*Links 1:35:4 0 0 1
*Links 1:35:5 0.00241721 5 6
6 1 5.29444e-05
4 1 5.29444e-05
5 1 5.29444e-05
5 2 5.29444e-05
5 3 5.29444e-05
*Links 1:35:6 0 0 1
*Links 1:35:7 0 0 1
*Links 1:35:8 0 0 1
*Links 1:35:9 0 0 1
*Links 1:35:10 0.000952999 1 2
2 1 5.29444e-05
*Links 1:35:11 0.000317666 0 1
*Links 1:35:12 0.000264722 0 1
*Links 1:35:13 0.000211778 0 1
*Links 1:35:14 0.000105889 0 1
*Links 1:35:15 0.00158833 0 1
*Links 1:35:16 0.000317666 0 1
*Links 1:36 0.0029109 4 5
1 2 0.000247719
1 3 0.000247719
1 4 0.000247719
5 1 0.000144572
*Links 1:37 0.000638125 6 7
3 1 0.000424931
4 3 0.000237021
6 1 0.00012601
5 1 9.98239e-05
5 2 9.98239e-05
7 1 7.54458e-05
*Links 1:38 0.000188774 3 4
2 1 0.00177965
3 1 0.000188774
3 4 0.000188774
*Links 1:39 0 6 7
2 1 0.000673816
3 1 0.000315596
4 1 0.000143556
5 1 5.29444e-05
6 1 5.29444e-05
7 1 5.29444e-05
*Links 1:40 0.00101555 3 4
2 1 0.000507776
2 3 0.000507776
4 3 0.000235914
*Links 1:41 0.00972498 62 46
16 2 9.90849e-05
2 3 5.62447e-05
2 4 5.62447e-05
2 5 5.62447e-05
2 6 5.62447e-05
2 9 5.62447e-05
2 10 5.62447e-05
2 11 5.62447e-05
2 12 5.62447e-05
2 13 5.62447e-05
2 14 5.62447e-05
2 15 5.62447e-05
2 16 5.62447e-05
2 17 5.62447e-05
2 18 5.62447e-05
2 19 5.62447e-05
2 20 5.62447e-05
2 21 5.62447e-05
2 22 5.62447e-05
2 23 5.62447e-05
2 24 5.62447e-05
2 25 5.62447e-05
2 26 5.62447e-05
2 27 5.62447e-05
2 29 5.62447e-05
2 30 5.62447e-05
2 31 5.62447e-05
2 32 5.62447e-05
2 33 5.62447e-05
2 34 5.62447e-05
2 35 5.62447e-05
2 36 5.62447e-05
2 37 5.62447e-05
2 38 5.62447e-05
2 39 5.62447e-05
2 40 5.62447e-05
2 41 5.62447e-05
2 42 5.62447e-05
2 43 5.62447e-05
2 44 5.62447e-05
1 3 5.58474e-05
1 4 5.58474e-05
1 5 5.58474e-05
1 6 5.58474e-05
1 7 5.58474e-05
1 8 5.58474e-05
1 9 5.58474e-05
1 10 5.58474e-05
1 11 5.58474e-05
1 12 5.58474e-05
1 13 5.58474e-05
1 14 5.58474e-05
1 17 5.58474e-05
1 18 5.58474e-05
1 19 5.58474e-05
1 20 5.58474e-05
1 21 5.58474e-05
1 22 5.58474e-05
1 23 5.58474e-05
1 28 5.58474e-05
1 45 5.58474e-05
1 46 5.58474e-05
*Links 1:42 0.000763723 23 14
11 1 0.000105889
12 1 0.000105889
14 1 0.000105889
8 1 0.000105889
9 1 0.000105889
10 1 0.000105889
13 1 0.000105889
6 1 7.54458e-05
11 2 5.29444e-05
11 3 5.29444e-05
12 2 5.29444e-05
12 3 5.29444e-05
14 2 5.29444e-05
14 4 5.29444e-05
7 1 5.29444e-05
7 2 5.29444e-05
8 2 5.29444e-05
8 3 5.29444e-05
8 5 5.29444e-05
9 2 5.29444e-05
9 3 5.29444e-05
9 4 5.29444e-05
13 3 5.29444e-05
*Links 1:42:1 0 6 5
3 1 0.000144364
3 2 0.000144364
4 1 0.000144364
4 2 0.000144364
5 1 5.29444e-05
5 2 5.29444e-05
*Links 1:42:2 0 0 1
*Links 1:42:3 0 0 1
*Links 1:42:4 0 0 1
*Links 1:42:5 0 0 1
*Links 1:42:6 0.000150892 0 1
*Links 1:42:7 0.000105889 0 1
*Links 1:42:8 0.000317666 0 1
*Links 1:42:9 0.000317666 0 1
*Links 1:42:10 0.000158833 0 1
*Links 1:42:11 0.000370611 0 1
*Links 1:42:12 0.000529444 0 1
*Links 1:42:13 0.000158833 0 1
*Links 1:42:14 0.000264722 0 1
*Links 1:43 0 5 6
2 1 0.000101038
3 1 5.29444e-05
4 1 5.29444e-05
5 1 5.29444e-05
6 1 5.29444e-05
*Links 1:44 0.0373662 67 31
1 15 8.12306e-05
5 15 5.70117e-05
5 19 5.70117e-05
5 20 5.70117e-05
5 21 5.70117e-05
17 1 5.44849e-05
17 4 5.44849e-05
17 8 5.44849e-05
17 9 5.44849e-05
17 10 5.44849e-05
17 22 5.44849e-05
18 1 5.37839e-05
18 2 5.37839e-05
18 3 5.37839e-05
18 5 5.37839e-05
18 6 5.37839e-05
18 9 5.37839e-05
18 11 5.37839e-05
18 12 5.37839e-05
24 1 5.34204e-05
24 2 5.34204e-05
24 3 5.34204e-05
24 5 5.34204e-05
24 6 5.34204e-05
24 8 5.34204e-05
24 9 5.34204e-05
24 13 5.34204e-05
24 14 5.34204e-05
24 23 5.34204e-05
30 1 5.29444e-05
30 4 5.29444e-05
30 5 5.29444e-05
30 6 5.29444e-05
30 7 5.29444e-05
30 8 5.29444e-05
30 10 5.29444e-05
30 12 5.29444e-05
30 14 5.29444e-05
30 16 5.29444e-05
30 25 5.29444e-05
30 26 5.29444e-05
29 1 5.29444e-05
29 2 5.29444e-05
29 3 5.29444e-05
29 4 5.29444e-05
29 5 5.29444e-05
29 6 5.29444e-05
29 7 5.29444e-05
29 10 5.29444e-05
29 11 5.29444e-05
29 12 5.29444e-05
29 13 5.29444e-05
29 14 5.29444e-05
29 16 5.29444e-05
31 7 5.29444e-05
27 1 5.29444e-05
27 2 5.29444e-05
27 3 5.29444e-05
27 11 5.29444e-05
28 1 5.29444e-05
28 2 5.29444e-05
28 3 5.29444e-05
28 4 5.29444e-05
28 5 5.29444e-05
28 6 5.29444e-05
28 7 5.29444e-05
28 9 5.29444e-05
*Links 1:45 0.0170907 30 20
1 2 0.00034281
1 4 0.00034281
5 2 0.000146225
3 2 0.00013934
6 2 6.66393e-05
2 1 6.56664e-05
2 3 6.56664e-05
2 5 6.56664e-05
2 8 6.56664e-05
2 9 6.56664e-05
2 10 6.56664e-05
2 11 6.56664e-05
2 12 6.56664e-05
10 2 5.58821e-05
16 4 5.29444e-05
19 1 5.29444e-05
19 3 5.29444e-05
19 5 5.29444e-05
19 7 5.29444e-05
14 1 5.29444e-05
15 1 5.29444e-05
15 3 5.29444e-05
20 1 5.29444e-05
13 1 5.29444e-05
13 3 5.29444e-05
13 5 5.29444e-05
17 1 5.29444e-05
17 3 5.29444e-05
18 1 5.29444e-05
18 3 5.29444e-05
*Links 1:46 0.000600754 3 4
4 1 0.000120151
4 2 0.000120151
4 3 0.000120151
*Links 1:47 0.0003682 1 2
2 1 0.0003682
*Links 1:48 8.13152e-20 1 2
1 2 0.0001029
*Links 1:48:1 0.0001029 5 6
4 1 0.0001029
4 2 0.0001029
4 3 0.0001029
4 5 0.0001029
4 6 0.0001029
*Links 1:48:2 0 1 2
2 1 0.000127191
*Links 1:48:2:1 0 1 2
2 1 5.29444e-05
*Links 1:48:2:2 0.000127191 3 3
2 1 0.000174698
2 3 0.000174698
3 2 0.000127191
*Links 1:49 0.00235453 7 7
3 1 0.000167407
3 2 0.000167407
2 3 8.0535e-05
2 4 8.0535e-05
2 5 8.0535e-05
2 6 8.0535e-05
2 7 8.0535e-05
*Links 1:50 0.00216748 4 5
1 2 0.00068361
3 1 0.000117643
4 1 7.57487e-05
5 1 6.81473e-05
*Links 1:51 0.00208328 2 3
1 2 0.000406067
3 1 5.29444e-05
*Links 1:52 0.00251209 19 17
1 2 0.000111589
1 3 0.000111589
1 4 0.000111589
6 2 7.3946e-05
6 3 7.3946e-05
6 4 7.3946e-05
6 10 7.3946e-05
4 1 6.09391e-05
4 5 6.09391e-05
4 7 6.09391e-05
4 8 6.09391e-05
4 9 6.09391e-05
4 11 6.09391e-05
4 12 6.09391e-05
4 13 6.09391e-05
4 14 6.09391e-05
4 15 6.09391e-05
4 16 6.09391e-05
4 17 6.09391e-05
*Links 1:53 0.00171837 8 9
6 2 0.000148387
2 1 9.25232e-05
2 3 9.25232e-05
2 4 9.25232e-05
2 5 9.25232e-05
2 7 9.25232e-05
2 8 9.25232e-05
9 1 5.29444e-05
*Links 1:54 1.0842e-19 1 2
1 2 0.000527628
*Links 1:54:1 0.000527628 3 3
2 1 0.0007413
1 2 0.000527628
3 2 0.000282202
*Links 1:54:2 0 1 2
2 1 0.000372207
*Links 1:55 0.000650349 3 4
2 1 0.000108391
2 3 0.000108391
2 4 0.000108391
*Links 1:56 5.29444e-05 1 2
2 1 5.29444e-05
*Links 1:56:1 0 3 4
2 1 9.83341e-05
3 1 5.29444e-05
4 1 5.29444e-05
*Links 1:56:2 0.000105889 0 1
*Links 1:57 0.00600491 19 20
1 2 5.95861e-05
1 3 5.95861e-05
1 4 5.95861e-05
1 5 5.95861e-05
1 6 5.95861e-05
1 7 5.95861e-05
1 8 5.95861e-05
1 9 5.95861e-05
1 10 5.95861e-05
1 11 5.95861e-05
1 12 5.95861e-05
1 13 5.95861e-05
1 14 5.95861e-05
1 15 5.95861e-05
1 16 5.95861e-05
1 17 5.95861e-05
1 18 5.95861e-05
1 19 5.95861e-05
20 1 5.29444e-05
*Links 1:58 0 2 3
2 1 0.000565314
3 1 5.29444e-05
*Links 1:59 0.000105889 1 2
2 1 0.000105889
*Links 1:59:1 0 4 4
3 1 0.000210454
3 2 0.000210454
4 1 5.29444e-05
4 2 5.29444e-05
*Links 1:59:2 0.000211778 0 1
*Links 1:60 0 4 5
2 1 9.91384e-05
3 1 5.29444e-05
4 1 5.29444e-05
5 1 5.29444e-05
*Links 1:61 0.00328706 10 10
5 6 0.000112462
4 6 0.000105202
4 7 0.000105202
1 2 8.50722e-05
1 3 8.50722e-05
1 4 8.50722e-05
1 5 8.50722e-05
8 4 7.05261e-05
10 1 5.29444e-05
10 9 5.29444e-05
*Links 1:62 0.000180366 3 4
3 1 0.000180366
3 2 0.000180366
4 2 0.00010354
*Links 1:63 0.00260818 6 6
1 4 0.000160584
1 5 0.000160584
2 3 0.000120088
2 4 0.000120088
5 1 6.70053e-05
6 1 5.29444e-05
*Links 1:64 0.00866217 25 21
12 1 0.000108324
1 2 6.5152e-05
1 4 6.5152e-05
1 7 6.5152e-05
1 8 6.5152e-05
1 9 6.5152e-05
1 10 6.5152e-05
1 11 6.5152e-05
1 12 6.5152e-05
1 13 6.5152e-05
1 14 6.5152e-05
1 15 6.5152e-05
1 16 6.5152e-05
1 17 6.5152e-05
1 18 6.5152e-05
1 19 6.5152e-05
1 20 6.5152e-05
9 1 5.98668e-05
2 1 5.81327e-05
2 3 5.81327e-05
2 5 5.81327e-05
2 6 5.81327e-05
2 21 5.81327e-05
11 1 5.72043e-05
17 1 5.58591e-05
*Links 1:65 0 4 4
3 1 0.000703749
1 2 0.000583391
1 3 0.000583391
4 1 5.29444e-05
*Links 1:66 0.00252556 8 8
1 2 0.000171153
1 4 0.000171153
1 5 0.000171153
4 1 0.000133909
6 1 8.91001e-05
5 3 6.26431e-05
7 1 5.29444e-05
8 1 5.29444e-05
*Links 1:67 0 0 1
*Links 1:68 0 1 2
2 1 0.00071535
*Links 1:69 0.00111499 2 3
2 1 0.00037302
3 1 9.22384e-05
*Links 1:70 0 0 1
*Links 1:71 9.83569e-05 1 2
2 1 9.83569e-05
*Links 1:72 0 0 1
*Links 1:73 0 0 1
*Links 1:74 0.00117113 3 4
1 3 0.000252978
3 2 0.000219421
4 1 7.54458e-05
*Links 1:75 0.00201596 7 8
5 1 7.68418e-05
5 3 7.68418e-05
5 4 7.68418e-05
5 7 7.68418e-05
7 6 6.1045e-05
8 2 5.29444e-05
8 4 5.29444e-05
*Links 1:76 0.00487352 9 10
3 6 0.000103787
1 2 7.22156e-05
1 7 7.22156e-05
1 10 7.22156e-05
8 2 5.96838e-05
8 9 5.96838e-05
6 4 5.6545e-05
6 5 5.6545e-05
6 7 5.6545e-05
*Links 1:77 0.00245179 14 13
3 1 0.000115129
3 4 0.000115129
3 7 0.000115129
5 6 8.81509e-05
6 3 7.47352e-05
4 2 7.01678e-05
8 2 5.69313e-05
8 3 5.69313e-05
8 5 5.69313e-05
13 1 5.29444e-05
9 2 5.29444e-05
10 2 5.29444e-05
11 1 5.29444e-05
12 2 5.29444e-05
*Links 1:78 0.000226778 5 6
5 1 6.04449e-05
5 2 6.04449e-05
5 3 6.04449e-05
5 4 6.04449e-05
6 1 5.29444e-05
*Links 1:79 0 0 1
*Links 1:80 0.000954872 3 4
2 1 8.68066e-05
2 3 8.68066e-05
2 4 8.68066e-05
*Links 1:81 0 0 1
*Links 1:82 0 0 1
*Links 1:83 0.000703013 2 3
1 2 0.000234338
3 2 0.000101038
*Links 1:84 0 1 2
2 1 5.29444e-05
*Links 1:85 0.000474622 4 5
2 1 7.91036e-05
2 3 7.91036e-05
2 4 7.91036e-05
2 5 7.91036e-05
*Links 1:86 0 0 1
*Links 1:87 0.000529444 7 8
2 1 5.29444e-05
3 1 5.29444e-05
4 1 5.29444e-05
5 1 5.29444e-05
6 1 5.29444e-05
7 1 5.29444e-05
8 1 5.29444e-05
*Links 1:87:1 0 3 4
2 1 5.29444e-05
3 1 5.29444e-05
4 1 5.29444e-05
*Links 1:87:2 0.000105889 0 1
*Links 1:87:3 0.000105889 0 1
*Links 1:87:4 0.000105889 0 1
*Links 1:87:5 0.000211778 0 1
*Links 1:87:6 0.000105889 0 1
*Links 1:87:7 0.000158833 0 1
*Links 1:87:8 0.000105889 0 1
*Links 1:88 0.0116479 15 11
3 1 5.76448e-05
2 1 5.73158e-05
2 4 5.73158e-05
2 8 5.73158e-05
7 1 5.44792e-05
7 2 5.44792e-05
7 3 5.44792e-05
7 9 5.44792e-05
6 1 5.38628e-05
6 2 5.38628e-05
6 5 5.38628e-05
6 10 5.38628e-05
11 2 5.29444e-05
11 3 5.29444e-05
11 6 5.29444e-05
*Links 1:89 0.000886983 4 5
2 1 7.39153e-05
2 3 7.39153e-05
2 4 7.39153e-05
2 5 7.39153e-05
*Links 1:90 0 0 1
*Links 1:91 0 0 1
*Links 1:92 0.000229883 5 6
5 1 7.89382e-05
4 1 7.54992e-05
4 2 7.54992e-05
4 3 7.54992e-05
6 1 7.54458e-05
*Links 1:93 0 0 1
*Links 1:94 0.000424031 5 6
5 1 6.36284e-05
5 2 6.36284e-05
5 3 6.36284e-05
5 4 6.36284e-05
6 2 5.29444e-05
*Links 1:95 0 0 1
*Links 1:96 0 0 1
*Links 1:97 0.00969714 18 15
8 1 5.39761e-05
8 3 5.39761e-05
8 4 5.39761e-05
8 5 5.39761e-05
8 6 5.39761e-05
8 7 5.39761e-05
14 1 5.29444e-05
14 2 5.29444e-05
14 3 5.29444e-05
14 4 5.29444e-05
14 9 5.29444e-05
14 10 5.29444e-05
14 11 5.29444e-05
14 12 5.29444e-05
14 13 5.29444e-05
15 1 5.29444e-05
15 2 5.29444e-05
15 5 5.29444e-05
*Links 1:98 0.0263459 6 6
2 3 5.32828e-05
2 4 5.32828e-05
2 5 5.32828e-05
1 3 5.29444e-05
6 4 5.29444e-05
1 5 5.29444e-05
*Links 1:98:1 0.0167958 10 10
5 1 5.35365e-05
5 2 5.35365e-05
5 3 5.35365e-05
8 4 5.29444e-05
8 5 5.29444e-05
8 6 5.29444e-05
10 1 5.29444e-05
9 1 5.29444e-05
9 2 5.29444e-05
9 7 5.29444e-05
*Links 1:98:2 0.00808422 4 4
3 1 5.32828e-05
3 2 5.32828e-05
4 1 5.29444e-05
4 3 5.29444e-05
*Links 1:98:3 0.000249126 0 1
*Links 1:98:4 0 0 1
*Links 1:98:5 0 0 1
*Links 1:98:6 0.00153539 0 1
*Links 1:99 0.0007359 7 7
3 1 0.000205501
1 2 7.359e-05
1 3 7.359e-05
1 4 7.359e-05
1 5 7.359e-05
1 6 7.359e-05
7 1 5.29444e-05
*Links 1:100 0 1 2
2 1 5.29444e-05
*Links 1:101 0 0 1
*Links 1:102 0 0 1
*Links 1:103 0 0 1
*Links 1:104 0 0 1
*Links 1:105 0 0 1
*Links 1:106 0.00411154 9 8
1 5 7.32159e-05
7 1 5.29444e-05
7 2 5.29444e-05
7 3 5.29444e-05
7 4 5.29444e-05
8 1 5.29444e-05
8 2 5.29444e-05
8 4 5.29444e-05
6 2 5.29444e-05
*Links 1:107 0.00635571 9 10
1 3 5.50797e-05
1 4 5.50797e-05
1 5 5.50797e-05
1 6 5.50797e-05
6 2 5.48171e-05
6 7 5.48171e-05
6 8 5.48171e-05
10 2 5.29444e-05
10 9 5.29444e-05
*Links 1:108 0.00830087 14 9
5 1 5.39105e-05
5 2 5.39105e-05
5 3 5.39105e-05
5 4 5.39105e-05
6 1 5.29444e-05
6 2 5.29444e-05
6 3 5.29444e-05
6 4 5.29444e-05
7 1 5.29444e-05
7 2 5.29444e-05
8 1 5.29444e-05
8 2 5.29444e-05
9 1 5.29444e-05
9 2 5.29444e-05
*Links 1:109 0 0 1
*Links 1:110 0 0 1
*Links 1:111 0 0 1
*Links 1:112 0.000204444 3 4
4 1 6.81481e-05
4 2 6.81481e-05
4 3 6.81481e-05
*Links 1:113 0 0 1
*Links 1:114 -2.71051e-20 0 1
*Links 1:115 0 1 2
2 1 0.000236207
*Links 1:116 0 0 1
*Links 1:117 0.000961869 8 9
6 1 5.65805e-05
6 2 5.65805e-05
6 3 5.65805e-05
6 4 5.65805e-05
6 5 5.65805e-05
6 7 5.65805e-05
6 8 5.65805e-05
6 9 5.65805e-05
*Links 1:118 0 0 1
*Links 1:119 0 1 2
2 1 0.000333455
*Links 1:120 0.00328911 9 10
5 1 6.11619e-05
5 7 6.11619e-05
10 1 5.29444e-05
10 2 5.29444e-05
10 3 5.29444e-05
10 4 5.29444e-05
10 6 5.29444e-05
10 8 5.29444e-05
10 9 5.29444e-05
*Links 1:121 0 0 1
*Links 1:122 0 1 2
2 1 5.29444e-05
*Links 1:123 0 0 1
*Links 1:124 0 0 1
*Links 1:125 0.00265692 11 10
4 1 7.54458e-05
3 1 5.86794e-05
9 1 5.29444e-05
9 2 5.29444e-05
7 1 5.29444e-05
8 1 5.29444e-05
10 1 5.29444e-05
5 1 5.29444e-05
5 2 5.29444e-05
5 4 5.29444e-05
6 1 5.29444e-05
*Links 1:126 0 0 1
*Links 1:127 0 0 1
*Links 1:128 0.00647035 7 8
1 2 6.04509e-05
6 5 5.51945e-05
8 1 5.29444e-05
8 3 5.29444e-05
8 4 5.29444e-05
8 6 5.29444e-05
8 7 5.29444e-05
*Links 1:129 0 0 1
*Links 1:130 0 1 2
2 1 0.000343143
*Links 1:131 0 0 1
*Links 1:132 0.00574686 8 9
3 2 5.58018e-05
5 1 5.46284e-05
5 3 5.46284e-05
5 4 5.46284e-05
5 6 5.46284e-05
5 7 5.46284e-05
9 2 5.29444e-05
9 8 5.29444e-05
*Links 1:133 0 0 1
*Links 1:134 0 0 1
*Links 1:135 0 0 1
*Links 1:136 0 0 1
*Links 1:137 5.29444e-05 5 5
4 1 5.29444e-05
4 2 5.29444e-05
5 1 5.29444e-05
5 2 5.29444e-05
5 3 5.29444e-05
*Links 1:137:1 0 0 1
*Links 1:137:2 0 1 2
2 1 5.29444e-05
*Links 1:137:3 0 0 1
*Links 1:137:4 0.000105889 0 1
*Links 1:137:5 0.000211778 0 1
*Links 1:138 0.0127497 1 2
1 2 5.29444e-05
*Links 1:138:1 0.0079946 7 8
8 1 5.29444e-05
8 2 5.29444e-05
8 3 5.29444e-05
8 4 5.29444e-05
8 5 5.29444e-05
8 6 5.29444e-05
8 7 5.29444e-05
*Links 1:138:2 0.00480808 4 5
5 1 5.34231e-05
5 2 5.34231e-05
5 3 5.34231e-05
5 4 5.34231e-05
*Links 1:139 0.00274517 10 10
4 1 5.29444e-05
5 1 5.29444e-05
6 1 5.29444e-05
7 1 5.29444e-05
8 1 5.29444e-05
9 1 5.29444e-05
9 2 5.29444e-05
10 1 5.29444e-05
3 1 5.29444e-05
3 2 5.29444e-05
*Links 1:139:1 0 0 1
*Links 1:139:2 0 0 1
*Links 1:139:3 0.00136861 1 2
2 1 5.29444e-05
*Links 1:139:4 0.000264722 0 1
*Links 1:139:5 0.000264722 0 1
*Links 1:139:6 0.000105889 0 1
*Links 1:139:7 0.000317666 0 1
*Links 1:139:8 0.000158833 0 1
*Links 1:139:9 0.000582388 0 1
*Links 1:139:10 0.000211778 0 1
*Links 1:140 0 1 2
2 1 0.000144649
*Links 1:141 0 0 1
*Links 1:142 0 0 1
*Links 1:143 0 0 1
*Links 1:144 0.000128409 1 2
2 1 0.000128409
*Links 1:145 0 0 1
*Links 1:146 0 0 1
*Links 1:147 0 0 1
*Links 1:148 0 0 1
*Links 1:149 0 0 1
*Links 1:150 0 0 1
*Links 1:151 0 0 1
*Links 1:152 0 0 1
*Links 1:153 0 0 1
*Links 1:154 0 0 1
*Links 1:155 0 0 1
*Links 1:156 0 0 1
*Links 1:157 0 1 2
2 1 5.29444e-05
*Links 1:158 0.00855872 9 10
7 1 5.34083e-05
7 2 5.34083e-05
7 3 5.34083e-05
7 4 5.34083e-05
7 5 5.34083e-05
7 6 5.34083e-05
10 7 5.29444e-05
10 8 5.29444e-05
10 9 5.29444e-05
*Links 1:159 0.00533106 4 5
4 1 5.29444e-05
4 2 5.29444e-05
5 1 5.29444e-05
5 3 5.29444e-05
*Links 1:160 0 0 1
*Links 1:161 0.000115484 4 5
2 1 0.000115484
4 1 5.29444e-05
5 1 5.29444e-05
5 3 5.29444e-05
*Links 1:162 0 0 1
*Links 1:163 6.79453e-05 2 3
3 1 6.79453e-05
3 2 6.79453e-05
*Links 1:164 0 0 1
*Links 1:165 0 0 1
*Links 1:166 0 0 1
*Links 1:167 0 0 1
*Links 1:168 0 0 1
*Links 1:169 0 1 2
2 1 0.000178023
*Links 1:170 0 0 1
*Links 1:171 0 0 1
*Links 1:172 0.00443939 8 9
9 1 5.29444e-05
9 2 5.29444e-05
9 3 5.29444e-05
9 4 5.29444e-05
9 5 5.29444e-05
9 6 5.29444e-05
9 7 5.29444e-05
9 8 5.29444e-05
*Links 1:173 0.00195894 4 5
5 1 5.29444e-05
5 3 5.29444e-05
4 1 5.29444e-05
4 2 5.29444e-05
*Links 1:173:1 0 0 1
*Links 1:173:2 0 0 1
*Links 1:173:3 0 0 1
*Links 1:173:4 0.00127067 1 2
2 1 5.29444e-05
*Links 1:173:5 0.000900055 0 1
*Links 1:174 0 0 1
*Links 1:175 0 0 1
*Links 1:176 0 0 1
*Links 1:177 0 0 1
*Links 1:178 0 1 2
2 1 5.29444e-05
*Links 1:179 0.00487088 2 3
1 2 5.29444e-05
3 2 5.29444e-05
*Links 1:179:1 0.00418261 5 6
6 1 5.29444e-05
6 2 5.29444e-05
6 3 5.29444e-05
6 4 5.29444e-05
6 5 5.29444e-05
*Links 1:179:2 0 0 1
*Links 1:179:3 0.000794166 0 1
*Links 1:180 0 0 1
*Links 1:181 0 1 2
2 1 0.00018834
*Links 1:182 0 0 1
*Links 1:183 0 0 1
*Links 1:184 0 0 1
*Links 1:185 0 0 1
*Links 1:186 0 0 1
*Links 1:187 0 0 1
*Links 1:188 0 0 1
*Links 1:189 0 0 1
*Links 1:190 0 0 1
*Links 1:191 0 0 1
*Links 1:192 0.0004765 3 4
2 1 5.29444e-05
3 1 5.29444e-05
4 1 5.29444e-05
*Links 1:193 0 0 1
*Links 1:194 0 0 1
*Links 1:195 0 0 1
*Links 1:196 0 0 1
*Links 1:197 0 0 1
*Links 1:198 0 0 1
*Links 1:199 0 0 1
*Links 1:200 0 0 1
*Links 1:201 0.000211778 2 3
2 1 0.000105889
3 1 5.29444e-05
*Links 1:201:1 0 1 2
2 1 9.79471e-05
*Links 1:201:2 0.000158833 0 1
*Links 1:201:3 0.000211778 0 1
*Links 1:202 0 1 2
2 1 9.79471e-05
*Links 1:203 0 2 3
2 1 9.79471e-05
3 1 9.79471e-05
*Links 1:204 0 0 1
*Links 1:205 0 0 1
*Links 1:206 0 0 1
*Links 1:207 0 0 1
*Links 1:208 0 0 1
*Links 1:209 0 0 1
*Links 1:210 0 0 1
*Links 1:211 0 0 1
*Links 1:212 0 0 1
*Links 1:213 0 0 1
*Links 1:214 0 0 1
*Links 1:215 0.000192801 1 2
2 1 6.4267e-05
*Links 1:216 0 0 1
*Links 1:217 0 0 1
*Links 1:218 0 0 1
*Links 1:219 0 0 1
*Links 1:220 0 0 1
*Links 1:221 0 0 1
*Links 1:222 0 0 1
*Links 1:223 0 0 1
*Links 1:224 0 0 1
*Links 1:225 0 0 1
*Links 1:226 0 0 1
*Links 1:227 0 0 1
*Links 1:228 0 0 1
*Links 1:229 0 0 1
*Links 1:230 0.0053765 4 5
5 1 5.29444e-05
5 2 5.29444e-05
5 3 5.29444e-05
5 4 5.29444e-05
*Links 1:231 0 0 1
*Links 1:232 0 0 1
*Links 1:233 0 0 1
*Links 1:234 0 0 1
*Links 1:235 0 0 1
*Links 1:236 0 0 1
*Links 1:237 0 0 1
*Links 1:238 0 0 1
*Links 1:239 5.29444e-05 1 2
2 1 5.29444e-05
*Links 1:240 0 0 1
*Links 1:241 0 0 1
*Links 1:242 0 0 1
*Links 1:243 0 0 1
*Links 1:244 0 0 1
*Links 1:245 0 0 1
*Links 1:246 0 0 1
*Links 1:247 0.000688277 2 3
2 1 5.29444e-05
3 1 5.29444e-05
*Links 1:248 0.00603566 3 4
4 1 5.29444e-05
4 2 5.29444e-05
4 3 5.29444e-05
*Links 1:249 0 0 1
*Links 1:250 0 0 1
*Links 1:251 0 0 1
*Links 1:252 0 0 1
*Links 1:253 0 0 1
*Links 1:254 5.29444e-05 1 2
2 1 5.29444e-05
*Links 1:254:1 0 2 3
2 1 5.29444e-05
3 1 5.29444e-05
*Links 1:254:2 0.000105889 0 1
*Links 1:255 0.00185305 3 4
4 1 5.29444e-05
4 2 5.29444e-05
4 3 5.29444e-05
*Links 1:256 0 0 1
*Links 1:257 0.00200821 1 2
1 2 5.42759e-05
*Links 1:258 0 0 1
*Links 1:259 0 0 1
*Links 1:260 0 0 1
*Links 1:261 0 0 1
*Links 1:262 0 0 1
*Links 1:263 0 0 1
*Links 1:264 0 0 1
*Links 1:265 0 0 1
*Links 1:266 0 0 1
*Links 1:267 0 0 1
*Links 1:268 0 0 1
*Links 1:269 0 0 1
*Links 1:270 0 0 1
*Links 1:271 0.00455322 2 3
3 1 5.29444e-05
3 2 5.29444e-05
*Links 1:272 0.00465911 2 3
2 1 5.29444e-05
3 1 5.29444e-05
*Links 1:273 0.00201189 2 3
3 1 5.29444e-05
3 2 5.29444e-05
*Links 1:274 0.00174717 2 3
3 1 5.29444e-05
3 2 5.29444e-05
*Links 1:275 0 0 1
*Links 1:276 0 0 1
*Links 1:277 0 0 1
*Links 1:278 0 0 1
*Links 1:279 0.000635333 1 2
2 1 5.29444e-05
*Links 1:280 0.000627391 1 2
2 1 5.29444e-05
*Links 1:281 0.000688277 1 2
2 1 5.29444e-05
*Links 1:282 0.000529444 1 2
2 1 5.29444e-05
*Links 1:283 0.00127067 1 2
2 1 5.29444e-05
*Links 1:284 0.00137655 1 2
2 1 5.29444e-05
*Links 1:285 0.000900055 0 1
*Links 1:286 0.000900055 0 1
*Links 1:287 0.000370611 0 1
*Links 1:288 0.000105889 0 1
*Links 1:289 0.000105889 0 1
*Links 1:290 0.000105889 0 1
*Links 1:291 0.000105889 0 1
*Links 1:292 0.000211778 0 1
*Links 1:293 0.00100594 0 1
*Links 1:294 0.00148244 0 1
*Links 1:295 0.000423555 0 1
*Links 1:296 0.000952999 0 1
*Links 1:297 0.000900055 0 1
*Links 1:298 0.00312372 0 2
*Links 1:299 0.000211778 0 1
*Links 1:300 0.000423555 0 1
*Links 1:301 0.000317666 0 1
*Links 1:302 0.000370611 0 1
*Links 1:303 0.000264722 0 1
*Links 1:304 0.000211778 0 1
*Links 1:305 0.00116478 0 1
*Links 1:306 0.0004765 0 1
*Links 1:307 0.000423555 0 1
*Links 1:308 0.0004765 0 1
*Links 1:309 0.000317666 0 1
*Links 1:310 0.000423555 0 1
*Links 1:311 0.00312372 0 1
*Links 1:312 0.000264722 0 1
*Links 1:313 0.000794166 0 1
*Links 1:314 0.000264722 0 1
*Links 1:315 0.00137655 0 1
*Links 1:316 0.000900055 0 1
*Links 1:317 0.000741222 0 1
*Links 1:318 0.000370611 0 1
*Links 1:319 0.000423555 0 1
*Links 1:320 0.000317666 0 1
*Links 1:321 0.000423555 0 1
*Links 1:322 0.000158833 0 1
*Links 1:323 0.000264722 0 1
*Links 1:324 0.00100594 0 1
*Links 1:325 0.00084711 0 1
*Links 1:326 0.000370611 0 1
*Links 1:327 0.0014295 0 1
*Links 1:328 0.000264722 0 1
*Links 1:329 0.000158833 0 1
*Links 1:330 0.000370611 0 1
*Links 1:331 0.00227661 0 1
*Links 1:332 0.0014295 0 1
*Links 1:333 0.0004765 0 1
*Links 2 1.35525e-20 63 26
13 1 5.29444e-05
13 2 5.29444e-05
13 3 5.29444e-05
13 6 5.29444e-05
13 7 5.29444e-05
13 8 5.29444e-05
13 9 5.29444e-05
13 10 5.29444e-05
13 11 5.29444e-05
13 12 5.29444e-05
14 1 5.29444e-05
14 3 5.29444e-05
14 4 5.29444e-05
15 1 5.29444e-05
15 2 5.29444e-05
15 3 5.29444e-05
16 1 5.29444e-05
16 3 5.29444e-05
17 1 5.29444e-05
17 2 5.29444e-05
17 3 5.29444e-05
17 4 5.29444e-05
18 1 5.29444e-05
18 2 5.29444e-05
18 4 5.29444e-05
20 1 5.29444e-05
20 2 5.29444e-05
21 1 5.29444e-05
21 2 5.29444e-05
21 5 5.29444e-05
22 1 5.29444e-05
22 3 5.29444e-05
23 1 5.29444e-05
23 2 5.29444e-05
24 1 5.29444e-05
24 2 5.29444e-05
24 6 5.29444e-05
24 7 5.29444e-05
24 8 5.29444e-05
24 9 5.29444e-05
24 10 5.29444e-05
24 11 5.29444e-05
25 1 5.29444e-05
25 2 5.29444e-05
25 6 5.29444e-05
25 7 5.29444e-05
25 8 5.29444e-05
25 9 5.29444e-05
25 10 5.29444e-05
25 11 5.29444e-05
26 1 5.29444e-05
26 2 5.29444e-05
26 3 5.29444e-05
26 4 5.29444e-05
19 1 5.29444e-05
19 2 5.29444e-05
19 6 5.29444e-05
19 7 5.29444e-05
19 8 5.29444e-05
19 9 5.29444e-05
19 10 5.29444e-05
19 11 5.29444e-05
19 12 5.29444e-05
*Links 2:1 0 1 2
2 1 5.29444e-05
*Links 2:2 0 0 1
*Links 2:3 0 1 2
2 1 5.29444e-05
*Links 2:4 0 0 1
*Links 2:5 0 0 1
*Links 2:6 0 0 1
*Links 2:7 0 1 2
2 1 5.29444e-05
*Links 2:8 0 0 1
*Links 2:9 0 0 1
*Links 2:10 0 0 1
*Links 2:11 0 0 1
*Links 2:12 0 0 1
*Links 2:13 0.000529444 1 2
2 1 5.29444e-05
*Links 2:14 0.000158833 0 1
*Links 2:15 0.000158833 0 1
*Links 2:16 0.000105889 0 1
*Links 2:17 0.000211778 0 1
*Links 2:18 0.000158833 0 1
*Links 2:19 0.0004765 0 1
*Links 2:20 0.000105889 0 1
*Links 2:21 0.000158833 0 1
*Links 2:22 0.000105889 0 1
*Links 2:23 0.000105889 0 1
*Links 2:24 0.000423555 0 1
*Links 2:25 0.000423555 0 1
*Links 2:26 0.000211778 0 1
*Links 3 0 1 2
2 1 5.29444e-05
*Links 4 0 1 2
2 1 5.29444e-05
