# Supplementary material for: Model-based and phylogenetically adjusted quantification of metabolic interaction between microbial species
Source: PLoS Comput Biol. 2020 Oct 30;16(10):e1007951. doi: 10.1371/journal.pcbi.1007951 (PMC7657538; doi:10.1371/journal.pcbi.1007951)
Supplement: S1 Table — (XLSX) [file pcbi.1007951.s002.xlsx]

## Sheet: iML1515
model	percent	permutation	edge_dist	node_dist	source_dist	sink_dist	nsource1	nsink1	nsource2	nsink2
iML1515	1	0	1	1	1	1	335	106	335	106
iML1515	1	1	1	1	1	1	335	106	335	106
iML1515	1	2	1	1	1	1	335	106	335	106
iML1515	1	3	1	1	1	1	335	106	335	106
iML1515	1	4	1	1	1	1	335	106	335	106
iML1515	1	5	1	1	1	1	335	106	335	106
iML1515	1	6	1	1	1	1	335	106	335	106
iML1515	1	7	1	1	1	1	335	106	335	106
iML1515	1	8	1	1	1	1	335	106	335	106
iML1515	1	9	1	1	1	1	335	106	335	106
iML1515	1	10	1	1	1	1	335	106	335	106
iML1515	1	11	1	1	1	1	335	106	335	106
iML1515	1	12	1	1	1	1	335	106	335	106
iML1515	1	13	1	1	1	1	335	106	335	106
iML1515	1	14	1	1	1	1	335	106	335	106
iML1515	1	15	1	1	1	1	335	106	335	106
iML1515	1	16	1	1	1	1	335	106	335	106
iML1515	1	17	1	1	1	1	335	106	335	106
iML1515	1	18	1	1	1	1	335	106	335	106
iML1515	1	19	1	1	1	1	335	106	335	106
iML1515	1	20	1	1	1	1	335	106	335	106
iML1515	1	21	1	1	1	1	335	106	335	106
iML1515	1	22	1	1	1	1	335	106	335	106
iML1515	1	23	1	1	1	1	335	106	335	106
iML1515	1	24	1	1	1	1	335	106	335	106
iML1515	1	25	1	1	1	1	335	106	335	106
iML1515	1	26	1	1	1	1	335	106	335	106
iML1515	1	27	1	1	1	1	335	106	335	106
iML1515	1	28	1	1	1	1	335	106	335	106
iML1515	1	29	1	1	1	1	335	106	335	106
iML1515	1	30	1	1	1	1	335	106	335	106
iML1515	1	31	1	1	1	1	335	106	335	106
iML1515	1	32	1	1	1	1	335	106	335	106
iML1515	1	33	1	1	1	1	335	106	335	106
iML1515	1	34	1	1	1	1	335	106	335	106
iML1515	1	35	1	1	1	1	335	106	335	106
iML1515	1	36	1	1	1	1	335	106	335	106
iML1515	1	37	1	1	1	1	335	106	335	106
iML1515	1	38	1	1	1	1	335	106	335	106
iML1515	1	39	1	1	1	1	335	106	335	106
iML1515	1	40	1	1	1	1	335	106	335	106
iML1515	1	41	1	1	1	1	335	106	335	106
iML1515	1	42	1	1	1	1	335	106	335	106
iML1515	1	43	1	1	1	1	335	106	335	106
iML1515	1	44	1	1	1	1	335	106	335	106
iML1515	1	45	1	1	1	1	335	106	335	106
iML1515	1	46	1	1	1	1	335	106	335	106
iML1515	1	47	1	1	1	1	335	106	335	106
iML1515	1	48	1	1	1	1	335	106	335	106
iML1515	1	49	1	1	1	1	335	106	335	106
iML1515	1	50	1	1	1	1	335	106	335	106
iML1515	0.95	0	0.974	0.993	0.979	0.912	335	106	336	110
iML1515	0.95	1	0.949	0.979	0.979	0.896	335	106	334	112
iML1515	0.95	2	0.962	0.983	0.974	0.946	335	106	336	110
iML1515	0.95	3	0.935	0.966	0.968	0.895	335	106	336	110
iML1515	0.95	4	0.94	0.953	0.926	0.763	335	106	318	95
iML1515	0.95	5	0.942	0.953	0.929	0.73	335	106	317	93
iML1515	0.95	6	0.934	0.955	0.915	0.731	335	106	316	100
iML1515	0.95	7	0.979	0.989	0.985	0.88	335	106	334	114
iML1515	0.95	8	0.973	0.989	0.982	0.877	335	106	335	108
iML1515	0.95	9	0.963	0.972	0.956	0.936	335	106	326	107
iML1515	0.95	10	0.975	0.988	0.976	0.904	335	106	335	113
iML1515	0.95	11	0.974	0.987	0.976	0.946	335	106	335	110
iML1515	0.95	12	0.928	0.944	0.897	0.714	335	106	308	98
iML1515	0.95	13	0.976	0.99	0.973	0.92	335	106	334	111
iML1515	0.95	14	0.967	0.984	0.971	0.864	335	106	333	114
iML1515	0.95	15	0.947	0.976	0.965	0.853	335	106	333	109
iML1515	0.95	16	0.948	0.973	0.971	0.912	335	106	335	112
iML1515	0.95	17	0.94	0.951	0.926	0.748	335	106	316	95
iML1515	0.95	18	0.968	0.993	0.979	0.904	335	106	336	111
iML1515	0.95	19	0.974	0.991	0.971	0.898	335	106	335	118
iML1515	0.95	20	0.922	0.938	0.926	0.726	335	106	318	96
iML1515	0.95	21	0.966	0.982	0.982	0.929	335	106	333	110
iML1515	0.95	22	0.978	0.991	0.973	0.92	335	106	332	109
iML1515	0.95	23	0.955	0.978	0.965	0.886	335	106	333	109
iML1515	0.95	24	0.952	0.978	0.979	0.912	335	106	338	110
iML1515	0.95	25	0.972	0.985	0.973	0.902	335	106	332	107
iML1515	0.95	26	0.94	0.954	0.929	0.741	335	106	319	96
iML1515	0.95	27	0.966	0.981	0.965	0.888	335	106	333	113
iML1515	0.95	28	0.943	0.957	0.932	0.795	335	106	320	95
iML1515	0.95	29	0.942	0.957	0.929	0.759	335	106	317	98
iML1515	0.95	30	0.97	0.986	0.965	0.895	335	106	333	110
iML1515	0.95	31	0.976	0.993	0.988	0.903	335	106	335	109
iML1515	0.95	32	0.975	0.989	0.979	0.912	335	106	336	112
iML1515	0.95	33	0.922	0.942	0.926	0.752	335	106	314	92
iML1515	0.95	34	0.973	0.989	0.961	0.912	335	106	326	110
iML1515	0.95	35	0.968	0.982	0.953	0.894	335	106	327	108
iML1515	0.95	36	0.941	0.951	0.92	0.754	335	106	316	94
iML1515	0.95	37	0.975	0.99	0.979	0.929	335	106	338	112
iML1515	0.95	38	0.97	0.988	0.97	0.862	335	106	331	110
iML1515	0.95	39	0.972	0.989	0.973	0.912	335	106	334	112
iML1515	0.95	40	0.971	0.989	0.976	0.896	335	106	333	112
iML1515	0.95	41	0.974	0.991	0.982	0.981	335	106	337	108
iML1515	0.95	42	0.976	0.993	0.976	0.928	335	106	337	108
iML1515	0.95	43	0.942	0.954	0.92	0.777	335	106	316	93
iML1515	0.95	44	0.967	0.991	0.979	0.92	335	106	336	109
iML1515	0.95	45	0.94	0.957	0.923	0.761	335	106	317	93
iML1515	0.95	46	0.955	0.983	0.976	0.904	335	106	335	113
iML1515	0.95	47	0.946	0.98	0.959	0.904	335	106	339	113
iML1515	0.95	48	0.981	0.995	0.976	0.972	335	106	335	109
iML1515	0.95	49	0.975	0.992	0.985	0.945	335	106	336	108
iML1515	0.95	50	0.935	0.95	0.923	0.746	335	106	317	93
iML1515	0.9	0	0.913	0.939	0.915	0.726	335	106	316	96
iML1515	0.9	1	0.926	0.949	0.929	0.689	335	106	319	100
iML1515	0.9	2	0.935	0.953	0.921	0.699	335	106	322	103
iML1515	0.9	3	0.925	0.945	0.921	0.737	335	106	318	99
iML1515	0.9	4	0.928	0.952	0.921	0.731	335	106	318	100
iML1515	0.9	5	0.933	0.95	0.917	0.752	335	106	315	99
iML1515	0.9	6	0.966	0.985	0.965	0.904	335	106	337	113
iML1515	0.9	7	0.924	0.948	0.921	0.735	335	106	318	97
iML1515	0.9	8	0.919	0.932	0.877	0.718	335	106	305	95
iML1515	0.9	9	0.93	0.95	0.923	0.705	335	106	317	102
iML1515	0.9	10	0.928	0.948	0.912	0.686	335	106	315	93
iML1515	0.9	11	0.916	0.943	0.909	0.672	335	106	314	103
iML1515	0.9	12	0.959	0.982	0.979	0.881	335	106	336	116
iML1515	0.9	13	0.971	0.988	0.976	0.896	335	106	337	112
iML1515	0.9	14	0.962	0.985	0.971	0.887	335	106	335	111
iML1515	0.9	15	0.949	0.982	0.979	0.927	335	106	334	106
iML1515	0.9	16	0.929	0.949	0.921	0.769	335	106	318	101
iML1515	0.9	17	0.931	0.942	0.915	0.723	335	106	318	99
iML1515	0.9	18	0.93	0.951	0.918	0.731	335	106	319	100
iML1515	0.9	19	0.96	0.98	0.961	0.912	335	106	326	112
iML1515	0.9	20	0.966	0.989	0.968	0.872	335	106	336	113
iML1515	0.9	21	0.926	0.947	0.929	0.686	335	106	317	98
iML1515	0.9	22	0.925	0.948	0.924	0.727	335	106	319	103
iML1515	0.9	23	0.964	0.986	0.976	0.835	335	106	333	116
iML1515	0.9	24	0.939	0.964	0.959	0.888	335	106	331	113
iML1515	0.9	25	0.957	0.986	0.971	0.871	335	106	335	111
iML1515	0.9	26	0.967	0.984	0.979	0.853	335	106	332	109
iML1515	0.9	27	0.957	0.978	0.962	0.864	335	106	334	114
iML1515	0.9	28	0.936	0.982	0.976	0.905	335	106	337	115
iML1515	0.9	29	0.906	0.929	0.891	0.695	335	106	306	94
iML1515	0.9	30	0.957	0.98	0.959	0.878	335	106	333	110
iML1515	0.9	31	0.922	0.954	0.926	0.689	335	106	318	100
iML1515	0.9	32	0.904	0.924	0.923	0.72	335	106	315	97
iML1515	0.9	33	0.919	0.949	0.912	0.672	335	106	315	98
iML1515	0.9	34	0.968	0.986	0.979	0.887	335	106	334	111
iML1515	0.9	35	0.9	0.925	0.903	0.757	335	106	312	96
iML1515	0.9	36	0.959	0.984	0.973	0.887	335	106	334	111
iML1515	0.9	37	0.957	0.974	0.956	0.888	335	106	328	113
iML1515	0.9	38	0.912	0.94	0.926	0.708	335	106	316	99
iML1515	0.9	39	0.949	0.973	0.971	0.842	335	106	333	115
iML1515	0.9	40	0.944	0.971	0.959	0.856	335	106	333	113
iML1515	0.9	41	0.949	0.97	0.941	0.772	335	106	321	119
iML1515	0.9	42	0.923	0.943	0.924	0.737	335	106	319	99
iML1515	0.9	43	0.959	0.981	0.971	0.904	335	106	335	111
iML1515	0.9	44	0.921	0.939	0.912	0.708	335	106	319	99
iML1515	0.9	45	0.929	0.953	0.924	0.748	335	106	319	95
iML1515	0.9	46	0.953	0.975	0.973	0.893	335	106	334	106
iML1515	0.9	47	0.96	0.989	0.982	0.872	335	106	337	113
iML1515	0.9	48	0.92	0.947	0.921	0.761	335	106	318	100
iML1515	0.9	49	0.92	0.947	0.912	0.68	335	106	319	99
iML1515	0.9	50	0.923	0.938	0.906	0.729	335	106	311	98
iML1515	0.85	0	0.932	0.953	0.918	0.812	335	106	323	106
iML1515	0.85	1	0.921	0.958	0.945	0.839	335	106	336	111
iML1515	0.85	2	0.909	0.94	0.9	0.648	335	106	313	100
iML1515	0.85	3	0.909	0.938	0.904	0.709	335	106	318	94
iML1515	0.85	4	0.913	0.941	0.898	0.683	335	106	314	96
iML1515	0.85	5	0.91	0.945	0.904	0.711	335	106	320	101
iML1515	0.85	6	0.893	0.941	0.92	0.659	335	106	316	98
iML1515	0.85	7	0.931	0.971	0.947	0.835	335	106	327	116
iML1515	0.85	8	0.915	0.952	0.947	0.807	335	106	329	109
iML1515	0.85	9	0.923	0.958	0.951	0.792	335	106	336	118
iML1515	0.85	10	0.896	0.925	0.904	0.659	335	106	318	98
iML1515	0.85	11	0.905	0.935	0.912	0.748	335	106	315	95
iML1515	0.85	12	0.955	0.982	0.95	0.897	335	106	328	114
iML1515	0.85	13	0.914	0.936	0.901	0.731	335	106	317	100
iML1515	0.85	14	0.917	0.941	0.91	0.714	335	106	320	98
iML1515	0.85	15	0.917	0.944	0.921	0.698	335	106	318	91
iML1515	0.85	16	0.938	0.977	0.947	0.826	335	106	329	115
iML1515	0.85	17	0.908	0.933	0.915	0.701	335	106	316	93
iML1515	0.85	18	0.941	0.974	0.959	0.815	335	106	335	119
iML1515	0.85	19	0.889	0.919	0.897	0.717	335	106	312	100
iML1515	0.85	20	0.899	0.924	0.918	0.705	335	106	319	102
iML1515	0.85	21	0.957	0.987	0.962	0.888	335	106	338	113
iML1515	0.85	22	0.959	0.991	0.979	0.913	335	106	336	114
iML1515	0.85	23	0.909	0.936	0.892	0.661	335	106	316	100
iML1515	0.85	24	0.946	0.974	0.939	0.832	335	106	328	112
iML1515	0.85	25	0.942	0.979	0.953	0.792	335	106	335	118
iML1515	0.85	26	0.887	0.926	0.915	0.707	335	106	318	92
iML1515	0.85	27	0.916	0.956	0.944	0.754	335	106	330	122
iML1515	0.85	28	0.919	0.959	0.947	0.797	335	106	329	115
iML1515	0.85	29	0.935	0.964	0.947	0.835	335	106	331	116
iML1515	0.85	30	0.951	0.977	0.971	0.81	335	106	335	113
iML1515	0.85	31	0.95	0.976	0.962	0.877	335	106	332	108
iML1515	0.85	32	0.896	0.928	0.921	0.62	335	106	320	103
iML1515	0.85	33	0.948	0.981	0.959	0.803	335	106	333	114
iML1515	0.85	34	0.921	0.948	0.924	0.711	335	106	319	101
iML1515	0.85	35	0.958	0.983	0.962	0.867	335	106	336	118
iML1515	0.85	36	0.896	0.91	0.873	0.645	335	106	298	98
iML1515	0.85	37	0.922	0.957	0.944	0.772	335	106	328	112
iML1515	0.85	38	0.942	0.979	0.973	0.858	335	106	332	117
iML1515	0.85	39	0.938	0.976	0.959	0.805	335	106	329	116
iML1515	0.85	40	0.937	0.969	0.944	0.79	335	106	328	116
iML1515	0.85	41	0.937	0.967	0.965	0.856	335	106	335	113
iML1515	0.85	42	0.927	0.976	0.956	0.828	335	106	334	117
iML1515	0.85	43	0.904	0.937	0.903	0.686	335	106	312	98
iML1515	0.85	44	0.886	0.911	0.868	0.672	335	106	300	93
iML1515	0.85	45	0.906	0.939	0.918	0.708	335	106	319	99
iML1515	0.85	46	0.867	0.886	0.85	0.681	335	106	296	94
iML1515	0.85	47	0.933	0.974	0.956	0.879	335	106	336	112
iML1515	0.85	48	0.938	0.974	0.962	0.832	335	106	334	112
iML1515	0.85	49	0.938	0.961	0.913	0.764	335	106	325	118
iML1515	0.85	50	0.903	0.935	0.912	0.661	335	106	319	100
iML1515	0.8	0	0.881	0.921	0.858	0.625	335	106	306	102
iML1515	0.8	1	0.932	0.958	0.915	0.797	335	106	318	115
iML1515	0.8	2	0.877	0.907	0.853	0.65	335	106	308	97
iML1515	0.8	3	0.929	0.975	0.922	0.776	335	106	328	116
iML1515	0.8	4	0.871	0.915	0.882	0.651	335	106	318	102
iML1515	0.8	5	0.927	0.965	0.96	0.829	335	106	343	119
iML1515	0.8	6	0.894	0.946	0.956	0.802	335	106	334	112
iML1515	0.8	7	0.903	0.946	0.909	0.736	335	106	318	111
iML1515	0.8	8	0.922	0.97	0.922	0.75	335	106	328	118
iML1515	0.8	9	0.933	0.973	0.95	0.802	335	106	332	121
iML1515	0.8	10	0.897	0.941	0.918	0.861	335	106	321	108
iML1515	0.8	11	0.884	0.914	0.893	0.706	335	106	320	97
iML1515	0.8	12	0.909	0.939	0.904	0.754	335	106	318	94
iML1515	0.8	13	0.856	0.901	0.898	0.589	335	106	314	91
iML1515	0.8	14	0.943	0.979	0.956	0.784	335	106	334	117
iML1515	0.8	15	0.903	0.931	0.897	0.669	335	106	308	101
iML1515	0.8	16	0.904	0.951	0.93	0.721	335	106	331	116
iML1515	0.8	17	0.915	0.953	0.925	0.842	335	106	331	115
iML1515	0.8	18	0.903	0.931	0.885	0.686	335	106	306	98
iML1515	0.8	19	0.897	0.937	0.901	0.643	335	106	315	101
iML1515	0.8	20	0.892	0.931	0.875	0.717	335	106	310	100
iML1515	0.8	21	0.901	0.931	0.889	0.706	335	106	313	97
iML1515	0.8	22	0.927	0.965	0.93	0.784	335	106	329	117
iML1515	0.8	23	0.896	0.935	0.915	0.697	335	106	316	101
iML1515	0.8	24	0.935	0.972	0.925	0.773	335	106	333	121
iML1515	0.8	25	0.894	0.943	0.918	0.603	335	106	317	104
iML1515	0.8	26	0.881	0.926	0.884	0.642	335	106	315	91
iML1515	0.8	27	0.925	0.958	0.931	0.748	335	106	333	123
iML1515	0.8	28	0.917	0.957	0.948	0.797	335	106	333	115
iML1515	0.8	29	0.895	0.924	0.857	0.695	335	106	302	94
iML1515	0.8	30	0.895	0.929	0.928	0.719	335	106	330	114
iML1515	0.8	31	0.881	0.929	0.899	0.584	335	106	322	92
iML1515	0.8	32	0.907	0.926	0.836	0.717	335	106	302	112
iML1515	0.8	33	0.927	0.968	0.962	0.821	335	106	330	118
iML1515	0.8	34	0.886	0.909	0.855	0.65	335	106	307	92
iML1515	0.8	35	0.894	0.934	0.895	0.742	335	106	313	110
iML1515	0.8	36	0.884	0.918	0.897	0.724	335	106	312	94
iML1515	0.8	37	0.928	0.976	0.962	0.815	335	106	338	119
iML1515	0.8	38	0.915	0.964	0.939	0.77	335	106	334	117
iML1515	0.8	39	0.886	0.922	0.898	0.64	335	106	314	99
iML1515	0.8	40	0.923	0.964	0.95	0.805	335	106	334	116
iML1515	0.8	41	0.896	0.938	0.879	0.715	335	106	315	105
iML1515	0.8	42	0.894	0.919	0.872	0.696	335	106	309	89
iML1515	0.8	43	0.882	0.931	0.884	0.669	335	106	317	101
iML1515	0.8	44	0.906	0.954	0.937	0.782	335	106	337	115
iML1515	0.8	45	0.938	0.973	0.953	0.818	335	106	331	114
iML1515	0.8	46	0.886	0.924	0.888	0.661	335	106	320	100
iML1515	0.8	47	0.936	0.969	0.945	0.748	335	106	336	116
iML1515	0.8	48	0.921	0.964	0.936	0.8	335	106	329	119
iML1515	0.8	49	0.928	0.961	0.928	0.787	335	106	336	121
iML1515	0.8	50	0.909	0.937	0.888	0.659	335	106	305	98
iML1515	0.75	0	0.855	0.914	0.855	0.607	335	106	318	111
iML1515	0.75	1	0.883	0.936	0.933	0.684	335	106	330	123
iML1515	0.75	2	0.914	0.966	0.919	0.821	335	106	327	107
iML1515	0.75	3	0.869	0.909	0.895	0.643	335	106	317	101
iML1515	0.75	4	0.893	0.925	0.872	0.653	335	106	309	99
iML1515	0.75	5	0.915	0.957	0.929	0.792	335	106	319	109
iML1515	0.75	6	0.844	0.902	0.876	0.597	335	106	316	100
iML1515	0.75	7	0.901	0.951	0.924	0.722	335	106	325	111
iML1515	0.75	8	0.865	0.922	0.871	0.672	335	106	318	103
iML1515	0.75	9	0.909	0.957	0.933	0.764	335	106	330	118
iML1515	0.75	10	0.851	0.888	0.833	0.613	335	106	312	94
iML1515	0.75	11	0.928	0.976	0.948	0.811	335	106	337	115
iML1515	0.75	12	0.917	0.968	0.945	0.726	335	106	334	127
iML1515	0.75	13	0.902	0.943	0.908	0.746	335	106	327	114
iML1515	0.75	14	0.914	0.967	0.939	0.756	335	106	330	124
iML1515	0.75	15	0.876	0.934	0.936	0.764	335	106	327	111
iML1515	0.75	16	0.909	0.967	0.939	0.772	335	106	334	112
iML1515	0.75	17	0.892	0.927	0.898	0.648	335	106	318	100
iML1515	0.75	18	0.887	0.928	0.876	0.656	335	106	314	101
iML1515	0.75	19	0.918	0.966	0.956	0.767	335	106	330	122
iML1515	0.75	20	0.882	0.924	0.886	0.699	335	106	310	103
iML1515	0.75	21	0.896	0.96	0.919	0.686	335	106	331	125
iML1515	0.75	22	0.876	0.933	0.905	0.662	335	106	326	120
iML1515	0.75	23	0.884	0.93	0.89	0.659	335	106	315	98
iML1515	0.75	24	0.92	0.966	0.948	0.857	335	106	335	115
iML1515	0.75	25	0.891	0.928	0.926	0.651	335	106	320	102
iML1515	0.75	26	0.923	0.969	0.928	0.831	335	106	332	110
iML1515	0.75	27	0.863	0.904	0.875	0.655	335	106	310	91
iML1515	0.75	28	0.839	0.895	0.885	0.57	335	106	319	106
iML1515	0.75	29	0.893	0.932	0.909	0.654	335	106	318	104
iML1515	0.75	30	0.855	0.899	0.86	0.627	335	106	303	99
iML1515	0.75	31	0.849	0.902	0.882	0.637	335	106	316	97
iML1515	0.75	32	0.894	0.951	0.924	0.752	335	106	325	120
iML1515	0.75	33	0.862	0.899	0.891	0.636	335	106	310	92
iML1515	0.75	34	0.857	0.925	0.883	0.637	335	106	311	97
iML1515	0.75	35	0.881	0.939	0.939	0.727	335	106	334	115
iML1515	0.75	36	0.895	0.952	0.919	0.763	335	106	331	125
iML1515	0.75	37	0.896	0.962	0.956	0.744	335	106	334	126
iML1515	0.75	38	0.888	0.931	0.899	0.686	335	106	326	130
iML1515	0.75	39	0.917	0.963	0.924	0.802	335	106	323	121
iML1515	0.75	40	0.859	0.901	0.868	0.602	335	106	304	99
iML1515	0.75	41	0.898	0.954	0.948	0.74	335	106	337	122
iML1515	0.75	42	0.864	0.91	0.88	0.616	335	106	306	96
iML1515	0.75	43	0.873	0.923	0.884	0.623	335	106	315	105
iML1515	0.75	44	0.893	0.942	0.934	0.748	335	106	334	116
iML1515	0.75	45	0.924	0.967	0.942	0.828	335	106	335	117
iML1515	0.75	46	0.888	0.941	0.913	0.744	335	106	325	126
iML1515	0.75	47	0.872	0.913	0.878	0.63	335	106	311	101
iML1515	0.75	48	0.892	0.942	0.928	0.758	335	106	336	119
iML1515	0.75	49	0.851	0.911	0.89	0.612	335	106	315	102
iML1515	0.75	50	0.863	0.915	0.904	0.618	335	106	318	106
iML1515	0.7	0	0.85	0.905	0.861	0.615	335	106	309	104
iML1515	0.7	1	0.839	0.894	0.853	0.57	335	106	306	106
iML1515	0.7	2	0.84	0.898	0.895	0.643	335	106	317	101
iML1515	0.7	3	0.834	0.887	0.846	0.589	335	106	302	99
iML1515	0.7	4	0.858	0.907	0.858	0.588	335	106	308	102
iML1515	0.7	5	0.826	0.869	0.829	0.591	335	106	296	96
iML1515	0.7	6	0.887	0.948	0.914	0.722	335	106	333	123
iML1515	0.7	7	0.862	0.937	0.917	0.689	335	106	336	122
iML1515	0.7	8	0.881	0.945	0.891	0.742	335	106	325	124
iML1515	0.7	9	0.878	0.941	0.913	0.773	335	106	325	121
iML1515	0.7	10	0.889	0.949	0.919	0.778	335	106	331	118
iML1515	0.7	11	0.873	0.952	0.942	0.7	335	106	335	132
iML1515	0.7	12	0.881	0.944	0.896	0.687	335	106	319	120
iML1515	0.7	13	0.843	0.892	0.838	0.563	335	106	301	105
iML1515	0.7	14	0.81	0.884	0.882	0.584	335	106	316	111
iML1515	0.7	15	0.798	0.869	0.889	0.545	335	106	313	101
iML1515	0.7	16	0.878	0.948	0.903	0.731	335	106	333	119
iML1515	0.7	17	0.858	0.922	0.887	0.594	335	106	314	98
iML1515	0.7	18	0.825	0.878	0.835	0.567	335	106	300	104
iML1515	0.7	19	0.836	0.905	0.883	0.617	335	106	322	101
iML1515	0.7	20	0.844	0.911	0.877	0.602	335	106	322	107
iML1515	0.7	21	0.813	0.888	0.876	0.562	335	106	314	97
iML1515	0.7	22	0.812	0.87	0.863	0.558	335	106	306	95
iML1515	0.7	23	0.877	0.926	0.906	0.76	335	106	332	121
iML1515	0.7	24	0.84	0.897	0.876	0.591	335	106	316	104
iML1515	0.7	25	0.886	0.946	0.95	0.742	335	106	334	124
iML1515	0.7	26	0.853	0.911	0.845	0.611	335	106	320	97
iML1515	0.7	27	0.887	0.948	0.93	0.74	335	106	331	122
iML1515	0.7	28	0.861	0.911	0.861	0.631	335	106	307	93
iML1515	0.7	29	0.81	0.892	0.876	0.568	335	106	314	101
iML1515	0.7	30	0.863	0.918	0.898	0.608	335	106	314	103
iML1515	0.7	31	0.839	0.888	0.881	0.56	335	106	312	103
iML1515	0.7	32	0.901	0.96	0.926	0.725	335	106	341	120
iML1515	0.7	33	0.853	0.907	0.869	0.617	335	106	308	101
iML1515	0.7	34	0.846	0.906	0.871	0.532	335	106	318	107
iML1515	0.7	35	0.871	0.933	0.91	0.671	335	106	324	128
iML1515	0.7	36	0.886	0.944	0.897	0.736	335	106	329	118
iML1515	0.7	37	0.89	0.956	0.922	0.708	335	106	332	128
iML1515	0.7	38	0.855	0.905	0.887	0.585	335	106	316	89
iML1515	0.7	39	0.876	0.925	0.886	0.604	335	106	312	117
iML1515	0.7	40	0.891	0.958	0.944	0.689	335	106	330	117
iML1515	0.7	41	0.864	0.917	0.873	0.595	335	106	313	95
iML1515	0.7	42	0.84	0.899	0.875	0.604	335	106	310	109
iML1515	0.7	43	0.87	0.947	0.936	0.734	335	106	329	116
iML1515	0.7	44	0.88	0.947	0.912	0.625	335	106	336	128
iML1515	0.7	45	0.867	0.934	0.902	0.691	335	106	325	124
iML1515	0.7	46	0.842	0.89	0.839	0.583	335	106	305	103
iML1515	0.7	47	0.832	0.89	0.882	0.572	335	106	318	111
iML1515	0.7	48	0.828	0.891	0.861	0.529	335	106	307	108
iML1515	0.7	49	0.84	0.901	0.83	0.6	335	106	300	102
iML1515	0.7	50	0.891	0.943	0.916	0.78	335	106	326	120

## Sheet: iEK008
model	percent	permutation	edge_dist	node_dist	source_dist	sink_dist	nsource1	nsink1	nsource2	nsink2
iEK1008	1	0	1	1	1	1	152	80	152	80
iEK1008	1	1	1	1	1	1	152	80	152	80
iEK1008	1	2	1	1	1	1	152	80	152	80
iEK1008	1	3	1	1	1	1	152	80	152	80
iEK1008	1	4	1	1	1	1	152	80	152	80
iEK1008	1	5	1	1	1	1	152	80	152	80
iEK1008	1	6	1	1	1	1	152	80	152	80
iEK1008	1	7	1	1	1	1	152	80	152	80
iEK1008	1	8	1	1	1	1	152	80	152	80
iEK1008	1	9	1	1	1	1	152	80	152	80
iEK1008	1	10	1	1	1	1	152	80	152	80
iEK1008	1	11	1	1	1	1	152	80	152	80
iEK1008	1	12	1	1	1	1	152	80	152	80
iEK1008	1	13	1	1	1	1	152	80	152	80
iEK1008	1	14	1	1	1	1	152	80	152	80
iEK1008	1	15	1	1	1	1	152	80	152	80
iEK1008	1	16	1	1	1	1	152	80	152	80
iEK1008	1	17	1	1	1	1	152	80	152	80
iEK1008	1	18	1	1	1	1	152	80	152	80
iEK1008	1	19	1	1	1	1	152	80	152	80
iEK1008	1	20	1	1	1	1	152	80	152	80
iEK1008	1	21	1	1	1	1	152	80	152	80
iEK1008	1	22	1	1	1	1	152	80	152	80
iEK1008	1	23	1	1	1	1	152	80	152	80
iEK1008	1	24	1	1	1	1	152	80	152	80
iEK1008	1	25	1	1	1	1	152	80	152	80
iEK1008	1	26	1	1	1	1	152	80	152	80
iEK1008	1	27	1	1	1	1	152	80	152	80
iEK1008	1	28	1	1	1	1	152	80	152	80
iEK1008	1	29	1	1	1	1	152	80	152	80
iEK1008	1	30	1	1	1	1	152	80	152	80
iEK1008	1	31	1	1	1	1	152	80	152	80
iEK1008	1	32	1	1	1	1	152	80	152	80
iEK1008	1	33	1	1	1	1	152	80	152	80
iEK1008	1	34	1	1	1	1	152	80	152	80
iEK1008	1	35	1	1	1	1	152	80	152	80
iEK1008	1	36	1	1	1	1	152	80	152	80
iEK1008	1	37	1	1	1	1	152	80	152	80
iEK1008	1	38	1	1	1	1	152	80	152	80
iEK1008	1	39	1	1	1	1	152	80	152	80
iEK1008	1	40	1	1	1	1	152	80	152	80
iEK1008	1	41	1	1	1	1	152	80	152	80
iEK1008	1	42	1	1	1	1	152	80	152	80
iEK1008	1	43	1	1	1	1	152	80	152	80
iEK1008	1	44	1	1	1	1	152	80	152	80
iEK1008	1	45	1	1	1	1	152	80	152	80
iEK1008	1	46	1	1	1	1	152	80	152	80
iEK1008	1	47	1	1	1	1	152	80	152	80
iEK1008	1	48	1	1	1	1	152	80	152	80
iEK1008	1	49	1	1	1	1	152	80	152	80
iEK1008	1	50	1	1	1	1	152	80	152	80
iEK1008	0.95	0	0.925	0.932	0.885	0.818	152	80	142	80
iEK1008	0.95	1	0.884	0.909	0.8	0.779	152	80	154	73
iEK1008	0.95	2	0.891	0.914	0.846	0.747	152	80	147	79
iEK1008	0.95	3	0.89	0.909	0.828	0.847	152	80	157	77
iEK1008	0.95	4	0.911	0.921	0.864	0.802	152	80	150	84
iEK1008	0.95	5	0.893	0.906	0.84	0.822	152	80	146	84
iEK1008	0.95	6	0.886	0.903	0.868	0.708	152	80	145	72
iEK1008	0.95	7	0.882	0.907	0.829	0.789	152	80	148	81
iEK1008	0.95	8	0.883	0.908	0.855	0.795	152	80	143	78
iEK1008	0.95	9	0.803	0.802	0.712	0.651	152	80	163	95
iEK1008	0.95	10	0.888	0.913	0.888	0.787	152	80	152	79
iEK1008	0.95	11	0.909	0.923	0.841	0.778	152	80	150	80
iEK1008	0.95	12	0.91	0.931	0.865	0.775	152	80	152	78
iEK1008	0.95	13	0.897	0.918	0.847	0.766	152	80	149	86
iEK1008	0.95	14	0.906	0.937	0.841	0.769	152	80	150	81
iEK1008	0.95	15	0.906	0.922	0.917	0.8	152	80	147	82
iEK1008	0.95	16	0.913	0.93	0.879	0.831	152	80	158	83
iEK1008	0.95	17	0.907	0.932	0.864	0.828	152	80	150	79
iEK1008	0.95	18	0.896	0.913	0.834	0.795	152	80	147	78
iEK1008	0.95	19	0.888	0.905	0.762	0.747	152	80	144	79
iEK1008	0.95	20	0.899	0.92	0.883	0.816	152	80	153	78
iEK1008	0.95	21	0.889	0.912	0.861	0.905	152	80	155	80
iEK1008	0.95	22	0.903	0.92	0.881	0.882	152	80	149	80
iEK1008	0.95	23	0.889	0.903	0.849	0.747	152	80	155	79
iEK1008	0.95	24	0.891	0.913	0.888	0.828	152	80	152	79
iEK1008	0.95	25	0.849	0.88	0.776	0.795	152	80	157	78
iEK1008	0.95	26	0.918	0.924	0.874	0.78	152	80	146	82
iEK1008	0.95	27	0.933	0.946	0.91	0.841	152	80	144	82
iEK1008	0.95	28	0.82	0.815	0.747	0.66	152	80	166	96
iEK1008	0.95	29	0.79	0.805	0.737	0.667	152	80	178	100
iEK1008	0.95	30	0.896	0.909	0.887	0.814	152	80	150	76
iEK1008	0.95	31	0.895	0.915	0.811	0.8	152	80	154	82
iEK1008	0.95	32	0.885	0.909	0.892	0.826	152	80	145	77
iEK1008	0.95	33	0.921	0.932	0.864	0.892	152	80	150	77
iEK1008	0.95	34	0.93	0.947	0.893	0.849	152	80	149	79
iEK1008	0.95	35	0.924	0.929	0.887	0.852	152	80	150	83
iEK1008	0.95	36	0.898	0.915	0.851	0.742	152	80	159	75
iEK1008	0.95	37	0.937	0.939	0.886	0.798	152	80	146	80
iEK1008	0.95	38	0.797	0.793	0.701	0.615	152	80	161	96
iEK1008	0.95	39	0.913	0.92	0.894	0.862	152	80	153	82
iEK1008	0.95	40	0.905	0.923	0.869	0.831	152	80	147	83
iEK1008	0.95	41	0.923	0.932	0.886	0.807	152	80	146	79
iEK1008	0.95	42	0.909	0.915	0.871	0.851	152	80	153	81
iEK1008	0.95	43	0.796	0.801	0.751	0.627	152	80	172	99
iEK1008	0.95	44	0.911	0.911	0.845	0.744	152	80	145	77
iEK1008	0.95	45	0.865	0.868	0.747	0.753	152	80	131	69
iEK1008	0.95	46	0.93	0.949	0.911	0.851	152	80	150	81
iEK1008	0.95	47	0.938	0.953	0.881	0.86	152	80	147	80
iEK1008	0.95	48	0.911	0.939	0.782	0.764	152	80	151	77
iEK1008	0.95	49	0.839	0.861	0.828	0.784	152	80	135	77
iEK1008	0.95	50	0.914	0.928	0.887	0.791	152	80	148	83
iEK1008	0.9	0	0.895	0.914	0.832	0.783	152	80	143	84
iEK1008	0.9	1	0.838	0.852	0.746	0.692	152	80	143	74
iEK1008	0.9	2	0.901	0.909	0.826	0.784	152	80	153	77
iEK1008	0.9	3	0.886	0.909	0.824	0.811	152	80	149	83
iEK1008	0.9	4	0.833	0.849	0.689	0.724	152	80	147	70
iEK1008	0.9	5	0.862	0.891	0.777	0.685	152	80	143	70
iEK1008	0.9	6	0.886	0.898	0.753	0.739	152	80	146	73
iEK1008	0.9	7	0.902	0.92	0.868	0.753	152	80	145	76
iEK1008	0.9	8	0.788	0.798	0.683	0.578	152	80	161	103
iEK1008	0.9	9	0.924	0.945	0.873	0.813	152	80	157	85
iEK1008	0.9	10	0.91	0.921	0.833	0.782	152	80	145	75
iEK1008	0.9	11	0.92	0.948	0.848	0.8	152	80	151	82
iEK1008	0.9	12	0.865	0.876	0.817	0.767	152	80	146	79
iEK1008	0.9	13	0.891	0.917	0.829	0.758	152	80	148	80
iEK1008	0.9	14	0.908	0.932	0.854	0.82	152	80	152	82
iEK1008	0.9	15	0.897	0.908	0.818	0.703	152	80	148	75
iEK1008	0.9	16	0.855	0.881	0.833	0.719	152	80	156	73
iEK1008	0.9	17	0.899	0.915	0.838	0.807	152	80	155	79
iEK1008	0.9	18	0.903	0.93	0.825	0.86	152	80	160	80
iEK1008	0.9	19	0.871	0.881	0.782	0.753	152	80	142	83
iEK1008	0.9	20	0.898	0.912	0.873	0.773	152	80	144	76
iEK1008	0.9	21	0.861	0.861	0.744	0.75	152	80	141	67
iEK1008	0.9	22	0.867	0.879	0.715	0.75	152	80	143	74
iEK1008	0.9	23	0.894	0.907	0.835	0.782	152	80	149	75
iEK1008	0.9	24	0.886	0.92	0.846	0.769	152	80	147	81
iEK1008	0.9	25	0.853	0.89	0.806	0.744	152	80	155	77
iEK1008	0.9	26	0.845	0.865	0.787	0.725	152	80	134	77
iEK1008	0.9	27	0.802	0.819	0.688	0.613	152	80	172	99
iEK1008	0.9	28	0.854	0.879	0.847	0.736	152	80	149	78
iEK1008	0.9	29	0.82	0.832	0.651	0.739	152	80	127	73
iEK1008	0.9	30	0.843	0.85	0.825	0.773	152	80	140	76
iEK1008	0.9	31	0.86	0.881	0.775	0.82	152	80	148	82
iEK1008	0.9	32	0.837	0.855	0.816	0.739	152	80	135	73
iEK1008	0.9	33	0.891	0.907	0.829	0.8	152	80	137	82
iEK1008	0.9	34	0.851	0.888	0.762	0.717	152	80	151	78
iEK1008	0.9	35	0.872	0.892	0.852	0.844	152	80	148	86
iEK1008	0.9	36	0.864	0.891	0.825	0.773	152	80	151	76
iEK1008	0.9	37	0.851	0.866	0.782	0.736	152	80	142	78
iEK1008	0.9	38	0.897	0.922	0.841	0.818	152	80	150	80
iEK1008	0.9	39	0.86	0.879	0.786	0.717	152	80	132	78
iEK1008	0.9	40	0.869	0.879	0.719	0.738	152	80	135	66
iEK1008	0.9	41	0.91	0.933	0.899	0.86	152	80	148	80
iEK1008	0.9	42	0.864	0.882	0.789	0.703	152	80	145	75
iEK1008	0.9	43	0.797	0.798	0.723	0.586	152	80	165	96
iEK1008	0.9	44	0.903	0.916	0.881	0.8	152	80	147	82
iEK1008	0.9	45	0.873	0.892	0.861	0.826	152	80	155	77
iEK1008	0.9	46	0.887	0.911	0.794	0.822	152	80	153	84
iEK1008	0.9	47	0.782	0.789	0.722	0.664	152	80	170	98
iEK1008	0.9	48	0.917	0.937	0.85	0.872	152	80	157	81
iEK1008	0.9	49	0.883	0.896	0.776	0.767	152	80	150	79
iEK1008	0.9	50	0.884	0.904	0.711	0.75	152	80	132	74
iEK1008	0.85	0	0.821	0.855	0.788	0.656	152	80	143	69
iEK1008	0.85	1	0.808	0.819	0.638	0.644	152	80	138	63
iEK1008	0.85	2	0.771	0.787	0.663	0.636	152	80	164	95
iEK1008	0.85	3	0.882	0.904	0.822	0.684	152	80	156	80
iEK1008	0.85	4	0.86	0.905	0.799	0.716	152	80	152	71
iEK1008	0.85	5	0.835	0.861	0.779	0.73	152	80	138	74
iEK1008	0.85	6	0.853	0.882	0.79	0.634	152	80	147	72
iEK1008	0.85	7	0.804	0.833	0.656	0.645	152	80	166	96
iEK1008	0.85	8	0.795	0.801	0.71	0.573	152	80	161	82
iEK1008	0.85	9	0.841	0.863	0.768	0.696	152	80	138	76
iEK1008	0.85	10	0.861	0.889	0.871	0.783	152	80	153	84
iEK1008	0.85	11	0.817	0.852	0.684	0.723	152	80	136	82
iEK1008	0.85	12	0.84	0.855	0.71	0.69	152	80	125	67
iEK1008	0.85	13	0.796	0.827	0.613	0.697	152	80	140	71
iEK1008	0.85	14	0.767	0.77	0.703	0.63	152	80	158	96
iEK1008	0.85	15	0.781	0.809	0.703	0.649	152	80	146	80
iEK1008	0.85	16	0.81	0.823	0.674	0.645	152	80	136	73
iEK1008	0.85	17	0.825	0.858	0.82	0.744	152	80	141	70
iEK1008	0.85	18	0.815	0.842	0.79	0.73	152	80	138	74
iEK1008	0.85	19	0.773	0.78	0.611	0.639	152	80	154	79
iEK1008	0.85	20	0.841	0.848	0.77	0.739	152	80	156	80
iEK1008	0.85	21	0.848	0.873	0.76	0.717	152	80	149	78
iEK1008	0.85	22	0.835	0.861	0.726	0.707	152	80	150	77
iEK1008	0.85	23	0.879	0.898	0.8	0.742	152	80	145	75
iEK1008	0.85	24	0.829	0.856	0.771	0.756	152	80	158	78
iEK1008	0.85	25	0.774	0.804	0.588	0.574	152	80	137	68
iEK1008	0.85	26	0.869	0.891	0.805	0.791	152	80	153	83
iEK1008	0.85	27	0.861	0.875	0.768	0.73	152	80	138	74
iEK1008	0.85	28	0.774	0.791	0.639	0.607	152	80	166	92
iEK1008	0.85	29	0.852	0.855	0.735	0.716	152	80	136	71
iEK1008	0.85	30	0.868	0.899	0.833	0.778	152	80	145	80
iEK1008	0.85	31	0.826	0.853	0.754	0.681	152	80	148	73
iEK1008	0.85	32	0.836	0.852	0.778	0.747	152	80	145	72
iEK1008	0.85	33	0.838	0.88	0.792	0.677	152	80	149	76
iEK1008	0.85	34	0.779	0.801	0.58	0.656	152	80	134	69
iEK1008	0.85	35	0.805	0.849	0.77	0.656	152	80	140	74
iEK1008	0.85	36	0.858	0.9	0.881	0.717	152	80	149	78
iEK1008	0.85	37	0.841	0.834	0.696	0.648	152	80	138	65
iEK1008	0.85	38	0.804	0.813	0.688	0.762	152	80	135	68
iEK1008	0.85	39	0.895	0.909	0.831	0.764	152	80	141	77
iEK1008	0.85	40	0.889	0.919	0.861	0.729	152	80	155	86
iEK1008	0.85	41	0.884	0.912	0.805	0.753	152	80	153	76
iEK1008	0.85	42	0.879	0.908	0.867	0.761	152	80	158	75
iEK1008	0.85	43	0.825	0.851	0.734	0.837	152	80	141	78
iEK1008	0.85	44	0.837	0.862	0.75	0.767	152	80	142	79
iEK1008	0.85	45	0.797	0.824	0.733	0.656	152	80	146	79
iEK1008	0.85	46	0.843	0.873	0.828	0.727	152	80	146	72
iEK1008	0.85	47	0.808	0.835	0.789	0.719	152	80	145	73
iEK1008	0.85	48	0.816	0.837	0.752	0.759	152	80	137	73
iEK1008	0.85	49	0.774	0.78	0.688	0.651	152	80	162	95
iEK1008	0.85	50	0.862	0.886	0.719	0.716	152	80	135	71
iEK1008	0.8	0	0.773	0.813	0.719	0.734	152	80	142	83
iEK1008	0.8	1	0.821	0.855	0.812	0.725	152	80	138	77
iEK1008	0.8	2	0.82	0.837	0.674	0.659	152	80	136	66
iEK1008	0.8	3	0.796	0.847	0.711	0.717	152	80	156	78
iEK1008	0.8	4	0.82	0.857	0.743	0.722	152	80	146	75
iEK1008	0.8	5	0.85	0.889	0.793	0.75	152	80	160	88
iEK1008	0.8	6	0.821	0.857	0.747	0.717	152	80	138	78
iEK1008	0.8	7	0.809	0.828	0.629	0.655	152	80	125	64
iEK1008	0.8	8	0.825	0.868	0.766	0.703	152	80	143	75
iEK1008	0.8	9	0.816	0.853	0.747	0.714	152	80	145	76
iEK1008	0.8	10	0.846	0.887	0.819	0.67	152	80	139	72
iEK1008	0.8	11	0.73	0.746	0.612	0.565	152	80	164	89
iEK1008	0.8	12	0.813	0.844	0.777	0.775	152	80	143	78
iEK1008	0.8	13	0.802	0.842	0.714	0.772	152	80	148	83
iEK1008	0.8	14	0.802	0.844	0.766	0.742	152	80	150	75
iEK1008	0.8	15	0.814	0.839	0.76	0.632	152	80	149	75
iEK1008	0.8	16	0.779	0.828	0.658	0.624	152	80	153	84
iEK1008	0.8	17	0.789	0.831	0.678	0.677	152	80	140	81
iEK1008	0.8	18	0.812	0.834	0.757	0.68	152	80	152	83
iEK1008	0.8	19	0.824	0.841	0.589	0.64	152	80	134	66
iEK1008	0.8	20	0.759	0.798	0.706	0.645	152	80	167	96
iEK1008	0.8	21	0.764	0.82	0.723	0.663	152	80	146	83
iEK1008	0.8	22	0.834	0.863	0.784	0.681	152	80	146	73
iEK1008	0.8	23	0.731	0.749	0.669	0.604	152	80	150	90
iEK1008	0.8	24	0.788	0.811	0.582	0.62	152	80	128	69
iEK1008	0.8	25	0.762	0.77	0.58	0.62	152	80	134	69
iEK1008	0.8	26	0.811	0.852	0.691	0.586	152	80	149	77
iEK1008	0.8	27	0.772	0.801	0.59	0.587	152	80	139	66
iEK1008	0.8	28	0.72	0.727	0.597	0.592	152	80	145	76
iEK1008	0.8	29	0.761	0.803	0.735	0.67	152	80	143	77
iEK1008	0.8	30	0.77	0.792	0.672	0.573	152	80	139	71
iEK1008	0.8	31	0.702	0.712	0.609	0.622	152	80	157	79
iEK1008	0.8	32	0.884	0.899	0.777	0.656	152	80	143	69
iEK1008	0.8	33	0.768	0.78	0.658	0.596	152	80	178	102
iEK1008	0.8	34	0.816	0.846	0.75	0.688	152	80	142	77
iEK1008	0.8	35	0.805	0.84	0.744	0.608	152	80	141	76
iEK1008	0.8	36	0.837	0.875	0.708	0.756	152	80	152	78
iEK1008	0.8	37	0.803	0.816	0.601	0.602	152	80	141	69
iEK1008	0.8	38	0.881	0.915	0.816	0.744	152	80	144	77
iEK1008	0.8	39	0.82	0.868	0.856	0.723	152	80	145	82
iEK1008	0.8	40	0.798	0.831	0.758	0.63	152	80	138	70
iEK1008	0.8	41	0.853	0.88	0.778	0.717	152	80	145	78
iEK1008	0.8	42	0.796	0.823	0.857	0.707	152	80	147	77
iEK1008	0.8	43	0.847	0.868	0.74	0.729	152	80	149	86
iEK1008	0.8	44	0.797	0.832	0.657	0.616	152	80	138	80
iEK1008	0.8	45	0.798	0.839	0.707	0.711	152	80	157	86
iEK1008	0.8	46	0.799	0.829	0.764	0.63	152	80	139	70
iEK1008	0.8	47	0.782	0.827	0.719	0.719	152	80	154	85
iEK1008	0.8	48	0.818	0.843	0.731	0.753	152	80	151	76
iEK1008	0.8	49	0.816	0.848	0.785	0.652	152	80	155	72
iEK1008	0.8	50	0.861	0.884	0.805	0.787	152	80	144	79
iEK1008	0.75	0	0.812	0.857	0.671	0.692	152	80	132	74
iEK1008	0.75	1	0.768	0.782	0.516	0.593	152	80	124	65
iEK1008	0.75	2	0.77	0.798	0.764	0.688	152	80	139	77
iEK1008	0.75	3	0.711	0.748	0.608	0.602	152	80	168	101
iEK1008	0.75	4	0.836	0.86	0.733	0.753	152	80	146	83
iEK1008	0.75	5	0.779	0.802	0.59	0.641	152	80	139	71
iEK1008	0.75	6	0.795	0.846	0.715	0.653	152	80	155	82
iEK1008	0.75	7	0.754	0.783	0.624	0.635	152	80	155	77
iEK1008	0.75	8	0.78	0.837	0.733	0.621	152	80	146	74
iEK1008	0.75	9	0.756	0.774	0.58	0.652	152	80	134	67
iEK1008	0.75	10	0.722	0.769	0.552	0.652	152	80	146	67
iEK1008	0.75	11	0.813	0.842	0.68	0.667	152	80	132	75
iEK1008	0.75	12	0.762	0.81	0.656	0.67	152	80	146	77
iEK1008	0.75	13	0.773	0.824	0.782	0.667	152	80	151	80
iEK1008	0.75	14	0.706	0.728	0.506	0.565	152	80	116	64
iEK1008	0.75	15	0.813	0.832	0.769	0.711	152	80	147	74
iEK1008	0.75	16	0.736	0.758	0.569	0.64	152	80	121	66
iEK1008	0.75	17	0.788	0.802	0.632	0.64	152	80	127	61
iEK1008	0.75	18	0.839	0.887	0.801	0.667	152	80	156	85
iEK1008	0.75	19	0.802	0.849	0.67	0.642	152	80	152	76
iEK1008	0.75	20	0.786	0.817	0.709	0.667	152	80	130	75
iEK1008	0.75	21	0.813	0.828	0.726	0.621	152	80	131	74
iEK1008	0.75	22	0.729	0.774	0.703	0.677	152	80	141	81
iEK1008	0.75	23	0.797	0.822	0.674	0.705	152	80	141	82
iEK1008	0.75	24	0.747	0.774	0.648	0.49	152	80	138	63
iEK1008	0.75	25	0.768	0.805	0.532	0.568	152	80	139	69
iEK1008	0.75	26	0.798	0.849	0.734	0.589	152	80	148	71
iEK1008	0.75	27	0.796	0.828	0.665	0.495	152	80	151	71
iEK1008	0.75	28	0.773	0.823	0.689	0.592	152	80	152	76
iEK1008	0.75	29	0.8	0.843	0.707	0.652	152	80	145	72
iEK1008	0.75	30	0.734	0.748	0.632	0.513	152	80	176	94
iEK1008	0.75	31	0.781	0.822	0.702	0.56	152	80	156	76
iEK1008	0.75	32	0.807	0.819	0.622	0.583	152	80	140	72
iEK1008	0.75	33	0.831	0.868	0.728	0.713	152	80	140	81
iEK1008	0.75	34	0.756	0.77	0.598	0.487	152	80	158	88
iEK1008	0.75	35	0.819	0.842	0.695	0.717	152	80	143	78
iEK1008	0.75	36	0.768	0.834	0.712	0.612	152	80	151	78
iEK1008	0.75	37	0.791	0.835	0.74	0.713	152	80	149	81
iEK1008	0.75	38	0.721	0.756	0.663	0.579	152	80	174	100
iEK1008	0.75	39	0.745	0.773	0.584	0.602	152	80	141	69
iEK1008	0.75	40	0.776	0.796	0.588	0.634	152	80	137	72
iEK1008	0.75	41	0.786	0.802	0.65	0.581	152	80	140	67
iEK1008	0.75	42	0.722	0.743	0.594	0.485	152	80	127	64
iEK1008	0.75	43	0.764	0.799	0.673	0.629	152	80	129	78
iEK1008	0.75	44	0.813	0.83	0.574	0.685	152	80	136	75
iEK1008	0.75	45	0.782	0.825	0.646	0.678	152	80	141	71
iEK1008	0.75	46	0.78	0.829	0.706	0.535	152	80	150	72
iEK1008	0.75	47	0.779	0.821	0.69	0.615	152	80	164	75
iEK1008	0.75	48	0.761	0.805	0.659	0.602	152	80	145	77
iEK1008	0.75	49	0.8	0.832	0.757	0.656	152	80	152	74
iEK1008	0.75	50	0.786	0.84	0.68	0.602	152	80	142	69
iEK1008	0.7	0	0.731	0.768	0.689	0.632	152	80	152	75
iEK1008	0.7	1	0.746	0.79	0.678	0.653	152	80	155	82
iEK1008	0.7	2	0.768	0.81	0.686	0.656	152	80	143	74
iEK1008	0.7	3	0.756	0.805	0.68	0.594	152	80	147	73
iEK1008	0.7	4	0.784	0.827	0.695	0.606	152	80	143	71
iEK1008	0.7	5	0.734	0.739	0.452	0.505	152	80	121	60
iEK1008	0.7	6	0.759	0.779	0.64	0.692	152	80	140	74
iEK1008	0.7	7	0.751	0.807	0.723	0.625	152	80	153	76
iEK1008	0.7	8	0.738	0.777	0.55	0.5	152	80	144	64
iEK1008	0.7	9	0.748	0.818	0.703	0.575	152	80	158	87
iEK1008	0.7	10	0.726	0.792	0.653	0.677	152	80	177	86
iEK1008	0.7	11	0.732	0.779	0.663	0.551	152	80	134	72
iEK1008	0.7	12	0.749	0.779	0.586	0.565	152	80	143	64
iEK1008	0.7	13	0.708	0.725	0.559	0.541	152	80	152	88
iEK1008	0.7	14	0.749	0.788	0.64	0.622	152	80	135	79
iEK1008	0.7	15	0.773	0.812	0.737	0.705	152	80	138	70
iEK1008	0.7	16	0.693	0.724	0.533	0.556	152	80	153	88
iEK1008	0.7	17	0.763	0.792	0.565	0.521	152	80	125	63
iEK1008	0.7	18	0.724	0.759	0.596	0.56	152	80	164	90
iEK1008	0.7	19	0.744	0.804	0.657	0.639	152	80	148	79
iEK1008	0.7	20	0.713	0.746	0.538	0.515	152	80	151	70
iEK1008	0.7	21	0.777	0.839	0.689	0.589	152	80	152	71
iEK1008	0.7	22	0.812	0.859	0.749	0.687	152	80	147	87
iEK1008	0.7	23	0.757	0.776	0.497	0.533	152	80	119	61
iEK1008	0.7	24	0.778	0.821	0.709	0.673	152	80	147	89
iEK1008	0.7	25	0.747	0.797	0.691	0.538	152	80	149	63
iEK1008	0.7	26	0.786	0.811	0.649	0.646	152	80	135	78
iEK1008	0.7	27	0.688	0.754	0.682	0.562	152	80	134	70
iEK1008	0.7	28	0.73	0.783	0.618	0.505	152	80	157	66
iEK1008	0.7	29	0.787	0.826	0.735	0.636	152	80	143	82
iEK1008	0.7	30	0.737	0.763	0.587	0.533	152	80	132	61
iEK1008	0.7	31	0.757	0.782	0.601	0.585	152	80	125	69
iEK1008	0.7	32	0.751	0.785	0.684	0.634	152	80	136	72
iEK1008	0.7	33	0.742	0.786	0.663	0.545	152	80	144	76
iEK1008	0.7	34	0.774	0.821	0.674	0.633	152	80	161	80
iEK1008	0.7	35	0.791	0.826	0.688	0.582	152	80	140	75
iEK1008	0.7	36	0.729	0.778	0.647	0.564	152	80	151	67
iEK1008	0.7	37	0.727	0.769	0.594	0.569	152	80	178	91
iEK1008	0.7	38	0.745	0.787	0.619	0.561	152	80	133	73
iEK1008	0.7	39	0.759	0.817	0.672	0.639	152	80	159	79
iEK1008	0.7	40	0.804	0.844	0.757	0.663	152	80	152	73
iEK1008	0.7	41	0.791	0.827	0.688	0.7	152	80	145	73
iEK1008	0.7	42	0.734	0.777	0.56	0.681	152	80	135	73
iEK1008	0.7	43	0.76	0.823	0.672	0.556	152	80	144	74
iEK1008	0.7	44	0.757	0.819	0.635	0.629	152	80	157	78
iEK1008	0.7	45	0.77	0.81	0.607	0.581	152	80	134	67
iEK1008	0.7	46	0.768	0.811	0.606	0.568	152	80	137	69
iEK1008	0.7	47	0.731	0.772	0.627	0.583	152	80	149	72
iEK1008	0.7	48	0.727	0.754	0.603	0.58	152	80	135	78
iEK1008	0.7	49	0.739	0.793	0.656	0.635	152	80	156	90
iEK1008	0.7	50	0.759	0.793	0.667	0.515	152	80	148	67

## Sheet: iAM_Pb448
_model	percent	permutation	edge_dist	node_dist	source_dist	sink_dist	nsource1	nsink1	nsource2	nsink2
iAM_Pb448	1	0	1	1	1	1	86	45	86	45
iAM_Pb448	1	1	1	1	1	1	86	45	86	45
iAM_Pb448	1	2	1	1	1	1	86	45	86	45
iAM_Pb448	1	3	1	1	1	1	86	45	86	45
iAM_Pb448	1	4	1	1	1	1	86	45	86	45
iAM_Pb448	1	5	1	1	1	1	86	45	86	45
iAM_Pb448	1	6	1	1	1	1	86	45	86	45
iAM_Pb448	1	7	1	1	1	1	86	45	86	45
iAM_Pb448	1	8	1	1	1	1	86	45	86	45
iAM_Pb448	1	9	1	1	1	1	86	45	86	45
iAM_Pb448	1	10	1	1	1	1	86	45	86	45
iAM_Pb448	1	11	1	1	1	1	86	45	86	45
iAM_Pb448	1	12	1	1	1	1	86	45	86	45
iAM_Pb448	1	13	1	1	1	1	86	45	86	45
iAM_Pb448	1	14	1	1	1	1	86	45	86	45
iAM_Pb448	1	15	1	1	1	1	86	45	86	45
iAM_Pb448	1	16	1	1	1	1	86	45	86	45
iAM_Pb448	1	17	1	1	1	1	86	45	86	45
iAM_Pb448	1	18	1	1	1	1	86	45	86	45
iAM_Pb448	1	19	1	1	1	1	86	45	86	45
iAM_Pb448	1	20	1	1	1	1	86	45	86	45
iAM_Pb448	1	21	1	1	1	1	86	45	86	45
iAM_Pb448	1	22	1	1	1	1	86	45	86	45
iAM_Pb448	1	23	1	1	1	1	86	45	86	45
iAM_Pb448	1	24	1	1	1	1	86	45	86	45
iAM_Pb448	1	25	1	1	1	1	86	45	86	45
iAM_Pb448	1	26	1	1	1	1	86	45	86	45
iAM_Pb448	1	27	1	1	1	1	86	45	86	45
iAM_Pb448	1	28	1	1	1	1	86	45	86	45
iAM_Pb448	1	29	1	1	1	1	86	45	86	45
iAM_Pb448	1	30	1	1	1	1	86	45	86	45
iAM_Pb448	1	31	1	1	1	1	86	45	86	45
iAM_Pb448	1	32	1	1	1	1	86	45	86	45
iAM_Pb448	1	33	1	1	1	1	86	45	86	45
iAM_Pb448	1	34	1	1	1	1	86	45	86	45
iAM_Pb448	1	35	1	1	1	1	86	45	86	45
iAM_Pb448	1	36	1	1	1	1	86	45	86	45
iAM_Pb448	1	37	1	1	1	1	86	45	86	45
iAM_Pb448	1	38	1	1	1	1	86	45	86	45
iAM_Pb448	1	39	1	1	1	1	86	45	86	45
iAM_Pb448	1	40	1	1	1	1	86	45	86	45
iAM_Pb448	1	41	1	1	1	1	86	45	86	45
iAM_Pb448	1	42	1	1	1	1	86	45	86	45
iAM_Pb448	1	43	1	1	1	1	86	45	86	45
iAM_Pb448	1	44	1	1	1	1	86	45	86	45
iAM_Pb448	1	45	1	1	1	1	86	45	86	45
iAM_Pb448	1	46	1	1	1	1	86	45	86	45
iAM_Pb448	1	47	1	1	1	1	86	45	86	45
iAM_Pb448	1	48	1	1	1	1	86	45	86	45
iAM_Pb448	1	49	1	1	1	1	86	45	86	45
iAM_Pb448	1	50	1	1	1	1	86	45	86	45
iAM_Pb448	0.95	0	0.704	0.799	0.508	0.492	86	45	98	52
iAM_Pb448	0.95	1	0.759	0.822	0.525	0.5	86	45	97	48
iAM_Pb448	0.95	2	0.757	0.818	0.617	0.508	86	45	100	47
iAM_Pb448	0.95	3	0.732	0.802	0.568	0.492	86	45	99	46
iAM_Pb448	0.95	4	0.728	0.787	0.562	0.467	86	45	89	43
iAM_Pb448	0.95	5	0.701	0.773	0.484	0.463	86	45	98	53
iAM_Pb448	0.95	6	0.673	0.709	0.482	0.459	86	45	83	44
iAM_Pb448	0.95	7	0.737	0.806	0.633	0.582	86	45	92	42
iAM_Pb448	0.95	8	0.733	0.807	0.508	0.6	86	45	92	51
iAM_Pb448	0.95	9	0.761	0.826	0.622	0.527	86	45	94	39
iAM_Pb448	0.95	10	0.664	0.749	0.551	0.523	86	45	97	54
iAM_Pb448	0.95	11	0.72	0.799	0.521	0.554	86	45	98	56
iAM_Pb448	0.95	12	0.734	0.793	0.543	0.516	86	45	93	49
iAM_Pb448	0.95	13	0.756	0.827	0.538	0.541	86	45	94	49
iAM_Pb448	0.95	14	0.676	0.719	0.475	0.421	86	45	88	36
iAM_Pb448	0.95	15	0.748	0.815	0.596	0.483	86	45	88	41
iAM_Pb448	0.95	16	0.783	0.849	0.634	0.698	86	45	97	45
iAM_Pb448	0.95	17	0.739	0.801	0.487	0.541	86	45	91	49
iAM_Pb448	0.95	18	0.641	0.731	0.485	0.5	86	45	107	54
iAM_Pb448	0.95	19	0.766	0.819	0.558	0.542	86	45	90	46
iAM_Pb448	0.95	20	0.711	0.804	0.534	0.443	86	45	92	56
iAM_Pb448	0.95	21	0.72	0.778	0.487	0.477	86	45	91	51
iAM_Pb448	0.95	22	0.697	0.77	0.598	0.484	86	45	101	47
iAM_Pb448	0.95	23	0.721	0.785	0.538	0.541	86	45	94	49
iAM_Pb448	0.95	24	0.748	0.814	0.553	0.517	86	45	91	43
iAM_Pb448	0.95	25	0.735	0.81	0.5	0.617	86	45	88	52
iAM_Pb448	0.95	26	0.709	0.761	0.538	0.525	86	45	94	48
iAM_Pb448	0.95	27	0.766	0.832	0.602	0.603	86	45	87	48
iAM_Pb448	0.95	28	0.663	0.736	0.504	0.525	86	45	90	48
iAM_Pb448	0.95	29	0.702	0.77	0.475	0.459	86	45	91	44
iAM_Pb448	0.95	30	0.654	0.714	0.473	0.435	86	45	79	44
iAM_Pb448	0.95	31	0.808	0.859	0.631	0.625	86	45	95	46
iAM_Pb448	0.95	32	0.719	0.792	0.542	0.548	86	45	99	51
iAM_Pb448	0.95	33	0.775	0.842	0.589	0.5	86	45	92	42
iAM_Pb448	0.95	34	0.699	0.784	0.509	0.5	86	45	89	45
iAM_Pb448	0.95	35	0.707	0.781	0.6	0.557	86	45	90	50
iAM_Pb448	0.95	36	0.637	0.723	0.484	0.493	86	45	104	58
iAM_Pb448	0.95	37	0.667	0.733	0.422	0.523	86	45	96	54
iAM_Pb448	0.95	38	0.764	0.84	0.598	0.632	86	45	93	48
iAM_Pb448	0.95	39	0.757	0.845	0.627	0.63	86	45	93	43
iAM_Pb448	0.95	40	0.707	0.79	0.492	0.514	86	45	102	61
iAM_Pb448	0.95	41	0.768	0.82	0.596	0.552	86	45	88	45
iAM_Pb448	0.95	42	0.751	0.821	0.521	0.525	86	45	95	48
iAM_Pb448	0.95	43	0.793	0.858	0.645	0.6	86	45	90	43
iAM_Pb448	0.95	44	0.759	0.829	0.553	0.516	86	45	91	49
iAM_Pb448	0.95	45	0.707	0.781	0.545	0.523	86	45	104	54
iAM_Pb448	0.95	46	0.738	0.826	0.579	0.516	86	45	94	52
iAM_Pb448	0.95	47	0.757	0.829	0.591	0.508	86	45	89	47
iAM_Pb448	0.95	48	0.677	0.754	0.55	0.55	86	45	100	48
iAM_Pb448	0.95	49	0.636	0.733	0.458	0.523	86	45	105	54
iAM_Pb448	0.95	50	0.64	0.729	0.508	0.463	86	45	104	53
iAM_Pb448	0.9	0	0.741	0.813	0.62	0.6	86	45	89	43
iAM_Pb448	0.9	1	0.619	0.7	0.504	0.6	86	45	105	51
iAM_Pb448	0.9	2	0.694	0.753	0.451	0.565	86	45	91	52
iAM_Pb448	0.9	3	0.702	0.787	0.508	0.508	86	45	95	47
iAM_Pb448	0.9	4	0.724	0.814	0.521	0.524	86	45	98	51
iAM_Pb448	0.9	5	0.705	0.797	0.553	0.542	86	45	91	46
iAM_Pb448	0.9	6	0.601	0.675	0.466	0.408	86	45	106	55
iAM_Pb448	0.9	7	0.725	0.8	0.552	0.547	86	45	94	54
iAM_Pb448	0.9	8	0.676	0.754	0.525	0.5	86	45	94	51
iAM_Pb448	0.9	9	0.625	0.701	0.419	0.464	86	45	107	56
iAM_Pb448	0.9	10	0.7	0.779	0.48	0.485	86	45	99	56
iAM_Pb448	0.9	11	0.72	0.792	0.491	0.466	86	45	87	40
iAM_Pb448	0.9	12	0.624	0.673	0.492	0.516	86	45	96	52
iAM_Pb448	0.9	13	0.733	0.807	0.534	0.55	86	45	92	48
iAM_Pb448	0.9	14	0.681	0.765	0.538	0.5	86	45	94	51
iAM_Pb448	0.9	15	0.638	0.719	0.431	0.452	86	45	110	61
iAM_Pb448	0.9	16	0.703	0.787	0.504	0.597	86	45	90	54
iAM_Pb448	0.9	17	0.729	0.8	0.548	0.525	86	45	92	48
iAM_Pb448	0.9	18	0.72	0.805	0.546	0.464	86	45	98	56
iAM_Pb448	0.9	19	0.643	0.72	0.407	0.5	86	45	104	60
iAM_Pb448	0.9	20	0.675	0.758	0.509	0.5	86	45	86	45
iAM_Pb448	0.9	21	0.72	0.775	0.521	0.508	86	45	95	47
iAM_Pb448	0.9	22	0.617	0.703	0.432	0.5	86	45	103	57
iAM_Pb448	0.9	23	0.623	0.71	0.425	0.414	86	45	105	54
iAM_Pb448	0.9	24	0.722	0.791	0.518	0.554	86	45	84	42
iAM_Pb448	0.9	25	0.628	0.723	0.447	0.444	86	45	105	59
iAM_Pb448	0.9	26	0.729	0.796	0.555	0.569	86	45	85	35
iAM_Pb448	0.9	27	0.623	0.698	0.42	0.463	86	45	100	53
iAM_Pb448	0.9	28	0.747	0.819	0.612	0.47	86	45	101	52
iAM_Pb448	0.9	29	0.636	0.718	0.512	0.426	86	45	97	52
iAM_Pb448	0.9	30	0.748	0.843	0.552	0.525	86	45	94	48
iAM_Pb448	0.9	31	0.613	0.714	0.426	0.389	86	45	108	55
iAM_Pb448	0.9	32	0.684	0.763	0.516	0.524	86	45	99	51
iAM_Pb448	0.9	33	0.663	0.744	0.521	0.556	86	45	95	53
iAM_Pb448	0.9	34	0.723	0.802	0.537	0.565	86	45	100	52
iAM_Pb448	0.9	35	0.731	0.806	0.525	0.469	86	45	97	49
iAM_Pb448	0.9	36	0.637	0.719	0.445	0.485	86	45	99	56
iAM_Pb448	0.9	37	0.698	0.78	0.513	0.569	86	45	94	46
iAM_Pb448	0.9	38	0.697	0.783	0.546	0.406	86	45	98	45
iAM_Pb448	0.9	39	0.724	0.789	0.517	0.429	86	45	90	45
iAM_Pb448	0.9	40	0.681	0.747	0.517	0.542	86	45	90	46
iAM_Pb448	0.9	41	0.671	0.739	0.484	0.452	86	45	95	45
iAM_Pb448	0.9	42	0.62	0.708	0.492	0.457	86	45	102	57
iAM_Pb448	0.9	43	0.75	0.819	0.602	0.603	86	45	95	48
iAM_Pb448	0.9	44	0.612	0.687	0.422	0.408	86	45	106	55
iAM_Pb448	0.9	45	0.704	0.779	0.584	0.559	86	45	93	47
iAM_Pb448	0.9	46	0.719	0.779	0.541	0.508	86	45	102	50
iAM_Pb448	0.9	47	0.631	0.718	0.431	0.522	86	45	100	57
iAM_Pb448	0.9	48	0.705	0.769	0.483	0.422	86	45	92	46
iAM_Pb448	0.9	49	0.728	0.81	0.513	0.548	86	45	88	51
iAM_Pb448	0.9	50	0.657	0.709	0.427	0.424	86	45	91	49
iAM_Pb448	0.85	0	0.742	0.823	0.543	0.533	86	45	93	47
iAM_Pb448	0.85	1	0.663	0.727	0.545	0.517	86	45	87	43
iAM_Pb448	0.85	2	0.723	0.799	0.558	0.444	86	45	90	46
iAM_Pb448	0.85	3	0.733	0.813	0.577	0.579	86	45	89	45
iAM_Pb448	0.85	4	0.722	0.791	0.564	0.475	86	45	97	45
iAM_Pb448	0.85	5	0.72	0.81	0.522	0.552	86	45	89	45
iAM_Pb448	0.85	6	0.726	0.8	0.52	0.571	86	45	101	54
iAM_Pb448	0.85	7	0.77	0.866	0.62	0.533	86	45	89	47
iAM_Pb448	0.85	8	0.686	0.777	0.598	0.5	86	45	93	51
iAM_Pb448	0.85	9	0.661	0.742	0.492	0.439	86	45	99	50
iAM_Pb448	0.85	10	0.718	0.777	0.564	0.477	86	45	97	51
iAM_Pb448	0.85	11	0.7	0.781	0.525	0.55	86	45	94	48
iAM_Pb448	0.85	12	0.68	0.751	0.457	0.446	86	45	102	49
iAM_Pb448	0.85	13	0.681	0.746	0.466	0.484	86	45	87	50
iAM_Pb448	0.85	14	0.724	0.807	0.613	0.533	86	45	85	47
iAM_Pb448	0.85	15	0.694	0.79	0.535	0.508	86	45	89	53
iAM_Pb448	0.85	16	0.597	0.642	0.421	0.426	86	45	76	42
iAM_Pb448	0.85	17	0.629	0.721	0.488	0.478	86	45	103	57
iAM_Pb448	0.85	18	0.687	0.758	0.508	0.382	86	45	98	49
iAM_Pb448	0.85	19	0.643	0.709	0.407	0.466	86	45	87	40
iAM_Pb448	0.85	20	0.707	0.799	0.513	0.5	86	45	91	45
iAM_Pb448	0.85	21	0.643	0.726	0.448	0.435	86	45	95	54
iAM_Pb448	0.85	22	0.651	0.723	0.525	0.485	86	45	97	53
iAM_Pb448	0.85	23	0.663	0.741	0.479	0.476	86	45	93	48
iAM_Pb448	0.85	24	0.71	0.786	0.48	0.492	86	45	96	49
iAM_Pb448	0.85	25	0.657	0.742	0.512	0.475	86	45	97	45
iAM_Pb448	0.85	26	0.694	0.762	0.549	0.533	86	45	89	47
iAM_Pb448	0.85	27	0.71	0.788	0.479	0.534	86	45	90	44
iAM_Pb448	0.85	28	0.616	0.686	0.464	0.414	86	45	75	37
iAM_Pb448	0.85	29	0.692	0.77	0.492	0.469	86	45	96	49
iAM_Pb448	0.85	30	0.643	0.738	0.504	0.567	86	45	93	49
iAM_Pb448	0.85	31	0.665	0.747	0.43	0.526	86	45	87	42
iAM_Pb448	0.85	32	0.65	0.701	0.509	0.483	86	45	83	41
iAM_Pb448	0.85	33	0.694	0.785	0.48	0.471	86	45	99	55
iAM_Pb448	0.85	34	0.705	0.766	0.483	0.524	86	45	89	51
iAM_Pb448	0.85	35	0.611	0.705	0.416	0.405	86	45	108	59
iAM_Pb448	0.85	36	0.682	0.777	0.508	0.484	86	45	95	47
iAM_Pb448	0.85	37	0.62	0.724	0.448	0.425	86	45	108	59
iAM_Pb448	0.85	38	0.67	0.759	0.484	0.508	86	45	95	53
iAM_Pb448	0.85	39	0.634	0.726	0.468	0.471	86	45	96	55
iAM_Pb448	0.85	40	0.614	0.678	0.422	0.475	86	45	79	42
iAM_Pb448	0.85	41	0.74	0.813	0.58	0.564	86	45	91	41
iAM_Pb448	0.85	42	0.713	0.776	0.483	0.492	86	45	92	43
iAM_Pb448	0.85	43	0.716	0.781	0.504	0.5	86	45	93	48
iAM_Pb448	0.85	44	0.674	0.753	0.513	0.426	86	45	88	52
iAM_Pb448	0.85	45	0.647	0.704	0.522	0.477	86	45	89	51
iAM_Pb448	0.85	46	0.716	0.799	0.504	0.483	86	45	90	44
iAM_Pb448	0.85	47	0.656	0.73	0.488	0.508	86	45	94	44
iAM_Pb448	0.85	48	0.749	0.812	0.559	0.544	86	45	87	43
iAM_Pb448	0.85	49	0.69	0.777	0.492	0.508	86	45	99	50
iAM_Pb448	0.85	50	0.623	0.707	0.455	0.486	86	45	106	65
iAM_Pb448	0.8	0	0.613	0.717	0.475	0.507	86	45	91	56
iAM_Pb448	0.8	1	0.69	0.788	0.517	0.435	86	45	90	44
iAM_Pb448	0.8	2	0.615	0.687	0.525	0.547	86	45	94	54
iAM_Pb448	0.8	3	0.707	0.767	0.508	0.413	86	45	92	44
iAM_Pb448	0.8	4	0.691	0.774	0.525	0.525	86	45	97	48
iAM_Pb448	0.8	5	0.61	0.683	0.4	0.409	86	45	96	48
iAM_Pb448	0.8	6	0.704	0.788	0.596	0.586	86	45	96	47
iAM_Pb448	0.8	7	0.683	0.749	0.53	0.484	86	45	93	47
iAM_Pb448	0.8	8	0.686	0.773	0.508	0.485	86	45	92	53
iAM_Pb448	0.8	9	0.684	0.759	0.513	0.5	86	45	94	48
iAM_Pb448	0.8	10	0.65	0.75	0.534	0.375	86	45	92	43
iAM_Pb448	0.8	11	0.675	0.754	0.508	0.53	86	45	98	56
iAM_Pb448	0.8	12	0.688	0.773	0.496	0.492	86	45	89	52
iAM_Pb448	0.8	13	0.721	0.783	0.602	0.525	86	45	95	48
iAM_Pb448	0.8	14	0.592	0.696	0.431	0.39	86	45	110	62
iAM_Pb448	0.8	15	0.69	0.78	0.475	0.5	86	45	88	48
iAM_Pb448	0.8	16	0.634	0.708	0.56	0.54	86	45	95	52
iAM_Pb448	0.8	17	0.563	0.643	0.418	0.438	86	45	104	60
iAM_Pb448	0.8	18	0.661	0.736	0.504	0.467	86	45	93	43
iAM_Pb448	0.8	19	0.692	0.79	0.53	0.4	86	45	93	46
iAM_Pb448	0.8	20	0.692	0.759	0.516	0.557	86	45	102	50
iAM_Pb448	0.8	21	0.681	0.774	0.529	0.562	86	45	99	55
iAM_Pb448	0.8	22	0.678	0.77	0.415	0.456	86	45	98	54
iAM_Pb448	0.8	23	0.702	0.785	0.513	0.533	86	45	94	47
iAM_Pb448	0.8	24	0.681	0.768	0.455	0.453	86	45	93	48
iAM_Pb448	0.8	25	0.711	0.781	0.483	0.47	86	45	92	52
iAM_Pb448	0.8	26	0.606	0.698	0.524	0.464	86	45	103	56
iAM_Pb448	0.8	27	0.699	0.788	0.434	0.47	86	45	99	52
iAM_Pb448	0.8	28	0.728	0.775	0.482	0.509	86	45	83	41
iAM_Pb448	0.8	29	0.68	0.783	0.48	0.477	86	45	102	51
iAM_Pb448	0.8	30	0.703	0.788	0.479	0.531	86	45	93	53
iAM_Pb448	0.8	31	0.633	0.717	0.455	0.478	86	45	90	54
iAM_Pb448	0.8	32	0.599	0.683	0.475	0.486	86	45	94	62
iAM_Pb448	0.8	33	0.675	0.781	0.536	0.4	86	45	86	46
iAM_Pb448	0.8	34	0.673	0.763	0.492	0.449	86	45	99	55
iAM_Pb448	0.8	35	0.659	0.73	0.487	0.429	86	45	91	55
iAM_Pb448	0.8	36	0.58	0.623	0.454	0.403	86	45	87	42
iAM_Pb448	0.8	37	0.572	0.618	0.376	0.353	86	45	86	47
iAM_Pb448	0.8	38	0.697	0.759	0.483	0.5	86	45	86	39
iAM_Pb448	0.8	39	0.641	0.712	0.433	0.419	86	45	86	43
iAM_Pb448	0.8	40	0.697	0.766	0.573	0.583	86	45	87	50
iAM_Pb448	0.8	41	0.68	0.75	0.509	0.422	86	45	86	46
iAM_Pb448	0.8	42	0.612	0.703	0.435	0.456	86	45	102	54
iAM_Pb448	0.8	43	0.717	0.792	0.504	0.581	86	45	96	53
iAM_Pb448	0.8	44	0.627	0.695	0.432	0.465	86	45	103	59
iAM_Pb448	0.8	45	0.678	0.758	0.46	0.448	86	45	95	52
iAM_Pb448	0.8	46	0.677	0.776	0.607	0.463	86	45	94	53
iAM_Pb448	0.8	47	0.746	0.832	0.611	0.536	86	45	88	41
iAM_Pb448	0.8	48	0.693	0.759	0.521	0.426	86	45	92	42
iAM_Pb448	0.8	49	0.645	0.741	0.477	0.375	86	45	103	54
iAM_Pb448	0.8	50	0.687	0.784	0.508	0.492	86	45	101	52
iAM_Pb448	0.75	0	0.66	0.75	0.475	0.532	86	45	94	50
iAM_Pb448	0.75	1	0.736	0.837	0.54	0.466	86	45	88	40
iAM_Pb448	0.75	2	0.663	0.741	0.534	0.455	86	45	95	51
iAM_Pb448	0.75	3	0.638	0.711	0.48	0.443	86	45	96	43
iAM_Pb448	0.75	4	0.654	0.739	0.5	0.373	86	45	100	47
iAM_Pb448	0.75	5	0.686	0.783	0.551	0.5	86	45	97	51
iAM_Pb448	0.75	6	0.663	0.741	0.543	0.46	86	45	93	47
iAM_Pb448	0.75	7	0.568	0.687	0.445	0.493	86	45	112	55
iAM_Pb448	0.75	8	0.574	0.678	0.472	0.405	86	45	95	59
iAM_Pb448	0.75	9	0.626	0.701	0.416	0.483	86	45	91	44
iAM_Pb448	0.75	10	0.721	0.776	0.526	0.508	86	45	91	50
iAM_Pb448	0.75	11	0.64	0.713	0.508	0.508	86	45	95	47
iAM_Pb448	0.75	12	0.669	0.735	0.492	0.508	86	45	99	44
iAM_Pb448	0.75	13	0.652	0.726	0.496	0.55	86	45	95	48
iAM_Pb448	0.75	14	0.631	0.702	0.504	0.5	86	45	99	48
iAM_Pb448	0.75	15	0.672	0.763	0.48	0.471	86	45	102	58
iAM_Pb448	0.75	16	0.638	0.736	0.465	0.462	86	45	100	50
iAM_Pb448	0.75	17	0.65	0.746	0.479	0.484	86	45	87	47
iAM_Pb448	0.75	18	0.689	0.751	0.433	0.523	86	45	96	54
iAM_Pb448	0.75	19	0.68	0.781	0.423	0.508	86	45	89	53
iAM_Pb448	0.75	20	0.58	0.669	0.432	0.435	86	45	103	54
iAM_Pb448	0.75	21	0.607	0.702	0.459	0.408	86	45	92	55
iAM_Pb448	0.75	22	0.709	0.781	0.546	0.525	86	45	98	48
iAM_Pb448	0.75	23	0.654	0.719	0.5	0.5	86	45	85	42
iAM_Pb448	0.75	24	0.63	0.718	0.525	0.47	86	45	97	52
iAM_Pb448	0.75	25	0.591	0.654	0.429	0.508	86	45	84	47
iAM_Pb448	0.75	26	0.616	0.716	0.548	0.403	86	45	92	42
iAM_Pb448	0.75	27	0.699	0.778	0.536	0.446	86	45	86	36
iAM_Pb448	0.75	28	0.633	0.724	0.492	0.517	86	45	102	46
iAM_Pb448	0.75	29	0.668	0.745	0.547	0.429	86	45	78	35
iAM_Pb448	0.75	30	0.672	0.74	0.447	0.413	86	45	92	44
iAM_Pb448	0.75	31	0.636	0.749	0.445	0.475	86	45	86	42
iAM_Pb448	0.75	32	0.665	0.75	0.488	0.5	86	45	94	51
iAM_Pb448	0.75	33	0.62	0.709	0.533	0.476	86	45	98	48
iAM_Pb448	0.75	34	0.673	0.758	0.586	0.435	86	45	90	44
iAM_Pb448	0.75	35	0.598	0.686	0.47	0.456	86	45	108	54
iAM_Pb448	0.75	36	0.592	0.672	0.45	0.414	86	45	104	54
iAM_Pb448	0.75	37	0.642	0.735	0.454	0.508	86	45	87	47
iAM_Pb448	0.75	38	0.644	0.72	0.492	0.406	86	45	93	45
iAM_Pb448	0.75	39	0.601	0.69	0.488	0.424	86	45	97	49
iAM_Pb448	0.75	40	0.629	0.712	0.438	0.419	86	45	88	43
iAM_Pb448	0.75	41	0.572	0.659	0.441	0.369	86	45	84	44
iAM_Pb448	0.75	42	0.617	0.709	0.475	0.471	86	45	91	58
iAM_Pb448	0.75	43	0.632	0.708	0.538	0.446	86	45	94	49
iAM_Pb448	0.75	44	0.555	0.617	0.454	0.394	86	45	87	47
iAM_Pb448	0.75	45	0.648	0.726	0.457	0.477	86	45	83	51
iAM_Pb448	0.75	46	0.636	0.748	0.547	0.517	86	45	95	46
iAM_Pb448	0.75	47	0.666	0.742	0.562	0.542	86	45	89	46
iAM_Pb448	0.75	48	0.635	0.693	0.532	0.467	86	45	84	43
iAM_Pb448	0.75	49	0.591	0.679	0.408	0.435	86	45	90	54
iAM_Pb448	0.75	50	0.616	0.719	0.484	0.5	86	45	101	54
iAM_Pb448	0.7	0	0.643	0.733	0.466	0.446	86	45	84	49
iAM_Pb448	0.7	1	0.638	0.748	0.513	0.435	86	45	88	44
iAM_Pb448	0.7	2	0.626	0.713	0.48	0.394	86	45	99	47
iAM_Pb448	0.7	3	0.621	0.688	0.496	0.415	86	45	92	47
iAM_Pb448	0.7	4	0.613	0.705	0.532	0.444	86	45	84	46
iAM_Pb448	0.7	5	0.67	0.749	0.487	0.419	86	45	91	43
iAM_Pb448	0.7	6	0.681	0.796	0.488	0.5	86	45	97	51
iAM_Pb448	0.7	7	0.604	0.702	0.467	0.426	86	45	90	52
iAM_Pb448	0.7	8	0.623	0.732	0.513	0.441	86	45	91	53
iAM_Pb448	0.7	9	0.647	0.727	0.433	0.462	86	45	96	50
iAM_Pb448	0.7	10	0.643	0.729	0.522	0.467	86	45	89	43
iAM_Pb448	0.7	11	0.606	0.685	0.395	0.42	86	45	87	53
iAM_Pb448	0.7	12	0.568	0.621	0.432	0.419	86	45	83	43
iAM_Pb448	0.7	13	0.606	0.706	0.556	0.508	86	45	96	50
iAM_Pb448	0.7	14	0.617	0.696	0.454	0.411	86	45	87	34
iAM_Pb448	0.7	15	0.647	0.74	0.508	0.448	86	45	92	52
iAM_Pb448	0.7	16	0.625	0.737	0.444	0.456	86	45	96	54
iAM_Pb448	0.7	17	0.653	0.734	0.449	0.467	86	45	85	43
iAM_Pb448	0.7	18	0.58	0.664	0.406	0.397	86	45	108	64
iAM_Pb448	0.7	19	0.62	0.692	0.504	0.492	86	45	93	52
iAM_Pb448	0.7	20	0.652	0.734	0.5	0.492	86	45	97	52
iAM_Pb448	0.7	21	0.637	0.744	0.518	0.468	86	45	87	46
iAM_Pb448	0.7	22	0.64	0.738	0.462	0.397	86	45	104	43
iAM_Pb448	0.7	23	0.603	0.711	0.519	0.424	86	45	78	39
iAM_Pb448	0.7	24	0.605	0.682	0.439	0.419	86	45	78	43
iAM_Pb448	0.7	25	0.618	0.685	0.421	0.479	86	45	103	63
iAM_Pb448	0.7	26	0.542	0.644	0.436	0.371	86	45	105	51
iAM_Pb448	0.7	27	0.669	0.763	0.452	0.413	86	45	97	44
iAM_Pb448	0.7	28	0.684	0.759	0.535	0.452	86	45	89	45
iAM_Pb448	0.7	29	0.647	0.749	0.483	0.422	86	45	92	46
iAM_Pb448	0.7	30	0.634	0.706	0.456	0.493	86	45	96	55
iAM_Pb448	0.7	31	0.54	0.612	0.459	0.288	86	45	73	31
iAM_Pb448	0.7	32	0.657	0.739	0.496	0.531	86	45	98	53
iAM_Pb448	0.7	33	0.599	0.692	0.5	0.444	86	45	94	46
iAM_Pb448	0.7	34	0.56	0.655	0.42	0.419	86	45	110	60
iAM_Pb448	0.7	35	0.666	0.763	0.496	0.46	86	45	98	47
iAM_Pb448	0.7	36	0.674	0.75	0.535	0.45	86	45	89	42
iAM_Pb448	0.7	37	0.613	0.701	0.402	0.47	86	45	92	52
iAM_Pb448	0.7	38	0.604	0.681	0.478	0.491	86	45	84	40
iAM_Pb448	0.7	39	0.646	0.745	0.478	0.438	86	45	84	47
iAM_Pb448	0.7	40	0.593	0.664	0.483	0.484	86	45	89	47
iAM_Pb448	0.7	41	0.63	0.714	0.377	0.368	86	45	93	48
iAM_Pb448	0.7	42	0.599	0.684	0.483	0.567	86	45	86	49
iAM_Pb448	0.7	43	0.664	0.754	0.496	0.492	86	45	95	43
iAM_Pb448	0.7	44	0.617	0.712	0.455	0.408	86	45	93	55
iAM_Pb448	0.7	45	0.541	0.622	0.394	0.358	86	45	91	46
iAM_Pb448	0.7	46	0.646	0.725	0.579	0.355	86	45	83	39
iAM_Pb448	0.7	47	0.565	0.653	0.434	0.444	86	45	89	46
iAM_Pb448	0.7	48	0.65	0.71	0.382	0.467	86	45	84	43
iAM_Pb448	0.7	49	0.657	0.753	0.48	0.422	86	45	96	46
iAM_Pb448	0.7	50	0.621	0.711	0.509	0.59	86	45	89	52

## Sheet: iCN900
model	percent	permutation	edge_dist	node_dist	source_dist	sink_dist	nsource1	nsink1	nsource2	nsink2
iCN900	1	0	1	1	1	1	173	83	173	83
iCN900	1	1	1	1	1	1	173	83	173	83
iCN900	1	2	1	1	1	1	173	83	173	83
iCN900	1	3	1	1	1	1	173	83	173	83
iCN900	1	4	1	1	1	1	173	83	173	83
iCN900	1	5	1	1	1	1	173	83	173	83
iCN900	1	6	1	1	1	1	173	83	173	83
iCN900	1	7	1	1	1	1	173	83	173	83
iCN900	1	8	1	1	1	1	173	83	173	83
iCN900	1	9	1	1	1	1	173	83	173	83
iCN900	1	10	1	1	1	1	173	83	173	83
iCN900	1	11	1	1	1	1	173	83	173	83
iCN900	1	12	1	1	1	1	173	83	173	83
iCN900	1	13	1	1	1	1	173	83	173	83
iCN900	1	14	1	1	1	1	173	83	173	83
iCN900	1	15	1	1	1	1	173	83	173	83
iCN900	1	16	1	1	1	1	173	83	173	83
iCN900	1	17	1	1	1	1	173	83	173	83
iCN900	1	18	1	1	1	1	173	83	173	83
iCN900	1	19	1	1	1	1	173	83	173	83
iCN900	1	20	1	1	1	1	173	83	173	83
iCN900	1	21	1	1	1	1	173	83	173	83
iCN900	1	22	1	1	1	1	173	83	173	83
iCN900	1	23	1	1	1	1	173	83	173	83
iCN900	1	24	1	1	1	1	173	83	173	83
iCN900	1	25	1	1	1	1	173	83	173	83
iCN900	1	26	1	1	1	1	173	83	173	83
iCN900	1	27	1	1	1	1	173	83	173	83
iCN900	1	28	1	1	1	1	173	83	173	83
iCN900	1	29	1	1	1	1	173	83	173	83
iCN900	1	30	1	1	1	1	173	83	173	83
iCN900	1	31	1	1	1	1	173	83	173	83
iCN900	1	32	1	1	1	1	173	83	173	83
iCN900	1	33	1	1	1	1	173	83	173	83
iCN900	1	34	1	1	1	1	173	83	173	83
iCN900	1	35	1	1	1	1	173	83	173	83
iCN900	1	36	1	1	1	1	173	83	173	83
iCN900	1	37	1	1	1	1	173	83	173	83
iCN900	1	38	1	1	1	1	173	83	173	83
iCN900	1	39	1	1	1	1	173	83	173	83
iCN900	1	40	1	1	1	1	173	83	173	83
iCN900	1	41	1	1	1	1	173	83	173	83
iCN900	1	42	1	1	1	1	173	83	173	83
iCN900	1	43	1	1	1	1	173	83	173	83
iCN900	1	44	1	1	1	1	173	83	173	83
iCN900	1	45	1	1	1	1	173	83	173	83
iCN900	1	46	1	1	1	1	173	83	173	83
iCN900	1	47	1	1	1	1	173	83	173	83
iCN900	1	48	1	1	1	1	173	83	173	83
iCN900	1	49	1	1	1	1	173	83	173	83
iCN900	1	50	1	1	1	1	173	83	173	83
iCN900	0.95	0	0.888	0.924	0.812	0.765	173	83	175	90
iCN900	0.95	1	0.786	0.806	0.722	0.658	173	83	199	111
iCN900	0.95	2	0.884	0.917	0.815	0.806	173	83	170	85
iCN900	0.95	3	0.808	0.813	0.727	0.67	173	83	200	109
iCN900	0.95	4	0.876	0.914	0.821	0.809	173	83	173	87
iCN900	0.95	5	0.873	0.894	0.811	0.817	173	83	171	86
iCN900	0.95	6	0.779	0.797	0.694	0.653	173	83	203	112
iCN900	0.95	7	0.796	0.794	0.687	0.638	173	83	193	107
iCN900	0.95	8	0.884	0.912	0.816	0.819	173	83	172	88
iCN900	0.95	9	0.788	0.795	0.673	0.644	173	83	195	111
iCN900	0.95	10	0.881	0.907	0.849	0.837	173	83	171	86
iCN900	0.95	11	0.916	0.94	0.875	0.832	173	83	172	91
iCN900	0.95	12	0.886	0.913	0.818	0.824	173	83	167	83
iCN900	0.95	13	0.883	0.919	0.864	0.846	173	83	170	85
iCN900	0.95	14	0.882	0.914	0.817	0.846	173	83	174	85
iCN900	0.95	15	0.788	0.797	0.692	0.639	173	83	206	112
iCN900	0.95	16	0.893	0.918	0.783	0.758	173	83	180	91
iCN900	0.95	17	0.777	0.79	0.746	0.627	173	83	199	109
iCN900	0.95	18	0.903	0.925	0.845	0.809	173	83	172	87
iCN900	0.95	19	0.916	0.942	0.864	0.853	173	83	170	93
iCN900	0.95	20	0.896	0.912	0.81	0.811	173	83	180	89
iCN900	0.95	21	0.801	0.806	0.697	0.649	173	83	202	105
iCN900	0.95	22	0.892	0.915	0.82	0.851	173	83	180	91
iCN900	0.95	23	0.891	0.918	0.842	0.815	173	83	177	84
iCN900	0.95	24	0.812	0.823	0.694	0.667	173	83	203	102
iCN900	0.95	25	0.789	0.794	0.685	0.655	173	83	201	104
iCN900	0.95	26	0.788	0.801	0.65	0.644	173	83	200	111
iCN900	0.95	27	0.787	0.797	0.694	0.613	173	83	203	109
iCN900	0.95	28	0.775	0.788	0.662	0.613	173	83	206	109
iCN900	0.95	29	0.78	0.791	0.661	0.649	173	83	199	105
iCN900	0.95	30	0.872	0.907	0.819	0.809	173	83	178	87
iCN900	0.95	31	0.785	0.797	0.7	0.597	173	83	206	115
iCN900	0.95	32	0.888	0.914	0.846	0.796	173	83	174	84
iCN900	0.95	33	0.78	0.795	0.707	0.632	173	83	206	108
iCN900	0.95	34	0.797	0.811	0.689	0.632	173	83	197	108
iCN900	0.95	35	0.773	0.786	0.661	0.615	173	83	209	114
iCN900	0.95	36	0.887	0.905	0.835	0.794	173	83	172	91
iCN900	0.95	37	0.909	0.93	0.82	0.888	173	83	171	85
iCN900	0.95	38	0.777	0.785	0.682	0.647	173	83	202	108
iCN900	0.95	39	0.895	0.928	0.843	0.837	173	83	179	86
iCN900	0.95	40	0.889	0.922	0.87	0.848	173	83	171	87
iCN900	0.95	41	0.757	0.777	0.679	0.61	173	83	198	107
iCN900	0.95	42	0.91	0.936	0.856	0.867	173	83	174	85
iCN900	0.95	43	0.884	0.907	0.805	0.798	173	83	179	86
iCN900	0.95	44	0.877	0.906	0.828	0.856	173	83	167	84
iCN900	0.95	45	0.891	0.915	0.812	0.806	173	83	164	85
iCN900	0.95	46	0.913	0.943	0.87	0.821	173	83	171	90
iCN900	0.95	47	0.797	0.804	0.68	0.6	173	83	200	109
iCN900	0.95	48	0.784	0.791	0.696	0.639	173	83	207	112
iCN900	0.95	49	0.885	0.913	0.815	0.817	173	83	170	86
iCN900	0.95	50	0.782	0.789	0.689	0.65	173	83	212	110
iCN900	0.9	0	0.88	0.914	0.786	0.703	173	83	177	89
iCN900	0.9	1	0.846	0.865	0.796	0.789	173	83	179	87
iCN900	0.9	2	0.912	0.944	0.89	0.879	173	83	171	88
iCN900	0.9	3	0.854	0.885	0.792	0.776	173	83	171	91
iCN900	0.9	4	0.88	0.909	0.786	0.815	173	83	177	84
iCN900	0.9	5	0.871	0.912	0.82	0.755	173	83	171	89
iCN900	0.9	6	0.853	0.883	0.797	0.786	173	83	181	92
iCN900	0.9	7	0.852	0.882	0.824	0.777	173	83	170	84
iCN900	0.9	8	0.9	0.922	0.849	0.826	173	83	171	85
iCN900	0.9	9	0.889	0.923	0.826	0.867	173	83	163	85
iCN900	0.9	10	0.774	0.784	0.658	0.568	173	83	205	113
iCN900	0.9	11	0.903	0.923	0.849	0.828	173	83	169	87
iCN900	0.9	12	0.889	0.928	0.829	0.809	173	83	169	87
iCN900	0.9	13	0.854	0.89	0.847	0.815	173	83	165	84
iCN900	0.9	14	0.896	0.93	0.84	0.815	173	83	171	84
iCN900	0.9	15	0.882	0.924	0.826	0.83	173	83	174	89
iCN900	0.9	16	0.868	0.901	0.785	0.856	173	83	168	84
iCN900	0.9	17	0.886	0.911	0.826	0.755	173	83	174	89
iCN900	0.9	18	0.881	0.914	0.812	0.781	173	83	164	88
iCN900	0.9	19	0.881	0.91	0.851	0.815	173	83	175	84
iCN900	0.9	20	0.773	0.782	0.683	0.617	173	83	204	111
iCN900	0.9	21	0.872	0.895	0.822	0.846	173	83	164	85
iCN900	0.9	22	0.869	0.907	0.833	0.848	173	83	168	87
iCN900	0.9	23	0.891	0.922	0.832	0.789	173	83	166	87
iCN900	0.9	24	0.898	0.934	0.818	0.828	173	83	167	87
iCN900	0.9	25	0.881	0.911	0.804	0.798	173	83	177	86
iCN900	0.9	26	0.778	0.792	0.679	0.632	173	83	203	103
iCN900	0.9	27	0.879	0.913	0.846	0.813	173	83	174	82
iCN900	0.9	28	0.776	0.789	0.671	0.617	173	83	203	103
iCN900	0.9	29	0.783	0.801	0.708	0.635	173	83	201	105
iCN900	0.9	30	0.847	0.891	0.82	0.758	173	83	171	84
iCN900	0.9	31	0.855	0.903	0.799	0.785	173	83	167	83
iCN900	0.9	32	0.876	0.905	0.798	0.768	173	83	165	85
iCN900	0.9	33	0.881	0.91	0.79	0.833	173	83	176	93
iCN900	0.9	34	0.831	0.875	0.805	0.752	173	83	179	94
iCN900	0.9	35	0.887	0.915	0.823	0.849	173	83	177	89
iCN900	0.9	36	0.871	0.898	0.796	0.753	173	83	170	87
iCN900	0.9	37	0.876	0.904	0.808	0.86	173	83	176	90
iCN900	0.9	38	0.775	0.79	0.71	0.678	173	83	193	110
iCN900	0.9	39	0.765	0.778	0.686	0.598	173	83	203	104
iCN900	0.9	40	0.862	0.891	0.828	0.83	173	83	178	89
iCN900	0.9	41	0.89	0.927	0.856	0.802	173	83	174	90
iCN900	0.9	42	0.865	0.903	0.828	0.791	173	83	178	80
iCN900	0.9	43	0.873	0.889	0.796	0.745	173	83	170	88
iCN900	0.9	44	0.756	0.781	0.645	0.614	173	83	212	101
iCN900	0.9	45	0.777	0.794	0.686	0.625	173	83	198	112
iCN900	0.9	46	0.863	0.921	0.814	0.78	173	83	179	79
iCN900	0.9	47	0.789	0.806	0.673	0.661	173	83	200	103
iCN900	0.9	48	0.856	0.881	0.788	0.776	173	83	172	91
iCN900	0.9	49	0.797	0.813	0.695	0.65	173	83	200	110
iCN900	0.9	50	0.88	0.91	0.791	0.791	173	83	178	80
iCN900	0.85	0	0.856	0.91	0.812	0.804	173	83	175	83
iCN900	0.85	1	0.757	0.789	0.688	0.644	173	83	195	111
iCN900	0.85	2	0.758	0.782	0.676	0.569	173	83	199	110
iCN900	0.85	3	0.834	0.872	0.813	0.765	173	83	186	90
iCN900	0.85	4	0.767	0.794	0.693	0.642	173	83	196	114
iCN900	0.85	5	0.852	0.896	0.814	0.817	173	83	168	86
iCN900	0.85	6	0.858	0.887	0.778	0.811	173	83	179	89
iCN900	0.85	7	0.861	0.897	0.804	0.815	173	83	177	84
iCN900	0.85	8	0.766	0.785	0.655	0.597	173	83	201	107
iCN900	0.85	9	0.762	0.785	0.637	0.624	173	83	192	107
iCN900	0.85	10	0.852	0.894	0.781	0.765	173	83	176	90
iCN900	0.85	11	0.866	0.902	0.761	0.804	173	83	188	92
iCN900	0.85	12	0.767	0.781	0.68	0.632	173	83	195	108
iCN900	0.85	13	0.811	0.846	0.812	0.823	173	83	184	92
iCN900	0.85	14	0.834	0.861	0.735	0.758	173	83	167	91
iCN900	0.85	15	0.875	0.907	0.799	0.798	173	83	176	86
iCN900	0.85	16	0.834	0.86	0.663	0.713	173	83	168	90
iCN900	0.85	17	0.857	0.905	0.821	0.796	173	83	182	84
iCN900	0.85	18	0.858	0.893	0.81	0.786	173	83	169	92
iCN900	0.85	19	0.826	0.875	0.761	0.753	173	83	181	80
iCN900	0.85	20	0.832	0.88	0.804	0.777	173	83	177	84
iCN900	0.85	21	0.746	0.777	0.651	0.556	173	83	205	113
iCN900	0.85	22	0.85	0.875	0.789	0.745	173	83	174	88
iCN900	0.85	23	0.842	0.881	0.789	0.747	173	83	167	83
iCN900	0.85	24	0.872	0.903	0.809	0.787	173	83	178	85
iCN900	0.85	25	0.818	0.869	0.759	0.784	173	83	184	90
iCN900	0.85	26	0.775	0.792	0.673	0.65	173	83	195	110
iCN900	0.85	27	0.872	0.898	0.803	0.819	173	83	175	88
iCN900	0.85	28	0.856	0.904	0.812	0.806	173	83	173	85
iCN900	0.85	29	0.838	0.882	0.793	0.758	173	83	173	84
iCN900	0.85	30	0.864	0.9	0.798	0.777	173	83	174	84
iCN900	0.85	31	0.759	0.779	0.66	0.622	173	83	184	110
iCN900	0.85	32	0.846	0.881	0.753	0.747	173	83	160	90
iCN900	0.85	33	0.864	0.906	0.803	0.789	173	83	166	78
iCN900	0.85	34	0.853	0.905	0.866	0.771	173	83	174	87
iCN900	0.85	35	0.833	0.874	0.796	0.768	173	83	170	85
iCN900	0.85	36	0.764	0.79	0.677	0.603	173	83	201	111
iCN900	0.85	37	0.859	0.888	0.79	0.732	173	83	176	85
iCN900	0.85	38	0.775	0.793	0.67	0.597	173	83	211	107
iCN900	0.85	39	0.749	0.77	0.668	0.615	173	83	209	106
iCN900	0.85	40	0.839	0.889	0.781	0.792	173	83	169	89
iCN900	0.85	41	0.832	0.867	0.749	0.707	173	83	182	86
iCN900	0.85	42	0.838	0.89	0.81	0.849	173	83	169	89
iCN900	0.85	43	0.872	0.905	0.803	0.758	173	83	175	91
iCN900	0.85	44	0.793	0.81	0.667	0.64	173	83	197	104
iCN900	0.85	45	0.848	0.89	0.793	0.826	173	83	182	85
iCN900	0.85	46	0.861	0.896	0.801	0.784	173	83	171	90
iCN900	0.85	47	0.769	0.794	0.67	0.631	173	83	186	98
iCN900	0.85	48	0.862	0.892	0.818	0.811	173	83	176	89
iCN900	0.85	49	0.779	0.804	0.649	0.621	173	83	203	105
iCN900	0.85	50	0.859	0.895	0.786	0.823	173	83	177	92
iCN900	0.8	0	0.859	0.896	0.797	0.772	173	83	172	80
iCN900	0.8	1	0.745	0.767	0.634	0.567	173	83	198	105
iCN900	0.8	2	0.806	0.865	0.685	0.676	173	83	169	88
iCN900	0.8	3	0.848	0.885	0.756	0.773	173	83	166	89
iCN900	0.8	4	0.837	0.888	0.779	0.723	173	83	181	91
iCN900	0.8	5	0.84	0.869	0.792	0.8	173	83	171	88
iCN900	0.8	6	0.76	0.796	0.664	0.625	173	83	193	99
iCN900	0.8	7	0.84	0.891	0.774	0.791	173	83	164	80
iCN900	0.8	8	0.817	0.858	0.735	0.717	173	83	174	87
iCN900	0.8	9	0.822	0.852	0.759	0.663	173	83	177	85
iCN900	0.8	10	0.784	0.814	0.688	0.643	173	83	195	106
iCN900	0.8	11	0.761	0.782	0.653	0.636	173	83	194	115
iCN900	0.8	12	0.733	0.759	0.635	0.565	173	83	203	111
iCN900	0.8	13	0.747	0.772	0.646	0.617	173	83	194	103
iCN900	0.8	14	0.841	0.88	0.836	0.778	173	83	174	93
iCN900	0.8	15	0.847	0.897	0.778	0.704	173	83	179	84
iCN900	0.8	16	0.826	0.884	0.775	0.758	173	83	166	91
iCN900	0.8	17	0.777	0.812	0.662	0.64	173	83	206	104
iCN900	0.8	18	0.8	0.825	0.755	0.796	173	83	171	84
iCN900	0.8	19	0.838	0.877	0.771	0.742	173	83	160	79
iCN900	0.8	20	0.826	0.872	0.764	0.717	173	83	171	87
iCN900	0.8	21	0.844	0.89	0.766	0.752	173	83	182	94
iCN900	0.8	22	0.835	0.873	0.792	0.729	173	83	171	83
iCN900	0.8	23	0.83	0.883	0.767	0.755	173	83	184	89
iCN900	0.8	24	0.802	0.844	0.765	0.73	173	83	173	90
iCN900	0.8	25	0.83	0.878	0.779	0.713	173	83	190	90
iCN900	0.8	26	0.814	0.871	0.747	0.758	173	83	173	91
iCN900	0.8	27	0.738	0.768	0.659	0.592	173	83	207	116
iCN900	0.8	28	0.847	0.892	0.707	0.716	173	83	177	92
iCN900	0.8	29	0.818	0.88	0.769	0.72	173	83	172	89
iCN900	0.8	30	0.838	0.883	0.789	0.761	173	83	174	79
iCN900	0.8	31	0.831	0.868	0.778	0.761	173	83	172	79
iCN900	0.8	32	0.734	0.758	0.632	0.571	173	83	204	115
iCN900	0.8	33	0.788	0.801	0.64	0.647	173	83	201	108
iCN900	0.8	34	0.827	0.872	0.765	0.768	173	83	173	92
iCN900	0.8	35	0.777	0.794	0.68	0.658	173	83	200	101
iCN900	0.8	36	0.853	0.899	0.824	0.828	173	83	179	87
iCN900	0.8	37	0.759	0.783	0.64	0.596	173	83	201	99
iCN900	0.8	38	0.849	0.886	0.763	0.728	173	83	176	95
iCN900	0.8	39	0.762	0.785	0.638	0.629	173	83	202	106
iCN900	0.8	40	0.864	0.901	0.824	0.798	173	83	168	86
iCN900	0.8	41	0.828	0.864	0.755	0.737	173	83	178	82
iCN900	0.8	42	0.869	0.909	0.795	0.74	173	83	186	98
iCN900	0.8	43	0.825	0.869	0.757	0.789	173	83	182	87
iCN900	0.8	44	0.819	0.881	0.811	0.66	173	83	171	83
iCN900	0.8	45	0.839	0.875	0.729	0.773	173	83	171	89
iCN900	0.8	46	0.828	0.858	0.815	0.788	173	83	170	94
iCN900	0.8	47	0.826	0.878	0.805	0.698	173	83	179	80
iCN900	0.8	48	0.762	0.786	0.657	0.588	173	83	180	106
iCN900	0.8	49	0.853	0.895	0.769	0.747	173	83	179	90
iCN900	0.8	50	0.841	0.882	0.754	0.724	173	83	169	86
iCN900	0.75	0	0.738	0.763	0.609	0.573	173	83	202	101
iCN900	0.75	1	0.794	0.858	0.728	0.735	173	83	195	94
iCN900	0.75	2	0.805	0.847	0.713	0.683	173	83	173	87
iCN900	0.75	3	0.808	0.856	0.73	0.719	173	83	166	82
iCN900	0.75	4	0.801	0.85	0.733	0.68	173	83	165	85
iCN900	0.75	5	0.722	0.755	0.602	0.567	173	83	205	105
iCN900	0.75	6	0.78	0.843	0.723	0.686	173	83	182	94
iCN900	0.75	7	0.837	0.899	0.757	0.645	173	83	189	98
iCN900	0.75	8	0.818	0.855	0.787	0.706	173	83	188	91
iCN900	0.75	9	0.79	0.846	0.723	0.673	173	83	175	86
iCN900	0.75	10	0.773	0.839	0.781	0.667	173	83	176	92
iCN900	0.75	11	0.808	0.859	0.747	0.71	173	83	166	88
iCN900	0.75	12	0.821	0.875	0.759	0.772	173	83	177	80
iCN900	0.75	13	0.836	0.89	0.774	0.697	173	83	173	85
iCN900	0.75	14	0.78	0.843	0.692	0.637	173	83	179	84
iCN900	0.75	15	0.766	0.808	0.721	0.65	173	83	178	87
iCN900	0.75	16	0.741	0.781	0.617	0.57	173	83	207	107
iCN900	0.75	17	0.82	0.875	0.813	0.72	173	83	177	89
iCN900	0.75	18	0.768	0.811	0.724	0.623	173	83	165	89
iCN900	0.75	19	0.798	0.846	0.784	0.691	173	83	173	81
iCN900	0.75	20	0.784	0.834	0.733	0.732	173	83	165	85
iCN900	0.75	21	0.803	0.852	0.725	0.723	173	83	179	91
iCN900	0.75	22	0.832	0.892	0.755	0.723	173	83	185	91
iCN900	0.75	23	0.789	0.837	0.687	0.777	173	83	161	84
iCN900	0.75	24	0.722	0.756	0.636	0.551	173	83	200	114
iCN900	0.75	25	0.757	0.792	0.658	0.573	173	83	200	112
iCN900	0.75	26	0.801	0.841	0.73	0.695	173	83	192	95
iCN900	0.75	27	0.794	0.85	0.779	0.724	173	83	174	86
iCN900	0.75	28	0.782	0.846	0.712	0.714	173	83	178	85
iCN900	0.75	29	0.791	0.841	0.741	0.752	173	83	184	94
iCN900	0.75	30	0.795	0.854	0.707	0.74	173	83	177	91
iCN900	0.75	31	0.816	0.852	0.704	0.726	173	83	173	81
iCN900	0.75	32	0.82	0.868	0.725	0.717	173	83	172	87
iCN900	0.75	33	0.723	0.749	0.616	0.6	173	83	197	117
iCN900	0.75	34	0.768	0.825	0.734	0.686	173	83	179	89
iCN900	0.75	35	0.82	0.875	0.728	0.682	173	83	183	97
iCN900	0.75	36	0.787	0.844	0.744	0.704	173	83	174	84
iCN900	0.75	37	0.767	0.812	0.641	0.628	173	83	188	101
iCN900	0.75	38	0.799	0.85	0.777	0.724	173	83	170	86
iCN900	0.75	39	0.838	0.877	0.798	0.785	173	83	174	83
iCN900	0.75	40	0.785	0.817	0.675	0.705	173	83	157	79
iCN900	0.75	41	0.752	0.792	0.611	0.622	173	83	204	110
iCN900	0.75	42	0.826	0.881	0.763	0.768	173	83	176	92
iCN900	0.75	43	0.751	0.789	0.661	0.528	173	83	204	111
iCN900	0.75	44	0.794	0.846	0.719	0.71	173	83	169	88
iCN900	0.75	45	0.822	0.861	0.741	0.667	173	83	177	82
iCN900	0.75	46	0.806	0.851	0.719	0.737	173	83	188	82
iCN900	0.75	47	0.819	0.886	0.765	0.708	173	83	173	81
iCN900	0.75	48	0.792	0.848	0.724	0.637	173	83	165	84
iCN900	0.75	49	0.802	0.835	0.751	0.694	173	83	172	83
iCN900	0.75	50	0.826	0.877	0.747	0.663	173	83	173	85
iCN900	0.7	0	0.757	0.806	0.704	0.673	173	83	173	81
iCN900	0.7	1	0.816	0.856	0.681	0.68	173	83	175	90
iCN900	0.7	2	0.806	0.846	0.707	0.702	173	83	165	77
iCN900	0.7	3	0.797	0.854	0.747	0.677	173	83	166	83
iCN900	0.7	4	0.806	0.844	0.726	0.698	173	83	186	97
iCN900	0.7	5	0.746	0.784	0.665	0.588	173	83	190	106
iCN900	0.7	6	0.806	0.872	0.716	0.667	173	83	177	92
iCN900	0.7	7	0.801	0.862	0.695	0.66	173	83	183	93
iCN900	0.7	8	0.752	0.818	0.726	0.67	173	83	174	79
iCN900	0.7	9	0.775	0.838	0.673	0.648	173	83	180	95
iCN900	0.7	10	0.799	0.872	0.727	0.645	173	83	188	93
iCN900	0.7	11	0.842	0.887	0.756	0.717	173	83	173	87
iCN900	0.7	12	0.795	0.855	0.689	0.677	173	83	175	83
iCN900	0.7	13	0.821	0.876	0.76	0.69	173	83	179	86
iCN900	0.7	14	0.802	0.842	0.725	0.704	173	83	179	84
iCN900	0.7	15	0.788	0.844	0.772	0.676	173	83	169	88
iCN900	0.7	16	0.819	0.862	0.718	0.714	173	83	162	85
iCN900	0.7	17	0.803	0.856	0.763	0.76	173	83	162	86
iCN900	0.7	18	0.829	0.881	0.705	0.657	173	83	180	91
iCN900	0.7	19	0.812	0.85	0.724	0.747	173	83	170	76
iCN900	0.7	20	0.782	0.836	0.781	0.755	173	83	169	82
iCN900	0.7	21	0.822	0.878	0.734	0.676	173	83	172	98
iCN900	0.7	22	0.723	0.762	0.608	0.545	173	83	200	104
iCN900	0.7	23	0.806	0.858	0.739	0.713	173	83	180	90
iCN900	0.7	24	0.846	0.882	0.766	0.714	173	83	166	73
iCN900	0.7	25	0.804	0.854	0.733	0.707	173	83	184	86
iCN900	0.7	26	0.787	0.851	0.747	0.657	173	83	173	81
iCN900	0.7	27	0.773	0.821	0.693	0.676	173	83	186	88
iCN900	0.7	28	0.795	0.858	0.762	0.642	173	83	183	91
iCN900	0.7	29	0.735	0.8	0.695	0.742	173	83	171	79
iCN900	0.7	30	0.812	0.871	0.745	0.667	173	83	176	82
iCN900	0.7	31	0.793	0.852	0.768	0.673	173	83	177	86
iCN900	0.7	32	0.786	0.834	0.67	0.679	173	83	191	95
iCN900	0.7	33	0.755	0.791	0.653	0.597	173	83	194	107
iCN900	0.7	34	0.783	0.833	0.725	0.699	173	83	172	92
iCN900	0.7	35	0.798	0.848	0.751	0.758	173	83	165	84
iCN900	0.7	36	0.77	0.832	0.802	0.737	173	83	173	89
iCN900	0.7	37	0.803	0.85	0.739	0.717	173	83	180	87
iCN900	0.7	38	0.792	0.832	0.74	0.596	173	83	168	83
iCN900	0.7	39	0.737	0.801	0.733	0.737	173	83	177	82
iCN900	0.7	40	0.801	0.842	0.683	0.68	173	83	177	80
iCN900	0.7	41	0.81	0.873	0.778	0.747	173	83	179	83
iCN900	0.7	42	0.761	0.807	0.722	0.68	173	83	180	85
iCN900	0.7	43	0.792	0.844	0.765	0.7	173	83	180	87
iCN900	0.7	44	0.779	0.834	0.685	0.683	173	83	169	92
iCN900	0.7	45	0.786	0.852	0.744	0.673	173	83	174	86
iCN900	0.7	46	0.801	0.864	0.734	0.735	173	83	179	94
iCN900	0.7	47	0.733	0.769	0.652	0.558	173	83	197	104
iCN900	0.7	48	0.765	0.822	0.687	0.687	173	83	166	84
iCN900	0.7	49	0.814	0.872	0.75	0.696	173	83	184	90
iCN900	0.7	50	0.779	0.826	0.721	0.653	173	83	178	84

## Sheet: iECW_1372
model	percent	permutation	edge_dist	node_dist	source_dist	sink_dist	nsource1	nsink1	nsource2	nsink2
iECW_1372	1	0	1	1	1	1	335	114	335	114
iECW_1372	1	1	1	1	1	1	335	114	335	114
iECW_1372	1	2	1	1	1	1	335	114	335	114
iECW_1372	1	3	1	1	1	1	335	114	335	114
iECW_1372	1	4	1	1	1	1	335	114	335	114
iECW_1372	1	5	1	1	1	1	335	114	335	114
iECW_1372	1	6	1	1	1	1	335	114	335	114
iECW_1372	1	7	1	1	1	1	335	114	335	114
iECW_1372	1	8	1	1	1	1	335	114	335	114
iECW_1372	1	9	1	1	1	1	335	114	335	114
iECW_1372	1	10	1	1	1	1	335	114	335	114
iECW_1372	1	11	1	1	1	1	335	114	335	114
iECW_1372	1	12	1	1	1	1	335	114	335	114
iECW_1372	1	13	1	1	1	1	335	114	335	114
iECW_1372	1	14	1	1	1	1	335	114	335	114
iECW_1372	1	15	1	1	1	1	335	114	335	114
iECW_1372	1	16	1	1	1	1	335	114	335	114
iECW_1372	1	17	1	1	1	1	335	114	335	114
iECW_1372	1	18	1	1	1	1	335	114	335	114
iECW_1372	1	19	1	1	1	1	335	114	335	114
iECW_1372	1	20	1	1	1	1	335	114	335	114
iECW_1372	1	21	1	1	1	1	335	114	335	114
iECW_1372	1	22	1	1	1	1	335	114	335	114
iECW_1372	1	23	1	1	1	1	335	114	335	114
iECW_1372	1	24	1	1	1	1	335	114	335	114
iECW_1372	1	25	1	1	1	1	335	114	335	114
iECW_1372	1	26	1	1	1	1	335	114	335	114
iECW_1372	1	27	1	1	1	1	335	114	335	114
iECW_1372	1	28	1	1	1	1	335	114	335	114
iECW_1372	1	29	1	1	1	1	335	114	335	114
iECW_1372	1	30	1	1	1	1	335	114	335	114
iECW_1372	1	31	1	1	1	1	335	114	335	114
iECW_1372	1	32	1	1	1	1	335	114	335	114
iECW_1372	1	33	1	1	1	1	335	114	335	114
iECW_1372	1	34	1	1	1	1	335	114	335	114
iECW_1372	1	35	1	1	1	1	335	114	335	114
iECW_1372	1	36	1	1	1	1	335	114	335	114
iECW_1372	1	37	1	1	1	1	335	114	335	114
iECW_1372	1	38	1	1	1	1	335	114	335	114
iECW_1372	1	39	1	1	1	1	335	114	335	114
iECW_1372	1	40	1	1	1	1	335	114	335	114
iECW_1372	1	41	1	1	1	1	335	114	335	114
iECW_1372	1	42	1	1	1	1	335	114	335	114
iECW_1372	1	43	1	1	1	1	335	114	335	114
iECW_1372	1	44	1	1	1	1	335	114	335	114
iECW_1372	1	45	1	1	1	1	335	114	335	114
iECW_1372	1	46	1	1	1	1	335	114	335	114
iECW_1372	1	47	1	1	1	1	335	114	335	114
iECW_1372	1	48	1	1	1	1	335	114	335	114
iECW_1372	1	49	1	1	1	1	335	114	335	114
iECW_1372	1	50	1	1	1	1	335	114	335	114
iECW_1372	0.95	0	0.954	0.975	0.967	0.892	335	114	330	113
iECW_1372	0.95	1	0.906	0.927	0.905	0.715	335	114	307	97
iECW_1372	0.95	2	0.958	0.979	0.979	0.915	335	114	332	112
iECW_1372	0.95	3	0.957	0.979	0.994	0.941	335	114	333	117
iECW_1372	0.95	4	0.909	0.939	0.92	0.696	335	114	314	98
iECW_1372	0.95	5	0.919	0.936	0.935	0.68	335	114	317	96
iECW_1372	0.95	6	0.924	0.936	0.926	0.736	335	114	312	96
iECW_1372	0.95	7	0.966	0.983	0.982	0.901	335	114	335	116
iECW_1372	0.95	8	0.958	0.984	0.985	0.868	335	114	334	112
iECW_1372	0.95	9	0.964	0.984	0.991	0.869	335	114	334	114
iECW_1372	0.95	10	0.949	0.973	0.988	0.884	335	114	331	114
iECW_1372	0.95	11	0.92	0.941	0.926	0.702	335	114	314	97
iECW_1372	0.95	12	0.92	0.939	0.923	0.725	335	114	315	93
iECW_1372	0.95	13	0.918	0.937	0.929	0.725	335	114	313	93
iECW_1372	0.95	14	0.943	0.957	0.965	0.85	335	114	333	121
iECW_1372	0.95	15	0.913	0.934	0.915	0.683	335	114	316	98
iECW_1372	0.95	16	0.934	0.959	0.953	0.826	335	114	325	107
iECW_1372	0.95	17	0.918	0.94	0.92	0.696	335	114	314	98
iECW_1372	0.95	18	0.947	0.961	0.976	0.847	335	114	333	115
iECW_1372	0.95	19	0.956	0.977	0.97	0.874	335	114	331	109
iECW_1372	0.95	20	0.949	0.978	0.985	0.852	335	114	332	112
iECW_1372	0.95	21	0.966	0.984	0.997	0.908	335	114	334	115
iECW_1372	0.95	22	0.965	0.979	0.985	0.924	335	114	332	115
iECW_1372	0.95	23	0.917	0.94	0.926	0.664	335	114	314	99
iECW_1372	0.95	24	0.942	0.972	0.982	0.884	335	114	333	114
iECW_1372	0.95	25	0.96	0.982	0.985	0.872	335	114	332	120
iECW_1372	0.95	26	0.916	0.94	0.903	0.661	335	114	310	92
iECW_1372	0.95	27	0.919	0.937	0.929	0.697	335	114	313	93
iECW_1372	0.95	28	0.939	0.966	0.958	0.868	335	114	323	112
iECW_1372	0.95	29	0.954	0.979	0.982	0.824	335	114	331	125
iECW_1372	0.95	30	0.92	0.938	0.926	0.75	335	114	314	96
iECW_1372	0.95	31	0.964	0.983	0.985	0.908	335	114	334	115
iECW_1372	0.95	32	0.963	0.982	0.964	0.949	335	114	327	116
iECW_1372	0.95	33	0.961	0.982	0.982	0.872	335	114	333	120
iECW_1372	0.95	34	0.943	0.974	0.979	0.908	335	114	334	113
iECW_1372	0.95	35	0.955	0.976	0.97	0.854	335	114	331	114
iECW_1372	0.95	36	0.976	0.993	0.985	0.932	335	114	332	114
iECW_1372	0.95	37	0.96	0.979	0.973	0.908	335	114	334	115
iECW_1372	0.95	38	0.961	0.987	0.991	0.879	335	114	336	119
iECW_1372	0.95	39	0.936	0.968	0.991	0.868	335	114	332	112
iECW_1372	0.95	40	0.958	0.98	0.979	0.908	335	114	334	115
iECW_1372	0.95	41	0.957	0.982	0.988	0.877	335	114	333	115
iECW_1372	0.95	42	0.965	0.986	0.988	0.908	335	114	333	113
iECW_1372	0.95	43	0.957	0.978	0.985	0.854	335	114	332	114
iECW_1372	0.95	44	0.956	0.964	0.971	0.849	335	114	339	119
iECW_1372	0.95	45	0.958	0.981	0.982	0.933	335	114	335	116
iECW_1372	0.95	46	0.963	0.982	0.979	0.932	335	114	332	112
iECW_1372	0.95	47	0.95	0.978	0.959	0.863	335	114	329	117
iECW_1372	0.95	48	0.905	0.929	0.915	0.702	335	114	316	92
iECW_1372	0.95	49	0.917	0.935	0.906	0.675	335	114	315	87
iECW_1372	0.95	50	0.926	0.937	0.926	0.73	335	114	314	97
iECW_1372	0.9	0	0.923	0.947	0.947	0.803	335	114	323	115
iECW_1372	0.9	1	0.937	0.973	0.956	0.822	335	114	334	121
iECW_1372	0.9	2	0.94	0.976	0.965	0.864	335	114	331	119
iECW_1372	0.9	3	0.912	0.938	0.929	0.68	335	114	313	101
iECW_1372	0.9	4	0.899	0.921	0.935	0.772	335	114	323	111
iECW_1372	0.9	5	0.957	0.983	0.988	0.909	335	114	335	117
iECW_1372	0.9	6	0.919	0.961	0.962	0.848	335	114	334	117
iECW_1372	0.9	7	0.913	0.945	0.962	0.795	335	114	330	114
iECW_1372	0.9	8	0.915	0.934	0.912	0.685	335	114	313	95
iECW_1372	0.9	9	0.937	0.976	0.965	0.803	335	114	335	115
iECW_1372	0.9	10	0.948	0.977	0.973	0.883	335	114	334	112
iECW_1372	0.9	11	0.933	0.965	0.968	0.845	335	114	336	124
iECW_1372	0.9	12	0.897	0.932	0.9	0.63	335	114	311	106
iECW_1372	0.9	13	0.92	0.946	0.959	0.867	335	114	329	110
iECW_1372	0.9	14	0.913	0.939	0.926	0.715	335	114	312	97
iECW_1372	0.9	15	0.9	0.933	0.917	0.664	335	114	315	104
iECW_1372	0.9	16	0.958	0.986	0.97	0.915	335	114	331	112
iECW_1372	0.9	17	0.889	0.926	0.909	0.694	335	114	314	96
iECW_1372	0.9	18	0.909	0.927	0.909	0.646	335	114	314	95
iECW_1372	0.9	19	0.894	0.926	0.908	0.614	335	114	310	99
iECW_1372	0.9	20	0.949	0.969	0.959	0.884	335	114	333	114
iECW_1372	0.9	21	0.894	0.927	0.897	0.662	335	114	310	102
iECW_1372	0.9	22	0.907	0.933	0.929	0.703	335	114	315	104
iECW_1372	0.9	23	0.916	0.944	0.926	0.714	335	114	320	102
iECW_1372	0.9	24	0.898	0.922	0.899	0.654	335	114	305	96
iECW_1372	0.9	25	0.946	0.974	0.973	0.789	335	114	334	124
iECW_1372	0.9	26	0.95	0.979	0.973	0.824	335	114	332	114
iECW_1372	0.9	27	0.911	0.935	0.932	0.68	335	114	316	96
iECW_1372	0.9	28	0.951	0.974	0.959	0.901	335	114	329	116
iECW_1372	0.9	29	0.939	0.967	0.947	0.876	335	114	323	113
iECW_1372	0.9	30	0.904	0.93	0.915	0.688	335	114	316	102
iECW_1372	0.9	31	0.918	0.95	0.958	0.786	335	114	325	111
iECW_1372	0.9	32	0.94	0.976	0.971	0.84	335	114	333	116
iECW_1372	0.9	33	0.941	0.972	0.956	0.839	335	114	328	114
iECW_1372	0.9	34	0.939	0.974	0.991	0.873	335	114	334	122
iECW_1372	0.9	35	0.942	0.973	0.971	0.847	335	114	333	115
iECW_1372	0.9	36	0.906	0.941	0.926	0.664	335	114	318	99
iECW_1372	0.9	37	0.946	0.97	0.956	0.885	335	114	328	116
iECW_1372	0.9	38	0.901	0.93	0.912	0.705	335	114	313	94
iECW_1372	0.9	39	0.905	0.927	0.912	0.683	335	114	315	98
iECW_1372	0.9	40	0.901	0.937	0.932	0.699	335	114	314	95
iECW_1372	0.9	41	0.93	0.955	0.95	0.831	335	114	322	113
iECW_1372	0.9	42	0.943	0.975	0.967	0.877	335	114	330	115
iECW_1372	0.9	43	0.934	0.96	0.935	0.844	335	114	319	111
iECW_1372	0.9	44	0.909	0.932	0.914	0.705	335	114	312	94
iECW_1372	0.9	45	0.899	0.934	0.92	0.662	335	114	312	107
iECW_1372	0.9	46	0.936	0.971	0.967	0.752	335	114	330	126
iECW_1372	0.9	47	0.93	0.963	0.982	0.949	335	114	333	114
iECW_1372	0.9	48	0.9	0.918	0.914	0.693	335	114	312	101
iECW_1372	0.9	49	0.905	0.938	0.926	0.68	335	114	320	101
iECW_1372	0.9	50	0.903	0.922	0.92	0.648	335	114	312	97
iECW_1372	0.85	0	0.914	0.946	0.935	0.73	335	114	321	123
iECW_1372	0.85	1	0.871	0.91	0.915	0.654	335	114	320	101
iECW_1372	0.85	2	0.936	0.972	0.959	0.815	335	114	333	122
iECW_1372	0.85	3	0.919	0.972	0.973	0.86	335	114	334	126
iECW_1372	0.85	4	0.917	0.953	0.953	0.802	335	114	327	113
iECW_1372	0.85	5	0.913	0.964	0.965	0.863	335	114	337	117
iECW_1372	0.85	6	0.909	0.952	0.95	0.693	335	114	328	123
iECW_1372	0.85	7	0.926	0.962	0.926	0.839	335	114	318	114
iECW_1372	0.85	8	0.889	0.927	0.909	0.624	335	114	314	102
iECW_1372	0.85	9	0.939	0.964	0.918	0.848	335	114	319	117
iECW_1372	0.85	10	0.884	0.924	0.912	0.628	335	114	315	109
iECW_1372	0.85	11	0.879	0.909	0.858	0.652	335	114	304	104
iECW_1372	0.85	12	0.869	0.918	0.894	0.659	335	114	309	100
iECW_1372	0.85	13	0.884	0.927	0.917	0.637	335	114	315	107
iECW_1372	0.85	14	0.917	0.963	0.965	0.781	335	114	337	114
iECW_1372	0.85	15	0.898	0.929	0.904	0.664	335	114	316	104
iECW_1372	0.85	16	0.919	0.966	0.953	0.824	335	114	331	114
iECW_1372	0.85	17	0.941	0.976	0.953	0.866	335	114	333	123
iECW_1372	0.85	18	0.921	0.961	0.973	0.775	335	114	332	115
iECW_1372	0.85	19	0.93	0.963	0.965	0.805	335	114	331	117
iECW_1372	0.85	20	0.889	0.922	0.883	0.683	335	114	309	98
iECW_1372	0.85	21	0.941	0.972	0.964	0.786	335	114	325	120
iECW_1372	0.85	22	0.923	0.961	0.938	0.85	335	114	326	121
iECW_1372	0.85	23	0.892	0.922	0.901	0.669	335	114	315	98
iECW_1372	0.85	24	0.914	0.949	0.915	0.679	335	114	316	121
iECW_1372	0.85	25	0.876	0.917	0.9	0.61	335	114	311	105
iECW_1372	0.85	26	0.91	0.948	0.935	0.726	335	114	319	119
iECW_1372	0.85	27	0.876	0.912	0.889	0.579	335	114	311	107
iECW_1372	0.85	28	0.856	0.908	0.891	0.641	335	114	323	96
iECW_1372	0.85	29	0.898	0.929	0.9	0.677	335	114	309	99
iECW_1372	0.85	30	0.882	0.924	0.9	0.633	335	114	309	95
iECW_1372	0.85	31	0.937	0.972	0.968	0.805	335	114	334	126
iECW_1372	0.85	32	0.866	0.903	0.912	0.612	335	114	319	102
iECW_1372	0.85	33	0.923	0.956	0.956	0.786	335	114	330	120
iECW_1372	0.85	34	0.916	0.934	0.979	0.778	335	114	332	110
iECW_1372	0.85	35	0.927	0.96	0.942	0.771	335	114	331	118
iECW_1372	0.85	36	0.912	0.957	0.965	0.848	335	114	337	117
iECW_1372	0.85	37	0.926	0.961	0.938	0.752	335	114	326	119
iECW_1372	0.85	38	0.882	0.925	0.9	0.632	335	114	313	108
iECW_1372	0.85	39	0.929	0.963	0.962	0.748	335	114	330	122
iECW_1372	0.85	40	0.904	0.936	0.923	0.693	335	114	315	101
iECW_1372	0.85	41	0.891	0.928	0.891	0.683	335	114	306	98
iECW_1372	0.85	42	0.895	0.917	0.89	0.643	335	114	300	98
iECW_1372	0.85	43	0.907	0.948	0.976	0.836	335	114	331	121
iECW_1372	0.85	44	0.901	0.933	0.944	0.769	335	114	326	116
iECW_1372	0.85	45	0.931	0.968	0.938	0.805	335	114	326	117
iECW_1372	0.85	46	0.909	0.939	0.926	0.766	335	114	320	112
iECW_1372	0.85	47	0.872	0.924	0.918	0.659	335	114	319	105
iECW_1372	0.85	48	0.887	0.913	0.903	0.659	335	114	314	100
iECW_1372	0.85	49	0.892	0.928	0.914	0.674	335	114	314	107
iECW_1372	0.85	50	0.909	0.942	0.935	0.774	335	114	321	122
iECW_1372	0.8	0	0.923	0.957	0.941	0.758	335	114	327	118
iECW_1372	0.8	1	0.89	0.921	0.873	0.587	335	114	315	105
iECW_1372	0.8	2	0.913	0.958	0.944	0.779	335	114	330	119
iECW_1372	0.8	3	0.91	0.964	0.928	0.761	335	114	330	122
iECW_1372	0.8	4	0.869	0.906	0.84	0.598	335	114	298	97
iECW_1372	0.8	5	0.844	0.888	0.876	0.627	335	114	303	104
iECW_1372	0.8	6	0.92	0.956	0.915	0.806	335	114	320	119
iECW_1372	0.8	7	0.854	0.899	0.876	0.644	335	114	314	108
iECW_1372	0.8	8	0.876	0.905	0.88	0.585	335	114	308	100
iECW_1372	0.8	9	0.875	0.912	0.891	0.564	335	114	308	94
iECW_1372	0.8	10	0.894	0.941	0.895	0.745	335	114	315	125
iECW_1372	0.8	11	0.926	0.966	0.959	0.82	335	114	333	119
iECW_1372	0.8	12	0.878	0.914	0.905	0.694	335	114	309	96
iECW_1372	0.8	13	0.855	0.909	0.895	0.646	335	114	313	100
iECW_1372	0.8	14	0.884	0.925	0.92	0.682	335	114	314	103
iECW_1372	0.8	15	0.889	0.94	0.941	0.765	335	114	327	126
iECW_1372	0.8	16	0.859	0.896	0.871	0.659	335	114	305	100
iECW_1372	0.8	17	0.916	0.957	0.953	0.767	335	114	329	121
iECW_1372	0.8	18	0.848	0.899	0.886	0.611	335	114	308	97
iECW_1372	0.8	19	0.901	0.954	0.911	0.817	335	114	330	124
iECW_1372	0.8	20	0.896	0.948	0.936	0.737	335	114	333	117
iECW_1372	0.8	21	0.893	0.932	0.918	0.63	335	114	321	111
iECW_1372	0.8	22	0.897	0.957	0.956	0.781	335	114	332	114
iECW_1372	0.8	23	0.868	0.92	0.889	0.691	335	114	328	116
iECW_1372	0.8	24	0.871	0.899	0.841	0.656	335	114	302	98
iECW_1372	0.8	25	0.836	0.887	0.872	0.625	335	114	307	107
iECW_1372	0.8	26	0.883	0.923	0.901	0.575	335	114	315	97
iECW_1372	0.8	27	0.877	0.92	0.921	0.603	335	114	318	96
iECW_1372	0.8	28	0.874	0.919	0.906	0.646	335	114	315	100
iECW_1372	0.8	29	0.871	0.911	0.914	0.634	335	114	310	100
iECW_1372	0.8	30	0.889	0.951	0.956	0.806	335	114	334	119
iECW_1372	0.8	31	0.864	0.897	0.897	0.648	335	114	308	97
iECW_1372	0.8	32	0.902	0.942	0.896	0.786	335	114	319	120
iECW_1372	0.8	33	0.896	0.945	0.93	0.737	335	114	331	117
iECW_1372	0.8	34	0.861	0.912	0.93	0.674	335	114	323	122
iECW_1372	0.8	35	0.859	0.899	0.879	0.629	335	114	300	101
iECW_1372	0.8	36	0.869	0.919	0.942	0.785	335	114	331	118
iECW_1372	0.8	37	0.87	0.922	0.883	0.636	335	114	307	102
iECW_1372	0.8	38	0.906	0.952	0.927	0.741	335	114	322	121
iECW_1372	0.8	39	0.899	0.947	0.939	0.757	335	114	332	132
iECW_1372	0.8	40	0.84	0.903	0.892	0.583	335	114	316	114
iECW_1372	0.8	41	0.92	0.966	0.945	0.757	335	114	336	125
iECW_1372	0.8	42	0.912	0.966	0.95	0.785	335	114	332	127
iECW_1372	0.8	43	0.886	0.93	0.923	0.597	335	114	313	100
iECW_1372	0.8	44	0.872	0.913	0.875	0.576	335	114	312	94
iECW_1372	0.8	45	0.905	0.96	0.973	0.831	335	114	332	124
iECW_1372	0.8	46	0.908	0.958	0.95	0.836	335	114	334	121
iECW_1372	0.8	47	0.878	0.92	0.933	0.742	335	114	330	116
iECW_1372	0.8	48	0.904	0.952	0.921	0.756	335	114	322	116
iECW_1372	0.8	49	0.923	0.969	0.953	0.776	335	114	337	124
iECW_1372	0.8	50	0.903	0.959	0.956	0.786	335	114	330	120
iECW_1372	0.75	0	0.853	0.914	0.879	0.594	335	114	319	106
iECW_1372	0.75	1	0.896	0.957	0.936	0.741	335	114	333	128
iECW_1372	0.75	2	0.811	0.875	0.865	0.626	335	114	314	112
iECW_1372	0.75	3	0.885	0.943	0.913	0.728	335	114	323	121
iECW_1372	0.75	4	0.885	0.943	0.936	0.741	335	114	329	121
iECW_1372	0.75	5	0.816	0.87	0.903	0.593	335	114	310	109
iECW_1372	0.75	6	0.908	0.959	0.945	0.7	335	114	336	124
iECW_1372	0.75	7	0.896	0.949	0.956	0.756	335	114	332	123
iECW_1372	0.75	8	0.892	0.947	0.917	0.745	335	114	332	125
iECW_1372	0.75	9	0.889	0.922	0.897	0.614	335	114	310	99
iECW_1372	0.75	10	0.845	0.896	0.883	0.596	335	114	311	103
iECW_1372	0.75	11	0.915	0.963	0.962	0.819	335	114	330	117
iECW_1372	0.75	12	0.864	0.91	0.895	0.54	335	114	315	100
iECW_1372	0.75	13	0.865	0.913	0.885	0.604	335	114	321	109
iECW_1372	0.75	14	0.867	0.904	0.868	0.612	335	114	302	102
iECW_1372	0.75	15	0.897	0.949	0.922	0.66	335	114	332	120
iECW_1372	0.75	16	0.908	0.954	0.953	0.767	335	114	325	114
iECW_1372	0.75	17	0.874	0.934	0.945	0.792	335	114	334	119
iECW_1372	0.75	18	0.865	0.901	0.928	0.701	335	114	330	119
iECW_1372	0.75	19	0.91	0.962	0.938	0.776	335	114	322	124
iECW_1372	0.75	20	0.848	0.901	0.876	0.634	335	114	314	100
iECW_1372	0.75	21	0.86	0.906	0.878	0.59	335	114	309	99
iECW_1372	0.75	22	0.825	0.886	0.871	0.582	335	114	305	109
iECW_1372	0.75	23	0.889	0.94	0.879	0.695	335	114	315	125
iECW_1372	0.75	24	0.911	0.968	0.941	0.759	335	114	327	120
iECW_1372	0.75	25	0.867	0.907	0.868	0.548	335	114	302	95
iECW_1372	0.75	26	0.861	0.917	0.908	0.681	335	114	331	118
iECW_1372	0.75	27	0.836	0.885	0.891	0.613	335	114	308	107
iECW_1372	0.75	28	0.855	0.916	0.882	0.6	335	114	318	110
iECW_1372	0.75	29	0.851	0.903	0.895	0.606	335	114	315	98
iECW_1372	0.75	30	0.831	0.892	0.892	0.611	335	114	316	97
iECW_1372	0.75	31	0.85	0.908	0.874	0.585	335	114	306	100
iECW_1372	0.75	32	0.875	0.932	0.95	0.701	335	114	330	119
iECW_1372	0.75	33	0.896	0.962	0.953	0.692	335	114	333	128
iECW_1372	0.75	34	0.858	0.934	0.936	0.692	335	114	335	133
iECW_1372	0.75	35	0.885	0.951	0.945	0.78	335	114	334	121
iECW_1372	0.75	36	0.872	0.946	0.928	0.697	335	114	334	132
iECW_1372	0.75	37	0.872	0.898	0.85	0.584	335	114	292	103
iECW_1372	0.75	38	0.801	0.871	0.874	0.59	335	114	304	99
iECW_1372	0.75	39	0.849	0.893	0.87	0.579	335	114	314	107
iECW_1372	0.75	40	0.87	0.917	0.895	0.577	335	114	313	110
iECW_1372	0.75	41	0.826	0.887	0.895	0.6	335	114	313	110
iECW_1372	0.75	42	0.866	0.926	0.921	0.765	335	114	320	119
iECW_1372	0.75	43	0.848	0.899	0.892	0.61	335	114	312	105
iECW_1372	0.75	44	0.892	0.945	0.931	0.66	335	114	333	135
iECW_1372	0.75	45	0.869	0.91	0.885	0.602	335	114	306	99
iECW_1372	0.75	46	0.849	0.9	0.88	0.615	335	114	308	104
iECW_1372	0.75	47	0.836	0.901	0.884	0.602	335	114	313	99
iECW_1372	0.75	48	0.886	0.939	0.927	0.746	335	114	324	120
iECW_1372	0.75	49	0.862	0.927	0.93	0.695	335	114	331	125
iECW_1372	0.75	50	0.902	0.947	0.914	0.705	335	114	331	123
iECW_1372	0.7	0	0.86	0.934	0.945	0.678	335	114	332	126
iECW_1372	0.7	1	0.845	0.902	0.881	0.572	335	114	312	103
iECW_1372	0.7	2	0.864	0.925	0.899	0.651	335	114	324	132
iECW_1372	0.7	3	0.87	0.934	0.894	0.627	335	114	324	130
iECW_1372	0.7	4	0.817	0.862	0.847	0.511	335	114	306	93
iECW_1372	0.7	5	0.883	0.948	0.942	0.704	335	114	333	128
iECW_1372	0.7	6	0.831	0.882	0.89	0.603	335	114	315	104
iECW_1372	0.7	7	0.835	0.893	0.844	0.551	335	114	303	114
iECW_1372	0.7	8	0.853	0.93	0.925	0.626	335	114	329	138
iECW_1372	0.7	9	0.837	0.893	0.851	0.574	335	114	311	108
iECW_1372	0.7	10	0.853	0.937	0.922	0.712	335	114	330	124
iECW_1372	0.7	11	0.82	0.89	0.879	0.596	335	114	317	103
iECW_1372	0.7	12	0.823	0.881	0.879	0.583	335	114	315	106
iECW_1372	0.7	13	0.825	0.902	0.908	0.667	335	114	329	116
iECW_1372	0.7	14	0.786	0.847	0.89	0.588	335	114	319	102
iECW_1372	0.7	15	0.83	0.898	0.857	0.572	335	114	313	103
iECW_1372	0.7	16	0.872	0.947	0.902	0.755	335	114	327	130
iECW_1372	0.7	17	0.812	0.866	0.867	0.589	335	114	309	110
iECW_1372	0.7	18	0.883	0.947	0.927	0.7	335	114	326	124
iECW_1372	0.7	19	0.834	0.891	0.889	0.572	335	114	311	103
iECW_1372	0.7	20	0.829	0.894	0.883	0.588	335	114	309	102
iECW_1372	0.7	21	0.842	0.887	0.846	0.566	335	114	302	99
iECW_1372	0.7	22	0.835	0.892	0.869	0.607	335	114	308	111
iECW_1372	0.7	23	0.782	0.852	0.875	0.49	335	114	312	102
iECW_1372	0.7	24	0.831	0.893	0.9	0.577	335	114	313	110
iECW_1372	0.7	25	0.832	0.901	0.901	0.573	335	114	317	111
iECW_1372	0.7	26	0.81	0.887	0.893	0.503	335	114	322	116
iECW_1372	0.7	27	0.835	0.891	0.847	0.523	335	114	306	116
iECW_1372	0.7	28	0.824	0.876	0.846	0.568	335	114	300	104
iECW_1372	0.7	29	0.797	0.871	0.89	0.51	335	114	317	111
iECW_1372	0.7	30	0.879	0.945	0.942	0.715	335	114	331	121
iECW_1372	0.7	31	0.831	0.89	0.865	0.596	335	114	316	103
iECW_1372	0.7	32	0.8	0.86	0.906	0.621	335	114	313	100
iECW_1372	0.7	33	0.822	0.902	0.895	0.57	335	114	313	109
iECW_1372	0.7	34	0.835	0.892	0.888	0.617	335	114	320	101
iECW_1372	0.7	35	0.797	0.867	0.86	0.524	335	114	314	110
iECW_1372	0.7	36	0.824	0.886	0.882	0.577	335	114	316	110
iECW_1372	0.7	37	0.828	0.89	0.909	0.572	335	114	314	103
iECW_1372	0.7	38	0.861	0.92	0.877	0.692	335	114	307	133
iECW_1372	0.7	39	0.84	0.916	0.939	0.735	335	114	330	122
iECW_1372	0.7	40	0.875	0.935	0.897	0.667	335	114	327	116
iECW_1372	0.7	41	0.812	0.87	0.861	0.593	335	114	307	101
iECW_1372	0.7	42	0.852	0.925	0.881	0.606	335	114	331	135
iECW_1372	0.7	43	0.862	0.92	0.87	0.673	335	114	310	132
iECW_1372	0.7	44	0.862	0.91	0.857	0.584	335	114	313	103
iECW_1372	0.7	45	0.814	0.869	0.826	0.524	335	114	304	104
iECW_1372	0.7	46	0.827	0.901	0.873	0.556	335	114	313	107
iECW_1372	0.7	47	0.764	0.825	0.809	0.507	335	114	298	109
iECW_1372	0.7	48	0.869	0.932	0.924	0.69	335	114	327	126
iECW_1372	0.7	49	0.857	0.92	0.903	0.674	335	114	331	122
iECW_1372	0.7	50	0.849	0.897	0.892	0.588	335	114	314	102

## Sheet: iSynCJ816
model	percent	permutation	edge_dist	node_dist	source_dist	sink_dist	nsource1	nsink1	nsource2	nsink2
iSynCJ816	1	0	1	1	1	1	142	75	142	75
iSynCJ816	1	1	1	1	1	1	142	75	142	75
iSynCJ816	1	2	1	1	1	1	142	75	142	75
iSynCJ816	1	3	1	1	1	1	142	75	142	75
iSynCJ816	1	4	1	1	1	1	142	75	142	75
iSynCJ816	1	5	1	1	1	1	142	75	142	75
iSynCJ816	1	6	1	1	1	1	142	75	142	75
iSynCJ816	1	7	1	1	1	1	142	75	142	75
iSynCJ816	1	8	1	1	1	1	142	75	142	75
iSynCJ816	1	9	1	1	1	1	142	75	142	75
iSynCJ816	1	10	1	1	1	1	142	75	142	75
iSynCJ816	1	11	1	1	1	1	142	75	142	75
iSynCJ816	1	12	1	1	1	1	142	75	142	75
iSynCJ816	1	13	1	1	1	1	142	75	142	75
iSynCJ816	1	14	1	1	1	1	142	75	142	75
iSynCJ816	1	15	1	1	1	1	142	75	142	75
iSynCJ816	1	16	1	1	1	1	142	75	142	75
iSynCJ816	1	17	1	1	1	1	142	75	142	75
iSynCJ816	1	18	1	1	1	1	142	75	142	75
iSynCJ816	1	19	1	1	1	1	142	75	142	75
iSynCJ816	1	20	1	1	1	1	142	75	142	75
iSynCJ816	1	21	1	1	1	1	142	75	142	75
iSynCJ816	1	22	1	1	1	1	142	75	142	75
iSynCJ816	1	23	1	1	1	1	142	75	142	75
iSynCJ816	1	24	1	1	1	1	142	75	142	75
iSynCJ816	1	25	1	1	1	1	142	75	142	75
iSynCJ816	1	26	1	1	1	1	142	75	142	75
iSynCJ816	1	27	1	1	1	1	142	75	142	75
iSynCJ816	1	28	1	1	1	1	142	75	142	75
iSynCJ816	1	29	1	1	1	1	142	75	142	75
iSynCJ816	1	30	1	1	1	1	142	75	142	75
iSynCJ816	1	31	1	1	1	1	142	75	142	75
iSynCJ816	1	32	1	1	1	1	142	75	142	75
iSynCJ816	1	33	1	1	1	1	142	75	142	75
iSynCJ816	1	34	1	1	1	1	142	75	142	75
iSynCJ816	1	35	1	1	1	1	142	75	142	75
iSynCJ816	1	36	1	1	1	1	142	75	142	75
iSynCJ816	1	37	1	1	1	1	142	75	142	75
iSynCJ816	1	38	1	1	1	1	142	75	142	75
iSynCJ816	1	39	1	1	1	1	142	75	142	75
iSynCJ816	1	40	1	1	1	1	142	75	142	75
iSynCJ816	1	41	1	1	1	1	142	75	142	75
iSynCJ816	1	42	1	1	1	1	142	75	142	75
iSynCJ816	1	43	1	1	1	1	142	75	142	75
iSynCJ816	1	44	1	1	1	1	142	75	142	75
iSynCJ816	1	45	1	1	1	1	142	75	142	75
iSynCJ816	1	46	1	1	1	1	142	75	142	75
iSynCJ816	1	47	1	1	1	1	142	75	142	75
iSynCJ816	1	48	1	1	1	1	142	75	142	75
iSynCJ816	1	49	1	1	1	1	142	75	142	75
iSynCJ816	1	50	1	1	1	1	142	75	142	75
iSynCJ816	0.95	0	0.948	0.962	0.868	0.875	142	75	142	75
iSynCJ816	0.95	1	0.759	0.79	0.691	0.573	142	75	115	54
iSynCJ816	0.95	2	0.778	0.803	0.703	0.7	142	75	122	61
iSynCJ816	0.95	3	0.777	0.786	0.682	0.608	142	75	112	52
iSynCJ816	0.95	4	0.76	0.782	0.618	0.562	142	75	112	50
iSynCJ816	0.95	5	0.774	0.786	0.665	0.605	142	75	116	55
iSynCJ816	0.95	6	0.906	0.924	0.809	0.877	142	75	142	77
iSynCJ816	0.95	7	0.755	0.774	0.623	0.59	142	75	121	57
iSynCJ816	0.95	8	0.938	0.962	0.861	0.872	142	75	139	71
iSynCJ816	0.95	9	0.781	0.791	0.645	0.617	142	75	108	56
iSynCJ816	0.95	10	0.771	0.797	0.652	0.634	142	75	114	59
iSynCJ816	0.95	11	0.767	0.784	0.581	0.53	142	75	103	52
iSynCJ816	0.95	12	0.793	0.808	0.671	0.654	142	75	117	54
iSynCJ816	0.95	13	0.783	0.807	0.662	0.671	142	75	119	62
iSynCJ816	0.95	14	0.932	0.937	0.786	0.838	142	75	142	72
iSynCJ816	0.95	15	0.776	0.784	0.658	0.607	142	75	115	60
iSynCJ816	0.95	16	0.782	0.803	0.675	0.667	142	75	111	60
iSynCJ816	0.95	17	0.773	0.795	0.648	0.622	142	75	120	58
iSynCJ816	0.95	18	0.76	0.777	0.597	0.549	142	75	112	52
iSynCJ816	0.95	19	0.782	0.795	0.669	0.568	142	75	110	52
iSynCJ816	0.95	20	0.77	0.793	0.631	0.583	142	75	119	58
iSynCJ816	0.95	21	0.79	0.817	0.701	0.683	142	75	120	63
iSynCJ816	0.95	22	0.763	0.774	0.651	0.562	142	75	109	50
iSynCJ816	0.95	23	0.777	0.793	0.58	0.593	142	75	114	54
iSynCJ816	0.95	24	0.774	0.796	0.644	0.646	142	75	121	60
iSynCJ816	0.95	25	0.921	0.945	0.785	0.762	142	75	149	73
iSynCJ816	0.95	26	0.773	0.792	0.662	0.595	142	75	114	51
iSynCJ816	0.95	27	0.913	0.937	0.829	0.825	142	75	136	71
iSynCJ816	0.95	28	0.775	0.794	0.639	0.585	142	75	112	55
iSynCJ816	0.95	29	0.764	0.783	0.656	0.59	142	75	118	57
iSynCJ816	0.95	30	0.772	0.792	0.652	0.61	142	75	119	57
iSynCJ816	0.95	31	0.781	0.804	0.688	0.663	142	75	118	63
iSynCJ816	0.95	32	0.785	0.798	0.649	0.573	142	75	112	54
iSynCJ816	0.95	33	0.779	0.793	0.652	0.583	142	75	114	58
iSynCJ816	0.95	34	0.94	0.958	0.834	0.857	142	75	135	68
iSynCJ816	0.95	35	0.885	0.912	0.769	0.831	142	75	141	77
iSynCJ816	0.95	36	0.763	0.773	0.618	0.537	142	75	112	51
iSynCJ816	0.95	37	0.768	0.793	0.624	0.543	142	75	113	50
iSynCJ816	0.95	38	0.958	0.96	0.872	0.925	142	75	150	79
iSynCJ816	0.95	39	0.754	0.767	0.596	0.537	142	75	115	48
iSynCJ816	0.95	40	0.95	0.967	0.829	0.861	142	75	147	72
iSynCJ816	0.95	41	0.93	0.945	0.774	0.886	142	75	133	74
iSynCJ816	0.95	42	0.795	0.814	0.669	0.642	142	75	115	58
iSynCJ816	0.95	43	0.945	0.959	0.827	0.827	142	75	143	73
iSynCJ816	0.95	44	0.766	0.777	0.601	0.556	142	75	111	51
iSynCJ816	0.95	45	0.945	0.963	0.829	0.899	142	75	147	75
iSynCJ816	0.95	46	0.948	0.967	0.823	0.91	142	75	146	74
iSynCJ816	0.95	47	0.931	0.95	0.776	0.805	142	75	144	73
iSynCJ816	0.95	48	0.782	0.801	0.623	0.575	142	75	116	51
iSynCJ816	0.95	49	0.78	0.801	0.671	0.625	142	75	117	55
iSynCJ816	0.95	50	0.766	0.787	0.592	0.524	142	75	108	53
iSynCJ816	0.9	0	0.723	0.741	0.567	0.5	142	75	115	51
iSynCJ816	0.9	1	0.75	0.774	0.521	0.5	142	75	106	51
iSynCJ816	0.9	2	0.798	0.814	0.65	0.61	142	75	117	57
iSynCJ816	0.9	3	0.762	0.792	0.621	0.571	142	75	119	57
iSynCJ816	0.9	4	0.765	0.792	0.665	0.607	142	75	126	60
iSynCJ816	0.9	5	0.764	0.787	0.623	0.625	142	75	116	55
iSynCJ816	0.9	6	0.867	0.889	0.768	0.741	142	75	132	66
iSynCJ816	0.9	7	0.76	0.778	0.665	0.598	142	75	116	56
iSynCJ816	0.9	8	0.765	0.785	0.623	0.57	142	75	116	49
iSynCJ816	0.9	9	0.753	0.782	0.636	0.625	142	75	110	55
iSynCJ816	0.9	10	0.777	0.808	0.667	0.675	142	75	123	59
iSynCJ816	0.9	11	0.757	0.785	0.643	0.598	142	75	116	56
iSynCJ816	0.9	12	0.756	0.798	0.662	0.566	142	75	119	55
iSynCJ816	0.9	13	0.745	0.779	0.675	0.523	142	75	116	56
iSynCJ816	0.9	14	0.921	0.953	0.77	0.897	142	75	143	73
iSynCJ816	0.9	15	0.76	0.788	0.625	0.612	142	75	118	62
iSynCJ816	0.9	16	0.754	0.773	0.654	0.512	142	75	111	55
iSynCJ816	0.9	17	0.767	0.788	0.627	0.595	142	75	115	59
iSynCJ816	0.9	18	0.904	0.939	0.805	0.721	142	75	145	73
iSynCJ816	0.9	19	0.765	0.784	0.597	0.494	142	75	112	55
iSynCJ816	0.9	20	0.932	0.951	0.843	0.817	142	75	140	74
iSynCJ816	0.9	21	0.911	0.931	0.783	0.72	142	75	138	66
iSynCJ816	0.9	22	0.76	0.783	0.609	0.617	142	75	117	56
iSynCJ816	0.9	23	0.739	0.766	0.593	0.5	142	75	116	54
iSynCJ816	0.9	24	0.765	0.788	0.641	0.58	142	75	114	53
iSynCJ816	0.9	25	0.914	0.925	0.824	0.838	142	75	137	72
iSynCJ816	0.9	26	0.777	0.792	0.68	0.605	142	75	115	55
iSynCJ816	0.9	27	0.897	0.919	0.785	0.733	142	75	140	74
iSynCJ816	0.9	28	0.763	0.778	0.625	0.625	142	75	118	55
iSynCJ816	0.9	29	0.759	0.775	0.604	0.605	142	75	113	55
iSynCJ816	0.9	30	0.785	0.805	0.647	0.583	142	75	115	58
iSynCJ816	0.9	31	0.769	0.789	0.627	0.576	142	75	120	59
iSynCJ816	0.9	32	0.764	0.789	0.656	0.627	142	75	118	60
iSynCJ816	0.9	33	0.741	0.771	0.585	0.537	142	75	118	51
iSynCJ816	0.9	34	0.775	0.81	0.656	0.637	142	75	113	56
iSynCJ816	0.9	35	0.738	0.77	0.577	0.524	142	75	115	53
iSynCJ816	0.9	36	0.905	0.926	0.795	0.783	142	75	147	73
iSynCJ816	0.9	37	0.742	0.763	0.643	0.617	142	75	116	56
iSynCJ816	0.9	38	0.746	0.763	0.611	0.494	142	75	111	52
iSynCJ816	0.9	39	0.74	0.765	0.567	0.543	142	75	115	50
iSynCJ816	0.9	40	0.758	0.771	0.603	0.561	142	75	108	53
iSynCJ816	0.9	41	0.933	0.948	0.85	0.79	142	75	141	70
iSynCJ816	0.9	42	0.775	0.799	0.654	0.593	142	75	116	54
iSynCJ816	0.9	43	0.747	0.766	0.604	0.459	142	75	113	49
iSynCJ816	0.9	44	0.92	0.933	0.818	0.787	142	75	138	68
iSynCJ816	0.9	45	0.767	0.779	0.633	0.59	142	75	116	57
iSynCJ816	0.9	46	0.753	0.773	0.641	0.556	142	75	114	51
iSynCJ816	0.9	47	0.75	0.771	0.616	0.563	142	75	115	61
iSynCJ816	0.9	48	0.772	0.798	0.606	0.595	142	75	123	59
iSynCJ816	0.9	49	0.74	0.756	0.61	0.465	142	75	106	51
iSynCJ816	0.9	50	0.926	0.954	0.811	0.84	142	75	146	74
iSynCJ816	0.85	0	0.747	0.761	0.547	0.524	142	75	121	53
iSynCJ816	0.85	1	0.727	0.751	0.512	0.518	142	75	103	51
iSynCJ816	0.85	2	0.75	0.784	0.588	0.588	142	75	112	52
iSynCJ816	0.85	3	0.737	0.747	0.576	0.466	142	75	107	54
iSynCJ816	0.85	4	0.834	0.885	0.669	0.686	142	75	135	70
iSynCJ816	0.85	5	0.747	0.781	0.643	0.549	142	75	111	52
iSynCJ816	0.85	6	0.727	0.761	0.58	0.506	142	75	106	59
iSynCJ816	0.85	7	0.735	0.775	0.647	0.506	142	75	115	56
iSynCJ816	0.85	8	0.735	0.754	0.537	0.473	142	75	110	59
iSynCJ816	0.85	9	0.739	0.761	0.552	0.524	142	75	111	50
iSynCJ816	0.85	10	0.76	0.787	0.581	0.549	142	75	111	52
iSynCJ816	0.85	11	0.708	0.726	0.57	0.593	142	75	106	54
iSynCJ816	0.85	12	0.754	0.785	0.629	0.602	142	75	117	58
iSynCJ816	0.85	13	0.735	0.778	0.59	0.472	142	75	114	56
iSynCJ816	0.85	14	0.74	0.768	0.613	0.511	142	75	116	58
iSynCJ816	0.85	15	0.742	0.764	0.553	0.472	142	75	108	56
iSynCJ816	0.85	16	0.749	0.769	0.611	0.506	142	75	111	53
iSynCJ816	0.85	17	0.717	0.755	0.54	0.512	142	75	109	49
iSynCJ816	0.85	18	0.736	0.762	0.577	0.57	142	75	115	60
iSynCJ816	0.85	19	0.759	0.78	0.596	0.536	142	75	115	54
iSynCJ816	0.85	20	0.716	0.738	0.572	0.453	142	75	108	50
iSynCJ816	0.85	21	0.761	0.796	0.643	0.617	142	75	116	56
iSynCJ816	0.85	22	0.724	0.769	0.614	0.518	142	75	113	54
iSynCJ816	0.85	23	0.731	0.761	0.571	0.529	142	75	111	58
iSynCJ816	0.85	24	0.755	0.792	0.599	0.535	142	75	117	57
iSynCJ816	0.85	25	0.737	0.771	0.611	0.5	142	75	111	51
iSynCJ816	0.85	26	0.756	0.78	0.58	0.536	142	75	114	54
iSynCJ816	0.85	27	0.749	0.785	0.621	0.58	142	75	119	64
iSynCJ816	0.85	28	0.747	0.77	0.588	0.548	142	75	120	55
iSynCJ816	0.85	29	0.713	0.748	0.556	0.427	142	75	110	52
iSynCJ816	0.85	30	0.724	0.741	0.589	0.61	142	75	117	57
iSynCJ816	0.85	31	0.755	0.779	0.629	0.517	142	75	117	60
iSynCJ816	0.85	32	0.738	0.765	0.558	0.537	142	75	112	51
iSynCJ816	0.85	33	0.744	0.763	0.557	0.535	142	75	118	57
iSynCJ816	0.85	34	0.708	0.726	0.59	0.517	142	75	106	57
iSynCJ816	0.85	35	0.741	0.767	0.623	0.483	142	75	116	54
iSynCJ816	0.85	36	0.768	0.796	0.621	0.598	142	75	119	56
iSynCJ816	0.85	37	0.741	0.777	0.567	0.517	142	75	115	57
iSynCJ816	0.85	38	0.753	0.779	0.635	0.482	142	75	113	48
iSynCJ816	0.85	39	0.741	0.789	0.634	0.605	142	75	126	55
iSynCJ816	0.85	40	0.754	0.789	0.605	0.43	142	75	110	58
iSynCJ816	0.85	41	0.744	0.781	0.591	0.537	142	75	111	51
iSynCJ816	0.85	42	0.744	0.762	0.653	0.512	142	75	106	49
iSynCJ816	0.85	43	0.738	0.744	0.586	0.442	142	75	107	49
iSynCJ816	0.85	44	0.755	0.783	0.59	0.617	142	75	114	56
iSynCJ816	0.85	45	0.88	0.926	0.797	0.747	142	75	142	77
iSynCJ816	0.85	46	0.896	0.928	0.805	0.805	142	75	136	73
iSynCJ816	0.85	47	0.76	0.793	0.643	0.61	142	75	116	57
iSynCJ816	0.85	48	0.745	0.767	0.604	0.554	142	75	113	54
iSynCJ816	0.85	49	0.726	0.756	0.526	0.536	142	75	119	54
iSynCJ816	0.85	50	0.702	0.73	0.551	0.398	142	75	103	48
iSynCJ816	0.8	0	0.694	0.726	0.548	0.477	142	75	115	52
iSynCJ816	0.8	1	0.699	0.718	0.546	0.438	142	75	110	53
iSynCJ816	0.8	2	0.746	0.764	0.6	0.553	142	75	114	57
iSynCJ816	0.8	3	0.748	0.773	0.625	0.57	142	75	118	60
iSynCJ816	0.8	4	0.854	0.908	0.813	0.735	142	75	139	69
iSynCJ816	0.8	5	0.717	0.744	0.494	0.429	142	75	109	55
iSynCJ816	0.8	6	0.709	0.745	0.554	0.517	142	75	119	60
iSynCJ816	0.8	7	0.734	0.76	0.553	0.563	142	75	122	61
iSynCJ816	0.8	8	0.716	0.758	0.609	0.524	142	75	109	53
iSynCJ816	0.8	9	0.706	0.741	0.547	0.482	142	75	121	51
iSynCJ816	0.8	10	0.716	0.751	0.606	0.483	142	75	115	54
iSynCJ816	0.8	11	0.716	0.739	0.585	0.512	142	75	110	55
iSynCJ816	0.8	12	0.733	0.778	0.576	0.511	142	75	126	58
iSynCJ816	0.8	13	0.727	0.755	0.545	0.554	142	75	116	54
iSynCJ816	0.8	14	0.741	0.782	0.604	0.578	142	75	113	56
iSynCJ816	0.8	15	0.732	0.753	0.599	0.459	142	75	109	49
iSynCJ816	0.8	16	0.729	0.757	0.62	0.512	142	75	114	55
iSynCJ816	0.8	17	0.703	0.734	0.575	0.483	142	75	121	57
iSynCJ816	0.8	18	0.717	0.743	0.574	0.506	142	75	113	56
iSynCJ816	0.8	19	0.682	0.71	0.517	0.571	142	75	119	57
iSynCJ816	0.8	20	0.758	0.79	0.631	0.593	142	75	119	62
iSynCJ816	0.8	21	0.727	0.759	0.569	0.535	142	75	120	57
iSynCJ816	0.8	22	0.716	0.756	0.593	0.576	142	75	116	59
iSynCJ816	0.8	23	0.74	0.772	0.535	0.477	142	75	102	55
iSynCJ816	0.8	24	0.704	0.755	0.584	0.44	142	75	121	56
iSynCJ816	0.8	25	0.692	0.717	0.607	0.54	142	75	120	59
iSynCJ816	0.8	26	0.741	0.775	0.605	0.539	142	75	110	62
iSynCJ816	0.8	27	0.74	0.77	0.603	0.483	142	75	108	54
iSynCJ816	0.8	28	0.688	0.72	0.546	0.418	142	75	110	54
iSynCJ816	0.8	29	0.728	0.758	0.589	0.5	142	75	117	51
iSynCJ816	0.8	30	0.737	0.774	0.597	0.585	142	75	112	55
iSynCJ816	0.8	31	0.74	0.761	0.61	0.529	142	75	114	55
iSynCJ816	0.8	32	0.739	0.761	0.6	0.506	142	75	114	50
iSynCJ816	0.8	33	0.721	0.76	0.534	0.494	142	75	108	52
iSynCJ816	0.8	34	0.726	0.757	0.534	0.478	142	75	125	58
iSynCJ816	0.8	35	0.889	0.926	0.835	0.762	142	75	148	73
iSynCJ816	0.8	36	0.756	0.783	0.583	0.581	142	75	116	61
iSynCJ816	0.8	37	0.73	0.753	0.57	0.482	142	75	106	48
iSynCJ816	0.8	38	0.728	0.751	0.554	0.429	142	75	119	55
iSynCJ816	0.8	39	0.713	0.736	0.558	0.524	142	75	112	53
iSynCJ816	0.8	40	0.735	0.766	0.639	0.595	142	75	117	59
iSynCJ816	0.8	41	0.721	0.749	0.574	0.506	142	75	102	50
iSynCJ816	0.8	42	0.686	0.714	0.594	0.466	142	75	105	54
iSynCJ816	0.8	43	0.732	0.775	0.629	0.542	142	75	117	53
iSynCJ816	0.8	44	0.751	0.777	0.631	0.565	142	75	119	58
iSynCJ816	0.8	45	0.705	0.736	0.467	0.398	142	75	103	55
iSynCJ816	0.8	46	0.697	0.737	0.589	0.455	142	75	125	53
iSynCJ816	0.8	47	0.741	0.774	0.632	0.558	142	75	111	59
iSynCJ816	0.8	48	0.72	0.752	0.562	0.541	142	75	108	56
iSynCJ816	0.8	49	0.7	0.743	0.53	0.451	142	75	109	57
iSynCJ816	0.8	50	0.712	0.749	0.583	0.552	142	75	116	60
iSynCJ816	0.75	0	0.718	0.769	0.556	0.506	142	75	121	59
iSynCJ816	0.75	1	0.68	0.718	0.526	0.455	142	75	119	53
iSynCJ816	0.75	2	0.718	0.76	0.556	0.506	142	75	121	56
iSynCJ816	0.75	3	0.71	0.741	0.59	0.483	142	75	122	57
iSynCJ816	0.75	4	0.67	0.701	0.512	0.402	142	75	112	47
iSynCJ816	0.75	5	0.715	0.762	0.601	0.523	142	75	127	59
iSynCJ816	0.75	6	0.708	0.75	0.509	0.456	142	75	101	56
iSynCJ816	0.75	7	0.713	0.756	0.614	0.528	142	75	113	61
iSynCJ816	0.75	8	0.72	0.769	0.565	0.511	142	75	121	58
iSynCJ816	0.75	9	0.716	0.766	0.549	0.488	142	75	112	53
iSynCJ816	0.75	10	0.707	0.742	0.544	0.488	142	75	105	53
iSynCJ816	0.75	11	0.726	0.756	0.561	0.478	142	75	114	58
iSynCJ816	0.75	12	0.713	0.754	0.565	0.536	142	75	121	54
iSynCJ816	0.75	13	0.721	0.751	0.554	0.506	142	75	116	50
iSynCJ816	0.75	14	0.691	0.719	0.561	0.5	142	75	114	54
iSynCJ816	0.75	15	0.703	0.743	0.542	0.458	142	75	114	46
iSynCJ816	0.75	16	0.726	0.767	0.573	0.506	142	75	116	59
iSynCJ816	0.75	17	0.736	0.764	0.566	0.549	142	75	118	52
iSynCJ816	0.75	18	0.747	0.783	0.616	0.549	142	75	115	52
iSynCJ816	0.75	19	0.693	0.726	0.548	0.402	142	75	115	47
iSynCJ816	0.75	20	0.701	0.732	0.607	0.578	142	75	120	56
iSynCJ816	0.75	21	0.728	0.77	0.571	0.586	142	75	122	63
iSynCJ816	0.75	22	0.734	0.769	0.521	0.516	142	75	115	63
iSynCJ816	0.75	23	0.683	0.723	0.5	0.402	142	75	113	54
iSynCJ816	0.75	24	0.696	0.746	0.582	0.566	142	75	119	55
iSynCJ816	0.75	25	0.706	0.749	0.562	0.435	142	75	108	57
iSynCJ816	0.75	26	0.708	0.736	0.542	0.523	142	75	114	56
iSynCJ816	0.75	27	0.842	0.877	0.665	0.685	142	75	151	75
iSynCJ816	0.75	28	0.711	0.749	0.497	0.466	142	75	117	54
iSynCJ816	0.75	29	0.754	0.795	0.596	0.553	142	75	115	57
iSynCJ816	0.75	30	0.714	0.759	0.608	0.547	142	75	112	58
iSynCJ816	0.75	31	0.725	0.767	0.593	0.542	142	75	116	53
iSynCJ816	0.75	32	0.711	0.753	0.559	0.453	142	75	109	50
iSynCJ816	0.75	33	0.683	0.718	0.506	0.53	142	75	105	52
iSynCJ816	0.75	34	0.714	0.745	0.584	0.5	142	75	121	57
iSynCJ816	0.75	35	0.687	0.725	0.536	0.446	142	75	116	58
iSynCJ816	0.75	36	0.696	0.71	0.512	0.448	142	75	118	51
iSynCJ816	0.75	37	0.73	0.765	0.548	0.642	142	75	118	58
iSynCJ816	0.75	38	0.713	0.747	0.569	0.506	142	75	120	56
iSynCJ816	0.75	39	0.702	0.729	0.515	0.529	142	75	117	55
iSynCJ816	0.75	40	0.695	0.755	0.561	0.542	142	75	114	53
iSynCJ816	0.75	41	0.702	0.737	0.569	0.489	142	75	120	59
iSynCJ816	0.75	42	0.729	0.758	0.542	0.511	142	75	114	61
iSynCJ816	0.75	43	0.731	0.771	0.578	0.483	142	75	112	57
iSynCJ816	0.75	44	0.702	0.727	0.533	0.449	142	75	114	54
iSynCJ816	0.75	45	0.716	0.753	0.526	0.5	142	75	125	57
iSynCJ816	0.75	46	0.715	0.739	0.541	0.482	142	75	120	51
iSynCJ816	0.75	47	0.716	0.755	0.552	0.43	142	75	111	58
iSynCJ816	0.75	48	0.702	0.726	0.53	0.407	142	75	109	53
iSynCJ816	0.75	49	0.7	0.714	0.512	0.409	142	75	112	49
iSynCJ816	0.75	50	0.711	0.761	0.559	0.545	142	75	123	61
iSynCJ816	0.7	0	0.693	0.743	0.586	0.414	142	75	115	48
iSynCJ816	0.7	1	0.655	0.686	0.5	0.494	142	75	110	52
iSynCJ816	0.7	2	0.696	0.743	0.566	0.461	142	75	118	55
iSynCJ816	0.7	3	0.696	0.74	0.557	0.484	142	75	132	60
iSynCJ816	0.7	4	0.706	0.73	0.537	0.433	142	75	110	54
iSynCJ816	0.7	5	0.707	0.761	0.54	0.383	142	75	106	55
iSynCJ816	0.7	6	0.673	0.72	0.536	0.432	142	75	116	51
iSynCJ816	0.7	7	0.688	0.732	0.548	0.511	142	75	118	58
iSynCJ816	0.7	8	0.714	0.762	0.511	0.438	142	75	121	53
iSynCJ816	0.7	9	0.703	0.742	0.537	0.435	142	75	107	47
iSynCJ816	0.7	10	0.69	0.742	0.527	0.466	142	75	113	54
iSynCJ816	0.7	11	0.666	0.71	0.525	0.484	142	75	128	60
iSynCJ816	0.7	12	0.656	0.693	0.434	0.4	142	75	109	51
iSynCJ816	0.7	13	0.714	0.747	0.529	0.505	142	75	121	62
iSynCJ816	0.7	14	0.775	0.833	0.586	0.531	142	75	145	75
iSynCJ816	0.7	15	0.652	0.701	0.509	0.427	142	75	116	52
iSynCJ816	0.7	16	0.709	0.753	0.581	0.538	142	75	122	68
iSynCJ816	0.7	17	0.685	0.733	0.529	0.533	142	75	121	66
iSynCJ816	0.7	18	0.704	0.743	0.55	0.466	142	75	120	54
iSynCJ816	0.7	19	0.665	0.713	0.497	0.467	142	75	114	57
iSynCJ816	0.7	20	0.67	0.686	0.457	0.407	142	75	97	53
iSynCJ816	0.7	21	0.716	0.761	0.539	0.489	142	75	115	56
iSynCJ816	0.7	22	0.681	0.727	0.506	0.371	142	75	108	47
iSynCJ816	0.7	23	0.684	0.735	0.561	0.406	142	75	114	60
iSynCJ816	0.7	24	0.71	0.748	0.56	0.524	142	75	120	53
iSynCJ816	0.7	25	0.694	0.731	0.533	0.425	142	75	114	49
iSynCJ816	0.7	26	0.709	0.758	0.542	0.388	142	75	117	61
iSynCJ816	0.7	27	0.687	0.731	0.537	0.422	142	75	107	53
iSynCJ816	0.7	28	0.679	0.712	0.528	0.411	142	75	107	52
iSynCJ816	0.7	29	0.675	0.715	0.567	0.523	142	75	115	59
iSynCJ816	0.7	30	0.664	0.702	0.542	0.456	142	75	117	56
iSynCJ816	0.7	31	0.69	0.711	0.506	0.488	142	75	105	50
iSynCJ816	0.7	32	0.702	0.75	0.514	0.534	142	75	120	60
iSynCJ816	0.7	33	0.849	0.886	0.678	0.678	142	75	145	76
iSynCJ816	0.7	34	0.694	0.722	0.494	0.457	142	75	118	59
iSynCJ816	0.7	35	0.684	0.722	0.483	0.372	142	75	113	54
iSynCJ816	0.7	36	0.694	0.729	0.595	0.483	142	75	126	57
iSynCJ816	0.7	37	0.656	0.696	0.509	0.409	142	75	122	56
iSynCJ816	0.7	38	0.697	0.731	0.579	0.506	142	75	117	56
iSynCJ816	0.7	39	0.67	0.698	0.52	0.44	142	75	124	56
iSynCJ816	0.7	40	0.704	0.723	0.549	0.418	142	75	112	54
iSynCJ816	0.7	41	0.672	0.718	0.506	0.457	142	75	111	59
iSynCJ816	0.7	42	0.702	0.739	0.53	0.488	142	75	112	53
iSynCJ816	0.7	43	0.676	0.714	0.545	0.46	142	75	116	52
iSynCJ816	0.7	44	0.667	0.713	0.491	0.489	142	75	113	56
iSynCJ816	0.7	45	0.698	0.73	0.527	0.433	142	75	116	54
iSynCJ816	0.7	46	0.655	0.702	0.5	0.449	142	75	113	54
iSynCJ816	0.7	47	0.711	0.752	0.577	0.479	142	75	123	64
iSynCJ816	0.7	48	0.692	0.749	0.542	0.489	142	75	117	59
iSynCJ816	0.7	49	0.661	0.695	0.466	0.414	142	75	113	48
iSynCJ816	0.7	50	0.724	0.741	0.494	0.402	142	75	112	47

## Sheet: iYL1228
model	percent	permutation	edge_dist	node_dist	source_dist	sink_dist	nsource1	nsink1	nsource2	nsink2
iYL1228	1	0	1	1	1	1	324	104	324	104
iYL1228	1	1	1	1	1	1	324	104	324	104
iYL1228	1	2	1	1	1	1	324	104	324	104
iYL1228	1	3	1	1	1	1	324	104	324	104
iYL1228	1	4	1	1	1	1	324	104	324	104
iYL1228	1	5	1	1	1	1	324	104	324	104
iYL1228	1	6	1	1	1	1	324	104	324	104
iYL1228	1	7	1	1	1	1	324	104	324	104
iYL1228	1	8	1	1	1	1	324	104	324	104
iYL1228	1	9	1	1	1	1	324	104	324	104
iYL1228	1	10	1	1	1	1	324	104	324	104
iYL1228	1	11	1	1	1	1	324	104	324	104
iYL1228	1	12	1	1	1	1	324	104	324	104
iYL1228	1	13	1	1	1	1	324	104	324	104
iYL1228	1	14	1	1	1	1	324	104	324	104
iYL1228	1	15	1	1	1	1	324	104	324	104
iYL1228	1	16	1	1	1	1	324	104	324	104
iYL1228	1	17	1	1	1	1	324	104	324	104
iYL1228	1	18	1	1	1	1	324	104	324	104
iYL1228	1	19	1	1	1	1	324	104	324	104
iYL1228	1	20	1	1	1	1	324	104	324	104
iYL1228	1	21	1	1	1	1	324	104	324	104
iYL1228	1	22	1	1	1	1	324	104	324	104
iYL1228	1	23	1	1	1	1	324	104	324	104
iYL1228	1	24	1	1	1	1	324	104	324	104
iYL1228	1	25	1	1	1	1	324	104	324	104
iYL1228	1	26	1	1	1	1	324	104	324	104
iYL1228	1	27	1	1	1	1	324	104	324	104
iYL1228	1	28	1	1	1	1	324	104	324	104
iYL1228	1	29	1	1	1	1	324	104	324	104
iYL1228	1	30	1	1	1	1	324	104	324	104
iYL1228	1	31	1	1	1	1	324	104	324	104
iYL1228	1	32	1	1	1	1	324	104	324	104
iYL1228	1	33	1	1	1	1	324	104	324	104
iYL1228	1	34	1	1	1	1	324	104	324	104
iYL1228	1	35	1	1	1	1	324	104	324	104
iYL1228	1	36	1	1	1	1	324	104	324	104
iYL1228	1	37	1	1	1	1	324	104	324	104
iYL1228	1	38	1	1	1	1	324	104	324	104
iYL1228	1	39	1	1	1	1	324	104	324	104
iYL1228	1	40	1	1	1	1	324	104	324	104
iYL1228	1	41	1	1	1	1	324	104	324	104
iYL1228	1	42	1	1	1	1	324	104	324	104
iYL1228	1	43	1	1	1	1	324	104	324	104
iYL1228	1	44	1	1	1	1	324	104	324	104
iYL1228	1	45	1	1	1	1	324	104	324	104
iYL1228	1	46	1	1	1	1	324	104	324	104
iYL1228	1	47	1	1	1	1	324	104	324	104
iYL1228	1	48	1	1	1	1	324	104	324	104
iYL1228	1	49	1	1	1	1	324	104	324	104
iYL1228	1	50	1	1	1	1	324	104	324	104
iYL1228	0.95	0	0.972	0.986	0.985	0.909	324	104	325	106
iYL1228	0.95	1	0.967	0.974	0.994	0.926	324	104	326	104
iYL1228	0.95	2	0.952	0.951	0.917	0.75	324	104	299	92
iYL1228	0.95	3	0.971	0.982	0.988	0.909	324	104	324	106
iYL1228	0.95	4	0.943	0.947	0.927	0.712	324	104	310	98
iYL1228	0.95	5	0.981	0.99	0.985	0.927	324	104	327	106
iYL1228	0.95	6	0.978	0.989	0.985	0.884	324	104	327	107
iYL1228	0.95	7	0.931	0.949	0.985	0.83	324	104	329	101
iYL1228	0.95	8	0.975	0.99	0.988	0.927	324	104	326	106
iYL1228	0.95	9	0.973	0.983	0.972	0.903	324	104	321	111
iYL1228	0.95	10	0.971	0.987	0.985	0.935	324	104	327	105
iYL1228	0.95	11	0.937	0.946	0.899	0.741	324	104	312	91
iYL1228	0.95	12	0.979	0.989	0.994	0.925	324	104	324	102
iYL1228	0.95	13	0.964	0.979	0.985	0.917	324	104	329	105
iYL1228	0.95	14	0.982	0.993	0.985	0.885	324	104	327	109
iYL1228	0.95	15	0.981	0.987	0.985	0.917	324	104	327	105
iYL1228	0.95	16	0.932	0.945	0.924	0.737	324	104	305	94
iYL1228	0.95	17	0.953	0.979	0.979	0.917	324	104	329	105
iYL1228	0.95	18	0.976	0.988	0.979	0.878	324	104	327	112
iYL1228	0.95	19	0.968	0.987	0.994	0.936	324	104	324	107
iYL1228	0.95	20	0.985	0.997	0.997	0.944	324	104	325	104
iYL1228	0.95	21	0.961	0.979	0.985	0.9	324	104	327	105
iYL1228	0.95	22	0.955	0.962	0.961	0.884	324	104	323	107
iYL1228	0.95	23	0.976	0.983	0.982	0.867	324	104	324	107
iYL1228	0.95	24	0.963	0.979	0.976	0.862	324	104	330	112
iYL1228	0.95	25	0.963	0.979	0.988	0.89	324	104	326	102
iYL1228	0.95	26	0.982	0.996	0.985	0.935	324	104	325	105
iYL1228	0.95	27	0.981	0.988	0.982	0.894	324	104	328	110
iYL1228	0.95	28	0.963	0.972	0.988	0.884	324	104	322	107
iYL1228	0.95	29	0.948	0.967	0.967	0.851	324	104	325	107
iYL1228	0.95	30	0.944	0.951	0.936	0.759	324	104	307	93
iYL1228	0.95	31	0.978	0.988	0.979	0.919	324	104	327	109
iYL1228	0.95	32	0.979	0.994	0.997	0.901	324	104	325	107
iYL1228	0.95	33	0.941	0.944	0.924	0.711	324	104	307	91
iYL1228	0.95	34	0.959	0.979	0.982	0.866	324	104	328	105
iYL1228	0.95	35	0.951	0.981	0.985	0.917	324	104	325	105
iYL1228	0.95	36	0.961	0.982	0.982	0.935	324	104	330	105
iYL1228	0.95	37	0.947	0.946	0.918	0.708	324	104	305	101
iYL1228	0.95	38	0.959	0.979	0.985	0.858	324	104	327	106
iYL1228	0.95	39	0.98	0.992	0.994	0.927	324	104	326	106
iYL1228	0.95	40	0.982	0.991	0.982	0.885	324	104	330	109
iYL1228	0.95	41	0.94	0.938	0.917	0.726	324	104	303	91
iYL1228	0.95	42	0.984	0.991	0.988	0.875	324	104	328	106
iYL1228	0.95	43	0.968	0.988	0.979	0.84	324	104	327	115
iYL1228	0.95	44	0.952	0.972	0.966	0.868	324	104	321	109
iYL1228	0.95	45	0.978	0.991	0.985	0.896	324	104	329	114
iYL1228	0.95	46	0.948	0.95	0.933	0.743	324	104	306	93
iYL1228	0.95	47	0.96	0.965	0.97	0.9	324	104	328	105
iYL1228	0.95	48	0.925	0.929	0.927	0.702	324	104	306	90
iYL1228	0.95	49	0.961	0.979	0.985	0.848	324	104	327	103
iYL1228	0.95	50	0.958	0.983	0.988	0.833	324	104	324	105
iYL1228	0.9	0	0.955	0.975	0.97	0.841	324	104	322	104
iYL1228	0.9	1	0.949	0.979	0.947	0.829	324	104	336	110
iYL1228	0.9	2	0.969	0.988	0.976	0.868	324	104	322	109
iYL1228	0.9	3	0.951	0.97	0.967	0.868	324	104	325	109
iYL1228	0.9	4	0.955	0.982	0.976	0.868	324	104	326	109
iYL1228	0.9	5	0.971	0.988	0.972	0.925	324	104	321	100
iYL1228	0.9	6	0.909	0.923	0.914	0.707	324	104	302	94
iYL1228	0.9	7	0.962	0.98	0.985	0.842	324	104	325	106
iYL1228	0.9	8	0.946	0.974	0.988	0.839	324	104	326	113
iYL1228	0.9	9	0.973	0.99	0.991	0.881	324	104	325	101
iYL1228	0.9	10	0.971	0.987	0.979	0.928	324	104	329	110
iYL1228	0.9	11	0.951	0.97	0.941	0.861	324	104	332	110
iYL1228	0.9	12	0.967	0.981	0.958	0.87	324	104	330	111
iYL1228	0.9	13	0.965	0.979	0.941	0.886	324	104	332	111
iYL1228	0.9	14	0.933	0.959	0.964	0.803	324	104	322	107
iYL1228	0.9	15	0.93	0.94	0.933	0.669	324	104	306	98
iYL1228	0.9	16	0.928	0.948	0.92	0.75	324	104	304	92
iYL1228	0.9	17	0.956	0.975	0.979	0.881	324	104	323	101
iYL1228	0.9	18	0.932	0.939	0.918	0.711	324	104	309	91
iYL1228	0.9	19	0.953	0.977	0.97	0.907	324	104	328	100
iYL1228	0.9	20	0.921	0.931	0.898	0.661	324	104	308	92
iYL1228	0.9	21	0.924	0.933	0.873	0.692	324	104	309	94
iYL1228	0.9	22	0.966	0.989	0.953	0.86	324	104	338	108
iYL1228	0.9	23	0.964	0.978	0.979	0.798	324	104	325	110
iYL1228	0.9	24	0.939	0.948	0.907	0.692	324	104	309	94
iYL1228	0.9	25	0.973	0.987	0.973	0.892	324	104	323	106
iYL1228	0.9	26	0.925	0.939	0.888	0.689	324	104	316	97
iYL1228	0.9	27	0.946	0.978	0.97	0.825	324	104	332	115
iYL1228	0.9	28	0.926	0.938	0.921	0.678	324	104	310	94
iYL1228	0.9	29	0.967	0.982	0.97	0.843	324	104	332	108
iYL1228	0.9	30	0.939	0.969	0.955	0.815	324	104	321	112
iYL1228	0.9	31	0.954	0.981	0.953	0.864	324	104	336	116
iYL1228	0.9	32	0.96	0.987	0.97	0.876	324	104	326	108
iYL1228	0.9	33	0.964	0.978	0.976	0.835	324	104	322	107
iYL1228	0.9	34	0.929	0.94	0.907	0.69	324	104	309	92
iYL1228	0.9	35	0.971	0.991	0.985	0.877	324	104	329	110
iYL1228	0.9	36	0.924	0.929	0.89	0.684	324	104	296	93
iYL1228	0.9	37	0.927	0.944	0.913	0.658	324	104	311	95
iYL1228	0.9	38	0.951	0.974	0.976	0.866	324	104	322	105
iYL1228	0.9	39	0.946	0.971	0.985	0.858	324	104	327	106
iYL1228	0.9	40	0.965	0.984	0.985	0.901	324	104	325	107
iYL1228	0.9	41	0.931	0.943	0.915	0.658	324	104	306	90
iYL1228	0.9	42	0.968	0.983	0.979	0.861	324	104	329	110
iYL1228	0.9	43	0.948	0.965	0.964	0.857	324	104	326	104
iYL1228	0.9	44	0.962	0.973	0.964	0.902	324	104	326	109
iYL1228	0.9	45	0.965	0.98	0.973	0.846	324	104	323	112
iYL1228	0.9	46	0.962	0.979	0.976	0.877	324	104	328	110
iYL1228	0.9	47	0.959	0.986	0.979	0.861	324	104	321	97
iYL1228	0.9	48	0.949	0.978	0.979	0.851	324	104	329	107
iYL1228	0.9	49	0.966	0.992	0.964	0.918	324	104	334	107
iYL1228	0.9	50	0.925	0.935	0.898	0.714	324	104	293	88
iYL1228	0.85	0	0.938	0.975	0.932	0.843	324	104	329	108
iYL1228	0.85	1	0.94	0.957	0.951	0.788	324	104	318	107
iYL1228	0.85	2	0.9	0.92	0.91	0.664	324	104	310	99
iYL1228	0.85	3	0.927	0.943	0.921	0.716	324	104	310	95
iYL1228	0.85	4	0.945	0.972	0.937	0.748	324	104	317	111
iYL1228	0.85	5	0.921	0.948	0.927	0.812	324	104	339	108
iYL1228	0.85	6	0.962	0.984	0.973	0.811	324	104	325	117
iYL1228	0.85	7	0.917	0.93	0.904	0.661	324	104	310	92
iYL1228	0.85	8	0.946	0.973	0.967	0.812	324	104	327	108
iYL1228	0.85	9	0.901	0.921	0.898	0.661	324	104	306	87
iYL1228	0.85	10	0.936	0.955	0.914	0.805	324	104	323	100
iYL1228	0.85	11	0.894	0.915	0.864	0.618	324	104	304	108
iYL1228	0.85	12	0.918	0.933	0.918	0.73	324	104	307	88
iYL1228	0.85	13	0.965	0.988	0.979	0.836	324	104	327	109
iYL1228	0.85	14	0.948	0.966	0.979	0.821	324	104	323	109
iYL1228	0.85	15	0.916	0.934	0.911	0.726	324	104	301	91
iYL1228	0.85	16	0.95	0.981	0.963	0.879	324	104	320	114
iYL1228	0.85	17	0.938	0.975	0.967	0.787	324	104	325	114
iYL1228	0.85	18	0.949	0.971	0.947	0.884	324	104	334	107
iYL1228	0.85	19	0.882	0.904	0.878	0.609	324	104	294	81
iYL1228	0.85	20	0.945	0.969	0.928	0.815	324	104	320	112
iYL1228	0.85	21	0.939	0.968	0.952	0.8	324	104	326	112
iYL1228	0.85	22	0.96	0.979	0.958	0.835	324	104	322	107
iYL1228	0.85	23	0.908	0.934	0.924	0.629	324	104	305	98
iYL1228	0.85	24	0.935	0.97	0.96	0.802	324	104	319	114
iYL1228	0.85	25	0.887	0.912	0.912	0.701	324	104	309	95
iYL1228	0.85	26	0.956	0.986	0.973	0.861	324	104	331	110
iYL1228	0.85	27	0.956	0.976	0.94	0.9	324	104	322	105
iYL1228	0.85	28	0.922	0.935	0.903	0.696	324	104	304	91
iYL1228	0.85	29	0.936	0.971	0.941	0.836	324	104	336	109
iYL1228	0.85	30	0.913	0.933	0.896	0.661	324	104	298	102
iYL1228	0.85	31	0.899	0.917	0.923	0.669	324	104	303	93
iYL1228	0.85	32	0.945	0.968	0.943	0.802	324	104	323	105
iYL1228	0.85	33	0.905	0.929	0.888	0.717	324	104	314	90
iYL1228	0.85	34	0.917	0.944	0.907	0.664	324	104	313	99
iYL1228	0.85	35	0.962	0.979	0.945	0.867	324	104	314	107
iYL1228	0.85	36	0.935	0.965	0.964	0.798	324	104	326	110
iYL1228	0.85	37	0.925	0.94	0.896	0.69	324	104	317	92
iYL1228	0.85	38	0.94	0.964	0.966	0.805	324	104	319	109
iYL1228	0.85	39	0.947	0.983	0.967	0.795	324	104	329	115
iYL1228	0.85	40	0.957	0.976	0.964	0.838	324	104	326	111
iYL1228	0.85	41	0.923	0.963	0.973	0.798	324	104	331	110
iYL1228	0.85	42	0.955	0.977	0.967	0.774	324	104	325	116
iYL1228	0.85	43	0.956	0.978	0.979	0.832	324	104	325	114
iYL1228	0.85	44	0.916	0.934	0.898	0.661	324	104	306	87
iYL1228	0.85	45	0.948	0.97	0.972	0.874	324	104	321	104
iYL1228	0.85	46	0.897	0.926	0.885	0.678	324	104	313	99
iYL1228	0.85	47	0.956	0.987	0.97	0.882	324	104	324	103
iYL1228	0.85	48	0.928	0.961	0.964	0.783	324	104	328	101
iYL1228	0.85	49	0.902	0.924	0.909	0.653	324	104	302	91
iYL1228	0.85	50	0.935	0.967	0.958	0.812	324	104	328	108
iYL1228	0.8	0	0.914	0.952	0.958	0.795	324	104	326	106
iYL1228	0.8	1	0.898	0.929	0.888	0.636	324	104	314	94
iYL1228	0.8	2	0.925	0.951	0.955	0.782	324	104	321	108
iYL1228	0.8	3	0.896	0.925	0.918	0.704	324	104	309	92
iYL1228	0.8	4	0.939	0.963	0.945	0.773	324	104	318	107
iYL1228	0.8	5	0.895	0.922	0.904	0.645	324	104	308	100
iYL1228	0.8	6	0.922	0.954	0.929	0.76	324	104	328	109
iYL1228	0.8	7	0.882	0.917	0.891	0.62	324	104	315	105
iYL1228	0.8	8	0.949	0.971	0.949	0.847	324	104	321	101
iYL1228	0.8	9	0.915	0.954	0.93	0.835	324	104	313	96
iYL1228	0.8	10	0.945	0.978	0.946	0.839	324	104	324	113
iYL1228	0.8	11	0.925	0.958	0.964	0.721	324	104	330	118
iYL1228	0.8	12	0.945	0.976	0.966	0.846	324	104	319	112
iYL1228	0.8	13	0.928	0.959	0.943	0.795	324	104	323	115
iYL1228	0.8	14	0.889	0.92	0.867	0.664	324	104	309	99
iYL1228	0.8	15	0.939	0.971	0.946	0.828	324	104	322	108
iYL1228	0.8	16	0.924	0.961	0.949	0.839	324	104	325	113
iYL1228	0.8	17	0.877	0.911	0.927	0.626	324	104	306	96
iYL1228	0.8	18	0.927	0.96	0.907	0.781	324	104	311	99
iYL1228	0.8	19	0.896	0.925	0.892	0.689	324	104	306	102
iYL1228	0.8	20	0.938	0.975	0.97	0.77	324	104	328	112
iYL1228	0.8	21	0.934	0.977	0.976	0.797	324	104	324	108
iYL1228	0.8	22	0.868	0.905	0.909	0.591	324	104	308	98
iYL1228	0.8	23	0.892	0.914	0.882	0.611	324	104	312	99
iYL1228	0.8	24	0.916	0.944	0.93	0.654	324	104	309	106
iYL1228	0.8	25	0.929	0.971	0.939	0.738	324	104	316	115
iYL1228	0.8	26	0.935	0.963	0.949	0.734	324	104	321	111
iYL1228	0.8	27	0.923	0.95	0.935	0.798	324	104	326	110
iYL1228	0.8	28	0.898	0.921	0.898	0.61	324	104	310	94
iYL1228	0.8	29	0.89	0.915	0.886	0.664	324	104	302	89
iYL1228	0.8	30	0.907	0.926	0.869	0.686	324	104	304	95
iYL1228	0.8	31	0.906	0.933	0.909	0.667	324	104	306	106
iYL1228	0.8	32	0.893	0.922	0.865	0.648	324	104	299	97
iYL1228	0.8	33	0.936	0.967	0.923	0.776	324	104	322	118
iYL1228	0.8	34	0.91	0.957	0.943	0.761	324	104	325	102
iYL1228	0.8	35	0.924	0.948	0.898	0.77	324	104	325	112
iYL1228	0.8	36	0.889	0.911	0.904	0.633	324	104	310	92
iYL1228	0.8	37	0.93	0.956	0.961	0.777	324	104	327	111
iYL1228	0.8	38	0.903	0.921	0.912	0.613	324	104	303	96
iYL1228	0.8	39	0.906	0.945	0.914	0.75	324	104	321	113
iYL1228	0.8	40	0.908	0.948	0.932	0.792	324	104	333	111
iYL1228	0.8	41	0.946	0.985	0.97	0.852	324	104	324	109
iYL1228	0.8	42	0.911	0.938	0.873	0.659	324	104	311	100
iYL1228	0.8	43	0.934	0.965	0.945	0.86	324	104	318	108
iYL1228	0.8	44	0.926	0.972	0.973	0.826	324	104	325	106
iYL1228	0.8	45	0.918	0.952	0.929	0.838	324	104	324	111
iYL1228	0.8	46	0.931	0.958	0.938	0.732	324	104	329	116
iYL1228	0.8	47	0.915	0.96	0.963	0.856	324	104	320	115
iYL1228	0.8	48	0.919	0.95	0.943	0.795	324	104	323	115
iYL1228	0.8	49	0.916	0.949	0.928	0.744	324	104	320	114
iYL1228	0.8	50	0.909	0.938	0.932	0.669	324	104	327	123
iYL1228	0.75	0	0.908	0.954	0.935	0.769	324	104	328	110
iYL1228	0.75	1	0.862	0.897	0.906	0.642	324	104	307	93
iYL1228	0.75	2	0.859	0.901	0.876	0.634	324	104	310	97
iYL1228	0.75	3	0.88	0.905	0.883	0.65	324	104	305	94
iYL1228	0.75	4	0.907	0.955	0.937	0.733	324	104	325	104
iYL1228	0.75	5	0.865	0.896	0.867	0.617	324	104	309	90
iYL1228	0.75	6	0.888	0.92	0.89	0.621	324	104	309	97
iYL1228	0.75	7	0.908	0.972	0.952	0.754	324	104	324	117
iYL1228	0.75	8	0.914	0.954	0.925	0.764	324	104	321	113
iYL1228	0.75	9	0.915	0.961	0.927	0.762	324	104	335	118
iYL1228	0.75	10	0.891	0.924	0.886	0.617	324	104	302	90
iYL1228	0.75	11	0.917	0.958	0.917	0.762	324	104	324	111
iYL1228	0.75	12	0.883	0.914	0.863	0.633	324	104	300	92
iYL1228	0.75	13	0.915	0.964	0.904	0.732	324	104	329	116
iYL1228	0.75	14	0.913	0.956	0.947	0.782	324	104	336	117
iYL1228	0.75	15	0.887	0.928	0.958	0.73	324	104	326	107
iYL1228	0.75	16	0.859	0.905	0.865	0.58	324	104	299	103
iYL1228	0.75	17	0.89	0.92	0.907	0.68	324	104	315	111
iYL1228	0.75	18	0.877	0.909	0.853	0.632	324	104	306	100
iYL1228	0.75	19	0.89	0.925	0.869	0.62	324	104	306	92
iYL1228	0.75	20	0.923	0.96	0.938	0.802	324	104	327	114
iYL1228	0.75	21	0.878	0.916	0.88	0.629	324	104	304	98
iYL1228	0.75	22	0.911	0.956	0.949	0.762	324	104	331	118
iYL1228	0.75	23	0.866	0.897	0.871	0.591	324	104	301	98
iYL1228	0.75	24	0.922	0.967	0.958	0.782	324	104	322	117
iYL1228	0.75	25	0.899	0.946	0.937	0.792	324	104	321	111
iYL1228	0.75	26	0.855	0.885	0.88	0.612	324	104	300	91
iYL1228	0.75	27	0.885	0.907	0.904	0.637	324	104	308	99
iYL1228	0.75	28	0.887	0.923	0.909	0.664	324	104	323	104
iYL1228	0.75	29	0.909	0.951	0.958	0.73	324	104	326	107
iYL1228	0.75	30	0.872	0.902	0.88	0.591	324	104	300	98
iYL1228	0.75	31	0.914	0.953	0.926	0.78	324	104	327	106
iYL1228	0.75	32	0.872	0.913	0.886	0.598	324	104	306	91
iYL1228	0.75	33	0.879	0.924	0.929	0.767	324	104	328	108
iYL1228	0.75	34	0.877	0.905	0.869	0.667	324	104	304	96
iYL1228	0.75	35	0.907	0.938	0.899	0.643	324	104	314	103
iYL1228	0.75	36	0.866	0.91	0.881	0.567	324	104	310	106
iYL1228	0.75	37	0.857	0.896	0.86	0.556	324	104	299	92
iYL1228	0.75	38	0.926	0.967	0.943	0.677	324	104	321	114
iYL1228	0.75	39	0.87	0.906	0.898	0.613	324	104	306	96
iYL1228	0.75	40	0.867	0.901	0.866	0.637	324	104	301	99
iYL1228	0.75	41	0.875	0.907	0.906	0.642	324	104	303	98
iYL1228	0.75	42	0.846	0.883	0.855	0.583	324	104	301	97
iYL1228	0.75	43	0.86	0.902	0.893	0.592	324	104	312	103
iYL1228	0.75	44	0.882	0.923	0.876	0.617	324	104	314	103
iYL1228	0.75	45	0.906	0.938	0.906	0.754	324	104	328	117
iYL1228	0.75	46	0.909	0.947	0.911	0.696	324	104	322	108
iYL1228	0.75	47	0.887	0.945	0.946	0.669	324	104	328	113
iYL1228	0.75	48	0.904	0.953	0.946	0.778	324	104	326	120
iYL1228	0.75	49	0.913	0.957	0.917	0.669	324	104	326	128
iYL1228	0.75	50	0.934	0.968	0.954	0.836	324	104	315	109
iYL1228	0.7	0	0.903	0.956	0.92	0.785	324	104	321	112
iYL1228	0.7	1	0.885	0.947	0.917	0.644	324	104	322	113
iYL1228	0.7	2	0.884	0.944	0.92	0.65	324	104	327	127
iYL1228	0.7	3	0.896	0.953	0.928	0.667	324	104	320	121
iYL1228	0.7	4	0.831	0.879	0.857	0.6	324	104	298	96
iYL1228	0.7	5	0.889	0.957	0.923	0.662	324	104	326	117
iYL1228	0.7	6	0.899	0.938	0.937	0.771	324	104	325	105
iYL1228	0.7	7	0.847	0.904	0.864	0.602	324	104	304	101
iYL1228	0.7	8	0.885	0.948	0.925	0.649	324	104	319	117
iYL1228	0.7	9	0.86	0.893	0.857	0.545	324	104	298	103
iYL1228	0.7	10	0.88	0.926	0.929	0.638	324	104	326	109
iYL1228	0.7	11	0.854	0.894	0.899	0.733	324	104	318	104
iYL1228	0.7	12	0.884	0.936	0.901	0.684	324	104	332	125
iYL1228	0.7	13	0.856	0.889	0.889	0.623	324	104	305	94
iYL1228	0.7	14	0.911	0.961	0.926	0.732	324	104	331	109
iYL1228	0.7	15	0.888	0.925	0.867	0.627	324	104	335	114
iYL1228	0.7	16	0.863	0.903	0.865	0.579	324	104	299	87
iYL1228	0.7	17	0.832	0.879	0.866	0.616	324	104	303	98
iYL1228	0.7	18	0.87	0.936	0.917	0.659	324	104	326	120
iYL1228	0.7	19	0.846	0.9	0.872	0.578	324	104	305	109
iYL1228	0.7	20	0.884	0.942	0.91	0.734	324	104	314	111
iYL1228	0.7	21	0.852	0.9	0.865	0.585	324	104	312	102
iYL1228	0.7	22	0.859	0.898	0.85	0.664	324	104	294	99
iYL1228	0.7	23	0.878	0.92	0.931	0.69	324	104	323	109
iYL1228	0.7	24	0.87	0.923	0.92	0.714	324	104	323	112
iYL1228	0.7	25	0.892	0.938	0.946	0.732	324	104	324	116
iYL1228	0.7	26	0.848	0.899	0.859	0.611	324	104	308	99
iYL1228	0.7	27	0.895	0.953	0.924	0.744	324	104	336	114
iYL1228	0.7	28	0.866	0.901	0.883	0.603	324	104	303	98
iYL1228	0.7	29	0.835	0.878	0.844	0.574	324	104	290	99
iYL1228	0.7	30	0.886	0.936	0.917	0.762	324	104	320	111
iYL1228	0.7	31	0.834	0.875	0.864	0.561	324	104	306	102
iYL1228	0.7	32	0.847	0.889	0.858	0.567	324	104	317	106
iYL1228	0.7	33	0.907	0.967	0.924	0.762	324	104	336	118
iYL1228	0.7	34	0.857	0.892	0.842	0.533	324	104	304	106
iYL1228	0.7	35	0.855	0.894	0.855	0.613	324	104	301	96
iYL1228	0.7	36	0.868	0.894	0.891	0.557	324	104	302	100
iYL1228	0.7	37	0.839	0.89	0.879	0.561	324	104	311	113
iYL1228	0.7	38	0.828	0.884	0.851	0.532	324	104	311	109
iYL1228	0.7	39	0.894	0.944	0.934	0.727	324	104	322	117
iYL1228	0.7	40	0.851	0.904	0.858	0.589	324	104	306	101
iYL1228	0.7	41	0.907	0.96	0.94	0.748	324	104	318	111
iYL1228	0.7	42	0.9	0.958	0.932	0.742	324	104	325	119
iYL1228	0.7	43	0.897	0.938	0.905	0.717	324	104	318	114
iYL1228	0.7	44	0.911	0.957	0.94	0.764	324	104	322	113
iYL1228	0.7	45	0.849	0.898	0.861	0.68	324	104	318	101
iYL1228	0.7	46	0.865	0.929	0.868	0.652	324	104	311	114
iYL1228	0.7	47	0.814	0.859	0.852	0.527	324	104	300	96
iYL1228	0.7	48	0.866	0.923	0.903	0.631	324	104	342	126
iYL1228	0.7	49	0.845	0.888	0.845	0.575	324	104	309	96
iYL1228	0.7	50	0.847	0.895	0.925	0.659	324	104	319	115

## Sheet: iYS854
model	percent	permutation	edge_dist	node_dist	source_dist	sink_dist	nsource1	nsink1	nsource2	nsink2
iYS854	1	0	1	1	1	1	151	78	151	78
iYS854	1	1	1	1	1	1	151	78	151	78
iYS854	1	2	1	1	1	1	151	78	151	78
iYS854	1	3	1	1	1	1	151	78	151	78
iYS854	1	4	1	1	1	1	151	78	151	78
iYS854	1	5	1	1	1	1	151	78	151	78
iYS854	1	6	1	1	1	1	151	78	151	78
iYS854	1	7	1	1	1	1	151	78	151	78
iYS854	1	8	1	1	1	1	151	78	151	78
iYS854	1	9	1	1	1	1	151	78	151	78
iYS854	1	10	1	1	1	1	151	78	151	78
iYS854	1	11	1	1	1	1	151	78	151	78
iYS854	1	12	1	1	1	1	151	78	151	78
iYS854	1	13	1	1	1	1	151	78	151	78
iYS854	1	14	1	1	1	1	151	78	151	78
iYS854	1	15	1	1	1	1	151	78	151	78
iYS854	1	16	1	1	1	1	151	78	151	78
iYS854	1	17	1	1	1	1	151	78	151	78
iYS854	1	18	1	1	1	1	151	78	151	78
iYS854	1	19	1	1	1	1	151	78	151	78
iYS854	1	20	1	1	1	1	151	78	151	78
iYS854	1	21	1	1	1	1	151	78	151	78
iYS854	1	22	1	1	1	1	151	78	151	78
iYS854	1	23	1	1	1	1	151	78	151	78
iYS854	1	24	1	1	1	1	151	78	151	78
iYS854	1	25	1	1	1	1	151	78	151	78
iYS854	1	26	1	1	1	1	151	78	151	78
iYS854	1	27	1	1	1	1	151	78	151	78
iYS854	1	28	1	1	1	1	151	78	151	78
iYS854	1	29	1	1	1	1	151	78	151	78
iYS854	1	30	1	1	1	1	151	78	151	78
iYS854	1	31	1	1	1	1	151	78	151	78
iYS854	1	32	1	1	1	1	151	78	151	78
iYS854	1	33	1	1	1	1	151	78	151	78
iYS854	1	34	1	1	1	1	151	78	151	78
iYS854	1	35	1	1	1	1	151	78	151	78
iYS854	1	36	1	1	1	1	151	78	151	78
iYS854	1	37	1	1	1	1	151	78	151	78
iYS854	1	38	1	1	1	1	151	78	151	78
iYS854	1	39	1	1	1	1	151	78	151	78
iYS854	1	40	1	1	1	1	151	78	151	78
iYS854	1	41	1	1	1	1	151	78	151	78
iYS854	1	42	1	1	1	1	151	78	151	78
iYS854	1	43	1	1	1	1	151	78	151	78
iYS854	1	44	1	1	1	1	151	78	151	78
iYS854	1	45	1	1	1	1	151	78	151	78
iYS854	1	46	1	1	1	1	151	78	151	78
iYS854	1	47	1	1	1	1	151	78	151	78
iYS854	1	48	1	1	1	1	151	78	151	78
iYS854	1	49	1	1	1	1	151	78	151	78
iYS854	1	50	1	1	1	1	151	78	151	78
iYS854	0.95	0	0.912	0.928	0.846	0.807	151	78	148	72
iYS854	0.95	1	0.883	0.895	0.783	0.791	151	78	145	76
iYS854	0.95	2	0.877	0.899	0.743	0.701	151	78	154	70
iYS854	0.95	3	0.748	0.774	0.758	0.636	151	78	162	84
iYS854	0.95	4	0.913	0.931	0.834	0.776	151	78	148	73
iYS854	0.95	5	0.712	0.731	0.708	0.529	151	78	165	81
iYS854	0.95	6	0.859	0.867	0.812	0.765	151	78	148	72
iYS854	0.95	7	0.9	0.917	0.765	0.718	151	78	135	68
iYS854	0.95	8	0.859	0.879	0.802	0.721	151	78	141	70
iYS854	0.95	9	0.895	0.916	0.84	0.829	151	78	147	72
iYS854	0.95	10	0.877	0.903	0.793	0.67	151	78	152	74
iYS854	0.95	11	0.921	0.936	0.904	0.831	151	78	148	74
iYS854	0.95	12	0.891	0.912	0.848	0.791	151	78	141	76
iYS854	0.95	13	0.908	0.938	0.807	0.81	151	78	158	74
iYS854	0.95	14	0.912	0.942	0.873	0.872	151	78	143	68
iYS854	0.95	15	0.884	0.913	0.843	0.77	151	78	142	76
iYS854	0.95	16	0.88	0.896	0.847	0.767	151	78	139	74
iYS854	0.95	17	0.898	0.934	0.829	0.786	151	78	149	72
iYS854	0.95	18	0.87	0.895	0.839	0.771	151	78	145	69
iYS854	0.95	19	0.756	0.777	0.767	0.646	151	78	160	85
iYS854	0.95	20	0.899	0.922	0.84	0.829	151	78	147	72
iYS854	0.95	21	0.915	0.94	0.892	0.814	151	78	146	78
iYS854	0.95	22	0.754	0.771	0.729	0.626	151	78	162	83
iYS854	0.95	23	0.76	0.784	0.777	0.683	151	78	160	92
iYS854	0.95	24	0.929	0.955	0.873	0.77	151	78	145	76
iYS854	0.95	25	0.919	0.936	0.85	0.776	151	78	145	73
iYS854	0.95	26	0.895	0.911	0.834	0.723	151	78	148	65
iYS854	0.95	27	0.9	0.909	0.798	0.767	151	78	142	74
iYS854	0.95	28	0.879	0.895	0.765	0.693	151	78	142	71
iYS854	0.95	29	0.903	0.922	0.815	0.741	151	78	143	70
iYS854	0.95	30	0.931	0.946	0.848	0.815	151	78	141	69
iYS854	0.95	31	0.945	0.972	0.904	0.864	151	78	146	73
iYS854	0.95	32	0.885	0.909	0.832	0.721	151	78	144	70
iYS854	0.95	33	0.919	0.944	0.846	0.817	151	78	148	71
iYS854	0.95	34	0.892	0.906	0.833	0.722	151	78	146	77
iYS854	0.95	35	0.927	0.94	0.829	0.776	151	78	149	73
iYS854	0.95	36	0.881	0.912	0.85	0.761	151	78	145	77
iYS854	0.95	37	0.886	0.912	0.812	0.812	151	78	148	76
iYS854	0.95	38	0.855	0.875	0.805	0.744	151	78	145	72
iYS854	0.95	39	0.929	0.943	0.887	0.839	151	78	149	82
iYS854	0.95	40	0.754	0.781	0.733	0.677	151	78	154	88
iYS854	0.95	41	0.921	0.942	0.848	0.829	151	78	141	72
iYS854	0.95	42	0.891	0.926	0.813	0.738	151	78	150	68
iYS854	0.95	43	0.739	0.761	0.729	0.62	151	78	162	84
iYS854	0.95	44	0.914	0.94	0.885	0.805	151	78	145	70
iYS854	0.95	45	0.919	0.929	0.862	0.779	151	78	145	75
iYS854	0.95	46	0.898	0.913	0.844	0.778	151	78	144	66
iYS854	0.95	47	0.909	0.929	0.816	0.771	151	78	145	69
iYS854	0.95	48	0.904	0.924	0.844	0.795	151	78	144	71
iYS854	0.95	49	0.904	0.921	0.85	0.753	151	78	145	71
iYS854	0.95	50	0.906	0.935	0.823	0.69	151	78	137	69
iYS854	0.9	0	0.872	0.89	0.836	0.782	151	78	152	77
iYS854	0.9	1	0.88	0.882	0.814	0.547	151	78	141	69
iYS854	0.9	2	0.742	0.771	0.756	0.633	151	78	158	82
iYS854	0.9	3	0.904	0.914	0.867	0.776	151	78	144	73
iYS854	0.9	4	0.745	0.778	0.759	0.544	151	78	155	81
iYS854	0.9	5	0.832	0.858	0.855	0.767	151	78	144	74
iYS854	0.9	6	0.873	0.882	0.776	0.667	151	78	142	72
iYS854	0.9	7	0.925	0.951	0.84	0.774	151	78	147	71
iYS854	0.9	8	0.858	0.885	0.783	0.636	151	78	145	66
iYS854	0.9	9	0.869	0.885	0.813	0.632	151	78	150	77
iYS854	0.9	10	0.857	0.89	0.8	0.67	151	78	146	69
iYS854	0.9	11	0.916	0.931	0.826	0.637	151	78	143	71
iYS854	0.9	12	0.739	0.758	0.723	0.598	151	78	166	85
iYS854	0.9	13	0.854	0.899	0.815	0.73	151	78	143	76
iYS854	0.9	14	0.753	0.776	0.747	0.618	151	78	160	87
iYS854	0.9	15	0.872	0.894	0.819	0.733	151	78	140	71
iYS854	0.9	16	0.884	0.906	0.839	0.682	151	78	145	70
iYS854	0.9	17	0.739	0.766	0.724	0.61	151	78	149	83
iYS854	0.9	18	0.879	0.896	0.838	0.765	151	78	143	72
iYS854	0.9	19	0.841	0.876	0.804	0.788	151	78	134	74
iYS854	0.9	20	0.743	0.766	0.732	0.627	151	78	159	88
iYS854	0.9	21	0.848	0.87	0.774	0.705	151	78	140	72
iYS854	0.9	22	0.851	0.883	0.814	0.718	151	78	141	68
iYS854	0.9	23	0.724	0.746	0.672	0.592	151	78	155	78
iYS854	0.9	24	0.88	0.892	0.818	0.626	151	78	149	70
iYS854	0.9	25	0.85	0.861	0.834	0.756	151	78	148	73
iYS854	0.9	26	0.878	0.9	0.834	0.69	151	78	137	69
iYS854	0.9	27	0.75	0.776	0.733	0.626	151	78	154	83
iYS854	0.9	28	0.845	0.871	0.812	0.753	151	78	148	71
iYS854	0.9	29	0.853	0.881	0.793	0.735	151	78	143	66
iYS854	0.9	30	0.741	0.76	0.734	0.633	151	78	156	82
iYS854	0.9	31	0.88	0.905	0.787	0.682	151	78	142	65
iYS854	0.9	32	0.838	0.864	0.8	0.786	151	78	146	72
iYS854	0.9	33	0.862	0.893	0.78	0.716	151	78	157	73
iYS854	0.9	34	0.729	0.755	0.665	0.643	151	78	152	83
iYS854	0.9	35	0.869	0.887	0.788	0.762	151	78	144	70
iYS854	0.9	36	0.835	0.869	0.839	0.767	151	78	145	74
iYS854	0.9	37	0.729	0.75	0.676	0.5	151	78	154	72
iYS854	0.9	38	0.731	0.757	0.683	0.622	151	78	157	81
iYS854	0.9	39	0.816	0.829	0.793	0.75	151	78	143	76
iYS854	0.9	40	0.734	0.764	0.701	0.559	151	78	150	81
iYS854	0.9	41	0.905	0.927	0.854	0.867	151	78	140	77
iYS854	0.9	42	0.888	0.922	0.832	0.701	151	78	144	70
iYS854	0.9	43	0.863	0.881	0.82	0.816	151	78	153	80
iYS854	0.9	44	0.901	0.925	0.855	0.744	151	78	144	72
iYS854	0.9	45	0.748	0.766	0.728	0.646	151	78	167	85
iYS854	0.9	46	0.85	0.877	0.763	0.741	151	78	147	70
iYS854	0.9	47	0.89	0.921	0.812	0.73	151	78	148	76
iYS854	0.9	48	0.767	0.784	0.725	0.633	151	78	163	82
iYS854	0.9	49	0.752	0.782	0.784	0.673	151	78	163	86
iYS854	0.9	50	0.875	0.905	0.844	0.686	151	78	144	67
iYS854	0.85	0	0.881	0.914	0.81	0.705	151	78	144	72
iYS854	0.85	1	0.861	0.879	0.807	0.648	151	78	149	72
iYS854	0.85	2	0.865	0.898	0.757	0.741	151	78	146	70
iYS854	0.85	3	0.805	0.845	0.801	0.705	151	78	148	72
iYS854	0.85	4	0.857	0.888	0.771	0.67	151	78	150	69
iYS854	0.85	5	0.818	0.845	0.779	0.678	151	78	139	68
iYS854	0.85	6	0.726	0.739	0.661	0.551	151	78	158	74
iYS854	0.85	7	0.861	0.909	0.853	0.753	151	78	151	78
iYS854	0.85	8	0.826	0.856	0.741	0.689	151	78	145	74
iYS854	0.85	9	0.837	0.867	0.783	0.705	151	78	136	72
iYS854	0.85	10	0.842	0.871	0.726	0.767	151	78	158	74
iYS854	0.85	11	0.832	0.881	0.804	0.674	151	78	143	76
iYS854	0.85	12	0.859	0.898	0.783	0.69	151	78	145	64
iYS854	0.85	13	0.862	0.897	0.827	0.697	151	78	145	73
iYS854	0.85	14	0.736	0.762	0.724	0.57	151	78	142	79
iYS854	0.85	15	0.725	0.74	0.676	0.515	151	78	149	75
iYS854	0.85	16	0.736	0.754	0.699	0.646	151	78	160	85
iYS854	0.85	17	0.836	0.883	0.753	0.626	151	78	147	70
iYS854	0.85	18	0.872	0.887	0.787	0.648	151	78	135	67
iYS854	0.85	19	0.84	0.871	0.753	0.719	151	78	147	75
iYS854	0.85	20	0.816	0.847	0.714	0.515	151	78	137	69
iYS854	0.85	21	0.866	0.9	0.838	0.721	151	78	143	70
iYS854	0.85	22	0.823	0.861	0.807	0.77	151	78	158	76
iYS854	0.85	23	0.81	0.817	0.785	0.685	151	78	140	72
iYS854	0.85	24	0.822	0.853	0.741	0.6	151	78	138	66
iYS854	0.85	25	0.859	0.886	0.79	0.708	151	78	148	74
iYS854	0.85	26	0.861	0.89	0.728	0.685	151	78	141	72
iYS854	0.85	27	0.801	0.83	0.763	0.727	151	78	154	74
iYS854	0.85	28	0.737	0.76	0.697	0.624	151	78	163	86
iYS854	0.85	29	0.815	0.843	0.748	0.714	151	78	134	66
iYS854	0.85	30	0.849	0.881	0.857	0.685	151	78	148	77
iYS854	0.85	31	0.753	0.79	0.747	0.596	151	78	146	72
iYS854	0.85	32	0.846	0.873	0.806	0.724	151	78	147	72
iYS854	0.85	33	0.871	0.901	0.805	0.765	151	78	145	72
iYS854	0.85	34	0.835	0.871	0.82	0.721	151	78	142	70
iYS854	0.85	35	0.777	0.809	0.746	0.628	151	78	151	75
iYS854	0.85	36	0.829	0.853	0.793	0.721	151	78	143	70
iYS854	0.85	37	0.816	0.834	0.724	0.644	151	78	142	70
iYS854	0.85	38	0.732	0.767	0.702	0.588	151	78	152	84
iYS854	0.85	39	0.846	0.873	0.747	0.648	151	78	139	67
iYS854	0.85	40	0.852	0.871	0.77	0.663	151	78	134	65
iYS854	0.85	41	0.888	0.902	0.8	0.721	151	78	137	70
iYS854	0.85	42	0.862	0.894	0.828	0.786	151	78	136	72
iYS854	0.85	43	0.809	0.857	0.772	0.652	151	78	152	69
iYS854	0.85	44	0.833	0.858	0.758	0.645	151	78	139	75
iYS854	0.85	45	0.824	0.871	0.778	0.756	151	78	146	73
iYS854	0.85	46	0.847	0.883	0.79	0.7	151	78	139	75
iYS854	0.85	47	0.831	0.859	0.789	0.7	151	78	137	75
iYS854	0.85	48	0.812	0.845	0.737	0.594	151	78	153	75
iYS854	0.85	49	0.811	0.844	0.827	0.652	151	78	145	74
iYS854	0.85	50	0.812	0.851	0.816	0.667	151	78	145	77
iYS854	0.8	0	0.766	0.788	0.722	0.573	151	78	140	73
iYS854	0.8	1	0.795	0.831	0.736	0.667	151	78	151	62
iYS854	0.8	2	0.801	0.825	0.657	0.516	151	78	134	60
iYS854	0.8	3	0.712	0.739	0.711	0.479	151	78	157	95
iYS854	0.8	4	0.801	0.846	0.67	0.63	151	78	148	72
iYS854	0.8	5	0.834	0.873	0.787	0.62	151	78	151	71
iYS854	0.8	6	0.76	0.796	0.702	0.602	151	78	140	63
iYS854	0.8	7	0.702	0.734	0.665	0.584	151	78	152	82
iYS854	0.8	8	0.726	0.744	0.721	0.553	151	78	157	82
iYS854	0.8	9	0.819	0.857	0.726	0.617	151	78	139	74
iYS854	0.8	10	0.849	0.868	0.806	0.611	151	78	138	75
iYS854	0.8	11	0.788	0.801	0.738	0.62	151	78	141	71
iYS854	0.8	12	0.705	0.742	0.665	0.464	151	78	157	83
iYS854	0.8	13	0.81	0.848	0.72	0.531	151	78	138	69
iYS854	0.8	14	0.815	0.848	0.743	0.583	151	78	140	74
iYS854	0.8	15	0.821	0.857	0.784	0.543	151	78	147	64
iYS854	0.8	16	0.839	0.875	0.836	0.708	151	78	141	74
iYS854	0.8	17	0.8	0.836	0.8	0.523	151	78	155	88
iYS854	0.8	18	0.809	0.857	0.733	0.653	151	78	147	79
iYS854	0.8	19	0.732	0.769	0.71	0.628	151	78	150	75
iYS854	0.8	20	0.82	0.873	0.741	0.652	151	78	145	69
iYS854	0.8	21	0.716	0.757	0.681	0.606	151	78	165	81
iYS854	0.8	22	0.794	0.827	0.731	0.614	151	78	138	64
iYS854	0.8	23	0.855	0.903	0.771	0.667	151	78	143	72
iYS854	0.8	24	0.715	0.752	0.645	0.5	151	78	155	84
iYS854	0.8	25	0.804	0.834	0.763	0.667	151	78	147	72
iYS854	0.8	26	0.853	0.88	0.823	0.744	151	78	137	79
iYS854	0.8	27	0.8	0.85	0.792	0.69	151	78	134	69
iYS854	0.8	28	0.768	0.803	0.784	0.52	151	78	147	71
iYS854	0.8	29	0.774	0.817	0.721	0.541	151	78	145	73
iYS854	0.8	30	0.722	0.759	0.702	0.477	151	78	169	80
iYS854	0.8	31	0.792	0.834	0.714	0.598	151	78	137	61
iYS854	0.8	32	0.856	0.891	0.801	0.708	151	78	139	74
iYS854	0.8	33	0.813	0.847	0.743	0.625	151	78	154	78
iYS854	0.8	34	0.821	0.845	0.76	0.645	151	78	143	75
iYS854	0.8	35	0.838	0.869	0.76	0.663	151	78	143	70
iYS854	0.8	36	0.811	0.842	0.74	0.626	151	78	143	70
iYS854	0.8	37	0.715	0.749	0.729	0.571	151	78	162	87
iYS854	0.8	38	0.783	0.827	0.746	0.677	151	78	151	83
iYS854	0.8	39	0.797	0.835	0.794	0.635	151	78	154	79
iYS854	0.8	40	0.715	0.732	0.641	0.534	151	78	146	80
iYS854	0.8	41	0.749	0.792	0.674	0.594	151	78	147	75
iYS854	0.8	42	0.796	0.842	0.703	0.594	151	78	159	83
iYS854	0.8	43	0.831	0.861	0.757	0.604	151	78	153	76
iYS854	0.8	44	0.805	0.836	0.778	0.693	151	78	137	71
iYS854	0.8	45	0.826	0.88	0.781	0.615	151	78	150	77
iYS854	0.8	46	0.817	0.845	0.793	0.678	151	78	143	73
iYS854	0.8	47	0.774	0.814	0.726	0.656	151	78	139	71
iYS854	0.8	48	0.811	0.843	0.738	0.678	151	78	148	73
iYS854	0.8	49	0.782	0.818	0.785	0.716	151	78	140	73
iYS854	0.8	50	0.828	0.856	0.76	0.66	151	78	143	78
iYS854	0.75	0	0.722	0.745	0.663	0.56	151	78	155	78
iYS854	0.75	1	0.771	0.806	0.738	0.674	151	78	141	76
iYS854	0.75	2	0.709	0.747	0.678	0.477	151	78	156	80
iYS854	0.75	3	0.766	0.82	0.775	0.67	151	78	149	79
iYS854	0.75	4	0.795	0.814	0.689	0.526	151	78	148	70
iYS854	0.75	5	0.754	0.79	0.731	0.681	151	78	138	75
iYS854	0.75	6	0.76	0.798	0.68	0.51	151	78	143	67
iYS854	0.75	7	0.737	0.773	0.711	0.536	151	78	133	71
iYS854	0.75	8	0.752	0.804	0.638	0.566	151	78	152	77
iYS854	0.75	9	0.817	0.872	0.756	0.649	151	78	137	82
iYS854	0.75	10	0.798	0.842	0.735	0.567	151	78	137	63
iYS854	0.75	11	0.799	0.859	0.725	0.628	151	78	137	75
iYS854	0.75	12	0.772	0.82	0.667	0.542	151	78	139	70
iYS854	0.75	13	0.742	0.8	0.713	0.639	151	78	142	81
iYS854	0.75	14	0.769	0.823	0.778	0.609	151	78	137	70
iYS854	0.75	15	0.696	0.742	0.663	0.545	151	78	150	78
iYS854	0.75	16	0.727	0.751	0.618	0.598	151	78	129	77
iYS854	0.75	17	0.748	0.791	0.738	0.467	151	78	141	76
iYS854	0.75	18	0.707	0.734	0.656	0.524	151	78	152	79
iYS854	0.75	19	0.703	0.745	0.667	0.59	151	78	159	81
iYS854	0.75	20	0.754	0.803	0.705	0.663	151	78	144	75
iYS854	0.75	21	0.779	0.824	0.735	0.611	151	78	144	75
iYS854	0.75	22	0.802	0.846	0.732	0.545	151	78	140	78
iYS854	0.75	23	0.768	0.789	0.628	0.596	151	78	142	72
iYS854	0.75	24	0.801	0.831	0.78	0.582	151	78	141	77
iYS854	0.75	25	0.749	0.783	0.688	0.543	151	78	136	67
iYS854	0.75	26	0.767	0.795	0.726	0.604	151	78	139	76
iYS854	0.75	27	0.752	0.783	0.644	0.524	151	78	135	79
iYS854	0.75	28	0.77	0.812	0.737	0.52	151	78	139	77
iYS854	0.75	29	0.775	0.813	0.714	0.577	151	78	125	75
iYS854	0.75	30	0.759	0.797	0.697	0.552	151	78	146	71
iYS854	0.75	31	0.768	0.795	0.665	0.531	151	78	152	69
iYS854	0.75	32	0.768	0.823	0.78	0.547	151	78	141	69
iYS854	0.75	33	0.751	0.794	0.694	0.581	151	78	142	69
iYS854	0.75	34	0.721	0.748	0.614	0.482	151	78	167	88
iYS854	0.75	35	0.682	0.716	0.626	0.567	151	78	158	85
iYS854	0.75	36	0.775	0.811	0.749	0.565	151	78	141	66
iYS854	0.75	37	0.82	0.854	0.815	0.533	151	78	154	83
iYS854	0.75	38	0.779	0.813	0.687	0.604	151	78	151	76
iYS854	0.75	39	0.757	0.802	0.719	0.628	151	78	143	75
iYS854	0.75	40	0.768	0.815	0.674	0.541	151	78	142	73
iYS854	0.75	41	0.718	0.747	0.674	0.553	151	78	152	82
iYS854	0.75	42	0.756	0.81	0.75	0.585	151	78	150	71
iYS854	0.75	43	0.705	0.742	0.685	0.491	151	78	159	80
iYS854	0.75	44	0.731	0.76	0.64	0.505	151	78	141	83
iYS854	0.75	45	0.772	0.827	0.713	0.67	151	78	142	74
iYS854	0.75	46	0.725	0.754	0.665	0.458	151	78	157	78
iYS854	0.75	47	0.699	0.745	0.684	0.545	151	78	169	92
iYS854	0.75	48	0.711	0.745	0.663	0.574	151	78	150	81
iYS854	0.75	49	0.805	0.843	0.751	0.637	151	78	152	71
iYS854	0.75	50	0.83	0.87	0.705	0.585	151	78	144	71
iYS854	0.7	0	0.772	0.809	0.733	0.611	151	78	147	75
iYS854	0.7	1	0.733	0.766	0.699	0.43	151	78	126	65
iYS854	0.7	2	0.671	0.723	0.69	0.567	151	78	138	74
iYS854	0.7	3	0.742	0.786	0.635	0.495	151	78	140	70
iYS854	0.7	4	0.773	0.812	0.688	0.462	151	78	141	58
iYS854	0.7	5	0.637	0.689	0.584	0.369	151	78	161	74
iYS854	0.7	6	0.701	0.755	0.696	0.543	151	78	139	67
iYS854	0.7	7	0.744	0.794	0.688	0.515	151	78	141	69
iYS854	0.7	8	0.801	0.82	0.699	0.574	151	78	148	70
iYS854	0.7	9	0.741	0.791	0.713	0.598	151	78	142	69
iYS854	0.7	10	0.756	0.813	0.682	0.565	151	78	150	66
iYS854	0.7	11	0.776	0.815	0.663	0.646	151	78	155	80
iYS854	0.7	12	0.734	0.76	0.548	0.495	151	78	140	67
iYS854	0.7	13	0.69	0.748	0.638	0.424	151	78	139	63
iYS854	0.7	14	0.742	0.799	0.607	0.537	151	78	143	68
iYS854	0.7	15	0.76	0.814	0.645	0.553	151	78	155	82
iYS854	0.7	16	0.763	0.794	0.605	0.562	151	78	146	61
iYS854	0.7	17	0.679	0.749	0.7	0.602	151	78	138	71
iYS854	0.7	18	0.762	0.817	0.692	0.515	151	78	140	72
iYS854	0.7	19	0.739	0.788	0.67	0.542	151	78	143	70
iYS854	0.7	20	0.786	0.82	0.67	0.55	151	78	148	77
iYS854	0.7	21	0.706	0.733	0.63	0.402	151	78	144	58
iYS854	0.7	22	0.673	0.719	0.57	0.485	151	78	152	75
iYS854	0.7	23	0.762	0.809	0.724	0.617	151	78	149	74
iYS854	0.7	24	0.733	0.77	0.678	0.546	151	78	141	72
iYS854	0.7	25	0.757	0.803	0.689	0.552	151	78	158	71
iYS854	0.7	26	0.78	0.821	0.69	0.626	151	78	143	70
iYS854	0.7	27	0.78	0.805	0.71	0.602	151	78	138	63
iYS854	0.7	28	0.717	0.758	0.657	0.545	151	78	139	78
iYS854	0.7	29	0.749	0.779	0.671	0.495	151	78	133	67
iYS854	0.7	30	0.658	0.705	0.598	0.505	151	78	167	83
iYS854	0.7	31	0.737	0.804	0.714	0.531	151	78	149	69
iYS854	0.7	32	0.795	0.836	0.735	0.551	151	78	144	74
iYS854	0.7	33	0.739	0.804	0.716	0.588	151	78	139	76
iYS854	0.7	34	0.753	0.794	0.721	0.537	151	78	133	68
iYS854	0.7	35	0.773	0.813	0.669	0.558	151	78	141	70
iYS854	0.7	36	0.788	0.838	0.636	0.536	151	78	137	71
iYS854	0.7	37	0.691	0.726	0.612	0.5	151	78	152	78
iYS854	0.7	38	0.769	0.816	0.693	0.545	151	78	147	78
iYS854	0.7	39	0.746	0.791	0.751	0.52	151	78	145	71
iYS854	0.7	40	0.749	0.789	0.634	0.589	151	78	153	73
iYS854	0.7	41	0.646	0.705	0.611	0.425	151	78	155	83
iYS854	0.7	42	0.791	0.846	0.78	0.678	151	78	141	73
iYS854	0.7	43	0.738	0.79	0.706	0.638	151	78	151	76
iYS854	0.7	44	0.762	0.809	0.692	0.613	151	78	135	72
iYS854	0.7	45	0.765	0.82	0.678	0.641	151	78	141	73
iYS854	0.7	46	0.731	0.774	0.657	0.49	151	78	139	68
iYS854	0.7	47	0.73	0.781	0.603	0.539	151	78	144	79
iYS854	0.7	48	0.721	0.768	0.685	0.51	151	78	127	67
iYS854	0.7	49	0.739	0.796	0.686	0.536	151	78	134	71
iYS854	0.7	50	0.719	0.762	0.707	0.48	151	78	134	70

## Sheet: STM_v1_0
model	percent	permutation	edge_dist	node_dist	source_dist	sink_dist	nsource1	nsink1	nsource2	nsink2
STM_v1_0	1	0	1	1	1	1	317	110	317	110
STM_v1_0	1	1	1	1	1	1	317	110	317	110
STM_v1_0	1	2	1	1	1	1	317	110	317	110
STM_v1_0	1	3	1	1	1	1	317	110	317	110
STM_v1_0	1	4	1	1	1	1	317	110	317	110
STM_v1_0	1	5	1	1	1	1	317	110	317	110
STM_v1_0	1	6	1	1	1	1	317	110	317	110
STM_v1_0	1	7	1	1	1	1	317	110	317	110
STM_v1_0	1	8	1	1	1	1	317	110	317	110
STM_v1_0	1	9	1	1	1	1	317	110	317	110
STM_v1_0	1	10	1	1	1	1	317	110	317	110
STM_v1_0	1	11	1	1	1	1	317	110	317	110
STM_v1_0	1	12	1	1	1	1	317	110	317	110
STM_v1_0	1	13	1	1	1	1	317	110	317	110
STM_v1_0	1	14	1	1	1	1	317	110	317	110
STM_v1_0	1	15	1	1	1	1	317	110	317	110
STM_v1_0	1	16	1	1	1	1	317	110	317	110
STM_v1_0	1	17	1	1	1	1	317	110	317	110
STM_v1_0	1	18	1	1	1	1	317	110	317	110
STM_v1_0	1	19	1	1	1	1	317	110	317	110
STM_v1_0	1	20	1	1	1	1	317	110	317	110
STM_v1_0	1	21	1	1	1	1	317	110	317	110
STM_v1_0	1	22	1	1	1	1	317	110	317	110
STM_v1_0	1	23	1	1	1	1	317	110	317	110
STM_v1_0	1	24	1	1	1	1	317	110	317	110
STM_v1_0	1	25	1	1	1	1	317	110	317	110
STM_v1_0	1	26	1	1	1	1	317	110	317	110
STM_v1_0	1	27	1	1	1	1	317	110	317	110
STM_v1_0	1	28	1	1	1	1	317	110	317	110
STM_v1_0	1	29	1	1	1	1	317	110	317	110
STM_v1_0	1	30	1	1	1	1	317	110	317	110
STM_v1_0	1	31	1	1	1	1	317	110	317	110
STM_v1_0	1	32	1	1	1	1	317	110	317	110
STM_v1_0	1	33	1	1	1	1	317	110	317	110
STM_v1_0	1	34	1	1	1	1	317	110	317	110
STM_v1_0	1	35	1	1	1	1	317	110	317	110
STM_v1_0	1	36	1	1	1	1	317	110	317	110
STM_v1_0	1	37	1	1	1	1	317	110	317	110
STM_v1_0	1	38	1	1	1	1	317	110	317	110
STM_v1_0	1	39	1	1	1	1	317	110	317	110
STM_v1_0	1	40	1	1	1	1	317	110	317	110
STM_v1_0	1	41	1	1	1	1	317	110	317	110
STM_v1_0	1	42	1	1	1	1	317	110	317	110
STM_v1_0	1	43	1	1	1	1	317	110	317	110
STM_v1_0	1	44	1	1	1	1	317	110	317	110
STM_v1_0	1	45	1	1	1	1	317	110	317	110
STM_v1_0	1	46	1	1	1	1	317	110	317	110
STM_v1_0	1	47	1	1	1	1	317	110	317	110
STM_v1_0	1	48	1	1	1	1	317	110	317	110
STM_v1_0	1	49	1	1	1	1	317	110	317	110
STM_v1_0	1	50	1	1	1	1	317	110	317	110
STM_v1_0	0.95	0	0.972	0.986	0.978	0.939	317	110	318	111
STM_v1_0	0.95	1	0.982	0.994	0.988	0.982	317	110	319	112
STM_v1_0	0.95	2	0.928	0.931	0.901	0.7	317	110	295	94
STM_v1_0	0.95	3	0.926	0.929	0.897	0.725	317	110	290	97
STM_v1_0	0.95	4	0.979	0.992	0.984	0.915	317	110	320	114
STM_v1_0	0.95	5	0.978	0.994	0.991	0.955	317	110	318	109
STM_v1_0	0.95	6	0.923	0.929	0.897	0.714	317	110	290	94
STM_v1_0	0.95	7	0.973	0.987	0.978	0.921	317	110	314	109
STM_v1_0	0.95	8	0.961	0.977	0.978	0.921	317	110	314	109
STM_v1_0	0.95	9	0.983	0.995	0.988	0.94	317	110	319	115
STM_v1_0	0.95	10	0.926	0.928	0.904	0.68	317	110	296	95
STM_v1_0	0.95	11	0.916	0.924	0.914	0.648	317	110	303	101
STM_v1_0	0.95	12	0.947	0.968	0.957	0.88	317	110	315	110
STM_v1_0	0.95	13	0.931	0.933	0.905	0.694	317	110	308	100
STM_v1_0	0.95	14	0.982	0.993	0.981	0.93	317	110	317	112
STM_v1_0	0.95	15	0.932	0.937	0.904	0.733	317	110	296	98
STM_v1_0	0.95	16	0.967	0.98	0.984	0.965	317	110	316	112
STM_v1_0	0.95	17	0.961	0.976	0.972	0.888	317	110	312	109
STM_v1_0	0.95	18	0.978	0.985	0.978	0.939	317	110	314	111
STM_v1_0	0.95	19	0.923	0.931	0.919	0.7	317	110	299	94
STM_v1_0	0.95	20	0.975	0.981	0.963	0.897	317	110	313	112
STM_v1_0	0.95	21	0.932	0.936	0.922	0.711	317	110	302	97
STM_v1_0	0.95	22	0.928	0.934	0.91	0.731	317	110	298	96
STM_v1_0	0.95	23	0.924	0.932	0.895	0.664	317	110	299	88
STM_v1_0	0.95	24	0.974	0.987	0.981	0.955	317	110	313	109
STM_v1_0	0.95	25	0.919	0.929	0.931	0.717	317	110	301	96
STM_v1_0	0.95	26	0.982	0.993	0.981	0.898	317	110	321	114
STM_v1_0	0.95	27	0.98	0.992	0.978	0.938	317	110	312	107
STM_v1_0	0.95	28	0.98	0.99	0.978	0.947	317	110	316	112
STM_v1_0	0.95	29	0.979	0.984	0.978	0.938	317	110	314	109
STM_v1_0	0.95	30	0.969	0.984	0.953	0.93	317	110	306	110
STM_v1_0	0.95	31	0.981	0.989	0.978	0.956	317	110	316	111
STM_v1_0	0.95	32	0.967	0.974	0.969	0.956	317	110	309	111
STM_v1_0	0.95	33	0.974	0.98	0.956	0.947	317	110	309	112
STM_v1_0	0.95	34	0.986	0.99	0.984	0.947	317	110	316	110
STM_v1_0	0.95	35	0.929	0.938	0.919	0.705	317	110	301	98
STM_v1_0	0.95	36	0.984	0.993	0.981	0.915	317	110	321	114
STM_v1_0	0.95	37	0.976	0.993	0.981	0.907	317	110	315	115
STM_v1_0	0.95	38	0.987	0.991	0.975	0.931	317	110	319	114
STM_v1_0	0.95	39	0.918	0.921	0.919	0.702	317	110	297	96
STM_v1_0	0.95	40	0.933	0.938	0.922	0.708	317	110	296	95
STM_v1_0	0.95	41	0.981	0.989	0.972	0.965	317	110	318	112
STM_v1_0	0.95	42	0.982	0.988	0.984	0.956	317	110	316	111
STM_v1_0	0.95	43	0.98	0.991	0.969	0.94	317	110	319	115
STM_v1_0	0.95	44	0.929	0.936	0.901	0.667	317	110	297	90
STM_v1_0	0.95	45	0.973	0.99	0.966	0.964	317	110	312	106
STM_v1_0	0.95	46	0.982	0.988	0.969	0.915	317	110	311	114
STM_v1_0	0.95	47	0.985	0.998	0.997	0.931	317	110	318	114
STM_v1_0	0.95	48	0.982	0.995	0.994	0.931	317	110	319	114
STM_v1_0	0.95	49	0.982	0.99	0.975	0.923	317	110	317	115
STM_v1_0	0.95	50	0.926	0.935	0.919	0.683	317	110	301	97
STM_v1_0	0.9	0	0.963	0.983	0.984	0.891	317	110	314	115
STM_v1_0	0.9	1	0.91	0.925	0.893	0.672	317	110	300	99
STM_v1_0	0.9	2	0.96	0.985	0.963	0.879	317	110	317	108
STM_v1_0	0.9	3	0.944	0.968	0.978	0.897	317	110	318	110
STM_v1_0	0.9	4	0.906	0.92	0.89	0.667	317	110	299	105
STM_v1_0	0.9	5	0.937	0.968	0.972	0.897	317	110	316	110
STM_v1_0	0.9	6	0.9	0.917	0.902	0.648	317	110	301	91
STM_v1_0	0.9	7	0.965	0.98	0.963	0.906	317	110	313	113
STM_v1_0	0.9	8	0.91	0.926	0.91	0.664	317	110	300	98
STM_v1_0	0.9	9	0.906	0.917	0.889	0.602	317	110	295	103
STM_v1_0	0.9	10	0.916	0.934	0.905	0.622	317	110	304	109
STM_v1_0	0.9	11	0.909	0.92	0.907	0.621	317	110	299	104
STM_v1_0	0.9	12	0.908	0.917	0.901	0.705	317	110	299	98
STM_v1_0	0.9	13	0.922	0.933	0.883	0.685	317	110	295	99
STM_v1_0	0.9	14	0.969	0.984	0.972	0.869	317	110	316	118
STM_v1_0	0.9	15	0.961	0.978	0.966	0.869	317	110	316	118
STM_v1_0	0.9	16	0.947	0.965	0.956	0.871	317	110	307	107
STM_v1_0	0.9	17	0.915	0.929	0.907	0.646	317	110	299	99
STM_v1_0	0.9	18	0.948	0.962	0.96	0.836	317	110	314	114
STM_v1_0	0.9	19	0.913	0.929	0.905	0.691	317	110	302	98
STM_v1_0	0.9	20	0.918	0.923	0.883	0.677	317	110	293	98
STM_v1_0	0.9	21	0.913	0.927	0.917	0.686	317	110	304	94
STM_v1_0	0.9	22	0.964	0.979	0.945	0.914	317	110	315	112
STM_v1_0	0.9	23	0.954	0.976	0.972	0.947	317	110	316	110
STM_v1_0	0.9	24	0.96	0.971	0.942	0.913	317	110	314	110
STM_v1_0	0.9	25	0.966	0.986	0.978	0.913	317	110	314	110
STM_v1_0	0.9	26	0.939	0.968	0.944	0.837	317	110	309	116
STM_v1_0	0.9	27	0.952	0.977	0.957	0.857	317	110	319	111
STM_v1_0	0.9	28	0.961	0.98	0.954	0.897	317	110	318	110
STM_v1_0	0.9	29	0.918	0.932	0.897	0.705	317	110	309	98
STM_v1_0	0.9	30	0.954	0.978	0.944	0.947	317	110	313	112
STM_v1_0	0.9	31	0.958	0.981	0.954	0.907	317	110	322	115
STM_v1_0	0.9	32	0.964	0.978	0.954	0.817	317	110	318	119
STM_v1_0	0.9	33	0.949	0.958	0.913	0.907	317	110	299	115
STM_v1_0	0.9	34	0.957	0.982	0.963	0.861	317	110	323	117
STM_v1_0	0.9	35	0.926	0.936	0.907	0.65	317	110	299	93
STM_v1_0	0.9	36	0.951	0.981	0.966	0.82	317	110	318	112
STM_v1_0	0.9	37	0.951	0.976	0.947	0.906	317	110	312	113
STM_v1_0	0.9	38	0.926	0.938	0.916	0.683	317	110	298	102
STM_v1_0	0.9	39	0.945	0.969	0.944	0.797	317	110	303	111
STM_v1_0	0.9	40	0.901	0.916	0.907	0.685	317	110	295	99
STM_v1_0	0.9	41	0.958	0.974	0.972	0.931	317	110	312	114
STM_v1_0	0.9	42	0.951	0.97	0.938	0.837	317	110	311	116
STM_v1_0	0.9	43	0.919	0.926	0.897	0.68	317	110	307	100
STM_v1_0	0.9	44	0.972	0.979	0.957	0.912	317	110	313	108
STM_v1_0	0.9	45	0.961	0.979	0.96	0.841	317	110	320	122
STM_v1_0	0.9	46	0.898	0.914	0.898	0.651	317	110	298	98
STM_v1_0	0.9	47	0.956	0.983	0.966	0.855	317	110	320	120
STM_v1_0	0.9	48	0.902	0.917	0.903	0.672	317	110	292	94
STM_v1_0	0.9	49	0.976	0.986	0.969	0.948	317	110	315	114
STM_v1_0	0.9	50	0.922	0.925	0.901	0.661	317	110	299	96
STM_v1_0	0.85	0	0.906	0.917	0.901	0.697	317	110	295	97
STM_v1_0	0.85	1	0.887	0.909	0.892	0.618	317	110	294	102
STM_v1_0	0.85	2	0.888	0.908	0.894	0.659	317	110	291	99
STM_v1_0	0.85	3	0.936	0.971	0.963	0.872	317	110	321	109
STM_v1_0	0.85	4	0.888	0.911	0.886	0.64	317	110	294	95
STM_v1_0	0.85	5	0.927	0.965	0.948	0.85	317	110	316	112
STM_v1_0	0.85	6	0.889	0.915	0.884	0.661	317	110	301	101
STM_v1_0	0.85	7	0.9	0.908	0.879	0.656	317	110	290	97
STM_v1_0	0.85	8	0.887	0.905	0.874	0.667	317	110	294	95
STM_v1_0	0.85	9	0.911	0.924	0.901	0.664	317	110	299	98
STM_v1_0	0.85	10	0.953	0.98	0.963	0.867	317	110	317	114
STM_v1_0	0.85	11	0.935	0.977	0.96	0.829	317	110	316	115
STM_v1_0	0.85	12	0.939	0.968	0.954	0.802	317	110	314	117
STM_v1_0	0.85	13	0.956	0.977	0.948	0.881	317	110	318	112
STM_v1_0	0.85	14	0.884	0.913	0.875	0.669	317	110	296	92
STM_v1_0	0.85	15	0.953	0.977	0.969	0.867	317	110	313	114
STM_v1_0	0.85	16	0.936	0.96	0.935	0.843	317	110	312	113
STM_v1_0	0.85	17	0.904	0.917	0.87	0.643	317	110	302	102
STM_v1_0	0.85	18	0.937	0.965	0.95	0.791	317	110	313	121
STM_v1_0	0.85	19	0.957	0.981	0.957	0.833	317	110	319	121
STM_v1_0	0.85	20	0.894	0.915	0.887	0.604	317	110	298	105
STM_v1_0	0.85	21	0.951	0.963	0.907	0.842	317	110	299	111
STM_v1_0	0.85	22	0.946	0.968	0.935	0.831	317	110	312	117
STM_v1_0	0.85	23	0.942	0.969	0.969	0.81	317	110	315	118
STM_v1_0	0.85	24	0.933	0.963	0.957	0.893	317	110	319	119
STM_v1_0	0.85	25	0.885	0.914	0.87	0.654	317	110	300	100
STM_v1_0	0.85	26	0.94	0.972	0.944	0.843	317	110	313	124
STM_v1_0	0.85	27	0.906	0.92	0.885	0.677	317	110	292	98
STM_v1_0	0.85	28	0.958	0.973	0.957	0.825	317	110	313	120
STM_v1_0	0.85	29	0.89	0.916	0.91	0.715	317	110	298	101
STM_v1_0	0.85	30	0.897	0.917	0.898	0.643	317	110	298	102
STM_v1_0	0.85	31	0.882	0.901	0.877	0.623	317	110	291	101
STM_v1_0	0.85	32	0.912	0.929	0.907	0.725	317	110	299	97
STM_v1_0	0.85	33	0.923	0.951	0.917	0.837	317	110	304	116
STM_v1_0	0.85	34	0.876	0.89	0.889	0.661	317	110	295	96
STM_v1_0	0.85	35	0.894	0.912	0.881	0.654	317	110	298	100
STM_v1_0	0.85	36	0.866	0.889	0.869	0.546	317	110	296	108
STM_v1_0	0.85	37	0.887	0.904	0.885	0.664	317	110	292	93
STM_v1_0	0.85	38	0.899	0.911	0.864	0.651	317	110	287	98
STM_v1_0	0.85	39	0.898	0.915	0.867	0.597	317	110	303	96
STM_v1_0	0.85	40	0.908	0.925	0.905	0.651	317	110	302	98
STM_v1_0	0.85	41	0.957	0.979	0.957	0.915	317	110	319	114
STM_v1_0	0.85	42	0.944	0.968	0.933	0.81	317	110	319	118
STM_v1_0	0.85	43	0.94	0.967	0.906	0.869	317	110	312	118
STM_v1_0	0.85	44	0.915	0.929	0.87	0.694	317	110	300	100
STM_v1_0	0.85	45	0.87	0.888	0.904	0.632	317	110	296	94
STM_v1_0	0.85	46	0.902	0.914	0.89	0.661	317	110	299	96
STM_v1_0	0.85	47	0.894	0.906	0.861	0.594	317	110	297	102
STM_v1_0	0.85	48	0.899	0.916	0.904	0.659	317	110	296	99
STM_v1_0	0.85	49	0.922	0.928	0.898	0.685	317	110	300	99
STM_v1_0	0.85	50	0.91	0.925	0.887	0.629	317	110	298	105
STM_v1_0	0.8	0	0.934	0.974	0.936	0.839	317	110	322	118
STM_v1_0	0.8	1	0.906	0.943	0.91	0.75	317	110	317	128
STM_v1_0	0.8	2	0.933	0.957	0.914	0.794	317	110	303	116
STM_v1_0	0.8	3	0.878	0.891	0.831	0.632	317	110	280	94
STM_v1_0	0.8	4	0.929	0.956	0.897	0.789	317	110	309	119
STM_v1_0	0.8	5	0.867	0.898	0.891	0.63	317	110	307	97
STM_v1_0	0.8	6	0.876	0.901	0.898	0.643	317	110	298	97
STM_v1_0	0.8	7	0.89	0.917	0.87	0.612	317	110	304	106
STM_v1_0	0.8	8	0.88	0.905	0.861	0.651	317	110	286	98
STM_v1_0	0.8	9	0.938	0.964	0.932	0.774	317	110	332	126
STM_v1_0	0.8	10	0.922	0.96	0.938	0.786	317	110	307	115
STM_v1_0	0.8	11	0.877	0.908	0.853	0.581	317	110	300	105
STM_v1_0	0.8	12	0.876	0.901	0.887	0.628	317	110	302	100
STM_v1_0	0.8	13	0.851	0.88	0.882	0.634	317	110	304	104
STM_v1_0	0.8	14	0.868	0.886	0.861	0.591	317	110	297	100
STM_v1_0	0.8	15	0.872	0.908	0.898	0.598	317	110	298	93
STM_v1_0	0.8	16	0.942	0.972	0.928	0.754	317	110	325	125
STM_v1_0	0.8	17	0.878	0.908	0.873	0.686	317	110	290	94
STM_v1_0	0.8	18	0.86	0.897	0.86	0.65	317	110	295	93
STM_v1_0	0.8	19	0.929	0.962	0.925	0.816	317	110	326	117
STM_v1_0	0.8	20	0.883	0.917	0.898	0.61	317	110	313	109
STM_v1_0	0.8	21	0.919	0.959	0.92	0.769	317	110	309	120
STM_v1_0	0.8	22	0.933	0.968	0.938	0.867	317	110	311	114
STM_v1_0	0.8	23	0.923	0.965	0.934	0.741	317	110	329	125
STM_v1_0	0.8	24	0.883	0.906	0.869	0.606	317	110	309	94
STM_v1_0	0.8	25	0.92	0.972	0.951	0.82	317	110	319	112
STM_v1_0	0.8	26	0.904	0.925	0.894	0.648	317	110	310	101
STM_v1_0	0.8	27	0.888	0.903	0.878	0.55	317	110	297	107
STM_v1_0	0.8	28	0.891	0.911	0.865	0.633	317	110	293	99
STM_v1_0	0.8	29	0.923	0.949	0.894	0.82	317	110	310	112
STM_v1_0	0.8	30	0.925	0.964	0.935	0.908	317	110	304	117
STM_v1_0	0.8	31	0.925	0.951	0.885	0.756	317	110	305	127
STM_v1_0	0.8	32	0.933	0.966	0.936	0.785	317	110	320	122
STM_v1_0	0.8	33	0.921	0.966	0.951	0.791	317	110	315	121
STM_v1_0	0.8	34	0.867	0.897	0.864	0.627	317	110	298	108
STM_v1_0	0.8	35	0.895	0.916	0.884	0.625	317	110	299	98
STM_v1_0	0.8	36	0.93	0.957	0.902	0.782	317	110	301	127
STM_v1_0	0.8	37	0.927	0.972	0.936	0.792	317	110	316	123
STM_v1_0	0.8	38	0.855	0.881	0.883	0.612	317	110	308	98
STM_v1_0	0.8	39	0.873	0.901	0.869	0.622	317	110	296	96
STM_v1_0	0.8	40	0.925	0.956	0.918	0.765	317	110	318	123
STM_v1_0	0.8	41	0.867	0.895	0.871	0.566	317	110	291	114
STM_v1_0	0.8	42	0.925	0.947	0.941	0.792	317	110	308	123
STM_v1_0	0.8	43	0.885	0.913	0.87	0.569	317	110	302	105
STM_v1_0	0.8	44	0.92	0.96	0.912	0.735	317	110	316	126
STM_v1_0	0.8	45	0.91	0.938	0.927	0.815	317	110	313	115
STM_v1_0	0.8	46	0.931	0.963	0.93	0.837	317	110	320	116
STM_v1_0	0.8	47	0.937	0.963	0.944	0.794	317	110	313	125
STM_v1_0	0.8	48	0.877	0.902	0.883	0.664	317	110	293	93
STM_v1_0	0.8	49	0.875	0.913	0.888	0.643	317	110	308	102
STM_v1_0	0.8	50	0.91	0.938	0.942	0.833	317	110	314	121
STM_v1_0	0.75	0	0.903	0.949	0.913	0.774	317	110	318	126
STM_v1_0	0.75	1	0.874	0.918	0.896	0.767	317	110	301	118
STM_v1_0	0.75	2	0.893	0.942	0.916	0.74	317	110	319	118
STM_v1_0	0.75	3	0.862	0.898	0.87	0.593	317	110	300	105
STM_v1_0	0.75	4	0.868	0.896	0.859	0.627	317	110	304	95
STM_v1_0	0.75	5	0.856	0.895	0.872	0.626	317	110	299	103
STM_v1_0	0.75	6	0.856	0.888	0.86	0.664	317	110	295	103
STM_v1_0	0.75	7	0.858	0.893	0.861	0.617	317	110	297	97
STM_v1_0	0.75	8	0.903	0.958	0.943	0.897	317	110	330	110
STM_v1_0	0.75	9	0.904	0.946	0.898	0.76	317	110	315	117
STM_v1_0	0.75	10	0.859	0.906	0.873	0.566	317	110	303	114
STM_v1_0	0.75	11	0.882	0.929	0.894	0.756	317	110	308	120
STM_v1_0	0.75	12	0.862	0.901	0.852	0.583	317	110	296	110
STM_v1_0	0.75	13	0.873	0.918	0.899	0.764	317	110	304	114
STM_v1_0	0.75	14	0.882	0.923	0.886	0.636	317	110	296	106
STM_v1_0	0.75	15	0.89	0.936	0.922	0.729	317	110	327	132
STM_v1_0	0.75	16	0.866	0.896	0.847	0.62	317	110	285	99
STM_v1_0	0.75	17	0.875	0.912	0.891	0.71	317	110	307	126
STM_v1_0	0.75	18	0.84	0.866	0.832	0.611	317	110	293	101
STM_v1_0	0.75	19	0.89	0.938	0.919	0.76	317	110	322	110
STM_v1_0	0.75	20	0.859	0.89	0.867	0.53	317	110	299	92
STM_v1_0	0.75	21	0.839	0.885	0.878	0.559	317	110	297	102
STM_v1_0	0.75	22	0.885	0.938	0.934	0.701	317	110	325	123
STM_v1_0	0.75	23	0.872	0.913	0.886	0.619	317	110	309	107
STM_v1_0	0.75	24	0.858	0.885	0.887	0.614	317	110	300	95
STM_v1_0	0.75	25	0.905	0.954	0.922	0.692	317	110	323	137
STM_v1_0	0.75	26	0.846	0.886	0.858	0.603	317	110	300	100
STM_v1_0	0.75	27	0.86	0.891	0.86	0.653	317	110	295	95
STM_v1_0	0.75	28	0.892	0.939	0.918	0.8	317	110	316	124
STM_v1_0	0.75	29	0.909	0.962	0.912	0.752	317	110	312	123
STM_v1_0	0.75	30	0.906	0.941	0.913	0.823	317	110	301	116
STM_v1_0	0.75	31	0.89	0.934	0.936	0.748	317	110	314	119
STM_v1_0	0.75	32	0.832	0.875	0.841	0.579	317	110	307	111
STM_v1_0	0.75	33	0.893	0.946	0.893	0.696	317	110	317	124
STM_v1_0	0.75	34	0.85	0.895	0.877	0.614	317	110	308	103
STM_v1_0	0.75	35	0.884	0.911	0.892	0.712	317	110	298	116
STM_v1_0	0.75	36	0.896	0.928	0.905	0.746	317	110	306	124
STM_v1_0	0.75	37	0.901	0.925	0.875	0.746	317	110	296	124
STM_v1_0	0.75	38	0.88	0.928	0.91	0.746	317	110	323	124
STM_v1_0	0.75	39	0.893	0.938	0.922	0.703	317	110	323	125
STM_v1_0	0.75	40	0.861	0.89	0.852	0.586	317	110	294	101
STM_v1_0	0.75	41	0.866	0.904	0.87	0.594	317	110	302	102
STM_v1_0	0.75	42	0.867	0.891	0.865	0.54	317	110	306	101
STM_v1_0	0.75	43	0.893	0.922	0.904	0.779	317	110	315	123
STM_v1_0	0.75	44	0.87	0.914	0.894	0.741	317	110	327	125
STM_v1_0	0.75	45	0.899	0.947	0.876	0.727	317	110	319	130
STM_v1_0	0.75	46	0.907	0.941	0.905	0.731	317	110	327	122
STM_v1_0	0.75	47	0.834	0.871	0.864	0.626	317	110	285	103
STM_v1_0	0.75	48	0.896	0.947	0.903	0.683	317	110	313	134
STM_v1_0	0.75	49	0.901	0.94	0.928	0.752	317	110	323	123
STM_v1_0	0.75	50	0.891	0.927	0.921	0.719	317	110	319	122
STM_v1_0	0.7	0	0.847	0.889	0.865	0.635	317	110	293	96
STM_v1_0	0.7	1	0.874	0.914	0.905	0.704	317	110	306	120
STM_v1_0	0.7	2	0.862	0.915	0.884	0.702	317	110	314	130
STM_v1_0	0.7	3	0.874	0.922	0.896	0.681	317	110	324	127
STM_v1_0	0.7	4	0.865	0.924	0.893	0.727	317	110	321	130
STM_v1_0	0.7	5	0.847	0.884	0.842	0.6	317	110	300	98
STM_v1_0	0.7	6	0.832	0.888	0.842	0.517	317	110	300	113
STM_v1_0	0.7	7	0.851	0.886	0.853	0.598	317	110	302	101
STM_v1_0	0.7	8	0.894	0.955	0.909	0.743	317	110	315	134
STM_v1_0	0.7	9	0.862	0.907	0.874	0.514	317	110	309	105
STM_v1_0	0.7	10	0.889	0.932	0.927	0.733	317	110	313	117
STM_v1_0	0.7	11	0.873	0.945	0.907	0.681	317	110	322	127
STM_v1_0	0.7	12	0.851	0.894	0.873	0.644	317	110	303	107
STM_v1_0	0.7	13	0.866	0.915	0.887	0.721	317	110	302	112
STM_v1_0	0.7	14	0.822	0.871	0.837	0.549	317	110	291	110
STM_v1_0	0.7	15	0.886	0.928	0.91	0.707	317	110	321	117
STM_v1_0	0.7	16	0.837	0.875	0.865	0.543	317	110	293	103
STM_v1_0	0.7	17	0.866	0.903	0.892	0.696	317	110	311	124
STM_v1_0	0.7	18	0.856	0.892	0.866	0.587	317	110	295	109
STM_v1_0	0.7	19	0.854	0.903	0.877	0.575	317	110	295	120
STM_v1_0	0.7	20	0.865	0.932	0.877	0.685	317	110	325	131
STM_v1_0	0.7	21	0.878	0.934	0.891	0.701	317	110	324	123
STM_v1_0	0.7	22	0.865	0.929	0.893	0.657	317	110	317	127
STM_v1_0	0.7	23	0.847	0.881	0.863	0.542	317	110	307	109
STM_v1_0	0.7	24	0.827	0.88	0.825	0.549	317	110	300	113
STM_v1_0	0.7	25	0.891	0.942	0.879	0.726	317	110	320	123
STM_v1_0	0.7	26	0.834	0.887	0.869	0.564	317	110	294	98
STM_v1_0	0.7	27	0.861	0.894	0.825	0.555	317	110	289	103
STM_v1_0	0.7	28	0.831	0.883	0.881	0.554	317	110	300	106
STM_v1_0	0.7	29	0.837	0.881	0.843	0.591	317	110	306	100
STM_v1_0	0.7	30	0.847	0.879	0.815	0.547	317	110	282	105
STM_v1_0	0.7	31	0.809	0.862	0.859	0.602	317	110	289	103
STM_v1_0	0.7	32	0.865	0.899	0.852	0.542	317	110	307	112
STM_v1_0	0.7	33	0.82	0.87	0.872	0.566	317	110	314	103
STM_v1_0	0.7	34	0.877	0.938	0.883	0.669	317	110	329	132
STM_v1_0	0.7	35	0.813	0.873	0.827	0.486	317	110	306	104
STM_v1_0	0.7	36	0.837	0.878	0.821	0.529	317	110	293	104
STM_v1_0	0.7	37	0.86	0.91	0.862	0.719	317	110	303	122
STM_v1_0	0.7	38	0.824	0.869	0.852	0.592	317	110	285	97
STM_v1_0	0.7	39	0.864	0.91	0.876	0.514	317	110	302	108
STM_v1_0	0.7	40	0.822	0.88	0.849	0.543	317	110	282	103
STM_v1_0	0.7	41	0.81	0.858	0.847	0.556	317	110	311	100
STM_v1_0	0.7	42	0.892	0.933	0.882	0.746	317	110	306	124
STM_v1_0	0.7	43	0.902	0.945	0.901	0.815	317	110	314	115
STM_v1_0	0.7	44	0.848	0.908	0.874	0.707	317	110	307	117
STM_v1_0	0.7	45	0.824	0.877	0.83	0.547	317	110	298	102
STM_v1_0	0.7	46	0.849	0.888	0.876	0.569	317	110	302	105
STM_v1_0	0.7	47	0.85	0.889	0.829	0.538	317	110	305	110
STM_v1_0	0.7	48	0.856	0.893	0.842	0.57	317	110	300	91
STM_v1_0	0.7	49	0.848	0.881	0.832	0.574	317	110	284	104
STM_v1_0	0.7	50	0.873	0.933	0.905	0.721	317	110	325	124
