# Supplementary material for: Model-based and phylogenetically adjusted quantification of metabolic interaction between microbial species
Source: PLoS Comput Biol. 2020 Oct 30;16(10):e1007951. doi: 10.1371/journal.pcbi.1007951 (PMC7657538; doi:10.1371/journal.pcbi.1007951)
Supplement: S2 Table — (TSV) [file pcbi.1007951.s003.tsv]

A	B	Competition	Cooperation	A_B	dist	A_idx	B_idx	bin	IQ_outlier_comp	IQ_outlier_coop	zscore_comp	zscore_coop	MRCA_level	MRCA_taxa	A_taxa	B_taxa
1	11861_6_57	14207_7_80	0.863157894736842	0.103825136612022	11861_6_57_14207_7_80	0.00455	3	293	1		Positive	-0.568829553726672	2.78731353621962	s	Blautia_A wexlerae	d_Bacteria:p_Firmicutes:c_Clostridia:o_Lachnospirales:f_Lachnospiraceae:g_Blautia_A:s_Blautia_A wexlerae	d_Bacteria:p_Firmicutes:c_Clostridia:o_Lachnospirales:f_Lachnospiraceae:g_Blautia_A:s_Blautia_A wexlerae
2	11861_6_64	GCF_000185825.1	0.840277777777778	0.110294117647059	11861_6_64_GCF_000185825.1	0.00808	13	945	1		Positive	-0.91139328217632	3.03997616546443	s	Anaerostipes caccae	d_Bacteria:p_Firmicutes:c_Clostridia:o_Lachnospirales:f_Lachnospiraceae:g_Anaerostipes:s_Anaerostipes caccae	d_Bacteria:p_Firmicutes:c_Clostridia:o_Lachnospirales:f_Lachnospiraceae:g_Anaerostipes:s_Anaerostipes caccae
3	12718_7_44	GCF_000466485.1	0.727272727272727	0.117241379310345	12718_7_44_GCF_000466485.1	0.00299	51	1162	1	Negative	Positive	-2.60331782539048	3.31131927010339	s	Clostridium_Q symbiosum	d_Bacteria:p_Firmicutes:c_Clostridia:o_Lachnospirales:f_Lachnospiraceae:g_Clostridium_Q:s_Clostridium_Q symbiosum	d_Bacteria:p_Firmicutes:c_Clostridia:o_Lachnospirales:f_Lachnospiraceae:g_Clostridium_Q:s_Clostridium_Q symbiosum
4	12718_7_86	21673_4_25	0.820143884892086	0.129770992366412	12718_7_86_21673_4_25	0.00355	91	650	1		Positive	-1.21284022964903	3.80069541157292	s	Ruminococcus_B torques	d_Bacteria:p_Firmicutes:c_Clostridia:o_Lachnospirales:f_Lachnospiraceae:g_Ruminococcus_B:s_Ruminococcus_B torques	d_Bacteria:p_Firmicutes:c_Clostridia:o_Lachnospirales:f_Lachnospiraceae:g_Ruminococcus_B:s_Ruminococcus_B torques
5	12718_7_86	21673_4_8	0.870503597122302	0.110294117647059	12718_7_86_21673_4_8	0.00355	91	698	1		Positive	-0.458848857310356	3.03997616546443	s	Ruminococcus_B torques	d_Bacteria:p_Firmicutes:c_Clostridia:o_Lachnospirales:f_Lachnospiraceae:g_Ruminococcus_B:s_Ruminococcus_B torques	d_Bacteria:p_Firmicutes:c_Clostridia:o_Lachnospirales:f_Lachnospiraceae:g_Ruminococcus_B:s_Ruminococcus_B torques
6	12718_7_92	13470_2_89	0.745222929936306	0.176056338028169	12718_7_92_13470_2_89	0.00992	96	210	1		Positive	-2.33456533772339	5.60848817940832	g	CAG-81	d_Bacteria:p_Firmicutes:c_Clostridia:o_Lachnospirales:f_Lachnospiraceae:g_CAG-81:s_GCA_900066055.1	d_Bacteria:p_Firmicutes:c_Clostridia:o_Lachnospirales:f_Lachnospiraceae:g_CAG-81:s_CAG-81 sp1
7	13414_6_13	13414_6_27	0.846153846153846	0.102040816326531	13414_6_13_13414_6_27	0.00326	112	127	1		Positive	-0.823416114265318	2.71762233565724	s	Coprococcus eutactus_A	d_Bacteria:p_Firmicutes:c_Clostridia:o_Lachnospirales:f_Lachnospiraceae:g_Coprococcus:s_Coprococcus eutactus_A	d_Bacteria:p_Firmicutes:c_Clostridia:o_Lachnospirales:f_Lachnospiraceae:g_Coprococcus:s_Coprococcus eutactus_A
8	13414_6_20	20287_6_28	0.848167539267016	0.114754098360656	13414_6_20_20287_6_28	0.00346	118	450	1		Positive	-0.793266870621368	3.21417213966427	s	GCA_900066145.1	d_Bacteria:p_Firmicutes:c_Clostridia:o_Lachnospirales:f_Lachnospiraceae:g_Blautia_A:s_GCA_900066145.1	d_Bacteria:p_Firmicutes:c_Clostridia:o_Lachnospirales:f_Lachnospiraceae:g_Blautia_A:s_GCA_900066145.1
9	13414_6_22	14207_7_80	0.851282051282051	0.112299465240642	13414_6_22_14207_7_80	0.00305	120	293	1		Positive	-0.746636040452078	3.11830015386387	s	Blautia_A wexlerae	d_Bacteria:p_Firmicutes:c_Clostridia:o_Lachnospirales:f_Lachnospiraceae:g_Blautia_A:s_Blautia_A wexlerae	d_Bacteria:p_Firmicutes:c_Clostridia:o_Lachnospirales:f_Lachnospiraceae:g_Blautia_A:s_Blautia_A wexlerae
10	13414_6_21	13414_6_65	0.884210526315789	0.101604278074866	13414_6_21_13414_6_65	0.0033	121	164	1		Positive	-0.253627145440736	2.70057221573352	s	Blautia_A obeum	d_Bacteria:p_Firmicutes:c_Clostridia:o_Lachnospirales:f_Lachnospiraceae:g_Blautia_A:s_Blautia_A obeum	d_Bacteria:p_Firmicutes:c_Clostridia:o_Lachnospirales:f_Lachnospiraceae:g_Blautia_A:s_Blautia_A obeum
11	13414_6_21	20287_6_49	0.784210526315789	0.102409638554217	13414_6_21_20287_6_49	0.00394	121	468	1		Positive	-1.75083858479896	2.73202763276143	s	Blautia_A obeum	d_Bacteria:p_Firmicutes:c_Clostridia:o_Lachnospirales:f_Lachnospiraceae:g_Blautia_A:s_Blautia_A obeum	d_Bacteria:p_Firmicutes:c_Clostridia:o_Lachnospirales:f_Lachnospiraceae:g_Blautia_A:s_Blautia_A obeum
12	13414_6_21	20287_6_76	0.778947368421053	0.103030303030303	13414_6_21_20287_6_76	0.0055	121	491	1		Positive	-1.82963918687043	2.75626927415091	s	Blautia_A obeum	d_Bacteria:p_Firmicutes:c_Clostridia:o_Lachnospirales:f_Lachnospiraceae:g_Blautia_A:s_Blautia_A obeum	d_Bacteria:p_Firmicutes:c_Clostridia:o_Lachnospirales:f_Lachnospiraceae:g_Blautia_A:s_Blautia_A obeum
13	13414_6_30	21673_4_25	0.71875	0.128787878787879	13414_6_30_21673_4_25	0.00354	125	650	1	Negative	Positive	-2.73092107306305	3.76229739181477	s	Ruminococcus_B torques	d_Bacteria:p_Firmicutes:c_Clostridia:o_Lachnospirales:f_Lachnospiraceae:g_Ruminococcus_B:s_Ruminococcus_B torques	d_Bacteria:p_Firmicutes:c_Clostridia:o_Lachnospirales:f_Lachnospiraceae:g_Ruminococcus_B:s_Ruminococcus_B torques
14	13414_6_30	21673_4_8	0.73125	0.126865671641791	13414_6_30_21673_4_8	0.00354	125	698	1	Negative	Positive	-2.54376964314328	3.68722066661596	s	Ruminococcus_B torques	d_Bacteria:p_Firmicutes:c_Clostridia:o_Lachnospirales:f_Lachnospiraceae:g_Ruminococcus_B:s_Ruminococcus_B torques	d_Bacteria:p_Firmicutes:c_Clostridia:o_Lachnospirales:f_Lachnospiraceae:g_Ruminococcus_B:s_Ruminococcus_B torques
15	13414_6_3	GCF_000154245.1	0.816901408450704	0.114503816793893	13414_6_3_GCF_000154245.1	0.00708	129	762	1		Positive	-1.2613869578479	3.20439675179911	g	Coprococcus	d_Bacteria:p_Firmicutes:c_Clostridia:o_Lachnospirales:f_Lachnospiraceae:g_Coprococcus:s_Coprococcus sp1	d_Bacteria:p_Firmicutes:c_Clostridia:o_Lachnospirales:f_Lachnospiraceae:g_Coprococcus:s_GCF_000154245.1
16	13414_6_35	14207_7_84	0.796511627906977	0.121794871794872	13414_6_35_14207_7_84	0.00275	135	294	1		Positive	-1.56666508460862	3.48916758611418	s	Dorea longicatena	d_Bacteria:p_Firmicutes:c_Clostridia:o_Lachnospirales:f_Lachnospiraceae:g_Dorea:s_Dorea longicatena	d_Bacteria:p_Firmicutes:c_Clostridia:o_Lachnospirales:f_Lachnospiraceae:g_Dorea:s_Dorea longicatena
17	13414_6_59	13470_2_71	0.843283582089552	0.103174603174603	13414_6_59_13470_2_71	0.00544	159	187	1		Positive	-0.866390036175717	2.76190528601457	s	GCF_000752095.2	d_Bacteria:p_Firmicutes:c_Bacilli:o_Erysipelotrichales:f_Erysipelatoclostridiaceae:g_Erysipelatoclostridium:s_GCF_000752095.2	d_Bacteria:p_Firmicutes:c_Bacilli:o_Erysipelotrichales:f_Erysipelatoclostridiaceae:g_Erysipelatoclostridium:s_GCF_000752095.2
18	13414_6_75	GCF_000469345.1	0.735	0.103658536585366	13414_6_75_GCF_000469345.1	0.00645	175	1169	1		Positive	-2.48762421416734	2.78080654531345	s	Eubacterium_I ramulus	d_Bacteria:p_Firmicutes:c_Clostridia:o_Lachnospirales:f_Lachnospiraceae:g_Eubacterium_I:s_Eubacterium_I ramulus	d_Bacteria:p_Firmicutes:c_Clostridia:o_Lachnospirales:f_Lachnospiraceae:g_Eubacterium_I:s_Eubacterium_I ramulus
19	13470_2_55	14207_7_9	0.798611111111111	0.121212121212121	13470_2_55_14207_7_9	0.00279	178	301	1		Positive	-1.53523138190892	3.46640676897244	s	Lachnospira rogosae	d_Bacteria:p_Firmicutes:c_Clostridia:o_Lachnospirales:f_Lachnospiraceae:g_Lachnospira:s_Lachnospira rogosae	d_Bacteria:p_Firmicutes:c_Clostridia:o_Lachnospirales:f_Lachnospiraceae:g_Lachnospira:s_Lachnospira rogosae
20	13470_2_71	14207_7_73	0.69375	0.112	13470_2_71_14207_7_73	0.00345	187	288	1	Negative	Positive	-3.10522393290261	3.10660377159621	s	GCF_000752095.2	d_Bacteria:p_Firmicutes:c_Bacilli:o_Erysipelotrichales:f_Erysipelatoclostridiaceae:g_Erysipelatoclostridium:s_GCF_000752095.2	d_Bacteria:p_Firmicutes:c_Bacilli:o_Erysipelotrichales:f_Erysipelatoclostridiaceae:g_Erysipelatoclostridium:s_GCF_000752095.2
21	13470_2_68	GCF_000311845.1	0.781954887218045	0.140495867768595	13470_2_68_GCF_000311845.1	0.00958	194	1056	1		Positive	-1.78461027140102	4.21958289984378	s	Enorma massiliensis	d_Bacteria:p_Actinobacteriota:c_Coriobacteriia:o_Coriobacteriales:f_Coriobacteriaceae:g_Enorma:s_Enorma massiliensis	d_Bacteria:p_Actinobacteriota:c_Coriobacteriia:o_Coriobacteriales:f_Coriobacteriaceae:g_Enorma:s_Enorma massiliensis
22	13470_2_87	GCF_000225745.1	0.804195804195804	0.1015625	13470_2_87_GCF_000225745.1	0.00388	200	994	1		Positive	-1.45161671819185	2.69894046597521	s	Dorea formicigenerans	d_Bacteria:p_Firmicutes:c_Clostridia:o_Lachnospirales:f_Lachnospiraceae:g_Dorea:s_Dorea formicigenerans	d_Bacteria:p_Firmicutes:c_Clostridia:o_Lachnospirales:f_Lachnospiraceae:g_Dorea:s_Dorea formicigenerans
23	13670_3_12	13414_6_52	0.797385620915033	0.134751773049645	13670_3_12_13414_6_52	0.00632	218	155	1		Positive	-1.55357956131281	3.99523256298848	s	Anaerostipes hadrus	d_Bacteria:p_Firmicutes:c_Clostridia:o_Lachnospirales:f_Lachnospiraceae:g_Anaerostipes:s_Anaerostipes hadrus	d_Bacteria:p_Firmicutes:c_Clostridia:o_Lachnospirales:f_Lachnospiraceae:g_Anaerostipes:s_Anaerostipes hadrus
24	13670_3_12	14207_7_31	0.816993464052288	0.125874125874126	13670_3_12_14207_7_31	0.00459	218	250	1		Positive	-1.26000869085041	3.64849330610619	s	Anaerostipes hadrus	d_Bacteria:p_Firmicutes:c_Clostridia:o_Lachnospirales:f_Lachnospiraceae:g_Anaerostipes:s_Anaerostipes hadrus	d_Bacteria:p_Firmicutes:c_Clostridia:o_Lachnospirales:f_Lachnospiraceae:g_Anaerostipes:s_Anaerostipes hadrus
25	13670_3_12	GCF_001404835.1	0.816993464052288	0.125874125874126	13670_3_12_GCF_001404835.1	0.00394	218	1276	1		Positive	-1.26000869085041	3.64849330610619	s	Anaerostipes hadrus	d_Bacteria:p_Firmicutes:c_Clostridia:o_Lachnospirales:f_Lachnospiraceae:g_Anaerostipes:s_Anaerostipes hadrus	d_Bacteria:p_Firmicutes:c_Clostridia:o_Lachnospirales:f_Lachnospiraceae:g_Anaerostipes:s_Anaerostipes hadrus
26	13670_3_12	GCF_001405715.1	0.797385620915033	0.134751773049645	13670_3_12_GCF_001405715.1	0.00459	218	1281	1		Positive	-1.55357956131281	3.99523256298848	s	Anaerostipes hadrus	d_Bacteria:p_Firmicutes:c_Clostridia:o_Lachnospirales:f_Lachnospiraceae:g_Anaerostipes:s_Anaerostipes hadrus	d_Bacteria:p_Firmicutes:c_Clostridia:o_Lachnospirales:f_Lachnospiraceae:g_Anaerostipes:s_Anaerostipes hadrus
27	14207_6_5	GCF_000178175.1	0.879518072289157	0.104294478527607	14207_6_5_GCF_000178175.1	0.00533	225	925	1		Positive	-0.323883103914096	2.80564488728777	s	Enterococcus faecalis	d_Bacteria:p_Firmicutes:c_Bacilli:o_Lactobacillales:f_Enterococcaceae:g_Enterococcus:s_Enterococcus faecalis	d_Bacteria:p_Firmicutes:c_Bacilli:o_Lactobacillales:f_Enterococcaceae:g_Enterococcus:s_Enterococcus faecalis
28	14207_7_36	GCF_000155875.1	0.772151898734177	0.102941176470588	14207_7_36_GCF_000155875.1	0.00505	253	789	1		Positive	-1.93138173638046	2.75278820799982	s	Coprococcus_B comes	d_Bacteria:p_Firmicutes:c_Clostridia:o_Lachnospirales:f_Lachnospiraceae:g_Coprococcus_B:s_Coprococcus_B comes	d_Bacteria:p_Firmicutes:c_Clostridia:o_Lachnospirales:f_Lachnospiraceae:g_Coprococcus_B:s_Coprococcus_B comes
29	14207_7_44	13414_6_65	0.862244897959184	0.110526315789474	14207_7_44_13414_6_65	0.0025	254	164	1		Positive	-0.58249904592274	3.04904525885805	s	Blautia_A obeum	d_Bacteria:p_Firmicutes:c_Clostridia:o_Lachnospirales:f_Lachnospiraceae:g_Blautia_A:s_Blautia_A obeum	d_Bacteria:p_Firmicutes:c_Clostridia:o_Lachnospirales:f_Lachnospiraceae:g_Blautia_A:s_Blautia_A obeum
30	14207_7_44	20287_6_49	0.755102040816326	0.11377245508982	14207_7_44_20287_6_49	0.00314	254	468	1		Positive	-2.18665415952085	3.17583154654047	s	Blautia_A obeum	d_Bacteria:p_Firmicutes:c_Clostridia:o_Lachnospirales:f_Lachnospiraceae:g_Blautia_A:s_Blautia_A obeum	d_Bacteria:p_Firmicutes:c_Clostridia:o_Lachnospirales:f_Lachnospiraceae:g_Blautia_A:s_Blautia_A obeum
31	14207_7_44	20287_6_76	0.760204081632653	0.118343195266272	14207_7_44_20287_6_76	0.0047	254	491	1		Positive	-2.11026582077808	3.35435351535169	s	Blautia_A obeum	d_Bacteria:p_Firmicutes:c_Clostridia:o_Lachnospirales:f_Lachnospiraceae:g_Blautia_A:s_Blautia_A obeum	d_Bacteria:p_Firmicutes:c_Clostridia:o_Lachnospirales:f_Lachnospiraceae:g_Blautia_A:s_Blautia_A obeum
32	14207_7_65	18048_1_61	0.752427184466019	0.104046242774566	14207_7_65_18048_1_61	0.00367	282	361	1		Positive	-2.22670241478405	2.79594940391934	s	Bacteroides uniformis	d_Bacteria:p_Bacteroidota:c_Bacteroidia:o_Bacteroidales:f_Bacteroidaceae:g_Bacteroides:s_Bacteroides uniformis	d_Bacteria:p_Bacteroidota:c_Bacteroidia:o_Bacteroidales:f_Bacteroidaceae:g_Bacteroides:s_Bacteroides uniformis
33	14207_7_82	13414_6_52	0.80952380952381	0.125	14207_7_82_13414_6_52	0.00531	298	155	1		Positive	-1.37184521293133	3.61435208039361	s	Anaerostipes hadrus	d_Bacteria:p_Firmicutes:c_Clostridia:o_Lachnospirales:f_Lachnospiraceae:g_Anaerostipes:s_Anaerostipes hadrus	d_Bacteria:p_Firmicutes:c_Clostridia:o_Lachnospirales:f_Lachnospiraceae:g_Anaerostipes:s_Anaerostipes hadrus
34	14207_7_82	14207_7_31	0.843537414965986	0.107913669064748	14207_7_82_14207_7_31	0.00548	298	250	1		Positive	-0.862589621312895	2.94700164686077	s	Anaerostipes hadrus	d_Bacteria:p_Firmicutes:c_Clostridia:o_Lachnospirales:f_Lachnospiraceae:g_Anaerostipes:s_Anaerostipes hadrus	d_Bacteria:p_Firmicutes:c_Clostridia:o_Lachnospirales:f_Lachnospiraceae:g_Anaerostipes:s_Anaerostipes hadrus
35	14207_7_82	GCF_000332875.2	0.836734693877551	0.102189781021898	14207_7_82_GCF_000332875.2	0.00456	298	1076	1		Positive	-0.964440739636579	2.7234405335144	s	Anaerostipes hadrus	d_Bacteria:p_Firmicutes:c_Clostridia:o_Lachnospirales:f_Lachnospiraceae:g_Anaerostipes:s_Anaerostipes hadrus	d_Bacteria:p_Firmicutes:c_Clostridia:o_Lachnospirales:f_Lachnospiraceae:g_Anaerostipes:s_Anaerostipes hadrus
36	14207_7_82	GCF_001404835.1	0.843537414965986	0.107913669064748	14207_7_82_GCF_001404835.1	0.00483	298	1276	1		Positive	-0.862589621312895	2.94700164686077	s	Anaerostipes hadrus	d_Bacteria:p_Firmicutes:c_Clostridia:o_Lachnospirales:f_Lachnospiraceae:g_Anaerostipes:s_Anaerostipes hadrus	d_Bacteria:p_Firmicutes:c_Clostridia:o_Lachnospirales:f_Lachnospiraceae:g_Anaerostipes:s_Anaerostipes hadrus
37	14207_7_82	GCF_001405715.1	0.80952380952381	0.125	14207_7_82_GCF_001405715.1	0.00248	298	1281	1		Positive	-1.37184521293133	3.61435208039361	s	Anaerostipes hadrus	d_Bacteria:p_Firmicutes:c_Clostridia:o_Lachnospirales:f_Lachnospiraceae:g_Anaerostipes:s_Anaerostipes hadrus	d_Bacteria:p_Firmicutes:c_Clostridia:o_Lachnospirales:f_Lachnospiraceae:g_Anaerostipes:s_Anaerostipes hadrus
38	14207_7_86	13414_6_27	0.853503184713376	0.106666666666667	14207_7_86_13414_6_27	0.00424	299	127	1		Positive	-0.71338097663487	2.89829677311523	s	Coprococcus eutactus_A	d_Bacteria:p_Firmicutes:c_Clostridia:o_Lachnospirales:f_Lachnospiraceae:g_Coprococcus:s_Coprococcus eutactus_A	d_Bacteria:p_Firmicutes:c_Clostridia:o_Lachnospirales:f_Lachnospiraceae:g_Coprococcus:s_Coprococcus eutactus_A
39	14672_4_3	GCF_000178175.1	0.842931937172775	0.115384615384615	14672_4_3_GCF_000178175.1	0.00274	317	925	1		Positive	-0.871654904095623	3.23879859755528	s	Enterococcus faecalis	d_Bacteria:p_Firmicutes:c_Bacilli:o_Lactobacillales:f_Enterococcaceae:g_Enterococcus:s_Enterococcus faecalis	d_Bacteria:p_Firmicutes:c_Bacilli:o_Lactobacillales:f_Enterococcaceae:g_Enterococcus:s_Enterococcus faecalis
40	15841_8_81	GCF_000178175.1	0.869565217391304	0.116022099447514	15841_8_81_GCF_000178175.1	0.00502	322	925	1		Positive	-0.472898385987477	3.26369717100314	s	Enterococcus faecalis	d_Bacteria:p_Firmicutes:c_Bacilli:o_Lactobacillales:f_Enterococcaceae:g_Enterococcus:s_Enterococcus faecalis	d_Bacteria:p_Firmicutes:c_Bacilli:o_Lactobacillales:f_Enterococcaceae:g_Enterococcus:s_Enterococcus faecalis
41	15841_8_84	15841_8_93	0.818181818181818	0.125	15841_8_84_15841_8_93	0.00458	326	336	1		Positive	-1.242216516883	3.61435208039361	s	Erysipelatoclostridium ramosum	d_Bacteria:p_Firmicutes:c_Bacilli:o_Erysipelotrichales:f_Erysipelatoclostridiaceae:g_Erysipelatoclostridium:s_Erysipelatoclostridium ramosum	d_Bacteria:p_Firmicutes:c_Bacilli:o_Erysipelotrichales:f_Erysipelatoclostridiaceae:g_Erysipelatoclostridium:s_Erysipelatoclostridium ramosum
42	15841_8_86	13414_6_36	0.841836734693878	0.112903225806452	15841_8_86_13414_6_36	0.00224	327	130	1		Positive	-0.888052400893805	3.14188156972606	s	Ruminococcus_B gnavus	d_Bacteria:p_Firmicutes:c_Clostridia:o_Lachnospirales:f_Lachnospiraceae:g_Ruminococcus_B:s_Ruminococcus_B gnavus	d_Bacteria:p_Firmicutes:c_Clostridia:o_Lachnospirales:f_Lachnospiraceae:g_Ruminococcus_B:s_Ruminococcus_B gnavus
43	15841_8_87	GCF_000178175.1	0.846153846153846	0.122340425531915	15841_8_87_GCF_000178175.1	0.00437	333	925	1		Positive	-0.823416114265318	3.51047558514046	s	Enterococcus faecalis	d_Bacteria:p_Firmicutes:c_Bacilli:o_Lactobacillales:f_Enterococcaceae:g_Enterococcus:s_Enterococcus faecalis	d_Bacteria:p_Firmicutes:c_Bacilli:o_Lactobacillales:f_Enterococcaceae:g_Enterococcus:s_Enterococcus faecalis
44	15841_8_90	GCF_000178175.1	0.851282051282051	0.130890052356021	15841_8_90_GCF_000178175.1	0.00327	334	925	1		Positive	-0.746636040452078	3.84440316673959	s	Enterococcus faecalis	d_Bacteria:p_Firmicutes:c_Bacilli:o_Lactobacillales:f_Enterococcaceae:g_Enterococcus:s_Enterococcus faecalis	d_Bacteria:p_Firmicutes:c_Bacilli:o_Lactobacillales:f_Enterococcaceae:g_Enterococcus:s_Enterococcus faecalis
45	18048_1_38	GCF_000178175.1	0.869565217391304	0.116022099447514	18048_1_38_GCF_000178175.1	0.00502	342	925	1		Positive	-0.472898385987477	3.26369717100314	s	Enterococcus faecalis	d_Bacteria:p_Firmicutes:c_Bacilli:o_Lactobacillales:f_Enterococcaceae:g_Enterococcus:s_Enterococcus faecalis	d_Bacteria:p_Firmicutes:c_Bacilli:o_Lactobacillales:f_Enterococcaceae:g_Enterococcus:s_Enterococcus faecalis
46	18048_1_45	GCF_000178175.1	0.863157894736842	0.118279569892473	18048_1_45_GCF_000178175.1	0.00492	343	925	1		Positive	-0.568829553726672	3.35186846335607	s	Enterococcus faecalis	d_Bacteria:p_Firmicutes:c_Bacilli:o_Lactobacillales:f_Enterococcaceae:g_Enterococcus:s_Enterococcus faecalis	d_Bacteria:p_Firmicutes:c_Bacilli:o_Lactobacillales:f_Enterococcaceae:g_Enterococcus:s_Enterococcus faecalis
47	18048_1_44	GCF_000178175.1	0.861538461538462	0.120418848167539	18048_1_44_GCF_000178175.1	0.00437	344	925	1		Positive	-0.593075892825582	3.43542345768005	s	Enterococcus faecalis	d_Bacteria:p_Firmicutes:c_Bacilli:o_Lactobacillales:f_Enterococcaceae:g_Enterococcus:s_Enterococcus faecalis	d_Bacteria:p_Firmicutes:c_Bacilli:o_Lactobacillales:f_Enterococcaceae:g_Enterococcus:s_Enterococcus faecalis
48	18048_1_48	GCF_000178175.1	0.853403141361257	0.128342245989305	18048_1_48_GCF_000178175.1	0.00217	346	925	1		Positive	-0.714878837147115	3.74489206105934	s	Enterococcus faecalis	d_Bacteria:p_Firmicutes:c_Bacilli:o_Lactobacillales:f_Enterococcaceae:g_Enterococcus:s_Enterococcus faecalis	d_Bacteria:p_Firmicutes:c_Bacilli:o_Lactobacillales:f_Enterococcaceae:g_Enterococcus:s_Enterococcus faecalis
49	18048_1_59	14207_7_80	0.858695652173913	0.11731843575419	18048_1_59_14207_7_80	0.00441	356	293	1		Positive	-0.635638759830758	3.31432890695294	s	Blautia_A wexlerae	d_Bacteria:p_Firmicutes:c_Clostridia:o_Lachnospirales:f_Lachnospiraceae:g_Blautia_A:s_Blautia_A wexlerae	d_Bacteria:p_Firmicutes:c_Clostridia:o_Lachnospirales:f_Lachnospiraceae:g_Blautia_A:s_Blautia_A wexlerae
50	18048_1_80	14207_7_73	0.656976744186046	0.110236220472441	18048_1_80_14207_7_73	0.00997	367	288	1	Negative	Positive	-3.65579732557359	3.0377148429647	s	GCF_000752095.2	d_Bacteria:p_Firmicutes:c_Bacilli:o_Erysipelotrichales:f_Erysipelatoclostridiaceae:g_Erysipelatoclostridium:s_GCF_000752095.2	d_Bacteria:p_Firmicutes:c_Bacilli:o_Erysipelotrichales:f_Erysipelatoclostridiaceae:g_Erysipelatoclostridium:s_GCF_000752095.2
51	18048_1_86	14207_7_84	0.727748691099476	0.103225806451613	18048_1_86_14207_7_84	0.0022	381	294	1	Negative	Positive	-2.59619164052919	2.76390516119201	s	Dorea longicatena	d_Bacteria:p_Firmicutes:c_Clostridia:o_Lachnospirales:f_Lachnospiraceae:g_Dorea:s_Dorea longicatena	d_Bacteria:p_Firmicutes:c_Clostridia:o_Lachnospirales:f_Lachnospiraceae:g_Dorea:s_Dorea longicatena
52	18048_1_83	21673_4_25	0.779310344827586	0.143939393939394	18048_1_83_21673_4_25	0.00409	384	650	1		Positive	-1.82420466258965	4.35407863749938	s	Ruminococcus_B torques	d_Bacteria:p_Firmicutes:c_Clostridia:o_Lachnospirales:f_Lachnospiraceae:g_Ruminococcus_B:s_Ruminococcus_B torques	d_Bacteria:p_Firmicutes:c_Clostridia:o_Lachnospirales:f_Lachnospiraceae:g_Ruminococcus_B:s_Ruminococcus_B torques
53	18048_1_83	21673_4_8	0.83448275862069	0.116788321167883	18048_1_83_21673_4_8	0.00409	384	698	1		Positive	-0.998156971909242	3.29362392351708	s	Ruminococcus_B torques	d_Bacteria:p_Firmicutes:c_Clostridia:o_Lachnospirales:f_Lachnospiraceae:g_Ruminococcus_B:s_Ruminococcus_B torques	d_Bacteria:p_Firmicutes:c_Clostridia:o_Lachnospirales:f_Lachnospiraceae:g_Ruminococcus_B:s_Ruminococcus_B torques
54	18048_2_45	GCF_000178175.1	0.863157894736842	0.118279569892473	18048_2_45_GCF_000178175.1	0.006	385	925	1		Positive	-0.568829553726672	3.35186846335607	s	Enterococcus faecalis	d_Bacteria:p_Firmicutes:c_Bacilli:o_Lactobacillales:f_Enterococcaceae:g_Enterococcus:s_Enterococcus faecalis	d_Bacteria:p_Firmicutes:c_Bacilli:o_Lactobacillales:f_Enterococcaceae:g_Enterococcus:s_Enterococcus faecalis
55	18048_2_59	14207_7_80	0.875	0.106382978723404	18048_2_59_14207_7_80	0.00441	391	293	1		Positive	-0.391528199065829	2.88721661362154	s	Blautia_A wexlerae	d_Bacteria:p_Firmicutes:c_Clostridia:o_Lachnospirales:f_Lachnospiraceae:g_Blautia_A:s_Blautia_A wexlerae	d_Bacteria:p_Firmicutes:c_Clostridia:o_Lachnospirales:f_Lachnospiraceae:g_Blautia_A:s_Blautia_A wexlerae
56	18048_2_48	GCF_000178175.1	0.867724867724868	0.122994652406417	18048_2_48_GCF_000178175.1	0.00217	396	925	1		Positive	-0.500452311717547	3.53602809199417	s	Enterococcus faecalis	d_Bacteria:p_Firmicutes:c_Bacilli:o_Lactobacillales:f_Enterococcaceae:g_Enterococcus:s_Enterococcus faecalis	d_Bacteria:p_Firmicutes:c_Bacilli:o_Lactobacillales:f_Enterococcaceae:g_Enterococcus:s_Enterococcus faecalis
57	18048_2_80	13470_2_71	0.792857142857143	0.104838709677419	18048_2_80_13470_2_71	0.00751	415	187	1		Positive	-1.62138045282437	2.826901229281	s	GCF_000752095.2	d_Bacteria:p_Firmicutes:c_Bacilli:o_Erysipelotrichales:f_Erysipelatoclostridiaceae:g_Erysipelatoclostridium:s_GCF_000752095.2	d_Bacteria:p_Firmicutes:c_Bacilli:o_Erysipelotrichales:f_Erysipelatoclostridiaceae:g_Erysipelatoclostridium:s_GCF_000752095.2
58	18048_2_86	14207_7_84	0.794285714285714	0.114649681528662	18048_2_86_14207_7_84	0.00275	419	294	1		Positive	-1.5999917179764	3.21009387275235	s	Dorea longicatena	d_Bacteria:p_Firmicutes:c_Clostridia:o_Lachnospirales:f_Lachnospiraceae:g_Dorea:s_Dorea longicatena	d_Bacteria:p_Firmicutes:c_Clostridia:o_Lachnospirales:f_Lachnospiraceae:g_Dorea:s_Dorea longicatena
59	18048_2_83	21673_4_25	0.774647887323944	0.140625	18048_2_83_21673_4_25	0.00405	422	650	1		Positive	-1.89401150968939	4.22462649000587	s	Ruminococcus_B torques	d_Bacteria:p_Firmicutes:c_Clostridia:o_Lachnospirales:f_Lachnospiraceae:g_Ruminococcus_B:s_Ruminococcus_B torques	d_Bacteria:p_Firmicutes:c_Clostridia:o_Lachnospirales:f_Lachnospiraceae:g_Ruminococcus_B:s_Ruminococcus_B torques
60	18048_2_83	21673_4_8	0.823943661971831	0.106870229007634	18048_2_83_21673_4_8	0.00405	422	698	1		Positive	-1.15594953254098	2.90624742191222	s	Ruminococcus_B torques	d_Bacteria:p_Firmicutes:c_Clostridia:o_Lachnospirales:f_Lachnospiraceae:g_Ruminococcus_B:s_Ruminococcus_B torques	d_Bacteria:p_Firmicutes:c_Clostridia:o_Lachnospirales:f_Lachnospiraceae:g_Ruminococcus_B:s_Ruminococcus_B torques
61	18391_1_1	14207_7_80	0.869791666666667	0.106951871657754	18391_1_1_14207_7_80	0.00438	431	293	1		Positive	-0.469507961532398	2.90943618479869	s	Blautia_A wexlerae	d_Bacteria:p_Firmicutes:c_Clostridia:o_Lachnospirales:f_Lachnospiraceae:g_Blautia_A:s_Blautia_A wexlerae	d_Bacteria:p_Firmicutes:c_Clostridia:o_Lachnospirales:f_Lachnospiraceae:g_Blautia_A:s_Blautia_A wexlerae
62	18391_1_7	18048_1_77	0.862068965517241	0.107142857142857	18391_1_7_18048_1_77	0.00908	436	371	1		Positive	-0.585133126569053	2.9168956122653	s	Bifidobacterium adolescentis_A	d_Bacteria:p_Actinobacteriota:c_Actinobacteria:o_Actinomycetales:f_Bifidobacteriaceae:g_Bifidobacterium:s_Bifidobacterium adolescentis_A	d_Bacteria:p_Actinobacteriota:c_Actinobacteria:o_Actinomycetales:f_Bifidobacteriaceae:g_Bifidobacterium:s_Bifidobacterium adolescentis_A
63	18391_1_7	20298_2_50	0.827586206896552	0.104477611940299	18391_1_7_20298_2_50	0.00361	436	539	1		Positive	-1.10141293324429	2.81279763194767	g	Bifidobacterium	d_Bacteria:p_Actinobacteriota:c_Actinobacteria:o_Actinomycetales:f_Bifidobacteriaceae:g_Bifidobacterium:s_Bifidobacterium adolescentis_A	d_Bacteria:p_Actinobacteriota:c_Actinobacteria:o_Actinomycetales:f_Bifidobacteriaceae:g_Bifidobacterium:s_
64	20287_6_32	13414_6_65	0.817142857142857	0.117283950617284	20287_6_32_13414_6_65	0.0049	454	164	1		Positive	-1.2577719604088	3.31298200157274	s	Blautia_A obeum	d_Bacteria:p_Firmicutes:c_Clostridia:o_Lachnospirales:f_Lachnospiraceae:g_Blautia_A:s_Blautia_A obeum	d_Bacteria:p_Firmicutes:c_Clostridia:o_Lachnospirales:f_Lachnospiraceae:g_Blautia_A:s_Blautia_A obeum
65	20287_6_36	20287_6_76	0.761658031088083	0.103658536585366	20287_6_36_20287_6_76	0.00543	459	491	1		Positive	-2.08849712320889	2.78080654531345	s	Blautia_A obeum	d_Bacteria:p_Firmicutes:c_Clostridia:o_Lachnospirales:f_Lachnospiraceae:g_Blautia_A:s_Blautia_A obeum	d_Bacteria:p_Firmicutes:c_Clostridia:o_Lachnospirales:f_Lachnospiraceae:g_Blautia_A:s_Blautia_A obeum
66	20287_6_46	18048_1_61	0.75	0.101796407185629	20287_6_46_18048_1_61	0.00551	467	361	1		Positive	-2.26304249826361	2.7080763104305	s	Bacteroides uniformis	d_Bacteria:p_Bacteroidota:c_Bacteroidia:o_Bacteroidales:f_Bacteroidaceae:g_Bacteroides:s_Bacteroides uniformis	d_Bacteria:p_Bacteroidota:c_Bacteroidia:o_Bacteroidales:f_Bacteroidaceae:g_Bacteroides:s_Bacteroides uniformis
67	20287_6_55	20287_6_28	0.864705882352941	0.103658536585366	20287_6_55_20287_6_28	0.00165	472	450	1		Positive	-0.54565290605859	2.78080654531345	s	GCA_900066145.1	d_Bacteria:p_Firmicutes:c_Clostridia:o_Lachnospirales:f_Lachnospiraceae:g_Blautia_A:s_GCA_900066145.1	d_Bacteria:p_Firmicutes:c_Clostridia:o_Lachnospirales:f_Lachnospiraceae:g_Blautia_A:s_GCA_900066145.1
68	20287_6_62	20287_6_28	0.865497076023392	0.103030303030303	20287_6_62_20287_6_28	0.0011	481	450	1		Positive	-0.533807063917119	2.75626927415091	s	GCA_900066145.1	d_Bacteria:p_Firmicutes:c_Clostridia:o_Lachnospirales:f_Lachnospiraceae:g_Blautia_A:s_GCA_900066145.1	d_Bacteria:p_Firmicutes:c_Clostridia:o_Lachnospirales:f_Lachnospiraceae:g_Blautia_A:s_GCA_900066145.1
69	20287_6_8	GCF_000178175.1	0.842931937172775	0.12972972972973	20287_6_8_GCF_000178175.1	0.0044	487	925	1		Positive	-0.871654904095623	3.79908379357355	s	Enterococcus faecalis	d_Bacteria:p_Firmicutes:c_Bacilli:o_Lactobacillales:f_Enterococcaceae:g_Enterococcus:s_Enterococcus faecalis	d_Bacteria:p_Firmicutes:c_Bacilli:o_Lactobacillales:f_Enterococcaceae:g_Enterococcus:s_Enterococcus faecalis
70	20287_6_77	14207_7_84	0.841463414634146	0.115384615384615	20287_6_77_14207_7_84	0.00165	488	294	1		Positive	-0.893641791533531	3.23879859755528	s	Dorea longicatena	d_Bacteria:p_Firmicutes:c_Clostridia:o_Lachnospirales:f_Lachnospiraceae:g_Dorea:s_Dorea longicatena	d_Bacteria:p_Firmicutes:c_Clostridia:o_Lachnospirales:f_Lachnospiraceae:g_Dorea:s_Dorea longicatena
71	20298_2_13	20298_2_56	0.831683168316832	0.129533678756477	20298_2_13_20298_2_56	0.00603	499	541	1		Positive	-1.04007275819377	3.79142652048837	s	Lactobacillus_C paracasei	d_Bacteria:p_Firmicutes:c_Bacilli:o_Lactobacillales:f_Lactobacillaceae:g_Lactobacillus_C:s_Lactobacillus_C paracasei	d_Bacteria:p_Firmicutes:c_Bacilli:o_Lactobacillales:f_Lactobacillaceae:g_Lactobacillus_C:s_Lactobacillus_C paracasei
72	20298_2_13	GCF_000159495.1	0.722772277227723	0.109756097560976	20298_2_13_GCF_000159495.1	0.00536	499	846	1	Negative	Positive	-2.67069907828689	3.01896241247922	s	Lactobacillus_C paracasei	d_Bacteria:p_Firmicutes:c_Bacilli:o_Lactobacillales:f_Lactobacillaceae:g_Lactobacillus_C:s_Lactobacillus_C paracasei	d_Bacteria:p_Firmicutes:c_Bacilli:o_Lactobacillales:f_Lactobacillaceae:g_Lactobacillus_C:s_Lactobacillus_C paracasei
73	20298_2_26	20298_2_27	0.738916256157635	0.112426035502959	20298_2_26_20298_2_27	0.00436	517	519	1		Positive	-2.42898957898066	3.1232436797589	s	Lactobacillus_C paracasei	d_Bacteria:p_Firmicutes:c_Bacilli:o_Lactobacillales:f_Lactobacillaceae:g_Lactobacillus_C:s_Lactobacillus_C paracasei	d_Bacteria:p_Firmicutes:c_Bacilli:o_Lactobacillales:f_Lactobacillaceae:g_Lactobacillus_C:s_Lactobacillus_C paracasei
74	20298_2_26	20298_2_56	0.817733990147783	0.135416666666667	20298_2_26_20298_2_56	0.00444	517	541	1		Positive	-1.24892144943723	4.02120168680179	s	Lactobacillus_C paracasei	d_Bacteria:p_Firmicutes:c_Bacilli:o_Lactobacillales:f_Lactobacillaceae:g_Lactobacillus_C:s_Lactobacillus_C paracasei	d_Bacteria:p_Firmicutes:c_Bacilli:o_Lactobacillales:f_Lactobacillaceae:g_Lactobacillus_C:s_Lactobacillus_C paracasei
75	20298_2_26	GCF_000159495.1	0.70935960591133	0.116564417177914	20298_2_26_GCF_000159495.1	0.00377	517	846	1	Negative	Positive	-2.87151512755944	3.28487877949864	s	Lactobacillus_C paracasei	d_Bacteria:p_Firmicutes:c_Bacilli:o_Lactobacillales:f_Lactobacillaceae:g_Lactobacillus_C:s_Lactobacillus_C paracasei	d_Bacteria:p_Firmicutes:c_Bacilli:o_Lactobacillales:f_Lactobacillaceae:g_Lactobacillus_C:s_Lactobacillus_C paracasei
76	20298_2_27	20298_2_56	0.832402234636871	0.107784431137725	20298_2_27_20298_2_56	0.0067	519	541	1		Positive	-1.02930681499357	2.9419539284855	s	Lactobacillus_C paracasei	d_Bacteria:p_Firmicutes:c_Bacilli:o_Lactobacillales:f_Lactobacillaceae:g_Lactobacillus_C:s_Lactobacillus_C paracasei	d_Bacteria:p_Firmicutes:c_Bacilli:o_Lactobacillales:f_Lactobacillaceae:g_Lactobacillus_C:s_Lactobacillus_C paracasei
77	20298_2_37	GCF_000178175.1	0.859375	0.122340425531915	20298_2_37_GCF_000178175.1	0.00547	526	925	1		Positive	-0.625467486465551	3.51047558514046	s	Enterococcus faecalis	d_Bacteria:p_Firmicutes:c_Bacilli:o_Lactobacillales:f_Enterococcaceae:g_Enterococcus:s_Enterococcus faecalis	d_Bacteria:p_Firmicutes:c_Bacilli:o_Lactobacillales:f_Enterococcaceae:g_Enterococcus:s_Enterococcus faecalis
78	20298_2_35	12718_7_59	0.828767123287671	0.110294117647059	20298_2_35_12718_7_59	0.0035	527	67	1		Positive	-1.0837321179472	3.03997616546443	g	Lactobacillus_H	d_Bacteria:p_Firmicutes:c_Bacilli:o_Lactobacillales:f_Lactobacillaceae:g_Lactobacillus_H:s_	d_Bacteria:p_Firmicutes:c_Bacilli:o_Lactobacillales:f_Lactobacillaceae:g_Lactobacillus_H:s_
79	20298_2_38	GCF_000178175.1	0.873684210526316	0.117021276595745	20298_2_38_GCF_000178175.1	0.00602	529	925	1		Positive	-0.411228349583698	3.30272259463417	s	Enterococcus faecalis	d_Bacteria:p_Firmicutes:c_Bacilli:o_Lactobacillales:f_Enterococcaceae:g_Enterococcus:s_Enterococcus faecalis	d_Bacteria:p_Firmicutes:c_Bacilli:o_Lactobacillales:f_Enterococcaceae:g_Enterococcus:s_Enterococcus faecalis
80	20298_2_39	GCF_000178175.1	0.859375	0.122340425531915	20298_2_39_GCF_000178175.1	0.00599	531	925	1		Positive	-0.625467486465551	3.51047558514046	s	Enterococcus faecalis	d_Bacteria:p_Firmicutes:c_Bacilli:o_Lactobacillales:f_Enterococcaceae:g_Enterococcus:s_Enterococcus faecalis	d_Bacteria:p_Firmicutes:c_Bacilli:o_Lactobacillales:f_Enterococcaceae:g_Enterococcus:s_Enterococcus faecalis
81	20298_2_64	12718_7_62	0.828025477707006	0.103448275862069	20298_2_64_12718_7_62	0.00277	549	72	1		Positive	-1.09483612042041	2.77259427403187	s	Pediococcus acidilactici	d_Bacteria:p_Firmicutes:c_Bacilli:o_Lactobacillales:f_Lactobacillaceae:g_Pediococcus:s_Pediococcus acidilactici	d_Bacteria:p_Firmicutes:c_Bacilli:o_Lactobacillales:f_Lactobacillaceae:g_Pediococcus:s_Pediococcus acidilactici
82	20298_3_11	GCF_000178175.1	0.870967741935484	0.10989010989011	20298_3_11_GCF_000178175.1	0.00657	557	925	1		Positive	-0.451899628072207	3.02419660736197	s	Enterococcus faecalis	d_Bacteria:p_Firmicutes:c_Bacilli:o_Lactobacillales:f_Enterococcaceae:g_Enterococcus:s_Enterococcus faecalis	d_Bacteria:p_Firmicutes:c_Bacilli:o_Lactobacillales:f_Enterococcaceae:g_Enterococcus:s_Enterococcus faecalis
83	20298_3_20	GCF_000159375.2	0.708571428571429	0.107913669064748	20298_3_20_GCF_000159375.2	0.00475	567	843	1	Negative	Positive	-2.88331580885487	2.94700164686077	s	Lactobacillus_B ruminis	d_Bacteria:p_Firmicutes:c_Bacilli:o_Lactobacillales:f_Lactobacillaceae:g_Lactobacillus_B:s_Lactobacillus_B ruminis	d_Bacteria:p_Firmicutes:c_Bacilli:o_Lactobacillales:f_Lactobacillaceae:g_Lactobacillus_B:s_Lactobacillus_B ruminis
84	20298_3_51	12718_7_62	0.828025477707006	0.103448275862069	20298_3_51_12718_7_62	0.0071	600	72	1		Positive	-1.09483612042041	2.77259427403187	s	Pediococcus acidilactici	d_Bacteria:p_Firmicutes:c_Bacilli:o_Lactobacillales:f_Lactobacillaceae:g_Pediococcus:s_Pediococcus acidilactici	d_Bacteria:p_Firmicutes:c_Bacilli:o_Lactobacillales:f_Lactobacillaceae:g_Pediococcus:s_Pediococcus acidilactici
85	20298_3_6	GCF_000178175.1	0.870967741935484	0.10989010989011	20298_3_6_GCF_000178175.1	0.00658	605	925	1		Positive	-0.451899628072207	3.02419660736197	s	Enterococcus faecalis	d_Bacteria:p_Firmicutes:c_Bacilli:o_Lactobacillales:f_Enterococcaceae:g_Enterococcus:s_Enterococcus faecalis	d_Bacteria:p_Firmicutes:c_Bacilli:o_Lactobacillales:f_Enterococcaceae:g_Enterococcus:s_Enterococcus faecalis
86	21673_4_29	14207_7_73	0.707006369426752	0.112	21673_4_29_14207_7_73	0.00486	649	288	1	Negative	Positive	-2.90674805340169	3.10660377159621	s	GCF_000752095.2	d_Bacteria:p_Firmicutes:c_Bacilli:o_Erysipelotrichales:f_Erysipelatoclostridiaceae:g_Erysipelatoclostridium:s_GCF_000752095.2	d_Bacteria:p_Firmicutes:c_Bacilli:o_Erysipelotrichales:f_Erysipelatoclostridiaceae:g_Erysipelatoclostridium:s_GCF_000752095.2
87	21673_4_26	GCF_000178175.1	0.855670103092783	0.126315789473684	21673_4_26_GCF_000178175.1	0.00327	653	925	1		Positive	-0.680937626776833	3.6657436096241	s	Enterococcus faecalis	d_Bacteria:p_Firmicutes:c_Bacilli:o_Lactobacillales:f_Enterococcaceae:g_Enterococcus:s_Enterococcus faecalis	d_Bacteria:p_Firmicutes:c_Bacilli:o_Lactobacillales:f_Enterococcaceae:g_Enterococcus:s_Enterococcus faecalis
88	21673_4_39	GCF_000178175.1	0.855670103092783	0.126315789473684	21673_4_39_GCF_000178175.1	0.00162	658	925	1		Positive	-0.680937626776833	3.6657436096241	s	Enterococcus faecalis	d_Bacteria:p_Firmicutes:c_Bacilli:o_Lactobacillales:f_Enterococcaceae:g_Enterococcus:s_Enterococcus faecalis	d_Bacteria:p_Firmicutes:c_Bacilli:o_Lactobacillales:f_Enterococcaceae:g_Enterococcus:s_Enterococcus faecalis
89	21673_4_4	GCF_000178175.1	0.855670103092783	0.126315789473684	21673_4_4_GCF_000178175.1	0.00217	659	925	1		Positive	-0.680937626776833	3.6657436096241	s	Enterococcus faecalis	d_Bacteria:p_Firmicutes:c_Bacilli:o_Lactobacillales:f_Enterococcaceae:g_Enterococcus:s_Enterococcus faecalis	d_Bacteria:p_Firmicutes:c_Bacilli:o_Lactobacillales:f_Enterococcaceae:g_Enterococcus:s_Enterococcus faecalis
90	21673_4_40	14207_7_84	0.829411764705882	0.124223602484472	21673_4_40_14207_7_84	0.00162	662	294	1		Positive	-1.07408047289091	3.58402788612716	s	Dorea longicatena	d_Bacteria:p_Firmicutes:c_Clostridia:o_Lachnospirales:f_Lachnospiraceae:g_Dorea:s_Dorea longicatena	d_Bacteria:p_Firmicutes:c_Clostridia:o_Lachnospirales:f_Lachnospiraceae:g_Dorea:s_Dorea longicatena
91	21673_4_45	GCF_000178175.1	0.855670103092783	0.126315789473684	21673_4_45_GCF_000178175.1	0.00217	665	925	1		Positive	-0.680937626776833	3.6657436096241	s	Enterococcus faecalis	d_Bacteria:p_Firmicutes:c_Bacilli:o_Lactobacillales:f_Enterococcaceae:g_Enterococcus:s_Enterococcus faecalis	d_Bacteria:p_Firmicutes:c_Bacilli:o_Lactobacillales:f_Enterococcaceae:g_Enterococcus:s_Enterococcus faecalis
92	21673_4_51	GCF_000178175.1	0.855670103092783	0.126315789473684	21673_4_51_GCF_000178175.1	0.00683	671	925	1		Positive	-0.680937626776833	3.6657436096241	s	Enterococcus faecalis	d_Bacteria:p_Firmicutes:c_Bacilli:o_Lactobacillales:f_Enterococcaceae:g_Enterococcus:s_Enterococcus faecalis	d_Bacteria:p_Firmicutes:c_Bacilli:o_Lactobacillales:f_Enterococcaceae:g_Enterococcus:s_Enterococcus faecalis
93	21673_4_71	13470_2_89	0.794520547945205	0.140740740740741	21673_4_71_13470_2_89	0.00374	694	210	1		Positive	-1.59647576156304	4.22914704118819	s	CAG-81 sp1	d_Bacteria:p_Firmicutes:c_Clostridia:o_Lachnospirales:f_Lachnospiraceae:g_CAG-81:s_CAG-81 sp1	d_Bacteria:p_Firmicutes:c_Clostridia:o_Lachnospirales:f_Lachnospiraceae:g_CAG-81:s_CAG-81 sp1
94	21673_4_87	GCF_000225745.1	0.802721088435374	0.106060606060606	21673_4_87_GCF_000225745.1	0.00599	707	994	1		Positive	-1.47369633125502	2.87462552328783	s	Dorea formicigenerans	d_Bacteria:p_Firmicutes:c_Clostridia:o_Lachnospirales:f_Lachnospiraceae:g_Dorea:s_Dorea formicigenerans	d_Bacteria:p_Firmicutes:c_Clostridia:o_Lachnospirales:f_Lachnospiraceae:g_Dorea:s_Dorea formicigenerans
95	GCF_000003135.1	20298_3_16	0.681564245810056	0.164383561643836	GCF_000003135.1_20298_3_16	0.00442	735	558	1	Negative	Positive	-3.28767043860653	5.15257798955329	s	Bifidobacterium longum	d_Bacteria:p_Actinobacteriota:c_Actinobacteria:o_Actinomycetales:f_Bifidobacteriaceae:g_Bifidobacterium:s_Bifidobacterium longum	d_Bacteria:p_Actinobacteriota:c_Actinobacteria:o_Actinomycetales:f_Bifidobacteriaceae:g_Bifidobacterium:s_Bifidobacterium longum
96	GCF_000003135.1	20427_4_27	0.698324022346369	0.137931034482759	GCF_000003135.1_20427_4_27	0.00586	735	630	1	Negative	Positive	-3.03674114709397	4.11940676421067	s	Bifidobacterium longum	d_Bacteria:p_Actinobacteriota:c_Actinobacteria:o_Actinomycetales:f_Bifidobacteriaceae:g_Bifidobacterium:s_Bifidobacterium longum	d_Bacteria:p_Actinobacteriota:c_Actinobacteria:o_Actinomycetales:f_Bifidobacteriaceae:g_Bifidobacterium:s_Bifidobacterium longum
97	GCF_000147455.1	GCF_000178175.1	0.838383838383838	0.135416666666667	GCF_000147455.1_GCF_000178175.1	0.00645	743	925	1		Positive	-0.939749559436901	4.02120168680179	s	Enterococcus faecalis	d_Bacteria:p_Firmicutes:c_Bacilli:o_Lactobacillales:f_Enterococcaceae:g_Enterococcus:s_Enterococcus faecalis	d_Bacteria:p_Firmicutes:c_Bacilli:o_Lactobacillales:f_Enterococcaceae:g_Enterococcus:s_Enterococcus faecalis
98	GCF_000147495.1	GCF_000178175.1	0.850515463917526	0.136125654450262	GCF_000147495.1_GCF_000178175.1	0.00485	751	925	1		Positive	-0.758113474166422	4.04889302126936	s	Enterococcus faecalis	d_Bacteria:p_Firmicutes:c_Bacilli:o_Lactobacillales:f_Enterococcaceae:g_Enterococcus:s_Enterococcus faecalis	d_Bacteria:p_Firmicutes:c_Bacilli:o_Lactobacillales:f_Enterococcaceae:g_Enterococcus:s_Enterococcus faecalis
99	GCF_000147475.1	GCF_000178175.1	0.858638743455497	0.118279569892473	GCF_000147475.1_GCF_000178175.1	0.00729	752	925	1		Positive	-0.636490803672874	3.35186846335607	s	Enterococcus faecalis	d_Bacteria:p_Firmicutes:c_Bacilli:o_Lactobacillales:f_Enterococcaceae:g_Enterococcus:s_Enterococcus faecalis	d_Bacteria:p_Firmicutes:c_Bacilli:o_Lactobacillales:f_Enterococcaceae:g_Enterococcus:s_Enterococcus faecalis
100	GCF_000147595.1	GCF_000178175.1	0.849740932642487	0.136842105263158	GCF_000147595.1_GCF_000178175.1	0.00569	753	925	1		Positive	-0.769709845017713	4.07687584346817	s	Enterococcus faecalis	d_Bacteria:p_Firmicutes:c_Bacilli:o_Lactobacillales:f_Enterococcaceae:g_Enterococcus:s_Enterococcus faecalis	d_Bacteria:p_Firmicutes:c_Bacilli:o_Lactobacillales:f_Enterococcaceae:g_Enterococcus:s_Enterococcus faecalis
101	GCF_000148065.1	GCF_000178175.1	0.848167539267016	0.114754098360656	GCF_000148065.1_GCF_000178175.1	0.007	754	925	1		Positive	-0.793266870621368	3.21417213966427	s	Enterococcus faecalis	d_Bacteria:p_Firmicutes:c_Bacilli:o_Lactobacillales:f_Enterococcaceae:g_Enterococcus:s_Enterococcus faecalis	d_Bacteria:p_Firmicutes:c_Bacilli:o_Lactobacillales:f_Enterococcaceae:g_Enterococcus:s_Enterococcus faecalis
102	GCF_000148225.1	GCF_000178175.1	0.850515463917526	0.131578947368421	GCF_000148225.1_GCF_000178175.1	0.00449	758	925	1		Positive	-0.758113474166422	3.87130972654614	s	Enterococcus faecalis	d_Bacteria:p_Firmicutes:c_Bacilli:o_Lactobacillales:f_Enterococcaceae:g_Enterococcus:s_Enterococcus faecalis	d_Bacteria:p_Firmicutes:c_Bacilli:o_Lactobacillales:f_Enterococcaceae:g_Enterococcus:s_Enterococcus faecalis
103	GCF_000154545.1	13414_6_52	0.726190476190476	0.122302158273381	GCF_000154545.1_13414_6_52	0.00319	771	155	1	Negative	Positive	-2.61952141239652	3.50898095930946	s	Anaerostipes hadrus	d_Bacteria:p_Firmicutes:c_Clostridia:o_Lachnospirales:f_Lachnospiraceae:g_Anaerostipes:s_Anaerostipes hadrus	d_Bacteria:p_Firmicutes:c_Clostridia:o_Lachnospirales:f_Lachnospiraceae:g_Anaerostipes:s_Anaerostipes hadrus
104	GCF_000154545.1	GCF_001405715.1	0.726190476190476	0.122302158273381	GCF_000154545.1_GCF_001405715.1	0.0036	771	1281	1	Negative	Positive	-2.61952141239652	3.50898095930946	s	Anaerostipes hadrus	d_Bacteria:p_Firmicutes:c_Clostridia:o_Lachnospirales:f_Lachnospiraceae:g_Anaerostipes:s_Anaerostipes hadrus	d_Bacteria:p_Firmicutes:c_Clostridia:o_Lachnospirales:f_Lachnospiraceae:g_Anaerostipes:s_Anaerostipes hadrus
105	GCF_000154485.1	15841_8_93	0.734104046242775	0.111888111888112	GCF_000154485.1_15841_8_93	0.0041	772	336	1		Positive	-2.50103853631188	3.102233694705	s	Erysipelatoclostridium ramosum	d_Bacteria:p_Firmicutes:c_Bacilli:o_Erysipelotrichales:f_Erysipelatoclostridiaceae:g_Erysipelatoclostridium:s_Erysipelatoclostridium ramosum	d_Bacteria:p_Firmicutes:c_Bacilli:o_Erysipelotrichales:f_Erysipelatoclostridiaceae:g_Erysipelatoclostridium:s_Erysipelatoclostridium ramosum
106	GCF_000154805.1	15841_8_94	0.69620253164557	0.126984126984127	GCF_000154805.1_15841_8_94	0.00672	778	331	1	Negative	Positive	-3.06850434855126	3.69184724351897	s	Erysipelatoclostridium spiroforme	d_Bacteria:p_Firmicutes:c_Bacilli:o_Erysipelotrichales:f_Erysipelatoclostridiaceae:g_Erysipelatoclostridium:s_Erysipelatoclostridium spiroforme	d_Bacteria:p_Firmicutes:c_Bacilli:o_Erysipelotrichales:f_Erysipelatoclostridiaceae:g_Erysipelatoclostridium:s_Erysipelatoclostridium spiroforme
107	GCF_000155395.1	GCF_000273525.1	0.745562130177515	0.106382978723404	GCF_000155395.1_GCF_000273525.1	0.00944	780	1038	1		Positive	-2.32948679290968	2.88721661362154	s	Bifidobacterium bifidum	d_Bacteria:p_Actinobacteriota:c_Actinobacteria:o_Actinomycetales:f_Bifidobacteriaceae:g_Bifidobacterium:s_Bifidobacterium bifidum	d_Bacteria:p_Actinobacteriota:c_Actinobacteria:o_Actinomycetales:f_Bifidobacteriaceae:g_Bifidobacterium:s_Bifidobacterium bifidum
108	GCF_000155415.1	18391_1_6	0.803921568627451	0.115107913669065	GCF_000155415.1_18391_1_6	0.00734	782	434	1		Positive	-1.45572260449202	3.22799130308514	s	Bifidobacterium longum	d_Bacteria:p_Actinobacteriota:c_Actinobacteria:o_Actinomycetales:f_Bifidobacteriaceae:g_Bifidobacterium:s_Bifidobacterium longum	d_Bacteria:p_Actinobacteriota:c_Actinobacteria:o_Actinomycetales:f_Bifidobacteriaceae:g_Bifidobacterium:s_Bifidobacterium longum
109	GCF_000155515.2	20298_2_56	0.849246231155779	0.124352331606218	GCF_000155515.2_20298_2_56	0.00681	784	541	1		Positive	-0.77711657226738	3.58905573180866	s	Lactobacillus_C paracasei	d_Bacteria:p_Firmicutes:c_Bacilli:o_Lactobacillales:f_Lactobacillaceae:g_Lactobacillus_C:s_Lactobacillus_C paracasei	d_Bacteria:p_Firmicutes:c_Bacilli:o_Lactobacillales:f_Lactobacillaceae:g_Lactobacillus_C:s_Lactobacillus_C paracasei
110	GCF_000155515.2	GCF_000159495.1	0.738693467336683	0.103658536585366	GCF_000155515.2_GCF_000159495.1	0.00614	784	846	1		Positive	-2.43232519869357	2.78080654531345	s	Lactobacillus_C paracasei	d_Bacteria:p_Firmicutes:c_Bacilli:o_Lactobacillales:f_Lactobacillaceae:g_Lactobacillus_C:s_Lactobacillus_C paracasei	d_Bacteria:p_Firmicutes:c_Bacilli:o_Lactobacillales:f_Lactobacillaceae:g_Lactobacillus_C:s_Lactobacillus_C paracasei
111	GCF_000185545.1	13470_2_60	0.826388888888889	0.111940298507463	GCF_000185545.1_13470_2_60	0.00339	940	182	1		Positive	-1.11933931542052	3.1042719768371	s	Ruminococcus_B torques	d_Bacteria:p_Firmicutes:c_Clostridia:o_Lachnospirales:f_Lachnospiraceae:g_Ruminococcus_B:s_Ruminococcus_B torques	d_Bacteria:p_Firmicutes:c_Clostridia:o_Lachnospirales:f_Lachnospiraceae:g_Ruminococcus_B:s_Ruminococcus_B torques
112	GCF_000185545.1	21673_4_25	0.791666666666667	0.155555555555556	GCF_000185545.1_21673_4_25	0.00275	940	650	1		Positive	-1.63920439853101	4.80777759252427	s	Ruminococcus_B torques	d_Bacteria:p_Firmicutes:c_Clostridia:o_Lachnospirales:f_Lachnospiraceae:g_Ruminococcus_B:s_Ruminococcus_B torques	d_Bacteria:p_Firmicutes:c_Clostridia:o_Lachnospirales:f_Lachnospiraceae:g_Ruminococcus_B:s_Ruminococcus_B torques
113	GCF_000185545.1	21673_4_8	0.833333333333333	0.142857142857143	GCF_000185545.1_21673_4_8	0.00275	940	698	1		Positive	-1.01536629879843	4.31180854852191	s	Ruminococcus_B torques	d_Bacteria:p_Firmicutes:c_Clostridia:o_Lachnospirales:f_Lachnospiraceae:g_Ruminococcus_B:s_Ruminococcus_B torques	d_Bacteria:p_Firmicutes:c_Clostridia:o_Lachnospirales:f_Lachnospiraceae:g_Ruminococcus_B:s_Ruminococcus_B torques
114	GCF_000185665.1	12718_7_34	0.823529411764706	0.106382978723404	GCF_000185665.1_12718_7_34	0.0097	944	46	1		Positive	-1.16215173402962	2.88721661362154	s	Bifidobacterium longum	d_Bacteria:p_Actinobacteriota:c_Actinobacteria:o_Actinomycetales:f_Bifidobacteriaceae:g_Bifidobacterium:s_Bifidobacterium longum	d_Bacteria:p_Actinobacteriota:c_Actinobacteria:o_Actinomycetales:f_Bifidobacteriaceae:g_Bifidobacterium:s_Bifidobacterium longum
115	GCF_000185665.1	20298_3_16	0.777777777777778	0.125	GCF_000185665.1_20298_3_16	0.0053	944	558	1		Positive	-1.84715043177521	3.61435208039361	s	Bifidobacterium longum	d_Bacteria:p_Actinobacteriota:c_Actinobacteria:o_Actinomycetales:f_Bifidobacteriaceae:g_Bifidobacterium:s_Bifidobacterium longum	d_Bacteria:p_Actinobacteriota:c_Actinobacteria:o_Actinomycetales:f_Bifidobacteriaceae:g_Bifidobacterium:s_Bifidobacterium longum
116	GCF_000185665.1	20427_4_27	0.797385620915033	0.128571428571429	GCF_000185665.1_20427_4_27	0.00674	944	630	1		Positive	-1.55357956131281	3.75384337401928	s	Bifidobacterium longum	d_Bacteria:p_Actinobacteriota:c_Actinobacteria:o_Actinomycetales:f_Bifidobacteriaceae:g_Bifidobacterium:s_Bifidobacterium longum	d_Bacteria:p_Actinobacteriota:c_Actinobacteria:o_Actinomycetales:f_Bifidobacteriaceae:g_Bifidobacterium:s_Bifidobacterium longum
117	GCF_000186545.1	20298_2_48	0.802721088435374	0.132352941176471	GCF_000186545.1_20298_2_48	0.00966	950	537	1		Positive	-1.47369633125502	3.90154003785822	s	Streptococcus anginosus	d_Bacteria:p_Firmicutes:c_Bacilli:o_Lactobacillales:f_Streptococcaceae:g_Streptococcus:s_Streptococcus anginosus	d_Bacteria:p_Firmicutes:c_Bacilli:o_Lactobacillales:f_Streptococcaceae:g_Streptococcus:s_Streptococcus anginosus
118	GCF_000196555.1	18391_1_6	0.7375	0.125925925925926	GCF_000196555.1_18391_1_6	0.00968	964	434	1		Positive	-2.45019392818339	3.65051648985211	s	Bifidobacterium longum	d_Bacteria:p_Actinobacteriota:c_Actinobacteria:o_Actinomycetales:f_Bifidobacteriaceae:g_Bifidobacterium:s_Bifidobacterium longum	d_Bacteria:p_Actinobacteriota:c_Actinobacteria:o_Actinomycetales:f_Bifidobacteriaceae:g_Bifidobacterium:s_Bifidobacterium longum
119	GCF_000196575.1	12718_7_34	0.826666666666667	0.126760563380282	GCF_000196575.1_12718_7_34	0.00953	965	46	1		Positive	-1.11518039475563	3.68311539415275	s	Bifidobacterium longum	d_Bacteria:p_Actinobacteriota:c_Actinobacteria:o_Actinomycetales:f_Bifidobacteriaceae:g_Bifidobacterium:s_Bifidobacterium longum	d_Bacteria:p_Actinobacteriota:c_Actinobacteria:o_Actinomycetales:f_Bifidobacteriaceae:g_Bifidobacterium:s_Bifidobacterium longum
120	GCF_000196575.1	18391_1_6	0.786666666666667	0.138686131386861	GCF_000196575.1_18391_1_6	0.00897	965	434	1		Positive	-1.71406497049892	4.14889900852112	s	Bifidobacterium longum	d_Bacteria:p_Actinobacteriota:c_Actinobacteria:o_Actinomycetales:f_Bifidobacteriaceae:g_Bifidobacterium:s_Bifidobacterium longum	d_Bacteria:p_Actinobacteriota:c_Actinobacteria:o_Actinomycetales:f_Bifidobacteriaceae:g_Bifidobacterium:s_Bifidobacterium longum
121	GCF_000196575.1	20298_3_16	0.806666666666667	0.135714285714286	GCF_000196575.1_20298_3_16	0.00939	965	558	1		Positive	-1.41462268262728	4.0328259612706	s	Bifidobacterium longum	d_Bacteria:p_Actinobacteriota:c_Actinobacteria:o_Actinomycetales:f_Bifidobacteriaceae:g_Bifidobacterium:s_Bifidobacterium longum	d_Bacteria:p_Actinobacteriota:c_Actinobacteria:o_Actinomycetales:f_Bifidobacteriaceae:g_Bifidobacterium:s_Bifidobacterium longum
122	GCF_000209405.1	21673_4_25	0.829787234042553	0.126865671641791	GCF_000209405.1_21673_4_25	0.00275	970	650	1		Positive	-1.06845890303099	3.68722066661596	s	Ruminococcus_B torques	d_Bacteria:p_Firmicutes:c_Clostridia:o_Lachnospirales:f_Lachnospiraceae:g_Ruminococcus_B:s_Ruminococcus_B torques	d_Bacteria:p_Firmicutes:c_Clostridia:o_Lachnospirales:f_Lachnospiraceae:g_Ruminococcus_B:s_Ruminococcus_B torques
123	GCF_000209405.1	21673_4_8	0.843971631205674	0.118518518518519	GCF_000209405.1_21673_4_8	0.00275	970	698	1		Positive	-0.856088486100736	3.3612012141841	s	Ruminococcus_B torques	d_Bacteria:p_Firmicutes:c_Clostridia:o_Lachnospirales:f_Lachnospiraceae:g_Ruminococcus_B:s_Ruminococcus_B torques	d_Bacteria:p_Firmicutes:c_Clostridia:o_Lachnospirales:f_Lachnospiraceae:g_Ruminococcus_B:s_Ruminococcus_B torques
124	GCF_000210755.1	20298_3_16	0.8	0.124087591240876	GCF_000210755.1_20298_3_16	0.00982	975	558	1		Positive	-1.5144367785845	3.57871561851844	s	Bifidobacterium longum	d_Bacteria:p_Actinobacteriota:c_Actinobacteria:o_Actinomycetales:f_Bifidobacteriaceae:g_Bifidobacterium:s_Bifidobacterium longum	d_Bacteria:p_Actinobacteriota:c_Actinobacteria:o_Actinomycetales:f_Bifidobacteriaceae:g_Bifidobacterium:s_Bifidobacterium longum
125	GCF_000218445.1	13470_2_60	0.843971631205674	0.105263157894737	GCF_000218445.1_13470_2_60	0.00338	984	182	1		Positive	-0.856088486100736	2.84347914193602	s	Ruminococcus_B torques	d_Bacteria:p_Firmicutes:c_Clostridia:o_Lachnospirales:f_Lachnospiraceae:g_Ruminococcus_B:s_Ruminococcus_B torques	d_Bacteria:p_Firmicutes:c_Clostridia:o_Lachnospirales:f_Lachnospiraceae:g_Ruminococcus_B:s_Ruminococcus_B torques
126	GCF_000218445.1	21673_4_25	0.815602836879433	0.135338345864662	GCF_000218445.1_21673_4_25	0.00274	984	650	1		Positive	-1.28082931996122	4.01814266720474	s	Ruminococcus_B torques	d_Bacteria:p_Firmicutes:c_Clostridia:o_Lachnospirales:f_Lachnospiraceae:g_Ruminococcus_B:s_Ruminococcus_B torques	d_Bacteria:p_Firmicutes:c_Clostridia:o_Lachnospirales:f_Lachnospiraceae:g_Ruminococcus_B:s_Ruminococcus_B torques
127	GCF_000218445.1	21673_4_8	0.865248226950355	0.115942028985507	GCF_000218445.1_21673_4_8	0.00274	984	698	1		Positive	-0.537532860705366	3.26056981395171	s	Ruminococcus_B torques	d_Bacteria:p_Firmicutes:c_Clostridia:o_Lachnospirales:f_Lachnospiraceae:g_Ruminococcus_B:s_Ruminococcus_B torques	d_Bacteria:p_Firmicutes:c_Clostridia:o_Lachnospirales:f_Lachnospiraceae:g_Ruminococcus_B:s_Ruminococcus_B torques
128	GCF_000218465.1	13414_6_36	0.854838709677419	0.111731843575419	GCF_000218465.1_13414_6_36	0.00476	986	130	1		Positive	-0.693385344097734	3.09613023535973	s	Ruminococcus_B gnavus	d_Bacteria:p_Firmicutes:c_Clostridia:o_Lachnospirales:f_Lachnospiraceae:g_Ruminococcus_B:s_Ruminococcus_B gnavus	d_Bacteria:p_Firmicutes:c_Clostridia:o_Lachnospirales:f_Lachnospiraceae:g_Ruminococcus_B:s_Ruminococcus_B gnavus
129	GCF_000218655.1	GCF_000400875.1	0.7875	0.112676056338028	GCF_000218655.1_GCF_000400875.1	0.009	989	1139	1		Positive	-1.70158820850428	3.1330088840797	s	Fusobacterium animalis	d_Bacteria:p_Fusobacteriota:c_Fusobacteriia:o_Fusobacteriales:f_Fusobacteriaceae:g_Fusobacterium:s_Fusobacterium animalis	d_Bacteria:p_Fusobacteriota:c_Fusobacteriia:o_Fusobacteriales:f_Fusobacteriaceae:g_Fusobacterium:s_Fusobacterium animalis
130	GCF_000239735.1	15841_8_93	0.825806451612903	0.111111111111111	GCF_000239735.1_15841_8_93	0.00268	1019	336	1		Positive	-1.12805963294367	3.07188593851604	s	Erysipelatoclostridium ramosum	d_Bacteria:p_Firmicutes:c_Bacilli:o_Erysipelotrichales:f_Erysipelatoclostridiaceae:g_Erysipelatoclostridium:s_Erysipelatoclostridium ramosum	d_Bacteria:p_Firmicutes:c_Bacilli:o_Erysipelotrichales:f_Erysipelatoclostridiaceae:g_Erysipelatoclostridium:s_Erysipelatoclostridium ramosum
131	GCF_000261205.1	20298_3_16	0.793548387096774	0.133802816901408	GCF_000261205.1_20298_3_16	0.00687	1033	558	1		Positive	-1.61103106499471	3.95816864918923	s	Bifidobacterium longum	d_Bacteria:p_Actinobacteriota:c_Actinobacteria:o_Actinomycetales:f_Bifidobacteriaceae:g_Bifidobacterium:s_Bifidobacterium longum	d_Bacteria:p_Actinobacteriota:c_Actinobacteria:o_Actinomycetales:f_Bifidobacteriaceae:g_Bifidobacterium:s_Bifidobacterium longum
132	GCF_000261205.1	20427_4_27	0.812903225806452	0.136986301369863	GCF_000261205.1_20427_4_27	0.00831	1033	630	1		Positive	-1.32124820576407	4.08250779187699	s	Bifidobacterium longum	d_Bacteria:p_Actinobacteriota:c_Actinobacteria:o_Actinomycetales:f_Bifidobacteriaceae:g_Bifidobacterium:s_Bifidobacterium longum	d_Bacteria:p_Actinobacteriota:c_Actinobacteria:o_Actinomycetales:f_Bifidobacteriaceae:g_Bifidobacterium:s_Bifidobacterium longum
133	GCF_000345805.2	GCF_000345305.2	0.723684210526316	0.105691056910569	GCF_000345805.2_GCF_000345305.2	0.00159	1115	1097	1	Negative	Positive	-2.65704550862103	2.86019183436869	g	Helicobacter	d_Bacteria:p_Campylobacterota:c_Campylobacteria:o_Campylobacterales:f_Helicobacteraceae:g_Helicobacter:s_	d_Bacteria:p_Campylobacterota:c_Campylobacteria:o_Campylobacterales:f_Helicobacteraceae:g_Helicobacter:s_
134	GCF_000345805.2	GCF_000345745.2	0.723684210526316	0.105691056910569	GCF_000345805.2_GCF_000345745.2	0.00366	1115	1114	1	Negative	Positive	-2.65704550862103	2.86019183436869	g	Helicobacter	d_Bacteria:p_Campylobacterota:c_Campylobacteria:o_Campylobacterales:f_Helicobacteraceae:g_Helicobacter:s_	d_Bacteria:p_Campylobacterota:c_Campylobacteria:o_Campylobacterales:f_Helicobacteraceae:g_Helicobacter:s_
135	GCF_000345805.2	GCF_000345785.2	0.723684210526316	0.105691056910569	GCF_000345805.2_GCF_000345785.2	0.00191	1115	1117	1	Negative	Positive	-2.65704550862103	2.86019183436869	g	Helicobacter	d_Bacteria:p_Campylobacterota:c_Campylobacteria:o_Campylobacterales:f_Helicobacteraceae:g_Helicobacter:s_	d_Bacteria:p_Campylobacterota:c_Campylobacteria:o_Campylobacterales:f_Helicobacteraceae:g_Helicobacter:s_
136	GCF_000345805.2	GCF_000345885.2	0.723684210526316	0.105691056910569	GCF_000345805.2_GCF_000345885.2	0.0084	1115	1121	1	Negative	Positive	-2.65704550862103	2.86019183436869	g	Helicobacter	d_Bacteria:p_Campylobacterota:c_Campylobacteria:o_Campylobacterales:f_Helicobacteraceae:g_Helicobacter:s_	d_Bacteria:p_Campylobacterota:c_Campylobacteria:o_Campylobacterales:f_Helicobacteraceae:g_Helicobacter:s_
137	GCF_000345865.2	GCF_000345305.2	0.723684210526316	0.105691056910569	GCF_000345865.2_GCF_000345305.2	0.00399	1119	1097	1	Negative	Positive	-2.65704550862103	2.86019183436869	g	Helicobacter	d_Bacteria:p_Campylobacterota:c_Campylobacteria:o_Campylobacterales:f_Helicobacteraceae:g_Helicobacter:s_	d_Bacteria:p_Campylobacterota:c_Campylobacteria:o_Campylobacterales:f_Helicobacteraceae:g_Helicobacter:s_
138	GCF_000345865.2	GCF_000345745.2	0.723684210526316	0.105691056910569	GCF_000345865.2_GCF_000345745.2	0.00366	1119	1114	1	Negative	Positive	-2.65704550862103	2.86019183436869	g	Helicobacter	d_Bacteria:p_Campylobacterota:c_Campylobacteria:o_Campylobacterales:f_Helicobacteraceae:g_Helicobacter:s_	d_Bacteria:p_Campylobacterota:c_Campylobacteria:o_Campylobacterales:f_Helicobacteraceae:g_Helicobacter:s_
139	GCF_000345865.2	GCF_000345785.2	0.723684210526316	0.105691056910569	GCF_000345865.2_GCF_000345785.2	0.00321	1119	1117	1	Negative	Positive	-2.65704550862103	2.86019183436869	g	Helicobacter	d_Bacteria:p_Campylobacterota:c_Campylobacteria:o_Campylobacterales:f_Helicobacteraceae:g_Helicobacter:s_	d_Bacteria:p_Campylobacterota:c_Campylobacteria:o_Campylobacterales:f_Helicobacteraceae:g_Helicobacter:s_
140	GCF_000345865.2	GCF_000345885.2	0.723684210526316	0.105691056910569	GCF_000345865.2_GCF_000345885.2	0.0084	1119	1121	1	Negative	Positive	-2.65704550862103	2.86019183436869	g	Helicobacter	d_Bacteria:p_Campylobacterota:c_Campylobacteria:o_Campylobacterales:f_Helicobacteraceae:g_Helicobacter:s_	d_Bacteria:p_Campylobacterota:c_Campylobacteria:o_Campylobacterales:f_Helicobacteraceae:g_Helicobacter:s_
141	GCF_000411335.1	GCF_000191805.1	0.806451612903226	0.107142857142857	GCF_000411335.1_GCF_000191805.1	0.00819	1146	960	1		Positive	-1.41784249217429	2.9168956122653	s	Tyzzerella sp1	d_Bacteria:p_Firmicutes:c_Clostridia:o_Lachnospirales:f_Lachnospiraceae:g_Tyzzerella:s_Tyzzerella sp1	d_Bacteria:p_Firmicutes:c_Clostridia:o_Lachnospirales:f_Lachnospiraceae:g_Tyzzerella:s_Tyzzerella sp1
142	GCF_000690925.1	GCF_000178175.1	0.835978835978836	0.136612021857924	GCF_000690925.1_GCF_000178175.1	0.00333	1197	925	1		Positive	-0.975757530561431	4.06788934655356	s	Enterococcus faecalis	d_Bacteria:p_Firmicutes:c_Bacilli:o_Lactobacillales:f_Enterococcaceae:g_Enterococcus:s_Enterococcus faecalis	d_Bacteria:p_Firmicutes:c_Bacilli:o_Lactobacillales:f_Enterococcaceae:g_Enterococcus:s_Enterococcus faecalis
143	GCF_000751675.1	20298_2_61	0.795	0.101694915254237	GCF_000751675.1_20298_2_61	0.00286	1205	547	1		Positive	-1.58929735055241	2.70411228300582	s	Clostridium_J sp1	d_Bacteria:p_Firmicutes:c_Clostridia:o_Clostridiales:f_Clostridiaceae:g_Clostridium_J:s_Clostridium_J sp1	d_Bacteria:p_Firmicutes:c_Clostridia:o_Clostridiales:f_Clostridiaceae:g_Clostridium_J:s_Clostridium_J sp1
144	GCF_000752095.2	13470_2_71	0.852713178294574	0.105691056910569	GCF_000752095.2_13470_2_71	0.00253	1208	187	1		Positive	-0.725209043108838	2.86019183436869	s	GCF_000752095.2	d_Bacteria:p_Firmicutes:c_Bacilli:o_Erysipelotrichales:f_Erysipelatoclostridiaceae:g_Erysipelatoclostridium:s_GCF_000752095.2	d_Bacteria:p_Firmicutes:c_Bacilli:o_Erysipelotrichales:f_Erysipelatoclostridiaceae:g_Erysipelatoclostridium:s_GCF_000752095.2
145	GCF_000821305.1	20298_2_61	0.795	0.101694915254237	GCF_000821305.1_20298_2_61	0.00231	1227	547	1		Positive	-1.58929735055241	2.70411228300582	s	Clostridium_J sp1	d_Bacteria:p_Firmicutes:c_Clostridia:o_Clostridiales:f_Clostridiaceae:g_Clostridium_J:s_Clostridium_J sp1	d_Bacteria:p_Firmicutes:c_Clostridia:o_Clostridiales:f_Clostridiaceae:g_Clostridium_J:s_Clostridium_J sp1
146	GCF_000876135.1	13414_6_52	0.8	0.138888888888889	GCF_000876135.1_13414_6_52	0.0066	1232	155	1		Positive	-1.5144367785845	4.15681822227118	s	Anaerostipes hadrus	d_Bacteria:p_Firmicutes:c_Clostridia:o_Lachnospirales:f_Lachnospiraceae:g_Anaerostipes:s_Anaerostipes hadrus	d_Bacteria:p_Firmicutes:c_Clostridia:o_Lachnospirales:f_Lachnospiraceae:g_Anaerostipes:s_Anaerostipes hadrus
147	GCF_000876135.1	14207_7_31	0.793548387096774	0.115107913669065	GCF_000876135.1_14207_7_31	0.00377	1232	250	1		Positive	-1.61103106499471	3.22799130308514	s	Anaerostipes hadrus	d_Bacteria:p_Firmicutes:c_Clostridia:o_Lachnospirales:f_Lachnospiraceae:g_Anaerostipes:s_Anaerostipes hadrus	d_Bacteria:p_Firmicutes:c_Clostridia:o_Lachnospirales:f_Lachnospiraceae:g_Anaerostipes:s_Anaerostipes hadrus
148	GCF_000876135.1	GCF_000332875.2	0.793548387096774	0.102189781021898	GCF_000876135.1_GCF_000332875.2	0.00395	1232	1076	1		Positive	-1.61103106499471	2.7234405335144	s	Anaerostipes hadrus	d_Bacteria:p_Firmicutes:c_Clostridia:o_Lachnospirales:f_Lachnospiraceae:g_Anaerostipes:s_Anaerostipes hadrus	d_Bacteria:p_Firmicutes:c_Clostridia:o_Lachnospirales:f_Lachnospiraceae:g_Anaerostipes:s_Anaerostipes hadrus
149	GCF_000876135.1	GCF_001404835.1	0.793548387096774	0.115107913669065	GCF_000876135.1_GCF_001404835.1	0.00312	1232	1276	1		Positive	-1.61103106499471	3.22799130308514	s	Anaerostipes hadrus	d_Bacteria:p_Firmicutes:c_Clostridia:o_Lachnospirales:f_Lachnospiraceae:g_Anaerostipes:s_Anaerostipes hadrus	d_Bacteria:p_Firmicutes:c_Clostridia:o_Lachnospirales:f_Lachnospiraceae:g_Anaerostipes:s_Anaerostipes hadrus
150	GCF_000876135.1	GCF_001405715.1	0.8	0.138888888888889	GCF_000876135.1_GCF_001405715.1	0.00487	1232	1281	1		Positive	-1.5144367785845	4.15681822227118	s	Anaerostipes hadrus	d_Bacteria:p_Firmicutes:c_Clostridia:o_Lachnospirales:f_Lachnospiraceae:g_Anaerostipes:s_Anaerostipes hadrus	d_Bacteria:p_Firmicutes:c_Clostridia:o_Lachnospirales:f_Lachnospiraceae:g_Anaerostipes:s_Anaerostipes hadrus
151	GCF_001025135.1	GCF_000273525.1	0.748538011695906	0.111111111111111	GCF_001025135.1_GCF_000273525.1	0.00455	1238	1038	1		Positive	-2.28493155439458	3.07188593851604	s	Bifidobacterium bifidum	d_Bacteria:p_Actinobacteriota:c_Actinobacteria:o_Actinomycetales:f_Bifidobacteriaceae:g_Bifidobacterium:s_Bifidobacterium bifidum	d_Bacteria:p_Actinobacteriota:c_Actinobacteria:o_Actinomycetales:f_Bifidobacteriaceae:g_Bifidobacterium:s_Bifidobacterium bifidum
152	GCF_001405635.1	13414_6_52	0.80952380952381	0.125	GCF_001405635.1_13414_6_52	0.00531	1277	155	1		Positive	-1.37184521293133	3.61435208039361	s	Anaerostipes hadrus	d_Bacteria:p_Firmicutes:c_Clostridia:o_Lachnospirales:f_Lachnospiraceae:g_Anaerostipes:s_Anaerostipes hadrus	d_Bacteria:p_Firmicutes:c_Clostridia:o_Lachnospirales:f_Lachnospiraceae:g_Anaerostipes:s_Anaerostipes hadrus
153	GCF_001405635.1	14207_7_31	0.843537414965986	0.107913669064748	GCF_001405635.1_14207_7_31	0.00548	1277	250	1		Positive	-0.862589621312895	2.94700164686077	s	Anaerostipes hadrus	d_Bacteria:p_Firmicutes:c_Clostridia:o_Lachnospirales:f_Lachnospiraceae:g_Anaerostipes:s_Anaerostipes hadrus	d_Bacteria:p_Firmicutes:c_Clostridia:o_Lachnospirales:f_Lachnospiraceae:g_Anaerostipes:s_Anaerostipes hadrus
154	GCF_001405635.1	GCF_000332875.2	0.836734693877551	0.102189781021898	GCF_001405635.1_GCF_000332875.2	0.00456	1277	1076	1		Positive	-0.964440739636579	2.7234405335144	s	Anaerostipes hadrus	d_Bacteria:p_Firmicutes:c_Clostridia:o_Lachnospirales:f_Lachnospiraceae:g_Anaerostipes:s_Anaerostipes hadrus	d_Bacteria:p_Firmicutes:c_Clostridia:o_Lachnospirales:f_Lachnospiraceae:g_Anaerostipes:s_Anaerostipes hadrus
155	GCF_001405635.1	GCF_001404835.1	0.843537414965986	0.107913669064748	GCF_001405635.1_GCF_001404835.1	0.00483	1277	1276	1		Positive	-0.862589621312895	2.94700164686077	s	Anaerostipes hadrus	d_Bacteria:p_Firmicutes:c_Clostridia:o_Lachnospirales:f_Lachnospiraceae:g_Anaerostipes:s_Anaerostipes hadrus	d_Bacteria:p_Firmicutes:c_Clostridia:o_Lachnospirales:f_Lachnospiraceae:g_Anaerostipes:s_Anaerostipes hadrus
156	GCF_001405635.1	GCF_001405715.1	0.80952380952381	0.125	GCF_001405635.1_GCF_001405715.1	0.00248	1277	1281	1		Positive	-1.37184521293133	3.61435208039361	s	Anaerostipes hadrus	d_Bacteria:p_Firmicutes:c_Clostridia:o_Lachnospirales:f_Lachnospiraceae:g_Anaerostipes:s_Anaerostipes hadrus	d_Bacteria:p_Firmicutes:c_Clostridia:o_Lachnospirales:f_Lachnospiraceae:g_Anaerostipes:s_Anaerostipes hadrus
157	UMGS158	UMGS1406	0.741721854304636	0.131782945736434	UMGS158_UMGS1406	0.0097	1860	1744	1		Positive	-2.38698384258134	3.8792774054966	g	Clostridium_U	d_Bacteria:p_Firmicutes:c_Clostridia:o_Peptostreptococcales:f_Peptostreptococcaceae:g_Clostridium_U:s_	d_Bacteria:p_Firmicutes:c_Clostridia:o_Peptostreptococcales:f_Peptostreptococcaceae:g_Clostridium_U:s_Clostridium_U hiranonis
158	UMGS309	UMGS302	0.833333333333333	0.112903225806452	UMGS309_UMGS302	0.00965	2089	2082	1		Positive	-1.01536629879843	3.14188156972606	g	Collinsella	d_Bacteria:p_Actinobacteriota:c_Coriobacteriia:o_Coriobacteriales:f_Coriobacteriaceae:g_Collinsella:s_	d_Bacteria:p_Actinobacteriota:c_Coriobacteriia:o_Coriobacteriales:f_Coriobacteriaceae:g_Collinsella:s_Collinsella aerofaciens
159	UMGS321	UMGS385	0.763888888888889	0.105691056910569	UMGS321_UMGS385	0.00963	2101	2164	1		Positive	-2.05509646501941	2.86019183436869	g	Collinsella	d_Bacteria:p_Actinobacteriota:c_Coriobacteriia:o_Coriobacteriales:f_Coriobacteriaceae:g_Collinsella:s_	d_Bacteria:p_Actinobacteriota:c_Coriobacteriia:o_Coriobacteriales:f_Coriobacteriaceae:g_Collinsella:s_Collinsella aerofaciens
160	UMGS377	UMGS642	0.830769230769231	0.121951219512195	UMGS377_UMGS642	0.00958	2157	2432	1		Positive	-1.05375633570504	3.49527414681072	g	Collinsella	d_Bacteria:p_Actinobacteriota:c_Coriobacteriia:o_Coriobacteriales:f_Coriobacteriaceae:g_Collinsella:s_	d_Bacteria:p_Actinobacteriota:c_Coriobacteriia:o_Coriobacteriales:f_Coriobacteriaceae:g_Collinsella:s_
161	UMGS385	GCF_000169035.1	0.722972972972973	0.115702479338843	UMGS385_GCF_000169035.1	0.00824	2164	911	1	Negative	Positive	-2.6676942386307	3.2512135887235	g	Collinsella	d_Bacteria:p_Actinobacteriota:c_Coriobacteriia:o_Coriobacteriales:f_Coriobacteriaceae:g_Collinsella:s_Collinsella aerofaciens	d_Bacteria:p_Actinobacteriota:c_Coriobacteriia:o_Coriobacteriales:f_Coriobacteriaceae:g_Collinsella:s_Collinsella aerofaciens_B
162	UMGS399	UMGS395	0.810975609756098	0.125	UMGS399_UMGS395	0.00817	2181	2175	1		Positive	-1.35010869377688	3.61435208039361	s	Collinsella aerofaciens	d_Bacteria:p_Actinobacteriota:c_Coriobacteriia:o_Coriobacteriales:f_Coriobacteriaceae:g_Collinsella:s_Collinsella aerofaciens	d_Bacteria:p_Actinobacteriota:c_Coriobacteriia:o_Coriobacteriales:f_Coriobacteriaceae:g_Collinsella:s_Collinsella aerofaciens
163	UMGS414	UMGS289	0.69281045751634	0.12396694214876	UMGS414_UMGS289	0.00878	2196	2067	1	Negative	Positive	-3.1192908704456	3.57400335909692	g	Collinsella	d_Bacteria:p_Actinobacteriota:c_Coriobacteriia:o_Coriobacteriales:f_Coriobacteriaceae:g_Collinsella:s_	d_Bacteria:p_Actinobacteriota:c_Coriobacteriia:o_Coriobacteriales:f_Coriobacteriaceae:g_Collinsella:s_
164	UMGS414	UMGS391	0.797385620915033	0.122302158273381	UMGS414_UMGS391	0.00893	2196	2174	1		Positive	-1.55357956131281	3.50898095930946	g	Collinsella	d_Bacteria:p_Actinobacteriota:c_Coriobacteriia:o_Coriobacteriales:f_Coriobacteriaceae:g_Collinsella:s_	d_Bacteria:p_Actinobacteriota:c_Coriobacteriia:o_Coriobacteriales:f_Coriobacteriaceae:g_Collinsella:s_
165	UMGS512	UMGS289	0.725490196078431	0.119047619047619	UMGS512_UMGS289	0.00819	2300	2067	1	Negative	Positive	-2.63000608634161	3.38186659101751	g	Collinsella	d_Bacteria:p_Actinobacteriota:c_Coriobacteriia:o_Coriobacteriales:f_Coriobacteriaceae:g_Collinsella:s_	d_Bacteria:p_Actinobacteriota:c_Coriobacteriia:o_Coriobacteriales:f_Coriobacteriaceae:g_Collinsella:s_
166	UMGS702	UMGS1466	0.845588235294118	0.1015625	UMGS702_UMGS1466	0.00487	2496	1787	1		Positive	-0.831884504759419	2.69894046597521	f	Lachnospiraceae	d_Bacteria:p_Firmicutes:c_Clostridia:o_Lachnospirales:f_Lachnospiraceae:g_:s_	d_Bacteria:p_Firmicutes:c_Clostridia:o_Lachnospirales:f_Lachnospiraceae:g_:s_
167	11861_6_63	GCF_000210575.1	0.803571428571429	0.140127388535032	11861_6_63_GCF_000210575.1	0.01112	10	972	2		Positive	-0.207645703384159	3.13011783987768	s	Alistipes shahii	d_Bacteria:p_Bacteroidota:c_Bacteroidia:o_Bacteroidales:f_Rikenellaceae:g_Alistipes:s_Alistipes shahii	d_Bacteria:p_Bacteroidota:c_Bacteroidia:o_Bacteroidales:f_Rikenellaceae:g_Alistipes:s_Alistipes shahii
168	12718_7_46	18048_2_57	0.740740740740741	0.130434782608696	12718_7_46_18048_2_57	0.0149	52	398	2		Positive	-1.07562676678598	2.77963462820162	g	Collinsella	d_Bacteria:p_Actinobacteriota:c_Coriobacteriia:o_Coriobacteriales:f_Coriobacteriaceae:g_Collinsella:s_	d_Bacteria:p_Actinobacteriota:c_Coriobacteriia:o_Coriobacteriales:f_Coriobacteriaceae:g_Collinsella:s_Collinsella aerofaciens
169	12718_7_46	UMGS1546	0.748148148148148	0.129310344827586	12718_7_46_UMGS1546	0.01102	52	1838	2		Positive	-0.9732963677323	2.7389751226106	g	Collinsella	d_Bacteria:p_Actinobacteriota:c_Coriobacteriia:o_Coriobacteriales:f_Coriobacteriaceae:g_Collinsella:s_	d_Bacteria:p_Actinobacteriota:c_Coriobacteriia:o_Coriobacteriales:f_Coriobacteriaceae:g_Collinsella:s_
170	12718_7_89	UMGS479	0.792	0.153846153846154	12718_7_89_UMGS479	0.01575	99	2264	2		Positive	-0.367500405334463	3.62618638563458	g	Adlercreutzia	d_Bacteria:p_Actinobacteriota:c_Coriobacteriia:o_Coriobacteriales:f_Eggerthellaceae:g_Adlercreutzia:s_Adlercreutzia equolifaciens	d_Bacteria:p_Actinobacteriota:c_Coriobacteriia:o_Coriobacteriales:f_Eggerthellaceae:g_Adlercreutzia:s_
171	14207_7_25	UMGS391	0.748344370860927	0.130769230769231	14207_7_25_UMGS391	0.01851	244	2174	2		Positive	-0.97058562868452	2.79172822473637	g	Collinsella	d_Bacteria:p_Actinobacteriota:c_Coriobacteriia:o_Coriobacteriales:f_Coriobacteriaceae:g_Collinsella:s_	d_Bacteria:p_Actinobacteriota:c_Coriobacteriia:o_Coriobacteriales:f_Coriobacteriaceae:g_Collinsella:s_
172	18048_1_57	UMGS1546	0.699346405228758	0.137096774193548	18048_1_57_UMGS1546	0.01302	354	1838	2		Positive	-1.64747311443895	3.0205312688536	g	Collinsella	d_Bacteria:p_Actinobacteriota:c_Coriobacteriia:o_Coriobacteriales:f_Coriobacteriaceae:g_Collinsella:s_Collinsella aerofaciens	d_Bacteria:p_Actinobacteriota:c_Coriobacteriia:o_Coriobacteriales:f_Coriobacteriaceae:g_Collinsella:s_
173	18048_1_82	14207_7_54	0.610169491525424	0.129032258064516	18048_1_82_14207_7_54	0.01456	368	274	2	Negative	Positive	-2.87941685180015	2.72891954595907	g	Clostridium_AJ	d_Bacteria:p_Firmicutes:c_Clostridia:o_Oscillospirales:f_Oscillospiraceae:g_Clostridium_AJ:s_	d_Bacteria:p_Firmicutes:c_Clostridia:o_Oscillospirales:f_Oscillospiraceae:g_Clostridium_AJ:s_GCA_900066825.1
174	20298_3_42	GCF_000210575.1	0.827160493827161	0.12987012987013	20298_3_42_GCF_000210575.1	0.01531	588	972	2		Positive	0.118227888840384	2.75921686781825	s	Alistipes shahii	d_Bacteria:p_Bacteroidota:c_Bacteroidia:o_Bacteroidales:f_Rikenellaceae:g_Alistipes:s_Alistipes shahii	d_Bacteria:p_Bacteroidota:c_Bacteroidia:o_Bacteroidales:f_Rikenellaceae:g_Alistipes:s_Alistipes shahii
175	21673_4_10	UMGS1100	0.708609271523179	0.130081300813008	21673_4_10_UMGS1100	0.01846	634	1449	2		Positive	-1.51951028585993	2.76685277820552	g	Collinsella	d_Bacteria:p_Actinobacteriota:c_Coriobacteriia:o_Coriobacteriales:f_Coriobacteriaceae:g_Collinsella:s_	d_Bacteria:p_Actinobacteriota:c_Coriobacteriia:o_Coriobacteriales:f_Coriobacteriaceae:g_Collinsella:s_
176	21673_4_10	UMGS1546	0.754966887417219	0.136363636363636	21673_4_10_UMGS1546	0.01661	634	1838	2		Positive	-0.879098185821943	2.99402111222682	g	Collinsella	d_Bacteria:p_Actinobacteriota:c_Coriobacteriia:o_Coriobacteriales:f_Coriobacteriaceae:g_Collinsella:s_	d_Bacteria:p_Actinobacteriota:c_Coriobacteriia:o_Coriobacteriales:f_Coriobacteriaceae:g_Collinsella:s_
177	21673_4_10	UMGS311	0.701986754966887	0.131147540983607	21673_4_10_UMGS311	0.01755	634	2090	2		Positive	-1.61099772872251	2.80540786671832	g	Collinsella	d_Bacteria:p_Actinobacteriota:c_Coriobacteriia:o_Coriobacteriales:f_Coriobacteriaceae:g_Collinsella:s_	d_Bacteria:p_Actinobacteriota:c_Coriobacteriia:o_Coriobacteriales:f_Coriobacteriaceae:g_Collinsella:s_Collinsella aerofaciens
178	21673_4_10	UMGS393	0.80794701986755	0.128571428571429	21673_4_10_UMGS393	0.01806	634	2173	2		Positive	-0.147198642921392	2.71225601893655	g	Collinsella	d_Bacteria:p_Actinobacteriota:c_Coriobacteriia:o_Coriobacteriales:f_Coriobacteriaceae:g_Collinsella:s_	d_Bacteria:p_Actinobacteriota:c_Coriobacteriia:o_Coriobacteriales:f_Coriobacteriaceae:g_Collinsella:s_
179	21673_4_23	UMGS1546	0.730769230769231	0.136363636363636	21673_4_23_UMGS1546	0.01607	647	1838	2		Positive	-1.21337922705056	2.99402111222682	g	Collinsella	d_Bacteria:p_Actinobacteriota:c_Coriobacteriia:o_Coriobacteriales:f_Coriobacteriaceae:g_Collinsella:s_	d_Bacteria:p_Actinobacteriota:c_Coriobacteriia:o_Coriobacteriales:f_Coriobacteriaceae:g_Collinsella:s_
180	21673_4_40	14207_7_37	0.752941176470588	0.135135135135135	21673_4_40_14207_7_37	0.01815	662	258	2		Positive	-0.907082580109326	2.94959868760899	g	Dorea	d_Bacteria:p_Firmicutes:c_Clostridia:o_Lachnospirales:f_Lachnospiraceae:g_Dorea:s_Dorea longicatena	d_Bacteria:p_Firmicutes:c_Clostridia:o_Lachnospirales:f_Lachnospiraceae:g_Dorea:s_Dorea longicatena_B
181	21673_4_44	UMGS1546	0.709876543209877	0.128787878787879	21673_4_44_UMGS1546	0.01552	666	1838	2		Positive	-1.50200342950968	2.72008282708349	g	Collinsella	d_Bacteria:p_Actinobacteriota:c_Coriobacteriia:o_Coriobacteriales:f_Coriobacteriaceae:g_Collinsella:s_	d_Bacteria:p_Actinobacteriota:c_Coriobacteriia:o_Coriobacteriales:f_Coriobacteriaceae:g_Collinsella:s_
182	21673_4_42	12718_7_34	0.809210526315789	0.133802816901408	21673_4_42_12718_7_34	0.01573	668	46	2		Positive	-0.129743801848939	2.90142225527696	s	Bifidobacterium longum	d_Bacteria:p_Actinobacteriota:c_Actinobacteria:o_Actinomycetales:f_Bifidobacteriaceae:g_Bifidobacterium:s_Bifidobacterium longum	d_Bacteria:p_Actinobacteriota:c_Actinobacteria:o_Actinomycetales:f_Bifidobacteriaceae:g_Bifidobacterium:s_Bifidobacterium longum
183	21673_4_42	18391_1_6	0.782894736842105	0.13768115942029	21673_4_42_18391_1_6	0.01171	668	434	2		Positive	-0.493286009013356	3.04166255312134	s	Bifidobacterium longum	d_Bacteria:p_Actinobacteriota:c_Actinobacteria:o_Actinomycetales:f_Bifidobacteriaceae:g_Bifidobacterium:s_Bifidobacterium longum	d_Bacteria:p_Actinobacteriota:c_Actinobacteria:o_Actinomycetales:f_Bifidobacteriaceae:g_Bifidobacterium:s_Bifidobacterium longum
184	21673_4_42	20298_3_16	0.776315789473684	0.138686131386861	21673_4_42_20298_3_16	0.01559	668	558	2		Positive	-0.58417156080446	3.07800219234377	s	Bifidobacterium longum	d_Bacteria:p_Actinobacteriota:c_Actinobacteria:o_Actinomycetales:f_Bifidobacteriaceae:g_Bifidobacterium:s_Bifidobacterium longum	d_Bacteria:p_Actinobacteriota:c_Actinobacteria:o_Actinomycetales:f_Bifidobacteriaceae:g_Bifidobacterium:s_Bifidobacterium longum
185	21673_4_42	20427_4_27	0.789473684210526	0.154929577464789	21673_4_42_20427_4_27	0.01703	668	630	2		Positive	-0.402400457222252	3.66536282511338	s	Bifidobacterium longum	d_Bacteria:p_Actinobacteriota:c_Actinobacteria:o_Actinomycetales:f_Bifidobacteriaceae:g_Bifidobacterium:s_Bifidobacterium longum	d_Bacteria:p_Actinobacteriota:c_Actinobacteria:o_Actinomycetales:f_Bifidobacteriaceae:g_Bifidobacterium:s_Bifidobacterium longum
186	21673_4_49	UMGS1546	0.730769230769231	0.149253731343284	21673_4_49_UMGS1546	0.01625	670	1838	2		Positive	-1.21337922705056	3.46012506008271	g	Collinsella	d_Bacteria:p_Actinobacteriota:c_Coriobacteriia:o_Coriobacteriales:f_Coriobacteriaceae:g_Collinsella:s_	d_Bacteria:p_Actinobacteriota:c_Coriobacteriia:o_Coriobacteriales:f_Coriobacteriaceae:g_Collinsella:s_
187	21673_4_49	UMGS311	0.685897435897436	0.130081300813008	21673_4_49_UMGS311	0.01719	670	2090	2		Positive	-1.83326529824118	2.76685277820552	g	Collinsella	d_Bacteria:p_Actinobacteriota:c_Coriobacteriia:o_Coriobacteriales:f_Coriobacteriaceae:g_Collinsella:s_	d_Bacteria:p_Actinobacteriota:c_Coriobacteriia:o_Coriobacteriales:f_Coriobacteriaceae:g_Collinsella:s_Collinsella aerofaciens
188	21673_4_49	UMGS323	0.782051282051282	0.134751773049645	21673_4_49_UMGS323	0.01375	670	2103	2		Positive	-0.504938002832724	2.93573637070696	g	Collinsella	d_Bacteria:p_Actinobacteriota:c_Coriobacteriia:o_Coriobacteriales:f_Coriobacteriaceae:g_Collinsella:s_	d_Bacteria:p_Actinobacteriota:c_Coriobacteriia:o_Coriobacteriales:f_Coriobacteriaceae:g_Collinsella:s_
189	21673_4_49	UMGS393	0.794871794871795	0.132867132867133	21673_4_49_UMGS393	0.0177	670	2173	2		Positive	-0.327827696778262	2.8675880575453	g	Collinsella	d_Bacteria:p_Actinobacteriota:c_Coriobacteriia:o_Coriobacteriales:f_Coriobacteriaceae:g_Collinsella:s_	d_Bacteria:p_Actinobacteriota:c_Coriobacteriia:o_Coriobacteriales:f_Coriobacteriaceae:g_Collinsella:s_
190	21673_4_57	12718_7_34	0.823529411764706	0.131034482758621	21673_4_57_12718_7_34	0.01501	681	46	2		Positive	0.0680659285199428	2.80131969785015	s	Bifidobacterium longum	d_Bacteria:p_Actinobacteriota:c_Actinobacteria:o_Actinomycetales:f_Bifidobacteriaceae:g_Bifidobacterium:s_Bifidobacterium longum	d_Bacteria:p_Actinobacteriota:c_Actinobacteria:o_Actinomycetales:f_Bifidobacteriaceae:g_Bifidobacterium:s_Bifidobacterium longum
191	21673_4_57	18391_1_6	0.797385620915033	0.140845070422535	21673_4_57_18391_1_6	0.01099	681	434	2		Positive	-0.293100185787189	3.1560691118891	s	Bifidobacterium longum	d_Bacteria:p_Actinobacteriota:c_Actinobacteria:o_Actinomycetales:f_Bifidobacteriaceae:g_Bifidobacterium:s_Bifidobacterium longum	d_Bacteria:p_Actinobacteriota:c_Actinobacteria:o_Actinomycetales:f_Bifidobacteriaceae:g_Bifidobacterium:s_Bifidobacterium longum
192	21673_4_57	20298_3_16	0.777777777777778	0.15	21673_4_57_20298_3_16	0.01487	681	558	2		Positive	-0.563974771517541	3.48711002548488	s	Bifidobacterium longum	d_Bacteria:p_Actinobacteriota:c_Actinobacteria:o_Actinomycetales:f_Bifidobacteriaceae:g_Bifidobacterium:s_Bifidobacterium longum	d_Bacteria:p_Actinobacteriota:c_Actinobacteria:o_Actinomycetales:f_Bifidobacteriaceae:g_Bifidobacterium:s_Bifidobacterium longum
193	21673_4_57	20427_4_27	0.797385620915033	0.152777777777778	21673_4_57_20427_4_27	0.01631	681	630	2		Positive	-0.293100185787189	3.58755406337078	s	Bifidobacterium longum	d_Bacteria:p_Actinobacteriota:c_Actinobacteria:o_Actinomycetales:f_Bifidobacteriaceae:g_Bifidobacterium:s_Bifidobacterium longum	d_Bacteria:p_Actinobacteriota:c_Actinobacteria:o_Actinomycetales:f_Bifidobacteriaceae:g_Bifidobacterium:s_Bifidobacterium longum
194	21673_4_72	UMGS1546	0.741935483870968	0.135338345864662	21673_4_72_UMGS1546	0.01497	693	1838	2		Positive	-1.05912186371281	2.95694675784655	g	Collinsella	d_Bacteria:p_Actinobacteriota:c_Coriobacteriia:o_Coriobacteriales:f_Coriobacteriaceae:g_Collinsella:s_	d_Bacteria:p_Actinobacteriota:c_Coriobacteriia:o_Coriobacteriales:f_Coriobacteriaceae:g_Collinsella:s_
195	21673_4_88	20298_3_16	0.776315789473684	0.157142857142857	21673_4_88_20298_3_16	0.01536	709	558	2		Positive	-0.58417156080446	3.74539469433432	s	Bifidobacterium longum	d_Bacteria:p_Actinobacteriota:c_Actinobacteria:o_Actinomycetales:f_Bifidobacteriaceae:g_Bifidobacterium:s_Bifidobacterium longum	d_Bacteria:p_Actinobacteriota:c_Actinobacteria:o_Actinomycetales:f_Bifidobacteriaceae:g_Bifidobacterium:s_Bifidobacterium longum
196	21673_4_88	20427_4_27	0.802631578947368	0.146853146853147	21673_4_88_20427_4_27	0.0168	709	630	2		Positive	-0.220629353640043	3.37332027627149	s	Bifidobacterium longum	d_Bacteria:p_Actinobacteriota:c_Actinobacteria:o_Actinomycetales:f_Bifidobacteriaceae:g_Bifidobacterium:s_Bifidobacterium longum	d_Bacteria:p_Actinobacteriota:c_Actinobacteria:o_Actinomycetales:f_Bifidobacteriaceae:g_Bifidobacterium:s_Bifidobacterium longum
197	GCF_000003135.1	12718_7_34	0.709497206703911	0.136054421768707	GCF_000003135.1_12718_7_34	0.01122	735	46	2		Positive	-1.50724381307388	2.98283995773117	s	Bifidobacterium longum	d_Bacteria:p_Actinobacteriota:c_Actinobacteria:o_Actinomycetales:f_Bifidobacteriaceae:g_Bifidobacterium:s_Bifidobacterium longum	d_Bacteria:p_Actinobacteriota:c_Actinobacteria:o_Actinomycetales:f_Bifidobacteriaceae:g_Bifidobacterium:s_Bifidobacterium longum
198	GCF_000003135.1	18391_1_6	0.670391061452514	0.148936170212766	GCF_000003135.1_18391_1_6	0.01176	735	434	2		Positive	-2.04747971869252	3.44864209608177	s	Bifidobacterium longum	d_Bacteria:p_Actinobacteriota:c_Actinobacteria:o_Actinomycetales:f_Bifidobacteriaceae:g_Bifidobacterium:s_Bifidobacterium longum	d_Bacteria:p_Actinobacteriota:c_Actinobacteria:o_Actinomycetales:f_Bifidobacteriaceae:g_Bifidobacterium:s_Bifidobacterium longum
199	GCF_000020425.1	18391_1_6	0.6	0.136363636363636	GCF_000020425.1_18391_1_6	0.01879	741	434	2	Negative	Positive	-3.01990434880606	2.99402111222682	g	Bifidobacterium	d_Bacteria:p_Actinobacteriota:c_Actinobacteria:o_Actinomycetales:f_Bifidobacteriaceae:g_Bifidobacterium:s_Bifidobacterium infantis	d_Bacteria:p_Actinobacteriota:c_Actinobacteria:o_Actinomycetales:f_Bifidobacteriaceae:g_Bifidobacterium:s_Bifidobacterium longum
200	GCF_000196555.1	20298_3_16	0.7375	0.138686131386861	GCF_000196555.1_20298_3_16	0.0101	964	558	2		Positive	-1.12039631637197	3.07800219234377	s	Bifidobacterium longum	d_Bacteria:p_Actinobacteriota:c_Actinobacteria:o_Actinomycetales:f_Bifidobacteriaceae:g_Bifidobacterium:s_Bifidobacterium longum	d_Bacteria:p_Actinobacteriota:c_Actinobacteria:o_Actinomycetales:f_Bifidobacteriaceae:g_Bifidobacterium:s_Bifidobacterium longum
201	GCF_000196555.1	20427_4_27	0.74375	0.13768115942029	GCF_000196555.1_20427_4_27	0.01154	964	630	2		Positive	-1.03405504217042	3.04166255312134	s	Bifidobacterium longum	d_Bacteria:p_Actinobacteriota:c_Actinobacteria:o_Actinomycetales:f_Bifidobacteriaceae:g_Bifidobacterium:s_Bifidobacterium longum	d_Bacteria:p_Actinobacteriota:c_Actinobacteria:o_Actinomycetales:f_Bifidobacteriaceae:g_Bifidobacterium:s_Bifidobacterium longum
202	GCF_000196575.1	20427_4_27	0.833333333333333	0.131944444444444	GCF_000196575.1_20427_4_27	0.01083	965	630	2		Positive	0.203503221385113	2.83422377922653	s	Bifidobacterium longum	d_Bacteria:p_Actinobacteriota:c_Actinobacteria:o_Actinomycetales:f_Bifidobacteriaceae:g_Bifidobacterium:s_Bifidobacterium longum	d_Bacteria:p_Actinobacteriota:c_Actinobacteria:o_Actinomycetales:f_Bifidobacteriaceae:g_Bifidobacterium:s_Bifidobacterium longum
203	GCF_000261205.1	18391_1_6	0.787096774193548	0.134751773049645	GCF_000261205.1_18391_1_6	0.01071	1033	434	2		Positive	-0.435236527546781	2.93573637070696	s	Bifidobacterium longum	d_Bacteria:p_Actinobacteriota:c_Actinobacteria:o_Actinomycetales:f_Bifidobacteriaceae:g_Bifidobacterium:s_Bifidobacterium longum	d_Bacteria:p_Actinobacteriota:c_Actinobacteria:o_Actinomycetales:f_Bifidobacteriaceae:g_Bifidobacterium:s_Bifidobacterium longum
204	GCF_000261265.1	12718_7_34	0.727777777777778	0.143790849673203	GCF_000261265.1_12718_7_34	0.01058	1035	46	2		Positive	-1.25470496512994	3.26258805844583	s	Bifidobacterium longum	d_Bacteria:p_Actinobacteriota:c_Actinobacteria:o_Actinomycetales:f_Bifidobacteriaceae:g_Bifidobacterium:s_Bifidobacterium longum	d_Bacteria:p_Actinobacteriota:c_Actinobacteria:o_Actinomycetales:f_Bifidobacteriaceae:g_Bifidobacterium:s_Bifidobacterium longum
205	GCF_000261265.1	18391_1_6	0.683333333333333	0.151724137931034	GCF_000261265.1_18391_1_6	0.01002	1035	434	2		Positive	-1.86868735945207	3.54945460072438	s	Bifidobacterium longum	d_Bacteria:p_Actinobacteriota:c_Actinobacteria:o_Actinomycetales:f_Bifidobacteriaceae:g_Bifidobacterium:s_Bifidobacterium longum	d_Bacteria:p_Actinobacteriota:c_Actinobacteria:o_Actinomycetales:f_Bifidobacteriaceae:g_Bifidobacterium:s_Bifidobacterium longum
206	GCF_000261265.1	20298_3_16	0.694444444444444	0.149659863945578	GCF_000261265.1_20298_3_16	0.01044	1035	558	2		Positive	-1.71519176087154	3.47481075553966	s	Bifidobacterium longum	d_Bacteria:p_Actinobacteriota:c_Actinobacteria:o_Actinomycetales:f_Bifidobacteriaceae:g_Bifidobacterium:s_Bifidobacterium longum	d_Bacteria:p_Actinobacteriota:c_Actinobacteria:o_Actinomycetales:f_Bifidobacteriaceae:g_Bifidobacterium:s_Bifidobacterium longum
207	GCF_000261265.1	20427_4_27	0.694444444444444	0.161073825503356	GCF_000261265.1_20427_4_27	0.01188	1035	630	2		Positive	-1.71519176087154	3.8875379349092	s	Bifidobacterium longum	d_Bacteria:p_Actinobacteriota:c_Actinobacteria:o_Actinomycetales:f_Bifidobacteriaceae:g_Bifidobacterium:s_Bifidobacterium longum	d_Bacteria:p_Actinobacteriota:c_Actinobacteria:o_Actinomycetales:f_Bifidobacteriaceae:g_Bifidobacterium:s_Bifidobacterium longum
208	GCF_001182725.1	GCF_001487145.1	0.759493670886076	0.130434782608696	GCF_001182725.1_GCF_001487145.1	0.01848	1253	1296	2		Positive	-0.816562465384243	2.77963462820162	g	Anaerococcus	d_Bacteria:p_Firmicutes:c_Clostridia:o_Tissierellales:f_Helcococcaceae:g_Anaerococcus:s_GCF_001182725.1	d_Bacteria:p_Firmicutes:c_Clostridia:o_Tissierellales:f_Helcococcaceae:g_Anaerococcus:s_Anaerococcus rubeinfantis
209	UMGS1022	UMGS379	0.794117647058823	0.129032258064516	UMGS1022_UMGS379	0.01487	1360	2159	2		Positive	-0.338245950075592	2.72891954595907	g	Collinsella	d_Bacteria:p_Actinobacteriota:c_Coriobacteriia:o_Coriobacteriales:f_Coriobacteriaceae:g_Collinsella:s_	d_Bacteria:p_Actinobacteriota:c_Coriobacteriia:o_Coriobacteriales:f_Coriobacteriaceae:g_Collinsella:s_
210	UMGS1022	UMGS391	0.801470588235294	0.134920634920635	UMGS1022_UMGS391	0.01472	1360	2174	2		Positive	-0.236667980426704	2.94184239124715	g	Collinsella	d_Bacteria:p_Actinobacteriota:c_Coriobacteriia:o_Coriobacteriales:f_Coriobacteriaceae:g_Collinsella:s_	d_Bacteria:p_Actinobacteriota:c_Coriobacteriia:o_Coriobacteriales:f_Coriobacteriaceae:g_Collinsella:s_
211	UMGS1023	UMGS684	0.745098039215686	0.149253731343284	UMGS1023_UMGS684	0.01827	1361	2471	2		Positive	-1.01543241440147	3.46012506008271	g	Collinsella	d_Bacteria:p_Actinobacteriota:c_Coriobacteriia:o_Coriobacteriales:f_Coriobacteriaceae:g_Collinsella:s_	d_Bacteria:p_Actinobacteriota:c_Coriobacteriia:o_Coriobacteriales:f_Coriobacteriaceae:g_Collinsella:s_
212	UMGS1031	UMGS1546	0.739130434782609	0.128205128205128	UMGS1031_UMGS1546	0.01729	1366	1838	2			-1.0978725057107	2.69901065130322	g	Collinsella	d_Bacteria:p_Actinobacteriota:c_Coriobacteriia:o_Coriobacteriales:f_Coriobacteriaceae:g_Collinsella:s_	d_Bacteria:p_Actinobacteriota:c_Coriobacteriia:o_Coriobacteriales:f_Coriobacteriaceae:g_Collinsella:s_
213	UMGS1031	UMGS323	0.768115942028985	0.131147540983607	UMGS1031_UMGS323	0.01975	1366	2103	2		Positive	-0.69744920506584	2.80540786671832	g	Collinsella	d_Bacteria:p_Actinobacteriota:c_Coriobacteriia:o_Coriobacteriales:f_Coriobacteriaceae:g_Collinsella:s_	d_Bacteria:p_Actinobacteriota:c_Coriobacteriia:o_Coriobacteriales:f_Coriobacteriaceae:g_Collinsella:s_
214	UMGS1117	UMGS1546	0.696629213483146	0.132867132867133	UMGS1117_UMGS1546	0.01572	1456	1838	2		Positive	-1.68501004204952	2.8675880575453	g	Collinsella	d_Bacteria:p_Actinobacteriota:c_Coriobacteriia:o_Coriobacteriales:f_Coriobacteriaceae:g_Collinsella:s_	d_Bacteria:p_Actinobacteriota:c_Coriobacteriia:o_Coriobacteriales:f_Coriobacteriaceae:g_Collinsella:s_
215	UMGS1183	UMGS395	0.753333333333333	0.137404580152672	UMGS1183_UMGS395	0.01914	1537	2175	2		Positive	-0.901665088394721	3.03166148728471	g	Collinsella	d_Bacteria:p_Actinobacteriota:c_Coriobacteriia:o_Coriobacteriales:f_Coriobacteriaceae:g_Collinsella:s_	d_Bacteria:p_Actinobacteriota:c_Coriobacteriia:o_Coriobacteriales:f_Coriobacteriaceae:g_Collinsella:s_Collinsella aerofaciens
216	UMGS129	13470_2_89	0.741496598639456	0.16793893129771	UMGS129_13470_2_89	0.01692	1639	210	2		Positive	-1.06518488933152	4.13577915564876	g	CAG-81	d_Bacteria:p_Firmicutes:c_Clostridia:o_Lachnospirales:f_Lachnospiraceae:g_CAG-81:s_GCA_900066785.1	d_Bacteria:p_Firmicutes:c_Clostridia:o_Lachnospirales:f_Lachnospiraceae:g_CAG-81:s_CAG-81 sp1
217	UMGS284	UMGS1546	0.681481481481481	0.148148148148148	UMGS284_UMGS1546	0.01923	2062	1838	2		Positive	-1.8942699592155	3.42014733356094	g	Collinsella	d_Bacteria:p_Actinobacteriota:c_Coriobacteriia:o_Coriobacteriales:f_Coriobacteriaceae:g_Collinsella:s_	d_Bacteria:p_Actinobacteriota:c_Coriobacteriia:o_Coriobacteriales:f_Coriobacteriaceae:g_Collinsella:s_
218	UMGS284	UMGS391	0.762962962962963	0.148760330578512	UMGS284_UMGS391	0.01916	2062	2174	2		Positive	-0.768635569624921	3.44228376064322	g	Collinsella	d_Bacteria:p_Actinobacteriota:c_Coriobacteriia:o_Coriobacteriales:f_Coriobacteriaceae:g_Collinsella:s_	d_Bacteria:p_Actinobacteriota:c_Coriobacteriia:o_Coriobacteriales:f_Coriobacteriaceae:g_Collinsella:s_
219	UMGS290	UMGS391	0.802469135802469	0.139072847682119	UMGS290_UMGS391	0.01419	2070	2174	2		Positive	-0.222873441338585	3.09198579698008	g	Collinsella	d_Bacteria:p_Actinobacteriota:c_Coriobacteriia:o_Coriobacteriales:f_Coriobacteriaceae:g_Collinsella:s_	d_Bacteria:p_Actinobacteriota:c_Coriobacteriia:o_Coriobacteriales:f_Coriobacteriaceae:g_Collinsella:s_
220	UMGS290	UMGS642	0.716049382716049	0.140740740740741	UMGS290_UMGS642	0.01618	2070	2432	2		Positive	-1.41672809696495	3.15229656586523	g	Collinsella	d_Bacteria:p_Actinobacteriota:c_Coriobacteriia:o_Coriobacteriales:f_Coriobacteriaceae:g_Collinsella:s_	d_Bacteria:p_Actinobacteriota:c_Coriobacteriia:o_Coriobacteriales:f_Coriobacteriaceae:g_Collinsella:s_
221	UMGS295	UMGS379	0.746666666666667	0.138461538461538	UMGS295_UMGS379	0.01483	2073	2159	2		Positive	-0.99376244754303	3.06988094503575	g	Collinsella	d_Bacteria:p_Actinobacteriota:c_Coriobacteriia:o_Coriobacteriales:f_Coriobacteriaceae:g_Collinsella:s_	d_Bacteria:p_Actinobacteriota:c_Coriobacteriia:o_Coriobacteriales:f_Coriobacteriaceae:g_Collinsella:s_
222	UMGS295	UMGS391	0.766666666666667	0.128787878787879	UMGS295_UMGS391	0.01468	2073	2174	2		Positive	-0.717470370098072	2.72008282708349	g	Collinsella	d_Bacteria:p_Actinobacteriota:c_Coriobacteriia:o_Coriobacteriales:f_Coriobacteriaceae:g_Collinsella:s_	d_Bacteria:p_Actinobacteriota:c_Coriobacteriia:o_Coriobacteriales:f_Coriobacteriaceae:g_Collinsella:s_
223	UMGS303	18048_2_57	0.716216216216216	0.131147540983607	UMGS303_18048_2_57	0.01521	2083	398	2		Positive	-1.41442335824752	2.80540786671832	g	Collinsella	d_Bacteria:p_Actinobacteriota:c_Coriobacteriia:o_Coriobacteriales:f_Coriobacteriaceae:g_Collinsella:s_	d_Bacteria:p_Actinobacteriota:c_Coriobacteriia:o_Coriobacteriales:f_Coriobacteriaceae:g_Collinsella:s_Collinsella aerofaciens
224	UMGS320	UMGS642	0.699386503067485	0.129770992366412	UMGS320_UMGS642	0.01518	2102	2432	2		Positive	-1.64691917868081	2.75563207019368	g	Collinsella	d_Bacteria:p_Actinobacteriota:c_Coriobacteriia:o_Coriobacteriales:f_Coriobacteriaceae:g_Collinsella:s_	d_Bacteria:p_Actinobacteriota:c_Coriobacteriia:o_Coriobacteriales:f_Coriobacteriaceae:g_Collinsella:s_
225	UMGS327	UMGS1546	0.718954248366013	0.133858267716535	UMGS327_UMGS1546	0.01259	2106	1838	2		Positive	-1.3765985287086	2.90342734863611	g	Collinsella	d_Bacteria:p_Actinobacteriota:c_Coriobacteriia:o_Coriobacteriales:f_Coriobacteriaceae:g_Collinsella:s_	d_Bacteria:p_Actinobacteriota:c_Coriobacteriia:o_Coriobacteriales:f_Coriobacteriaceae:g_Collinsella:s_
226	UMGS377	UMGS379	0.807692307692308	0.132231404958678	UMGS377_UMGS379	0.01494	2157	2159	2		Positive	-0.150717390723799	2.84460022942138	g	Collinsella	d_Bacteria:p_Actinobacteriota:c_Coriobacteriia:o_Coriobacteriales:f_Coriobacteriaceae:g_Collinsella:s_	d_Bacteria:p_Actinobacteriota:c_Coriobacteriia:o_Coriobacteriales:f_Coriobacteriaceae:g_Collinsella:s_
227	UMGS377	UMGS988	0.776923076923077	0.129310344827586	UMGS377_UMGS988	0.01936	2157	2793	2		Positive	-0.575782125254507	2.7389751226106	g	Collinsella	d_Bacteria:p_Actinobacteriota:c_Coriobacteriia:o_Coriobacteriales:f_Coriobacteriaceae:g_Collinsella:s_	d_Bacteria:p_Actinobacteriota:c_Coriobacteriia:o_Coriobacteriales:f_Coriobacteriaceae:g_Collinsella:s_
228	UMGS381	UMGS393	0.755395683453237	0.139344262295082	UMGS381_UMGS393	0.01875	2161	2173	2		Positive	-0.873174538442363	3.10180010966029	g	Collinsella	d_Bacteria:p_Actinobacteriota:c_Coriobacteriia:o_Coriobacteriales:f_Coriobacteriaceae:g_Collinsella:s_	d_Bacteria:p_Actinobacteriota:c_Coriobacteriia:o_Coriobacteriales:f_Coriobacteriaceae:g_Collinsella:s_
229	UMGS385	UMGS1546	0.736486486486487	0.134920634920635	UMGS385_UMGS1546	0.01335	2164	1838	2		Positive	-1.13439760408033	2.94184239124715	g	Collinsella	d_Bacteria:p_Actinobacteriota:c_Coriobacteriia:o_Coriobacteriales:f_Coriobacteriaceae:g_Collinsella:s_Collinsella aerofaciens	d_Bacteria:p_Actinobacteriota:c_Coriobacteriia:o_Coriobacteriales:f_Coriobacteriaceae:g_Collinsella:s_
230	UMGS385	UMGS311	0.675675675675676	0.130434782608696	UMGS385_UMGS311	0.01209	2164	2090	2		Positive	-1.97447486658189	2.77963462820162	s	Collinsella aerofaciens	d_Bacteria:p_Actinobacteriota:c_Coriobacteriia:o_Coriobacteriales:f_Coriobacteriaceae:g_Collinsella:s_Collinsella aerofaciens	d_Bacteria:p_Actinobacteriota:c_Coriobacteriia:o_Coriobacteriales:f_Coriobacteriaceae:g_Collinsella:s_Collinsella aerofaciens
231	UMGS414	UMGS642	0.666666666666667	0.142857142857143	UMGS414_UMGS642	0.01604	2196	2432	2		Positive	-2.09893075732286	3.22882535663543	g	Collinsella	d_Bacteria:p_Actinobacteriota:c_Coriobacteriia:o_Coriobacteriales:f_Coriobacteriaceae:g_Collinsella:s_	d_Bacteria:p_Actinobacteriota:c_Coriobacteriia:o_Coriobacteriales:f_Coriobacteriaceae:g_Collinsella:s_
232	UMGS442	UMGS391	0.798780487804878	0.132450331125828	UMGS442_UMGS391	0.01671	2226	2174	2		Positive	-0.273830652249466	2.85251656758326	g	Collinsella	d_Bacteria:p_Actinobacteriota:c_Coriobacteriia:o_Coriobacteriales:f_Coriobacteriaceae:g_Collinsella:s_	d_Bacteria:p_Actinobacteriota:c_Coriobacteriia:o_Coriobacteriales:f_Coriobacteriaceae:g_Collinsella:s_
233	UMGS442	UMGS642	0.682926829268293	0.145038167938931	UMGS442_UMGS642	0.01512	2226	2432	2		Positive	-1.87430305208306	3.30769090437571	g	Collinsella	d_Bacteria:p_Actinobacteriota:c_Coriobacteriia:o_Coriobacteriales:f_Coriobacteriaceae:g_Collinsella:s_	d_Bacteria:p_Actinobacteriota:c_Coriobacteriia:o_Coriobacteriales:f_Coriobacteriaceae:g_Collinsella:s_
234	UMGS447	UMGS379	0.805555555555556	0.134328358208955	UMGS447_UMGS379	0.0104	2227	2159	2		Positive	-0.180235775066207	2.92042575203906	g	Collinsella	d_Bacteria:p_Actinobacteriota:c_Coriobacteriia:o_Coriobacteriales:f_Coriobacteriaceae:g_Collinsella:s_	d_Bacteria:p_Actinobacteriota:c_Coriobacteriia:o_Coriobacteriales:f_Coriobacteriaceae:g_Collinsella:s_
235	UMGS447	UMGS391	0.784722222222222	0.143939393939394	UMGS447_UMGS391	0.01751	2227	2174	2		Positive	-0.468040022404715	3.26795939737019	g	Collinsella	d_Bacteria:p_Actinobacteriota:c_Coriobacteriia:o_Coriobacteriales:f_Coriobacteriaceae:g_Collinsella:s_	d_Bacteria:p_Actinobacteriota:c_Coriobacteriia:o_Coriobacteriales:f_Coriobacteriaceae:g_Collinsella:s_
236	UMGS447	UMGS642	0.805555555555556	0.140740740740741	UMGS447_UMGS642	0.01592	2227	2432	2		Positive	-0.180235775066207	3.15229656586523	g	Collinsella	d_Bacteria:p_Actinobacteriota:c_Coriobacteriia:o_Coriobacteriales:f_Coriobacteriaceae:g_Collinsella:s_	d_Bacteria:p_Actinobacteriota:c_Coriobacteriia:o_Coriobacteriales:f_Coriobacteriaceae:g_Collinsella:s_
237	UMGS510	UMGS311	0.78125	0.130434782608696	UMGS510_UMGS311	0.01414	2299	2090	2		Positive	-0.516007396961128	2.77963462820162	s	Collinsella aerofaciens	d_Bacteria:p_Actinobacteriota:c_Coriobacteriia:o_Coriobacteriales:f_Coriobacteriaceae:g_Collinsella:s_Collinsella aerofaciens	d_Bacteria:p_Actinobacteriota:c_Coriobacteriia:o_Coriobacteriales:f_Coriobacteriaceae:g_Collinsella:s_Collinsella aerofaciens
238	UMGS510	UMGS379	0.765625	0.155172413793103	UMGS510_UMGS379	0.01962	2299	2159	2		Positive	-0.731860582465002	3.67414375120343	g	Collinsella	d_Bacteria:p_Actinobacteriota:c_Coriobacteriia:o_Coriobacteriales:f_Coriobacteriaceae:g_Collinsella:s_Collinsella aerofaciens	d_Bacteria:p_Actinobacteriota:c_Coriobacteriia:o_Coriobacteriales:f_Coriobacteriaceae:g_Collinsella:s_
239	UMGS512	UMGS379	0.823529411764706	0.131034482758621	UMGS512_UMGS379	0.01471	2300	2159	2		Positive	0.0680659285199428	2.80131969785015	g	Collinsella	d_Bacteria:p_Actinobacteriota:c_Coriobacteriia:o_Coriobacteriales:f_Coriobacteriaceae:g_Collinsella:s_	d_Bacteria:p_Actinobacteriota:c_Coriobacteriia:o_Coriobacteriales:f_Coriobacteriaceae:g_Collinsella:s_
240	UMGS512	UMGS391	0.816993464052288	0.143835616438356	UMGS512_UMGS391	0.01024	2300	2174	2		Positive	-0.022225600056836	3.26420681812165	g	Collinsella	d_Bacteria:p_Actinobacteriota:c_Coriobacteriia:o_Coriobacteriales:f_Coriobacteriaceae:g_Collinsella:s_	d_Bacteria:p_Actinobacteriota:c_Coriobacteriia:o_Coriobacteriales:f_Coriobacteriaceae:g_Collinsella:s_
241	UMGS512	UMGS642	0.738562091503268	0.143939393939394	UMGS512_UMGS642	0.01545	2300	2432	2		Positive	-1.10572394297825	3.26795939737019	g	Collinsella	d_Bacteria:p_Actinobacteriota:c_Coriobacteriia:o_Coriobacteriales:f_Coriobacteriaceae:g_Collinsella:s_	d_Bacteria:p_Actinobacteriota:c_Coriobacteriia:o_Coriobacteriales:f_Coriobacteriaceae:g_Collinsella:s_
242	UMGS512	UMGS988	0.666666666666667	0.142857142857143	UMGS512_UMGS988	0.01665	2300	2793	2		Positive	-2.09893075732286	3.22882535663543	g	Collinsella	d_Bacteria:p_Actinobacteriota:c_Coriobacteriia:o_Coriobacteriales:f_Coriobacteriaceae:g_Collinsella:s_	d_Bacteria:p_Actinobacteriota:c_Coriobacteriia:o_Coriobacteriales:f_Coriobacteriaceae:g_Collinsella:s_
243	UMGS545	UMGS379	0.791666666666667	0.136363636363636	UMGS545_UMGS379	0.01671	2336	2159	2		Positive	-0.372105273291875	2.99402111222682	g	Collinsella	d_Bacteria:p_Actinobacteriota:c_Coriobacteriia:o_Coriobacteriales:f_Coriobacteriaceae:g_Collinsella:s_	d_Bacteria:p_Actinobacteriota:c_Coriobacteriia:o_Coriobacteriales:f_Coriobacteriaceae:g_Collinsella:s_
244	UMGS545	UMGS391	0.784722222222222	0.130769230769231	UMGS545_UMGS391	0.01546	2336	2174	2		Positive	-0.468040022404715	2.79172822473637	g	Collinsella	d_Bacteria:p_Actinobacteriota:c_Coriobacteriia:o_Coriobacteriales:f_Coriobacteriaceae:g_Collinsella:s_	d_Bacteria:p_Actinobacteriota:c_Coriobacteriia:o_Coriobacteriales:f_Coriobacteriaceae:g_Collinsella:s_
245	UMGS545	UMGS642	0.798611111111111	0.128787878787879	UMGS545_UMGS642	0.01745	2336	2432	2		Positive	-0.276170524179047	2.72008282708349	g	Collinsella	d_Bacteria:p_Actinobacteriota:c_Coriobacteriia:o_Coriobacteriales:f_Coriobacteriaceae:g_Collinsella:s_	d_Bacteria:p_Actinobacteriota:c_Coriobacteriia:o_Coriobacteriales:f_Coriobacteriaceae:g_Collinsella:s_
246	UMGS587	UMGS1546	0.717791411042945	0.133333333333333	UMGS587_UMGS1546	0.01807	2369	1838	2		Positive	-1.39266266569465	2.88444579816948	g	Collinsella	d_Bacteria:p_Actinobacteriota:c_Coriobacteriia:o_Coriobacteriales:f_Coriobacteriaceae:g_Collinsella:s_	d_Bacteria:p_Actinobacteriota:c_Coriobacteriia:o_Coriobacteriales:f_Coriobacteriaceae:g_Collinsella:s_
247	UMGS587	UMGS391	0.803680981595092	0.138157894736842	UMGS587_UMGS391	0.018	2369	2174	2		Positive	-0.206132271759248	3.05890123239237	g	Collinsella	d_Bacteria:p_Actinobacteriota:c_Coriobacteriia:o_Coriobacteriales:f_Coriobacteriaceae:g_Collinsella:s_	d_Bacteria:p_Actinobacteriota:c_Coriobacteriia:o_Coriobacteriales:f_Coriobacteriaceae:g_Collinsella:s_
248	UMGS587	UMGS642	0.693251533742331	0.137404580152672	UMGS587_UMGS642	0.01429	2369	2432	2		Positive	-1.7316713496762	3.03166148728471	g	Collinsella	d_Bacteria:p_Actinobacteriota:c_Coriobacteriia:o_Coriobacteriales:f_Coriobacteriaceae:g_Collinsella:s_	d_Bacteria:p_Actinobacteriota:c_Coriobacteriia:o_Coriobacteriales:f_Coriobacteriaceae:g_Collinsella:s_
249	UMGS623	UMGS1546	0.699300699300699	0.137931034482759	UMGS623_UMGS1546	0.01849	2408	1838	2		Positive	-1.6481045237297	3.05069799880824	g	Collinsella	d_Bacteria:p_Actinobacteriota:c_Coriobacteriia:o_Coriobacteriales:f_Coriobacteriaceae:g_Collinsella:s_	d_Bacteria:p_Actinobacteriota:c_Coriobacteriia:o_Coriobacteriales:f_Coriobacteriaceae:g_Collinsella:s_
250	UMGS623	UMGS391	0.804195804195804	0.128787878787879	UMGS623_UMGS391	0.01842	2408	2174	2		Positive	-0.199020201465931	2.72008282708349	g	Collinsella	d_Bacteria:p_Actinobacteriota:c_Coriobacteriia:o_Coriobacteriales:f_Coriobacteriaceae:g_Collinsella:s_	d_Bacteria:p_Actinobacteriota:c_Coriobacteriia:o_Coriobacteriales:f_Coriobacteriaceae:g_Collinsella:s_
251	UMGS623	UMGS642	0.79020979020979	0.130769230769231	UMGS623_UMGS642	0.01471	2408	2432	2		Positive	-0.392231444434434	2.79172822473637	g	Collinsella	d_Bacteria:p_Actinobacteriota:c_Coriobacteriia:o_Coriobacteriales:f_Coriobacteriaceae:g_Collinsella:s_	d_Bacteria:p_Actinobacteriota:c_Coriobacteriia:o_Coriobacteriales:f_Coriobacteriaceae:g_Collinsella:s_
252	UMGS643	UMGS391	0.8125	0.133333333333333	UMGS643_UMGS391	0.01816	2430	2174	2		Positive	-0.0843010259533808	2.88444579816948	g	Collinsella	d_Bacteria:p_Actinobacteriota:c_Coriobacteriia:o_Coriobacteriales:f_Coriobacteriaceae:g_Collinsella:s_	d_Bacteria:p_Actinobacteriota:c_Coriobacteriia:o_Coriobacteriales:f_Coriobacteriaceae:g_Collinsella:s_
253	UMGS653	UMGS379	0.798611111111111	0.128787878787879	UMGS653_UMGS379	0.01518	2442	2159	2		Positive	-0.276170524179047	2.72008282708349	g	Collinsella	d_Bacteria:p_Actinobacteriota:c_Coriobacteriia:o_Coriobacteriales:f_Coriobacteriaceae:g_Collinsella:s_	d_Bacteria:p_Actinobacteriota:c_Coriobacteriia:o_Coriobacteriales:f_Coriobacteriaceae:g_Collinsella:s_
254	UMGS653	UMGS391	0.756944444444444	0.155038759689922	UMGS653_UMGS391	0.01393	2442	2174	2		Positive	-0.851779018856049	3.66931083839416	g	Collinsella	d_Bacteria:p_Actinobacteriota:c_Coriobacteriia:o_Coriobacteriales:f_Coriobacteriaceae:g_Collinsella:s_	d_Bacteria:p_Actinobacteriota:c_Coriobacteriia:o_Coriobacteriales:f_Coriobacteriaceae:g_Collinsella:s_
255	UMGS653	UMGS642	0.763888888888889	0.133858267716535	UMGS653_UMGS642	0.01592	2442	2432	2		Positive	-0.755844269743209	2.90342734863611	g	Collinsella	d_Bacteria:p_Actinobacteriota:c_Coriobacteriia:o_Coriobacteriales:f_Coriobacteriaceae:g_Collinsella:s_	d_Bacteria:p_Actinobacteriota:c_Coriobacteriia:o_Coriobacteriales:f_Coriobacteriaceae:g_Collinsella:s_
256	UMGS724	UMGS1546	0.742424242424242	0.132743362831858	UMGS724_UMGS1546	0.014	2516	1838	2		Positive	-1.05236985791015	2.86311255118487	g	Collinsella	d_Bacteria:p_Actinobacteriota:c_Coriobacteriia:o_Coriobacteriales:f_Coriobacteriaceae:g_Collinsella:s_	d_Bacteria:p_Actinobacteriota:c_Coriobacteriia:o_Coriobacteriales:f_Coriobacteriaceae:g_Collinsella:s_
257	UMGS784	18048_2_57	0.73134328358209	0.140350877192982	UMGS784_18048_2_57	0.0197	2576	398	2		Positive	-1.20544891483917	3.13819915703911	g	Collinsella	d_Bacteria:p_Actinobacteriota:c_Coriobacteriia:o_Coriobacteriales:f_Coriobacteriaceae:g_Collinsella:s_	d_Bacteria:p_Actinobacteriota:c_Coriobacteriia:o_Coriobacteriales:f_Coriobacteriaceae:g_Collinsella:s_Collinsella aerofaciens
258	UMGS784	UMGS1546	0.723880597014925	0.141592920353982	UMGS784_UMGS1546	0.01904	2576	1838	2		Positive	-1.3085429735873	3.1831112559541	g	Collinsella	d_Bacteria:p_Actinobacteriota:c_Coriobacteriia:o_Coriobacteriales:f_Coriobacteriaceae:g_Collinsella:s_	d_Bacteria:p_Actinobacteriota:c_Coriobacteriia:o_Coriobacteriales:f_Coriobacteriaceae:g_Collinsella:s_
259	UMGS784	UMGS388	0.783582089552239	0.139344262295082	UMGS784_UMGS388	0.01832	2576	2170	2		Positive	-0.483790503602339	3.10180010966029	g	Collinsella	d_Bacteria:p_Actinobacteriota:c_Coriobacteriia:o_Coriobacteriales:f_Coriobacteriaceae:g_Collinsella:s_	d_Bacteria:p_Actinobacteriota:c_Coriobacteriia:o_Coriobacteriales:f_Coriobacteriaceae:g_Collinsella:s_
260	UMGS784	UMGS395	0.776119402985075	0.140495867768595	UMGS784_UMGS395	0.01853	2576	2175	2		Positive	-0.586884562350455	3.1434419950323	g	Collinsella	d_Bacteria:p_Actinobacteriota:c_Coriobacteriia:o_Coriobacteriales:f_Coriobacteriaceae:g_Collinsella:s_	d_Bacteria:p_Actinobacteriota:c_Coriobacteriia:o_Coriobacteriales:f_Coriobacteriaceae:g_Collinsella:s_Collinsella aerofaciens
261	UMGS892	UMGS972	0.641509433962264	0.128205128205128	UMGS892_UMGS972	0.01693	2695	2780	2			-2.44646796165615	2.69901065130322	g	Collinsella	d_Bacteria:p_Actinobacteriota:c_Coriobacteriia:o_Coriobacteriales:f_Coriobacteriaceae:g_Collinsella:s_	d_Bacteria:p_Actinobacteriota:c_Coriobacteriia:o_Coriobacteriales:f_Coriobacteriaceae:g_Collinsella:s_
262	12718_7_46	UMGS379	0.755555555555556	0.135593220338983	12718_7_46_UMGS379	0.02176	52	2159	3		Positive	-0.604804258982386	2.84098422082295	g	Collinsella	d_Bacteria:p_Actinobacteriota:c_Coriobacteriia:o_Coriobacteriales:f_Coriobacteriaceae:g_Collinsella:s_	d_Bacteria:p_Actinobacteriota:c_Coriobacteriia:o_Coriobacteriales:f_Coriobacteriaceae:g_Collinsella:s_
263	12718_7_46	UMGS684	0.777777777777778	0.139344262295082	12718_7_46_UMGS684	0.02383	52	2471	3		Positive	-0.24317286711211	2.98468616762443	g	Collinsella	d_Bacteria:p_Actinobacteriota:c_Coriobacteriia:o_Coriobacteriales:f_Coriobacteriaceae:g_Collinsella:s_	d_Bacteria:p_Actinobacteriota:c_Coriobacteriia:o_Coriobacteriales:f_Coriobacteriaceae:g_Collinsella:s_
264	13414_6_26	UMGS391	0.731884057971015	0.136752136752137	13414_6_26_UMGS391	0.02457	119	2174	3		Positive	-0.990020306844205	2.88538216323456	g	Collinsella	d_Bacteria:p_Actinobacteriota:c_Coriobacteriia:o_Coriobacteriales:f_Coriobacteriaceae:g_Collinsella:s_Collinsella aerofaciens	d_Bacteria:p_Actinobacteriota:c_Coriobacteriia:o_Coriobacteriales:f_Coriobacteriaceae:g_Collinsella:s_
265	14207_6_10	14207_7_66	0.820987654320988	0.136363636363636	14207_6_10_14207_7_66	0.02075	216	280	3		Positive	0.459999283746768	2.87049876208519	g	Bacteroides	d_Bacteria:p_Bacteroidota:c_Bacteroidia:o_Bacteroidales:f_Bacteroidaceae:g_Bacteroides:s_Bacteroides caecimuris	d_Bacteria:p_Bacteroidota:c_Bacteroidia:o_Bacteroidales:f_Bacteroidaceae:g_Bacteroides:s_Bacteroides ovatus
266	18048_1_57	UMGS684	0.764705882352941	0.145985401459854	18048_1_57_UMGS684	0.02261	354	2471	3		Positive	-0.455897215271104	3.2391073759518	g	Collinsella	d_Bacteria:p_Actinobacteriota:c_Coriobacteriia:o_Coriobacteriales:f_Coriobacteriaceae:g_Collinsella:s_Collinsella aerofaciens	d_Bacteria:p_Actinobacteriota:c_Coriobacteriia:o_Coriobacteriales:f_Coriobacteriaceae:g_Collinsella:s_
267	18048_2_57	UMGS684	0.743243243243243	0.153846153846154	18048_2_57_UMGS684	0.02417	398	2471	3		Positive	-0.805167597721336	3.54025181380568	g	Collinsella	d_Bacteria:p_Actinobacteriota:c_Coriobacteriia:o_Coriobacteriales:f_Coriobacteriaceae:g_Collinsella:s_Collinsella aerofaciens	d_Bacteria:p_Actinobacteriota:c_Coriobacteriia:o_Coriobacteriales:f_Coriobacteriaceae:g_Collinsella:s_
268	20287_6_70	UMGS684	0.776119402985075	0.140495867768595	20287_6_70_UMGS684	0.02733	485	2471	3		Positive	-0.27016028441586	3.02880402885549	g	Collinsella	d_Bacteria:p_Actinobacteriota:c_Coriobacteriia:o_Coriobacteriales:f_Coriobacteriaceae:g_Collinsella:s_	d_Bacteria:p_Actinobacteriota:c_Coriobacteriia:o_Coriobacteriales:f_Coriobacteriaceae:g_Collinsella:s_
269	21673_4_10	UMGS1030	0.695364238410596	0.139344262295082	21673_4_10_UMGS1030	0.02851	634	1370	3		Positive	-1.58432239987606	2.98468616762443	g	Collinsella	d_Bacteria:p_Actinobacteriota:c_Coriobacteriia:o_Coriobacteriales:f_Coriobacteriaceae:g_Collinsella:s_	d_Bacteria:p_Actinobacteriota:c_Coriobacteriia:o_Coriobacteriales:f_Coriobacteriaceae:g_Collinsella:s_Collinsella aerofaciens
270	21673_4_10	UMGS289	0.71523178807947	0.136	21673_4_10_UMGS289	0.02419	634	2067	3		Positive	-1.26100956608476	2.85656789860942	g	Collinsella	d_Bacteria:p_Actinobacteriota:c_Coriobacteriia:o_Coriobacteriales:f_Coriobacteriaceae:g_Collinsella:s_	d_Bacteria:p_Actinobacteriota:c_Coriobacteriia:o_Coriobacteriales:f_Coriobacteriaceae:g_Collinsella:s_
271	21673_4_10	UMGS379	0.827814569536424	0.131944444444444	21673_4_10_UMGS379	0.02523	634	2159	3		Positive	0.571096492066001	2.7012000740114	g	Collinsella	d_Bacteria:p_Actinobacteriota:c_Coriobacteriia:o_Coriobacteriales:f_Coriobacteriaceae:g_Collinsella:s_	d_Bacteria:p_Actinobacteriota:c_Coriobacteriia:o_Coriobacteriales:f_Coriobacteriaceae:g_Collinsella:s_
272	21673_4_10	UMGS391	0.821192052980132	0.138888888888889	21673_4_10_UMGS391	0.02756	634	2174	3		Positive	0.463325547468888	2.96724086955594	g	Collinsella	d_Bacteria:p_Actinobacteriota:c_Coriobacteriia:o_Coriobacteriales:f_Coriobacteriaceae:g_Collinsella:s_	d_Bacteria:p_Actinobacteriota:c_Coriobacteriia:o_Coriobacteriales:f_Coriobacteriaceae:g_Collinsella:s_
273	21673_4_10	UMGS395	0.821192052980132	0.144827586206897	21673_4_10_UMGS395	0.02268	634	2175	3		Positive	0.463325547468888	3.1947516188492	g	Collinsella	d_Bacteria:p_Actinobacteriota:c_Coriobacteriia:o_Coriobacteriales:f_Coriobacteriaceae:g_Collinsella:s_	d_Bacteria:p_Actinobacteriota:c_Coriobacteriia:o_Coriobacteriales:f_Coriobacteriaceae:g_Collinsella:s_Collinsella aerofaciens
274	21673_4_10	UMGS642	0.721854304635762	0.1484375	21673_4_10_UMGS642	0.02385	634	2432	3		Positive	-1.15323862148765	3.33304696342965	g	Collinsella	d_Bacteria:p_Actinobacteriota:c_Coriobacteriia:o_Coriobacteriales:f_Coriobacteriaceae:g_Collinsella:s_	d_Bacteria:p_Actinobacteriota:c_Coriobacteriia:o_Coriobacteriales:f_Coriobacteriaceae:g_Collinsella:s_
275	21673_4_10	UMGS666	0.66887417218543	0.144067796610169	21673_4_10_UMGS666	0.02505	634	2456	3		Positive	-2.01540617826448	3.16564417470776	g	Collinsella	d_Bacteria:p_Actinobacteriota:c_Coriobacteriia:o_Coriobacteriales:f_Coriobacteriaceae:g_Collinsella:s_	d_Bacteria:p_Actinobacteriota:c_Coriobacteriia:o_Coriobacteriales:f_Coriobacteriaceae:g_Collinsella:s_
276	21673_4_10	UMGS684	0.76158940397351	0.154411764705882	21673_4_10_UMGS684	0.0273	634	2471	3		Positive	-0.50661295390503	3.56192029489073	g	Collinsella	d_Bacteria:p_Actinobacteriota:c_Coriobacteriia:o_Coriobacteriales:f_Coriobacteriaceae:g_Collinsella:s_	d_Bacteria:p_Actinobacteriota:c_Coriobacteriia:o_Coriobacteriales:f_Coriobacteriaceae:g_Collinsella:s_
277	21673_4_10	UMGS714	0.688741721854305	0.140495867768595	21673_4_10_UMGS714	0.02833	634	2504	3		Positive	-1.69209334447316	3.02880402885549	g	Collinsella	d_Bacteria:p_Actinobacteriota:c_Coriobacteriia:o_Coriobacteriales:f_Coriobacteriaceae:g_Collinsella:s_	d_Bacteria:p_Actinobacteriota:c_Coriobacteriia:o_Coriobacteriales:f_Coriobacteriaceae:g_Collinsella:s_
278	21673_4_34	UMGS684	0.751824817518248	0.134453781512605	21673_4_34_UMGS684	0.02566	655	2471	3		Positive	-0.665516098493464	2.79733246231742	g	Collinsella	d_Bacteria:p_Actinobacteriota:c_Coriobacteriia:o_Coriobacteriales:f_Coriobacteriaceae:g_Collinsella:s_	d_Bacteria:p_Actinobacteriota:c_Coriobacteriia:o_Coriobacteriales:f_Coriobacteriaceae:g_Collinsella:s_
279	21673_4_44	UMGS391	0.771604938271605	0.131944444444444	21673_4_44_UMGS391	0.02647	666	2174	3		Positive	-0.343626031520523	2.7012000740114	g	Collinsella	d_Bacteria:p_Actinobacteriota:c_Coriobacteriia:o_Coriobacteriales:f_Coriobacteriaceae:g_Collinsella:s_	d_Bacteria:p_Actinobacteriota:c_Coriobacteriia:o_Coriobacteriales:f_Coriobacteriaceae:g_Collinsella:s_
280	21673_4_44	UMGS684	0.740740740740741	0.142857142857143	21673_4_44_UMGS684	0.02621	666	2471	3		Positive	-0.845891853562574	3.11926418129567	g	Collinsella	d_Bacteria:p_Actinobacteriota:c_Coriobacteriia:o_Coriobacteriales:f_Coriobacteriaceae:g_Collinsella:s_	d_Bacteria:p_Actinobacteriota:c_Coriobacteriia:o_Coriobacteriales:f_Coriobacteriaceae:g_Collinsella:s_
281	21673_4_49	UMGS1030	0.692307692307692	0.142857142857143	21673_4_49_UMGS1030	0.02815	670	1370	3		Positive	-1.63406283584396	3.11926418129567	g	Collinsella	d_Bacteria:p_Actinobacteriota:c_Coriobacteriia:o_Coriobacteriales:f_Coriobacteriaceae:g_Collinsella:s_	d_Bacteria:p_Actinobacteriota:c_Coriobacteriia:o_Coriobacteriales:f_Coriobacteriaceae:g_Collinsella:s_Collinsella aerofaciens
282	21673_4_49	UMGS289	0.711538461538462	0.1328125	21673_4_49_UMGS289	0.02383	670	2067	3		Positive	-1.32111259287928	2.73445517345449	g	Collinsella	d_Bacteria:p_Actinobacteriota:c_Coriobacteriia:o_Coriobacteriales:f_Coriobacteriaceae:g_Collinsella:s_	d_Bacteria:p_Actinobacteriota:c_Coriobacteriia:o_Coriobacteriales:f_Coriobacteriaceae:g_Collinsella:s_
283	21673_4_49	UMGS379	0.82051282051282	0.140939597315436	21673_4_49_UMGS379	0.02487	670	2159	3		Positive	0.452272117253801	3.04580325213283	g	Collinsella	d_Bacteria:p_Actinobacteriota:c_Coriobacteriia:o_Coriobacteriales:f_Coriobacteriaceae:g_Collinsella:s_	d_Bacteria:p_Actinobacteriota:c_Coriobacteriia:o_Coriobacteriales:f_Coriobacteriaceae:g_Collinsella:s_
284	21673_4_49	UMGS391	0.82051282051282	0.146666666666667	21673_4_49_UMGS391	0.0272	670	2174	3		Positive	0.452272117253801	3.26520656056581	g	Collinsella	d_Bacteria:p_Actinobacteriota:c_Coriobacteriia:o_Coriobacteriales:f_Coriobacteriaceae:g_Collinsella:s_	d_Bacteria:p_Actinobacteriota:c_Coriobacteriia:o_Coriobacteriales:f_Coriobacteriaceae:g_Collinsella:s_
285	21673_4_49	UMGS395	0.82051282051282	0.146666666666667	21673_4_49_UMGS395	0.02232	670	2175	3		Positive	0.452272117253801	3.26520656056581	g	Collinsella	d_Bacteria:p_Actinobacteriota:c_Coriobacteriia:o_Coriobacteriales:f_Coriobacteriaceae:g_Collinsella:s_	d_Bacteria:p_Actinobacteriota:c_Coriobacteriia:o_Coriobacteriales:f_Coriobacteriaceae:g_Collinsella:s_Collinsella aerofaciens
286	21673_4_49	UMGS642	0.705128205128205	0.16030534351145	21673_4_49_UMGS642	0.02349	670	2432	3		Positive	-1.42542934053418	3.78770255963215	g	Collinsella	d_Bacteria:p_Actinobacteriota:c_Coriobacteriia:o_Coriobacteriales:f_Coriobacteriaceae:g_Collinsella:s_	d_Bacteria:p_Actinobacteriota:c_Coriobacteriia:o_Coriobacteriales:f_Coriobacteriaceae:g_Collinsella:s_
287	21673_4_49	UMGS666	0.66025641025641	0.134453781512605	21673_4_49_UMGS666	0.02469	670	2456	3		Positive	-2.1556465741184	2.79733246231742	g	Collinsella	d_Bacteria:p_Actinobacteriota:c_Coriobacteriia:o_Coriobacteriales:f_Coriobacteriaceae:g_Collinsella:s_	d_Bacteria:p_Actinobacteriota:c_Coriobacteriia:o_Coriobacteriales:f_Coriobacteriaceae:g_Collinsella:s_
288	21673_4_49	UMGS684	0.75	0.152173913043478	21673_4_49_UMGS684	0.02694	670	2471	3		Positive	-0.695212106949963	3.4761884784237	g	Collinsella	d_Bacteria:p_Actinobacteriota:c_Coriobacteriia:o_Coriobacteriales:f_Coriobacteriaceae:g_Collinsella:s_	d_Bacteria:p_Actinobacteriota:c_Coriobacteriia:o_Coriobacteriales:f_Coriobacteriaceae:g_Collinsella:s_
289	21673_4_49	UMGS714	0.685897435897436	0.137096774193548	21673_4_49_UMGS714	0.02797	670	2504	3		Positive	-1.73837958349884	2.89858518038315	g	Collinsella	d_Bacteria:p_Actinobacteriota:c_Coriobacteriia:o_Coriobacteriales:f_Coriobacteriaceae:g_Collinsella:s_	d_Bacteria:p_Actinobacteriota:c_Coriobacteriia:o_Coriobacteriales:f_Coriobacteriaceae:g_Collinsella:s_
290	21673_4_49	UMGS788	0.794871794871795	0.132867132867133	21673_4_49_UMGS788	0.02565	670	2579	3		Positive	0.035005126634258	2.73654815174112	g	Collinsella	d_Bacteria:p_Actinobacteriota:c_Coriobacteriia:o_Coriobacteriales:f_Coriobacteriaceae:g_Collinsella:s_	d_Bacteria:p_Actinobacteriota:c_Coriobacteriia:o_Coriobacteriales:f_Coriobacteriaceae:g_Collinsella:s_
291	21673_4_49	UMGS988	0.66025641025641	0.141666666666667	21673_4_49_UMGS988	0.02929	670	2793	3		Positive	-2.1556465741184	3.07365718777376	g	Collinsella	d_Bacteria:p_Actinobacteriota:c_Coriobacteriia:o_Coriobacteriales:f_Coriobacteriaceae:g_Collinsella:s_	d_Bacteria:p_Actinobacteriota:c_Coriobacteriia:o_Coriobacteriales:f_Coriobacteriaceae:g_Collinsella:s_
292	21673_4_64	UMGS391	0.780141843971631	0.140625	21673_4_64_UMGS391	0.02661	688	2174	3		Positive	-0.204701442445066	3.03375106844207	g	Collinsella	d_Bacteria:p_Actinobacteriota:c_Coriobacteriia:o_Coriobacteriales:f_Coriobacteriaceae:g_Collinsella:s_	d_Bacteria:p_Actinobacteriota:c_Coriobacteriia:o_Coriobacteriales:f_Coriobacteriaceae:g_Collinsella:s_
293	21673_4_64	UMGS642	0.773049645390071	0.134920634920635	21673_4_64_UMGS642	0.0229	688	2432	3		Positive	-0.320115716446214	2.81521755781622	g	Collinsella	d_Bacteria:p_Actinobacteriota:c_Coriobacteriia:o_Coriobacteriales:f_Coriobacteriaceae:g_Collinsella:s_	d_Bacteria:p_Actinobacteriota:c_Coriobacteriia:o_Coriobacteriales:f_Coriobacteriaceae:g_Collinsella:s_
294	21673_4_64	UMGS684	0.74468085106383	0.153225806451613	21673_4_64_UMGS684	0.02635	688	2471	3		Positive	-0.781772812450824	3.51648638293817	g	Collinsella	d_Bacteria:p_Actinobacteriota:c_Coriobacteriia:o_Coriobacteriales:f_Coriobacteriaceae:g_Collinsella:s_	d_Bacteria:p_Actinobacteriota:c_Coriobacteriia:o_Coriobacteriales:f_Coriobacteriaceae:g_Collinsella:s_
295	21673_4_64	UMGS788	0.75177304964539	0.138211382113821	21673_4_64_UMGS788	0.02506	688	2579	3		Positive	-0.666358538449675	2.94128566999062	g	Collinsella	d_Bacteria:p_Actinobacteriota:c_Coriobacteriia:o_Coriobacteriales:f_Coriobacteriaceae:g_Collinsella:s_	d_Bacteria:p_Actinobacteriota:c_Coriobacteriia:o_Coriobacteriales:f_Coriobacteriaceae:g_Collinsella:s_
296	21673_4_7	UMGS391	0.81203007518797	0.136	21673_4_7_UMGS391	0.02702	692	2174	3		Positive	0.314228902312002	2.85656789860942	g	Collinsella	d_Bacteria:p_Actinobacteriota:c_Coriobacteriia:o_Coriobacteriales:f_Coriobacteriaceae:g_Collinsella:s_	d_Bacteria:p_Actinobacteriota:c_Coriobacteriia:o_Coriobacteriales:f_Coriobacteriaceae:g_Collinsella:s_
297	21673_4_7	UMGS684	0.766917293233083	0.15	21673_4_7_UMGS684	0.02676	692	2471	3		Positive	-0.419910013514877	3.39290614242717	g	Collinsella	d_Bacteria:p_Actinobacteriota:c_Coriobacteriia:o_Coriobacteriales:f_Coriobacteriaceae:g_Collinsella:s_	d_Bacteria:p_Actinobacteriota:c_Coriobacteriia:o_Coriobacteriales:f_Coriobacteriaceae:g_Collinsella:s_
298	21673_4_7	UMGS788	0.766917293233083	0.142857142857143	21673_4_7_UMGS788	0.02547	692	2579	3		Positive	-0.419910013514877	3.11926418129567	g	Collinsella	d_Bacteria:p_Actinobacteriota:c_Coriobacteriia:o_Coriobacteriales:f_Coriobacteriaceae:g_Collinsella:s_	d_Bacteria:p_Actinobacteriota:c_Coriobacteriia:o_Coriobacteriales:f_Coriobacteriaceae:g_Collinsella:s_
299	21673_4_72	UMGS1030	0.690322580645161	0.137096774193548	21673_4_72_UMGS1030	0.02687	693	1370	3		Positive	-1.66636737705322	2.89858518038315	g	Collinsella	d_Bacteria:p_Actinobacteriota:c_Coriobacteriia:o_Coriobacteriales:f_Coriobacteriaceae:g_Collinsella:s_	d_Bacteria:p_Actinobacteriota:c_Coriobacteriia:o_Coriobacteriales:f_Coriobacteriaceae:g_Collinsella:s_Collinsella aerofaciens
300	21673_4_72	UMGS391	0.812903225806452	0.136986301369863	21673_4_72_UMGS391	0.02592	693	2174	3		Positive	0.328438042618335	2.89435298036566	g	Collinsella	d_Bacteria:p_Actinobacteriota:c_Coriobacteriia:o_Coriobacteriales:f_Coriobacteriaceae:g_Collinsella:s_	d_Bacteria:p_Actinobacteriota:c_Coriobacteriia:o_Coriobacteriales:f_Coriobacteriaceae:g_Collinsella:s_
301	21673_4_72	UMGS642	0.703225806451613	0.1484375	21673_4_72_UMGS642	0.02221	693	2432	3		Positive	-1.45638785919305	3.33304696342965	g	Collinsella	d_Bacteria:p_Actinobacteriota:c_Coriobacteriia:o_Coriobacteriales:f_Coriobacteriaceae:g_Collinsella:s_	d_Bacteria:p_Actinobacteriota:c_Coriobacteriia:o_Coriobacteriales:f_Coriobacteriaceae:g_Collinsella:s_
302	21673_4_72	UMGS684	0.748387096774194	0.153284671532847	21673_4_72_UMGS684	0.02566	693	2471	3		Positive	-0.721459546682475	3.51874149681612	g	Collinsella	d_Bacteria:p_Actinobacteriota:c_Coriobacteriia:o_Coriobacteriales:f_Coriobacteriaceae:g_Collinsella:s_	d_Bacteria:p_Actinobacteriota:c_Coriobacteriia:o_Coriobacteriales:f_Coriobacteriaceae:g_Collinsella:s_
303	21673_4_72	UMGS727	0.670967741935484	0.140495867768595	21673_4_72_UMGS727	0.02938	693	2517	3		Positive	-1.98133665384345	3.02880402885549	g	Collinsella	d_Bacteria:p_Actinobacteriota:c_Coriobacteriia:o_Coriobacteriales:f_Coriobacteriaceae:g_Collinsella:s_	d_Bacteria:p_Actinobacteriota:c_Coriobacteriia:o_Coriobacteriales:f_Coriobacteriaceae:g_Collinsella:s_
304	21673_4_76	UMGS684	0.751824817518248	0.134453781512605	21673_4_76_UMGS684	0.02456	696	2471	3		Positive	-0.665516098493464	2.79733246231742	g	Collinsella	d_Bacteria:p_Actinobacteriota:c_Coriobacteriia:o_Coriobacteriales:f_Coriobacteriaceae:g_Collinsella:s_	d_Bacteria:p_Actinobacteriota:c_Coriobacteriia:o_Coriobacteriales:f_Coriobacteriaceae:g_Collinsella:s_
305	21673_4_85	UMGS379	0.816176470588235	0.1328125	21673_4_85_UMGS379	0.02202	704	2159	3		Positive	0.381704905604908	2.73445517345449	g	Collinsella	d_Bacteria:p_Actinobacteriota:c_Coriobacteriia:o_Coriobacteriales:f_Coriobacteriaceae:g_Collinsella:s_	d_Bacteria:p_Actinobacteriota:c_Coriobacteriia:o_Coriobacteriales:f_Coriobacteriaceae:g_Collinsella:s_
306	21673_4_85	UMGS391	0.801470588235294	0.134920634920635	21673_4_85_UMGS391	0.02435	704	2174	3		Positive	0.142390013926051	2.81521755781622	g	Collinsella	d_Bacteria:p_Actinobacteriota:c_Coriobacteriia:o_Coriobacteriales:f_Coriobacteriaceae:g_Collinsella:s_	d_Bacteria:p_Actinobacteriota:c_Coriobacteriia:o_Coriobacteriales:f_Coriobacteriaceae:g_Collinsella:s_
307	21673_4_85	UMGS684	0.764705882352941	0.147540983606557	21673_4_85_UMGS684	0.02409	704	2471	3		Positive	-0.455897215271104	3.29870153285729	g	Collinsella	d_Bacteria:p_Actinobacteriota:c_Coriobacteriia:o_Coriobacteriales:f_Coriobacteriaceae:g_Collinsella:s_	d_Bacteria:p_Actinobacteriota:c_Coriobacteriia:o_Coriobacteriales:f_Coriobacteriaceae:g_Collinsella:s_
308	21673_4_85	UMGS788	0.772058823529412	0.132231404958678	21673_4_85_UMGS788	0.0228	704	2579	3		Positive	-0.336239769431667	2.71219349531493	g	Collinsella	d_Bacteria:p_Actinobacteriota:c_Coriobacteriia:o_Coriobacteriales:f_Coriobacteriaceae:g_Collinsella:s_	d_Bacteria:p_Actinobacteriota:c_Coriobacteriia:o_Coriobacteriales:f_Coriobacteriaceae:g_Collinsella:s_
309	GCF_000020425.1	20298_3_16	0.615789473684211	0.145985401459854	GCF_000020425.1_20298_3_16	0.02507	741	558	3	Negative	Positive	-2.87927538153493	3.2391073759518	g	Bifidobacterium	d_Bacteria:p_Actinobacteriota:c_Actinobacteria:o_Actinomycetales:f_Bifidobacteriaceae:g_Bifidobacterium:s_Bifidobacterium infantis	d_Bacteria:p_Actinobacteriota:c_Actinobacteria:o_Actinomycetales:f_Bifidobacteriaceae:g_Bifidobacterium:s_Bifidobacterium longum
310	GCF_000154985.1	GCF_000187265.1	0.635802469135803	0.155737704918033	GCF_000154985.1_GCF_000187265.1	0.02303	776	954	3		Positive	-2.55359564850556	3.61271689809019	g	Streptococcus	d_Bacteria:p_Firmicutes:c_Bacilli:o_Lactobacillales:f_Streptococcaceae:g_Streptococcus:s_Streptococcus infantarius	d_Bacteria:p_Firmicutes:c_Bacilli:o_Lactobacillales:f_Streptococcaceae:g_Streptococcus:s_Streptococcus equinus
311	GCF_000269965.1	18391_1_6	0.6	0.136363636363636	GCF_000269965.1_18391_1_6	0.02107	1034	434	3	Negative	Positive	-3.13622400207435	2.87049876208519	g	Bifidobacterium	d_Bacteria:p_Actinobacteriota:c_Actinobacteria:o_Actinomycetales:f_Bifidobacteriaceae:g_Bifidobacterium:s_Bifidobacterium infantis	d_Bacteria:p_Actinobacteriota:c_Actinobacteria:o_Actinomycetales:f_Bifidobacteriaceae:g_Bifidobacterium:s_Bifidobacterium longum
312	GCF_000269965.1	20298_3_16	0.615789473684211	0.145985401459854	GCF_000269965.1_20298_3_16	0.02735	1034	558	3	Negative	Positive	-2.87927538153493	3.2391073759518	g	Bifidobacterium	d_Bacteria:p_Actinobacteriota:c_Actinobacteria:o_Actinomycetales:f_Bifidobacteriaceae:g_Bifidobacterium:s_Bifidobacterium infantis	d_Bacteria:p_Actinobacteriota:c_Actinobacteria:o_Actinomycetales:f_Bifidobacteriaceae:g_Bifidobacterium:s_Bifidobacterium longum
313	GCF_000763055.1	UMGS714	0.785185185185185	0.152	GCF_000763055.1_UMGS714	0.02604	1216	2504	3		Positive	-0.122629069822024	3.46952589154399	g	Collinsella	d_Bacteria:p_Actinobacteriota:c_Coriobacteriia:o_Coriobacteriales:f_Coriobacteriaceae:g_Collinsella:s_	d_Bacteria:p_Actinobacteriota:c_Coriobacteriia:o_Coriobacteriales:f_Coriobacteriaceae:g_Collinsella:s_
314	UMGS1022	UMGS684	0.786764705882353	0.144	UMGS1022_UMGS684	0.0289	1360	2471	3		Positive	-0.0969248777528079	3.1630468950767	g	Collinsella	d_Bacteria:p_Actinobacteriota:c_Coriobacteriia:o_Coriobacteriales:f_Coriobacteriaceae:g_Collinsella:s_	d_Bacteria:p_Actinobacteriota:c_Coriobacteriia:o_Coriobacteriales:f_Coriobacteriaceae:g_Collinsella:s_
315	UMGS1023	UMGS652	0.725490196078431	0.1328125	UMGS1023_UMGS652	0.02001	1361	2443	3		Positive	-1.09407025974807	2.73445517345449	g	Collinsella	d_Bacteria:p_Actinobacteriota:c_Coriobacteriia:o_Coriobacteriales:f_Coriobacteriaceae:g_Collinsella:s_	d_Bacteria:p_Actinobacteriota:c_Coriobacteriia:o_Coriobacteriales:f_Coriobacteriaceae:g_Collinsella:s_Collinsella aerofaciens
316	UMGS1023	UMGS788	0.73202614379085	0.138461538461538	UMGS1023_UMGS788	0.02046	1361	2579	3		Positive	-0.987708085668566	2.95086912829164	g	Collinsella	d_Bacteria:p_Actinobacteriota:c_Coriobacteriia:o_Coriobacteriales:f_Coriobacteriaceae:g_Collinsella:s_	d_Bacteria:p_Actinobacteriota:c_Coriobacteriia:o_Coriobacteriales:f_Coriobacteriaceae:g_Collinsella:s_
317	UMGS1031	18048_2_57	0.746376811594203	0.141666666666667	UMGS1031_18048_2_57	0.02009	1366	398	3		Positive	-0.754173746928811	3.07365718777376	g	Collinsella	d_Bacteria:p_Actinobacteriota:c_Coriobacteriia:o_Coriobacteriales:f_Coriobacteriaceae:g_Collinsella:s_	d_Bacteria:p_Actinobacteriota:c_Coriobacteriia:o_Coriobacteriales:f_Coriobacteriaceae:g_Collinsella:s_Collinsella aerofaciens
318	UMGS1031	UMGS684	0.797101449275362	0.133858267716535	UMGS1031_UMGS684	0.02902	1366	2471	3		Positive	0.0712892127750803	2.77451840349218	g	Collinsella	d_Bacteria:p_Actinobacteriota:c_Coriobacteriia:o_Coriobacteriales:f_Coriobacteriaceae:g_Collinsella:s_	d_Bacteria:p_Actinobacteriota:c_Coriobacteriia:o_Coriobacteriales:f_Coriobacteriaceae:g_Collinsella:s_
319	UMGS1031	UMGS788	0.782608695652174	0.136	UMGS1031_UMGS788	0.02773	1366	2579	3		Positive	-0.164557347140313	2.85656789860942	g	Collinsella	d_Bacteria:p_Actinobacteriota:c_Coriobacteriia:o_Coriobacteriales:f_Coriobacteriaceae:g_Collinsella:s_	d_Bacteria:p_Actinobacteriota:c_Coriobacteriia:o_Coriobacteriales:f_Coriobacteriaceae:g_Collinsella:s_
320	UMGS1028	UMGS1468	0.689873417721519	0.174242424242424	UMGS1028_UMGS1468	0.02311	1369	1793	3		Positive	-1.67367679064961	4.3216303741462	g	Holdemanella	d_Bacteria:p_Firmicutes:c_Bacilli:o_Erysipelotrichales:f_Erysipelotrichaceae:g_Holdemanella:s_	d_Bacteria:p_Firmicutes:c_Bacilli:o_Erysipelotrichales:f_Erysipelotrichaceae:g_Holdemanella:s_
321	UMGS1047	18048_2_57	0.753846153846154	0.147826086956522	UMGS1047_18048_2_57	0.02602	1389	398	3		Positive	-0.632622058357026	3.30962380643063	g	Collinsella	d_Bacteria:p_Actinobacteriota:c_Coriobacteriia:o_Coriobacteriales:f_Coriobacteriaceae:g_Collinsella:s_	d_Bacteria:p_Actinobacteriota:c_Coriobacteriia:o_Coriobacteriales:f_Coriobacteriaceae:g_Collinsella:s_Collinsella aerofaciens
322	UMGS1047	UMGS1013	0.776923076923077	0.136752136752137	UMGS1047_UMGS1013	0.02529	1389	1350	3		Positive	-0.25708176679943	2.88538216323456	g	Collinsella	d_Bacteria:p_Actinobacteriota:c_Coriobacteriia:o_Coriobacteriales:f_Coriobacteriaceae:g_Collinsella:s_	d_Bacteria:p_Actinobacteriota:c_Coriobacteriia:o_Coriobacteriales:f_Coriobacteriaceae:g_Collinsella:s_
323	UMGS1047	UMGS1546	0.715384615384615	0.146788990825688	UMGS1047_UMGS1546	0.02536	1389	1838	3		Positive	-1.25852254428637	3.26989278375337	g	Collinsella	d_Bacteria:p_Actinobacteriota:c_Coriobacteriia:o_Coriobacteriales:f_Coriobacteriaceae:g_Collinsella:s_	d_Bacteria:p_Actinobacteriota:c_Coriobacteriia:o_Coriobacteriales:f_Coriobacteriaceae:g_Collinsella:s_
324	UMGS1047	UMGS323	0.753846153846154	0.140350877192982	UMGS1047_UMGS323	0.02678	1389	2103	3		Positive	-0.632622058357026	3.02324945809161	g	Collinsella	d_Bacteria:p_Actinobacteriota:c_Coriobacteriia:o_Coriobacteriales:f_Coriobacteriaceae:g_Collinsella:s_	d_Bacteria:p_Actinobacteriota:c_Coriobacteriia:o_Coriobacteriales:f_Coriobacteriaceae:g_Collinsella:s_
325	UMGS1047	UMGS395	0.823076923076923	0.137096774193548	UMGS1047_UMGS395	0.02813	1389	2175	3		Positive	0.493998816315763	2.89858518038315	g	Collinsella	d_Bacteria:p_Actinobacteriota:c_Coriobacteriia:o_Coriobacteriales:f_Coriobacteriaceae:g_Collinsella:s_	d_Bacteria:p_Actinobacteriota:c_Coriobacteriia:o_Coriobacteriales:f_Coriobacteriaceae:g_Collinsella:s_Collinsella aerofaciens
326	UMGS1047	UMGS642	0.792307692307692	0.134453781512605	UMGS1047_UMGS642	0.0293	1389	2432	3		Positive	-0.00672157242770436	2.79733246231742	g	Collinsella	d_Bacteria:p_Actinobacteriota:c_Coriobacteriia:o_Coriobacteriales:f_Coriobacteriaceae:g_Collinsella:s_	d_Bacteria:p_Actinobacteriota:c_Coriobacteriia:o_Coriobacteriales:f_Coriobacteriaceae:g_Collinsella:s_
327	UMGS1047	UMGS684	0.753846153846154	0.162393162393162	UMGS1047_UMGS684	0.02947	1389	2471	3		Positive	-0.632622058357026	3.86768663909122	g	Collinsella	d_Bacteria:p_Actinobacteriota:c_Coriobacteriia:o_Coriobacteriales:f_Coriobacteriaceae:g_Collinsella:s_	d_Bacteria:p_Actinobacteriota:c_Coriobacteriia:o_Coriobacteriales:f_Coriobacteriaceae:g_Collinsella:s_
328	UMGS1047	UMGS788	0.761538461538461	0.153846153846154	UMGS1047_UMGS788	0.02818	1389	2579	3		Positive	-0.507441961171172	3.54025181380568	g	Collinsella	d_Bacteria:p_Actinobacteriota:c_Coriobacteriia:o_Coriobacteriales:f_Coriobacteriaceae:g_Collinsella:s_	d_Bacteria:p_Actinobacteriota:c_Coriobacteriia:o_Coriobacteriales:f_Coriobacteriaceae:g_Collinsella:s_
329	UMGS1047	UMGS912	0.746153846153846	0.133928571428571	UMGS1047_UMGS912	0.02922	1389	2717	3		Positive	-0.757802155542899	2.77721172988127	g	Collinsella	d_Bacteria:p_Actinobacteriota:c_Coriobacteriia:o_Coriobacteriales:f_Coriobacteriaceae:g_Collinsella:s_	d_Bacteria:p_Actinobacteriota:c_Coriobacteriia:o_Coriobacteriales:f_Coriobacteriaceae:g_Collinsella:s_
330	UMGS1075	UMGS642	0.674846625766871	0.153846153846154	UMGS1075_UMGS642	0.02066	1406	2432	3		Positive	-1.91821397669531	3.54025181380568	g	Collinsella	d_Bacteria:p_Actinobacteriota:c_Coriobacteriia:o_Coriobacteriales:f_Coriobacteriaceae:g_Collinsella:s_	d_Bacteria:p_Actinobacteriota:c_Coriobacteriia:o_Coriobacteriales:f_Coriobacteriaceae:g_Collinsella:s_
331	UMGS1074	UMGS1546	0.714285714285714	0.147286821705426	UMGS1074_UMGS1546	0.02816	1408	1838	3		Positive	-1.27640541531292	3.28896462230744	g	Collinsella	d_Bacteria:p_Actinobacteriota:c_Coriobacteriia:o_Coriobacteriales:f_Coriobacteriaceae:g_Collinsella:s_GCF_002232035.1	d_Bacteria:p_Actinobacteriota:c_Coriobacteriia:o_Coriobacteriales:f_Coriobacteriaceae:g_Collinsella:s_
332	UMGS1074	UMGS323	0.766233766233766	0.138686131386861	UMGS1074_UMGS323	0.02958	1408	2103	3		Positive	-0.431033330421353	2.95947325508747	g	Collinsella	d_Bacteria:p_Actinobacteriota:c_Coriobacteriia:o_Coriobacteriales:f_Coriobacteriaceae:g_Collinsella:s_GCF_002232035.1	d_Bacteria:p_Actinobacteriota:c_Coriobacteriia:o_Coriobacteriales:f_Coriobacteriaceae:g_Collinsella:s_
333	UMGS1089	UMGS391	0.773722627737226	0.145161290322581	UMGS1089_UMGS391	0.02832	1439	2174	3		Positive	-0.309163997015454	3.20753578166068	g	Collinsella	d_Bacteria:p_Actinobacteriota:c_Coriobacteriia:o_Coriobacteriales:f_Coriobacteriaceae:g_Collinsella:s_	d_Bacteria:p_Actinobacteriota:c_Coriobacteriia:o_Coriobacteriales:f_Coriobacteriaceae:g_Collinsella:s_
334	UMGS1117	UMGS714	0.623595505617977	0.159090909090909	UMGS1117_UMGS714	0.02414	1456	2504	3	Negative	Positive	-2.75224460284131	3.74117772932181	g	Collinsella	d_Bacteria:p_Actinobacteriota:c_Coriobacteriia:o_Coriobacteriales:f_Coriobacteriaceae:g_Collinsella:s_	d_Bacteria:p_Actinobacteriota:c_Coriobacteriia:o_Coriobacteriales:f_Coriobacteriaceae:g_Collinsella:s_
335	UMGS1183	UMGS1013	0.746666666666667	0.145038167938931	UMGS1183_UMGS1013	0.02938	1537	1350	3		Positive	-0.749456815730499	3.20281897858772	g	Collinsella	d_Bacteria:p_Actinobacteriota:c_Coriobacteriia:o_Coriobacteriales:f_Coriobacteriaceae:g_Collinsella:s_	d_Bacteria:p_Actinobacteriota:c_Coriobacteriia:o_Coriobacteriales:f_Coriobacteriaceae:g_Collinsella:s_
336	UMGS1183	UMGS1546	0.706666666666667	0.138211382113821	UMGS1183_UMGS1546	0.02727	1537	1838	3		Positive	-1.400393321097	2.94128566999062	g	Collinsella	d_Bacteria:p_Actinobacteriota:c_Coriobacteriia:o_Coriobacteriales:f_Coriobacteriaceae:g_Collinsella:s_	d_Bacteria:p_Actinobacteriota:c_Coriobacteriia:o_Coriobacteriales:f_Coriobacteriaceae:g_Collinsella:s_
337	UMGS1183	UMGS323	0.713333333333333	0.137096774193548	UMGS1183_UMGS323	0.02869	1537	2103	3		Positive	-1.29190390353593	2.89858518038315	g	Collinsella	d_Bacteria:p_Actinobacteriota:c_Coriobacteriia:o_Coriobacteriales:f_Coriobacteriaceae:g_Collinsella:s_	d_Bacteria:p_Actinobacteriota:c_Coriobacteriia:o_Coriobacteriales:f_Coriobacteriaceae:g_Collinsella:s_
338	UMGS1183	UMGS393	0.726666666666667	0.141732283464567	UMGS1183_UMGS393	0.02872	1537	2173	3		Positive	-1.07492506841375	3.07617095907023	g	Collinsella	d_Bacteria:p_Actinobacteriota:c_Coriobacteriia:o_Coriobacteriales:f_Coriobacteriaceae:g_Collinsella:s_	d_Bacteria:p_Actinobacteriota:c_Coriobacteriia:o_Coriobacteriales:f_Coriobacteriaceae:g_Collinsella:s_
339	UMGS1183	UMGS516	0.753333333333333	0.137404580152672	UMGS1183_UMGS516	0.02862	1537	2303	3		Positive	-0.640967398169427	2.91037718806552	g	Collinsella	d_Bacteria:p_Actinobacteriota:c_Coriobacteriia:o_Coriobacteriales:f_Coriobacteriaceae:g_Collinsella:s_	d_Bacteria:p_Actinobacteriota:c_Coriobacteriia:o_Coriobacteriales:f_Coriobacteriaceae:g_Collinsella:s_
340	UMGS1190	UMGS1546	0.717241379310345	0.133333333333333	UMGS1190_UMGS1546	0.02521	1544	1838	3		Positive	-1.22830665875873	2.75440823312031	g	Collinsella	d_Bacteria:p_Actinobacteriota:c_Coriobacteriia:o_Coriobacteriales:f_Coriobacteriaceae:g_Collinsella:s_	d_Bacteria:p_Actinobacteriota:c_Coriobacteriia:o_Coriobacteriales:f_Coriobacteriaceae:g_Collinsella:s_
341	UMGS1282	UMGS323	0.717647058823529	0.134751773049645	UMGS1282_UMGS323	0.02726	1631	2103	3		Positive	-1.22170486864346	2.80874848072089	g	Collinsella	d_Bacteria:p_Actinobacteriota:c_Coriobacteriia:o_Coriobacteriales:f_Coriobacteriaceae:g_Collinsella:s_	d_Bacteria:p_Actinobacteriota:c_Coriobacteriia:o_Coriobacteriales:f_Coriobacteriaceae:g_Collinsella:s_
342	UMGS1282	UMGS379	0.735294117647059	0.131944444444444	UMGS1282_UMGS379	0.02896	1631	2159	3		Positive	-0.934526998628821	2.7012000740114	g	Collinsella	d_Bacteria:p_Actinobacteriota:c_Coriobacteriia:o_Coriobacteriales:f_Coriobacteriaceae:g_Collinsella:s_	d_Bacteria:p_Actinobacteriota:c_Coriobacteriia:o_Coriobacteriales:f_Coriobacteriaceae:g_Collinsella:s_
343	UMGS1282	UMGS388	0.664705882352941	0.137404580152672	UMGS1282_UMGS388	0.0299	1631	2170	3		Positive	-2.08323847868736	2.91037718806552	g	Collinsella	d_Bacteria:p_Actinobacteriota:c_Coriobacteriia:o_Coriobacteriales:f_Coriobacteriaceae:g_Collinsella:s_	d_Bacteria:p_Actinobacteriota:c_Coriobacteriia:o_Coriobacteriales:f_Coriobacteriaceae:g_Collinsella:s_
344	UMGS1282	UMGS395	0.741176470588235	0.136986301369863	UMGS1282_UMGS395	0.02751	1631	2175	3		Positive	-0.838801041957284	2.89435298036566	g	Collinsella	d_Bacteria:p_Actinobacteriota:c_Coriobacteriia:o_Coriobacteriales:f_Coriobacteriaceae:g_Collinsella:s_	d_Bacteria:p_Actinobacteriota:c_Coriobacteriia:o_Coriobacteriales:f_Coriobacteriaceae:g_Collinsella:s_Collinsella aerofaciens
345	UMGS1376	UMGS642	0.78030303030303	0.155737704918033	UMGS1376_UMGS642	0.02885	1718	2432	3		Positive	-0.202078390763222	3.61271689809019	g	Collinsella	d_Bacteria:p_Actinobacteriota:c_Coriobacteriia:o_Coriobacteriales:f_Coriobacteriaceae:g_Collinsella:s_	d_Bacteria:p_Actinobacteriota:c_Coriobacteriia:o_Coriobacteriales:f_Coriobacteriaceae:g_Collinsella:s_
346	UMGS1401	UMGS391	0.748299319727891	0.140625	UMGS1401_UMGS391	0.02885	1737	2174	3		Positive	-0.722887978776773	3.03375106844207	g	Collinsella	d_Bacteria:p_Actinobacteriota:c_Coriobacteriia:o_Coriobacteriales:f_Coriobacteriaceae:g_Collinsella:s_	d_Bacteria:p_Actinobacteriota:c_Coriobacteriia:o_Coriobacteriales:f_Coriobacteriaceae:g_Collinsella:s_
347	UMGS1401	UMGS684	0.755102040816326	0.13953488372093	UMGS1401_UMGS684	0.02969	1737	2471	3		Positive	-0.612184491469549	2.99198885053682	g	Collinsella	d_Bacteria:p_Actinobacteriota:c_Coriobacteriia:o_Coriobacteriales:f_Coriobacteriaceae:g_Collinsella:s_	d_Bacteria:p_Actinobacteriota:c_Coriobacteriia:o_Coriobacteriales:f_Coriobacteriaceae:g_Collinsella:s_
348	UMGS1442	UMGS962	0.746376811594203	0.141666666666667	UMGS1442_UMGS962	0.02631	1775	2770	3		Positive	-0.754173746928811	3.07365718777376	g	Collinsella	d_Bacteria:p_Actinobacteriota:c_Coriobacteriia:o_Coriobacteriales:f_Coriobacteriaceae:g_Collinsella:s_	d_Bacteria:p_Actinobacteriota:c_Coriobacteriia:o_Coriobacteriales:f_Coriobacteriaceae:g_Collinsella:s_
349	UMGS1467	20427_4_23	0.744827586206897	0.162790697674419	UMGS1467_20427_4_23	0.02741	1785	626	3		Positive	-0.779384930919761	3.88291616584871	g	Agathobacter	d_Bacteria:p_Firmicutes:c_Clostridia:o_Lachnospirales:f_Lachnospiraceae:g_Agathobacter:s_	d_Bacteria:p_Firmicutes:c_Clostridia:o_Lachnospirales:f_Lachnospiraceae:g_Agathobacter:s_GCA_000434275.1
350	UMGS1467	20427_4_25	0.744827586206897	0.169230769230769	UMGS1467_20427_4_25	0.02622	1785	629	3		Positive	-0.779384930919761	4.12963449931967	g	Agathobacter	d_Bacteria:p_Firmicutes:c_Clostridia:o_Lachnospirales:f_Lachnospiraceae:g_Agathobacter:s_	d_Bacteria:p_Firmicutes:c_Clostridia:o_Lachnospirales:f_Lachnospiraceae:g_Agathobacter:s_GCA_000434275.1
351	UMGS1546	UMGS714	0.632258064516129	0.132743362831858	UMGS1546_UMGS714	0.02454	1838	2504	3		Positive	-2.61127520742394	2.73180653721564	g	Collinsella	d_Bacteria:p_Actinobacteriota:c_Coriobacteriia:o_Coriobacteriales:f_Coriobacteriaceae:g_Collinsella:s_	d_Bacteria:p_Actinobacteriota:c_Coriobacteriia:o_Coriobacteriales:f_Coriobacteriaceae:g_Collinsella:s_
352	UMGS1565	UMGS714	0.658385093167702	0.145161290322581	UMGS1565_UMGS714	0.02958	1851	2504	3		Positive	-2.18609928927231	3.20753578166068	g	Collinsella	d_Bacteria:p_Actinobacteriota:c_Coriobacteriia:o_Coriobacteriales:f_Coriobacteriaceae:g_Collinsella:s_	d_Bacteria:p_Actinobacteriota:c_Coriobacteriia:o_Coriobacteriales:f_Coriobacteriaceae:g_Collinsella:s_
353	UMGS1695	UMGS1186	0.668965517241379	0.133928571428571	UMGS1695_UMGS1186	0.02748	1911	1533	3		Positive	-2.01391968247693	2.77721172988127	g	Collinsella	d_Bacteria:p_Actinobacteriota:c_Coriobacteriia:o_Coriobacteriales:f_Coriobacteriaceae:g_Collinsella:s_	d_Bacteria:p_Actinobacteriota:c_Coriobacteriia:o_Coriobacteriales:f_Coriobacteriaceae:g_Collinsella:s_
354	UMGS256	UMGS1546	0.713414634146341	0.133333333333333	UMGS256_UMGS1546	0.02942	2034	1838	3		Positive	-1.29058086185836	2.75440823312031	g	Collinsella	d_Bacteria:p_Actinobacteriota:c_Coriobacteriia:o_Coriobacteriales:f_Coriobacteriaceae:g_Collinsella:s_	d_Bacteria:p_Actinobacteriota:c_Coriobacteriia:o_Coriobacteriales:f_Coriobacteriaceae:g_Collinsella:s_
355	UMGS293	UMGS684	0.773333333333333	0.134328358208955	UMGS293_UMGS684	0.02347	2068	2471	3		Positive	-0.315499145486175	2.79252751128789	g	Collinsella	d_Bacteria:p_Actinobacteriota:c_Coriobacteriia:o_Coriobacteriales:f_Coriobacteriaceae:g_Collinsella:s_	d_Bacteria:p_Actinobacteriota:c_Coriobacteriia:o_Coriobacteriales:f_Coriobacteriaceae:g_Collinsella:s_
356	UMGS290	UMGS1546	0.703703703703704	0.149253731343284	UMGS290_UMGS1546	0.02208	2070	1838	3		Positive	-1.44861084001304	3.3643166838015	g	Collinsella	d_Bacteria:p_Actinobacteriota:c_Coriobacteriia:o_Coriobacteriales:f_Coriobacteriaceae:g_Collinsella:s_	d_Bacteria:p_Actinobacteriota:c_Coriobacteriia:o_Coriobacteriales:f_Coriobacteriaceae:g_Collinsella:s_
357	UMGS290	UMGS323	0.746913580246914	0.135714285714286	UMGS290_UMGS323	0.0235	2070	2103	3		Positive	-0.745438689154161	2.84562222016417	g	Collinsella	d_Bacteria:p_Actinobacteriota:c_Coriobacteriia:o_Coriobacteriales:f_Coriobacteriaceae:g_Collinsella:s_	d_Bacteria:p_Actinobacteriota:c_Coriobacteriia:o_Coriobacteriales:f_Coriobacteriaceae:g_Collinsella:s_
358	UMGS290	UMGS684	0.771604938271605	0.137931034482759	UMGS290_UMGS684	0.02947	2070	2471	3		Positive	-0.343626031520523	2.93054558741188	g	Collinsella	d_Bacteria:p_Actinobacteriota:c_Coriobacteriia:o_Coriobacteriales:f_Coriobacteriaceae:g_Collinsella:s_	d_Bacteria:p_Actinobacteriota:c_Coriobacteriia:o_Coriobacteriales:f_Coriobacteriaceae:g_Collinsella:s_
359	UMGS295	UMGS684	0.786666666666667	0.144927536231884	UMGS295_UMGS684	0.02886	2073	2471	3		Positive	-0.098520310363997	3.19858069176856	g	Collinsella	d_Bacteria:p_Actinobacteriota:c_Coriobacteriia:o_Coriobacteriales:f_Coriobacteriaceae:g_Collinsella:s_	d_Bacteria:p_Actinobacteriota:c_Coriobacteriia:o_Coriobacteriales:f_Coriobacteriaceae:g_Collinsella:s_
360	UMGS301	UMGS684	0.781954887218045	0.140495867768595	UMGS301_UMGS684	0.02888	2081	2471	3		Positive	-0.17519704157259	3.02880402885549	g	Collinsella	d_Bacteria:p_Actinobacteriota:c_Coriobacteriia:o_Coriobacteriales:f_Coriobacteriaceae:g_Collinsella:s_	d_Bacteria:p_Actinobacteriota:c_Coriobacteriia:o_Coriobacteriales:f_Coriobacteriaceae:g_Collinsella:s_
361	UMGS303	UMGS379	0.72972972972973	0.149606299212598	UMGS303_UMGS379	0.02207	2083	2159	3		Positive	-1.02507857926406	3.37782351464825	g	Collinsella	d_Bacteria:p_Actinobacteriota:c_Coriobacteriia:o_Coriobacteriales:f_Coriobacteriaceae:g_Collinsella:s_	d_Bacteria:p_Actinobacteriota:c_Coriobacteriia:o_Coriobacteriales:f_Coriobacteriaceae:g_Collinsella:s_
362	UMGS303	UMGS391	0.716216216216216	0.152	UMGS303_UMGS391	0.0244	2083	2174	3		Positive	-1.24498956080681	3.46952589154399	g	Collinsella	d_Bacteria:p_Actinobacteriota:c_Coriobacteriia:o_Coriobacteriales:f_Coriobacteriaceae:g_Collinsella:s_	d_Bacteria:p_Actinobacteriota:c_Coriobacteriia:o_Coriobacteriales:f_Coriobacteriaceae:g_Collinsella:s_
363	UMGS303	UMGS684	0.777027027027027	0.148148148148148	UMGS303_UMGS684	0.02414	2083	2471	3		Positive	-0.255390143864489	3.32196193028196	g	Collinsella	d_Bacteria:p_Actinobacteriota:c_Coriobacteriia:o_Coriobacteriales:f_Coriobacteriaceae:g_Collinsella:s_	d_Bacteria:p_Actinobacteriota:c_Coriobacteriia:o_Coriobacteriales:f_Coriobacteriaceae:g_Collinsella:s_
364	UMGS303	UMGS788	0.75	0.146153846153846	UMGS303_UMGS788	0.02285	2083	2579	3		Positive	-0.695212106949963	3.24556047104866	g	Collinsella	d_Bacteria:p_Actinobacteriota:c_Coriobacteriia:o_Coriobacteriales:f_Coriobacteriaceae:g_Collinsella:s_	d_Bacteria:p_Actinobacteriota:c_Coriobacteriia:o_Coriobacteriales:f_Coriobacteriaceae:g_Collinsella:s_
365	UMGS303	UMGS892	0.75	0.1328125	UMGS303_UMGS892	0.02355	2083	2695	3		Positive	-0.695212106949963	2.73445517345449	g	Collinsella	d_Bacteria:p_Actinobacteriota:c_Coriobacteriia:o_Coriobacteriales:f_Coriobacteriaceae:g_Collinsella:s_	d_Bacteria:p_Actinobacteriota:c_Coriobacteriia:o_Coriobacteriales:f_Coriobacteriaceae:g_Collinsella:s_
366	UMGS308	UMGS391	0.777777777777778	0.132231404958678	UMGS308_UMGS391	0.02134	2087	2174	3		Positive	-0.24317286711211	2.71219349531493	g	Collinsella	d_Bacteria:p_Actinobacteriota:c_Coriobacteriia:o_Coriobacteriales:f_Coriobacteriaceae:g_Collinsella:s_Collinsella aerofaciens	d_Bacteria:p_Actinobacteriota:c_Coriobacteriia:o_Coriobacteriales:f_Coriobacteriaceae:g_Collinsella:s_
367	UMGS308	UMGS684	0.777777777777778	0.139344262295082	UMGS308_UMGS684	0.02218	2087	2471	3		Positive	-0.24317286711211	2.98468616762443	g	Collinsella	d_Bacteria:p_Actinobacteriota:c_Coriobacteriia:o_Coriobacteriales:f_Coriobacteriaceae:g_Collinsella:s_Collinsella aerofaciens	d_Bacteria:p_Actinobacteriota:c_Coriobacteriia:o_Coriobacteriales:f_Coriobacteriaceae:g_Collinsella:s_
368	UMGS308	UMGS788	0.777777777777778	0.132231404958678	UMGS308_UMGS788	0.02089	2087	2579	3		Positive	-0.24317286711211	2.71219349531493	g	Collinsella	d_Bacteria:p_Actinobacteriota:c_Coriobacteriia:o_Coriobacteriales:f_Coriobacteriaceae:g_Collinsella:s_Collinsella aerofaciens	d_Bacteria:p_Actinobacteriota:c_Coriobacteriia:o_Coriobacteriales:f_Coriobacteriaceae:g_Collinsella:s_
369	UMGS309	UMGS379	0.787878787878788	0.133333333333333	UMGS309_UMGS379	0.02189	2089	2159	3		Positive	-0.0787949617165307	2.75440823312031	g	Collinsella	d_Bacteria:p_Actinobacteriota:c_Coriobacteriia:o_Coriobacteriales:f_Coriobacteriaceae:g_Collinsella:s_	d_Bacteria:p_Actinobacteriota:c_Coriobacteriia:o_Coriobacteriales:f_Coriobacteriaceae:g_Collinsella:s_
370	UMGS309	UMGS391	0.787878787878788	0.140495867768595	UMGS309_UMGS391	0.02422	2089	2174	3		Positive	-0.0787949617165307	3.02880402885549	g	Collinsella	d_Bacteria:p_Actinobacteriota:c_Coriobacteriia:o_Coriobacteriales:f_Coriobacteriaceae:g_Collinsella:s_	d_Bacteria:p_Actinobacteriota:c_Coriobacteriia:o_Coriobacteriales:f_Coriobacteriaceae:g_Collinsella:s_
371	UMGS309	UMGS684	0.78030303030303	0.134453781512605	UMGS309_UMGS684	0.02396	2089	2471	3		Positive	-0.202078390763222	2.79733246231742	g	Collinsella	d_Bacteria:p_Actinobacteriota:c_Coriobacteriia:o_Coriobacteriales:f_Coriobacteriaceae:g_Collinsella:s_	d_Bacteria:p_Actinobacteriota:c_Coriobacteriia:o_Coriobacteriales:f_Coriobacteriaceae:g_Collinsella:s_
372	UMGS309	UMGS892	0.787878787878788	0.133333333333333	UMGS309_UMGS892	0.02337	2089	2695	3		Positive	-0.0787949617165307	2.75440823312031	g	Collinsella	d_Bacteria:p_Actinobacteriota:c_Coriobacteriia:o_Coriobacteriales:f_Coriobacteriaceae:g_Collinsella:s_	d_Bacteria:p_Actinobacteriota:c_Coriobacteriia:o_Coriobacteriales:f_Coriobacteriaceae:g_Collinsella:s_
373	UMGS315	UMGS684	0.778481012658228	0.133802816901408	UMGS315_UMGS684	0.02459	2096	2471	3		Positive	-0.231728835723811	2.7723940897205	g	Collinsella	d_Bacteria:p_Actinobacteriota:c_Coriobacteriia:o_Coriobacteriales:f_Coriobacteriaceae:g_Collinsella:s_	d_Bacteria:p_Actinobacteriota:c_Coriobacteriia:o_Coriobacteriales:f_Coriobacteriaceae:g_Collinsella:s_
374	UMGS316	UMGS684	0.78169014084507	0.1328125	UMGS316_UMGS684	0.02794	2097	2471	3		Positive	-0.179505368543408	2.73445517345449	g	Collinsella	d_Bacteria:p_Actinobacteriota:c_Coriobacteriia:o_Coriobacteriales:f_Coriobacteriaceae:g_Collinsella:s_	d_Bacteria:p_Actinobacteriota:c_Coriobacteriia:o_Coriobacteriales:f_Coriobacteriaceae:g_Collinsella:s_
375	UMGS318	UMGS391	0.755555555555556	0.135593220338983	UMGS318_UMGS391	0.02292	2099	2174	3		Positive	-0.604804258982386	2.84098422082295	g	Collinsella	d_Bacteria:p_Actinobacteriota:c_Coriobacteriia:o_Coriobacteriales:f_Coriobacteriaceae:g_Collinsella:s_Collinsella aerofaciens	d_Bacteria:p_Actinobacteriota:c_Coriobacteriia:o_Coriobacteriales:f_Coriobacteriaceae:g_Collinsella:s_
376	UMGS319	UMGS684	0.761006289308176	0.135714285714286	UMGS319_UMGS684	0.02574	2100	2471	3		Positive	-0.516102219467042	2.84562222016417	g	Collinsella	d_Bacteria:p_Actinobacteriota:c_Coriobacteriia:o_Coriobacteriales:f_Coriobacteriaceae:g_Collinsella:s_	d_Bacteria:p_Actinobacteriota:c_Coriobacteriia:o_Coriobacteriales:f_Coriobacteriaceae:g_Collinsella:s_
377	UMGS321	UMGS391	0.756944444444444	0.141732283464567	UMGS321_UMGS391	0.02523	2101	2174	3		Positive	-0.582202296990508	3.07617095907023	g	Collinsella	d_Bacteria:p_Actinobacteriota:c_Coriobacteriia:o_Coriobacteriales:f_Coriobacteriaceae:g_Collinsella:s_	d_Bacteria:p_Actinobacteriota:c_Coriobacteriia:o_Coriobacteriales:f_Coriobacteriaceae:g_Collinsella:s_
378	UMGS327	UMGS684	0.725490196078431	0.146153846153846	UMGS327_UMGS684	0.02218	2106	2471	3		Positive	-1.09407025974807	3.24556047104866	g	Collinsella	d_Bacteria:p_Actinobacteriota:c_Coriobacteriia:o_Coriobacteriales:f_Coriobacteriaceae:g_Collinsella:s_	d_Bacteria:p_Actinobacteriota:c_Coriobacteriia:o_Coriobacteriales:f_Coriobacteriaceae:g_Collinsella:s_
379	UMGS327	UMGS714	0.725490196078431	0.165413533834586	UMGS327_UMGS714	0.02321	2106	2504	3		Positive	-1.09407025974807	3.98339669013198	g	Collinsella	d_Bacteria:p_Actinobacteriota:c_Coriobacteriia:o_Coriobacteriales:f_Coriobacteriaceae:g_Collinsella:s_	d_Bacteria:p_Actinobacteriota:c_Coriobacteriia:o_Coriobacteriales:f_Coriobacteriaceae:g_Collinsella:s_
380	UMGS327	UMGS876	0.758169934640523	0.140740740740741	UMGS327_UMGS876	0.023	2106	2677	3		Positive	-0.562259389350594	3.03818508170115	g	Collinsella	d_Bacteria:p_Actinobacteriota:c_Coriobacteriia:o_Coriobacteriales:f_Coriobacteriaceae:g_Collinsella:s_	d_Bacteria:p_Actinobacteriota:c_Coriobacteriia:o_Coriobacteriales:f_Coriobacteriaceae:g_Collinsella:s_
381	UMGS324	UMGS391	0.772058823529412	0.139344262295082	UMGS324_UMGS391	0.02958	2107	2174	3		Positive	-0.336239769431667	2.98468616762443	g	Collinsella	d_Bacteria:p_Actinobacteriota:c_Coriobacteriia:o_Coriobacteriales:f_Coriobacteriaceae:g_Collinsella:s_	d_Bacteria:p_Actinobacteriota:c_Coriobacteriia:o_Coriobacteriales:f_Coriobacteriaceae:g_Collinsella:s_
382	UMGS324	UMGS684	0.757352941176471	0.148760330578512	UMGS324_UMGS684	0.02824	2107	2471	3		Positive	-0.575554661110525	3.34541456239607	g	Collinsella	d_Bacteria:p_Actinobacteriota:c_Coriobacteriia:o_Coriobacteriales:f_Coriobacteriaceae:g_Collinsella:s_	d_Bacteria:p_Actinobacteriota:c_Coriobacteriia:o_Coriobacteriales:f_Coriobacteriaceae:g_Collinsella:s_
383	UMGS324	UMGS788	0.75	0.135593220338983	UMGS324_UMGS788	0.02695	2107	2579	3		Positive	-0.695212106949963	2.84098422082295	g	Collinsella	d_Bacteria:p_Actinobacteriota:c_Coriobacteriia:o_Coriobacteriales:f_Coriobacteriaceae:g_Collinsella:s_	d_Bacteria:p_Actinobacteriota:c_Coriobacteriia:o_Coriobacteriales:f_Coriobacteriaceae:g_Collinsella:s_
384	UMGS326	UMGS684	0.751592356687898	0.157142857142857	UMGS326_UMGS684	0.02387	2109	2471	3		Positive	-0.66929902950703	3.66654810355867	g	Collinsella	d_Bacteria:p_Actinobacteriota:c_Coriobacteriia:o_Coriobacteriales:f_Coriobacteriaceae:g_Collinsella:s_Collinsella aerofaciens	d_Bacteria:p_Actinobacteriota:c_Coriobacteriia:o_Coriobacteriales:f_Coriobacteriaceae:g_Collinsella:s_
385	UMGS377	UMGS1154	0.753846153846154	0.132743362831858	UMGS377_UMGS1154	0.02874	2157	1501	3		Positive	-0.632622058357026	2.73180653721564	g	Collinsella	d_Bacteria:p_Actinobacteriota:c_Coriobacteriia:o_Coriobacteriales:f_Coriobacteriaceae:g_Collinsella:s_	d_Bacteria:p_Actinobacteriota:c_Coriobacteriia:o_Coriobacteriales:f_Coriobacteriaceae:g_Collinsella:s_Collinsella aerofaciens
386	UMGS377	UMGS684	0.776923076923077	0.151260504201681	UMGS377_UMGS684	0.02685	2157	2471	3		Positive	-0.25708176679943	3.44119590027392	g	Collinsella	d_Bacteria:p_Actinobacteriota:c_Coriobacteriia:o_Coriobacteriales:f_Coriobacteriaceae:g_Collinsella:s_	d_Bacteria:p_Actinobacteriota:c_Coriobacteriia:o_Coriobacteriales:f_Coriobacteriaceae:g_Collinsella:s_
387	UMGS381	UMGS1013	0.776978417266187	0.136	UMGS381_UMGS1013	0.02375	2161	1350	3		Positive	-0.256181190560686	2.85656789860942	g	Collinsella	d_Bacteria:p_Actinobacteriota:c_Coriobacteriia:o_Coriobacteriales:f_Coriobacteriaceae:g_Collinsella:s_	d_Bacteria:p_Actinobacteriota:c_Coriobacteriia:o_Coriobacteriales:f_Coriobacteriaceae:g_Collinsella:s_
388	UMGS381	UMGS379	0.798561151079137	0.1328125	UMGS381_UMGS379	0.02696	2161	2159	3		Positive	0.0950435425507436	2.73445517345449	g	Collinsella	d_Bacteria:p_Actinobacteriota:c_Coriobacteriia:o_Coriobacteriales:f_Coriobacteriaceae:g_Collinsella:s_	d_Bacteria:p_Actinobacteriota:c_Coriobacteriia:o_Coriobacteriales:f_Coriobacteriaceae:g_Collinsella:s_
389	UMGS381	UMGS391	0.76978417266187	0.150793650793651	UMGS381_UMGS391	0.02929	2161	2174	3		Positive	-0.373256101597833	3.42331080477512	g	Collinsella	d_Bacteria:p_Actinobacteriota:c_Coriobacteriia:o_Coriobacteriales:f_Coriobacteriaceae:g_Collinsella:s_	d_Bacteria:p_Actinobacteriota:c_Coriobacteriia:o_Coriobacteriales:f_Coriobacteriaceae:g_Collinsella:s_
390	UMGS381	UMGS684	0.755395683453237	0.166666666666667	UMGS381_UMGS684	0.02903	2161	2471	3		Positive	-0.607405923672113	4.03140405173402	g	Collinsella	d_Bacteria:p_Actinobacteriota:c_Coriobacteriia:o_Coriobacteriales:f_Coriobacteriaceae:g_Collinsella:s_	d_Bacteria:p_Actinobacteriota:c_Coriobacteriia:o_Coriobacteriales:f_Coriobacteriaceae:g_Collinsella:s_
391	UMGS381	UMGS788	0.762589928057554	0.145161290322581	UMGS381_UMGS788	0.02774	2161	2579	3		Positive	-0.490331012634966	3.20753578166068	g	Collinsella	d_Bacteria:p_Actinobacteriota:c_Coriobacteriia:o_Coriobacteriales:f_Coriobacteriaceae:g_Collinsella:s_	d_Bacteria:p_Actinobacteriota:c_Coriobacteriia:o_Coriobacteriales:f_Coriobacteriaceae:g_Collinsella:s_
392	UMGS385	UMGS1270	0.722972972972973	0.137096774193548	UMGS385_UMGS1270	0.02843	2164	1624	3		Positive	-1.13503407003544	2.89858518038315	s	Collinsella aerofaciens	d_Bacteria:p_Actinobacteriota:c_Coriobacteriia:o_Coriobacteriales:f_Coriobacteriaceae:g_Collinsella:s_Collinsella aerofaciens	d_Bacteria:p_Actinobacteriota:c_Coriobacteriia:o_Coriobacteriales:f_Coriobacteriaceae:g_Collinsella:s_Collinsella aerofaciens
393	UMGS385	UMGS443	0.702702702702703	0.133333333333333	UMGS385_UMGS443	0.02909	2164	2229	3		Positive	-1.46490054234954	2.75440823312031	g	Collinsella	d_Bacteria:p_Actinobacteriota:c_Coriobacteriia:o_Coriobacteriales:f_Coriobacteriaceae:g_Collinsella:s_Collinsella aerofaciens	d_Bacteria:p_Actinobacteriota:c_Coriobacteriia:o_Coriobacteriales:f_Coriobacteriaceae:g_Collinsella:s_
394	UMGS385	UMGS666	0.662162162162162	0.140350877192982	UMGS385_UMGS666	0.02179	2164	2456	3		Positive	-2.12463348697776	3.02324945809161	g	Collinsella	d_Bacteria:p_Actinobacteriota:c_Coriobacteriia:o_Coriobacteriales:f_Coriobacteriaceae:g_Collinsella:s_Collinsella aerofaciens	d_Bacteria:p_Actinobacteriota:c_Coriobacteriia:o_Coriobacteriales:f_Coriobacteriaceae:g_Collinsella:s_
395	UMGS385	UMGS684	0.77027027027027	0.149253731343284	UMGS385_UMGS684	0.02404	2164	2471	3		Positive	-0.365345634635862	3.3643166838015	g	Collinsella	d_Bacteria:p_Actinobacteriota:c_Coriobacteriia:o_Coriobacteriales:f_Coriobacteriaceae:g_Collinsella:s_Collinsella aerofaciens	d_Bacteria:p_Actinobacteriota:c_Coriobacteriia:o_Coriobacteriales:f_Coriobacteriaceae:g_Collinsella:s_
396	UMGS385	UMGS727	0.682432432432432	0.136752136752137	UMGS385_UMGS727	0.02776	2164	2517	3		Positive	-1.79476701466366	2.88538216323456	g	Collinsella	d_Bacteria:p_Actinobacteriota:c_Coriobacteriia:o_Coriobacteriales:f_Coriobacteriaceae:g_Collinsella:s_Collinsella aerofaciens	d_Bacteria:p_Actinobacteriota:c_Coriobacteriia:o_Coriobacteriales:f_Coriobacteriaceae:g_Collinsella:s_
397	UMGS389	UMGS684	0.753521126760563	0.144	UMGS389_UMGS684	0.0264	2169	2471	3		Positive	-0.637911358238128	3.1630468950767	g	Collinsella	d_Bacteria:p_Actinobacteriota:c_Coriobacteriia:o_Coriobacteriales:f_Coriobacteriaceae:g_Collinsella:s_	d_Bacteria:p_Actinobacteriota:c_Coriobacteriia:o_Coriobacteriales:f_Coriobacteriaceae:g_Collinsella:s_
398	UMGS396	UMGS391	0.734265734265734	0.132231404958678	UMGS396_UMGS391	0.02621	2177	2174	3		Positive	-0.951262305739237	2.71219349531493	g	Collinsella	d_Bacteria:p_Actinobacteriota:c_Coriobacteriia:o_Coriobacteriales:f_Coriobacteriaceae:g_Collinsella:s_	d_Bacteria:p_Actinobacteriota:c_Coriobacteriia:o_Coriobacteriales:f_Coriobacteriaceae:g_Collinsella:s_
399	UMGS399	UMGS391	0.76219512195122	0.137931034482759	UMGS399_UMGS391	0.02505	2181	2174	3		Positive	-0.496755855313826	2.93054558741188	g	Collinsella	d_Bacteria:p_Actinobacteriota:c_Coriobacteriia:o_Coriobacteriales:f_Coriobacteriaceae:g_Collinsella:s_Collinsella aerofaciens	d_Bacteria:p_Actinobacteriota:c_Coriobacteriia:o_Coriobacteriales:f_Coriobacteriaceae:g_Collinsella:s_
400	UMGS399	UMGS684	0.75609756097561	0.150684931506849	UMGS399_UMGS684	0.02589	2181	2471	3		Positive	-0.595983981131895	3.41914578253566	g	Collinsella	d_Bacteria:p_Actinobacteriota:c_Coriobacteriia:o_Coriobacteriales:f_Coriobacteriaceae:g_Collinsella:s_Collinsella aerofaciens	d_Bacteria:p_Actinobacteriota:c_Coriobacteriia:o_Coriobacteriales:f_Coriobacteriaceae:g_Collinsella:s_
401	UMGS414	UMGS1546	0.679738562091503	0.154471544715447	UMGS414_UMGS1546	0.02194	2196	1838	3		Positive	-1.83860547830453	3.56421045955827	g	Collinsella	d_Bacteria:p_Actinobacteriota:c_Coriobacteriia:o_Coriobacteriales:f_Coriobacteriaceae:g_Collinsella:s_	d_Bacteria:p_Actinobacteriota:c_Coriobacteriia:o_Coriobacteriales:f_Coriobacteriaceae:g_Collinsella:s_
402	UMGS414	UMGS388	0.679738562091503	0.133333333333333	UMGS414_UMGS388	0.026	2196	2170	3		Positive	-1.83860547830453	2.75440823312031	g	Collinsella	d_Bacteria:p_Actinobacteriota:c_Coriobacteriia:o_Coriobacteriales:f_Coriobacteriaceae:g_Collinsella:s_	d_Bacteria:p_Actinobacteriota:c_Coriobacteriia:o_Coriobacteriales:f_Coriobacteriaceae:g_Collinsella:s_
403	UMGS414	UMGS427	0.607843137254902	0.138888888888889	UMGS414_UMGS427	0.02687	2196	2213	3	Negative	Positive	-3.00858939317895	2.96724086955594	g	Collinsella	d_Bacteria:p_Actinobacteriota:c_Coriobacteriia:o_Coriobacteriales:f_Coriobacteriaceae:g_Collinsella:s_	d_Bacteria:p_Actinobacteriota:c_Coriobacteriia:o_Coriobacteriales:f_Coriobacteriaceae:g_Collinsella:s_
404	UMGS414	UMGS443	0.699346405228758	0.137096774193548	UMGS414_UMGS443	0.02454	2196	2229	3		Positive	-1.51951895606604	2.89858518038315	g	Collinsella	d_Bacteria:p_Actinobacteriota:c_Coriobacteriia:o_Coriobacteriales:f_Coriobacteriaceae:g_Collinsella:s_	d_Bacteria:p_Actinobacteriota:c_Coriobacteriia:o_Coriobacteriales:f_Coriobacteriaceae:g_Collinsella:s_
405	UMGS414	UMGS684	0.745098039215686	0.136363636363636	UMGS414_UMGS684	0.02933	2196	2471	3		Positive	-0.774983737509588	2.87049876208519	g	Collinsella	d_Bacteria:p_Actinobacteriota:c_Coriobacteriia:o_Coriobacteriales:f_Coriobacteriaceae:g_Collinsella:s_	d_Bacteria:p_Actinobacteriota:c_Coriobacteriia:o_Coriobacteriales:f_Coriobacteriaceae:g_Collinsella:s_
406	UMGS414	UMGS788	0.751633986928105	0.135338345864662	UMGS414_UMGS788	0.02804	2196	2579	3		Positive	-0.668621563430082	2.83122001168357	g	Collinsella	d_Bacteria:p_Actinobacteriota:c_Coriobacteriia:o_Coriobacteriales:f_Coriobacteriaceae:g_Collinsella:s_	d_Bacteria:p_Actinobacteriota:c_Coriobacteriia:o_Coriobacteriales:f_Coriobacteriaceae:g_Collinsella:s_
407	UMGS442	UMGS684	0.75	0.157534246575342	UMGS442_UMGS684	0.02841	2226	2471	3		Positive	-0.695212106949963	3.68154218362065	g	Collinsella	d_Bacteria:p_Actinobacteriota:c_Coriobacteriia:o_Coriobacteriales:f_Coriobacteriaceae:g_Collinsella:s_	d_Bacteria:p_Actinobacteriota:c_Coriobacteriia:o_Coriobacteriales:f_Coriobacteriaceae:g_Collinsella:s_
408	UMGS447	UMGS1013	0.791666666666667	0.136363636363636	UMGS447_UMGS1013	0.02393	2227	1350	3		Positive	-0.0171532471931841	2.87049876208519	g	Collinsella	d_Bacteria:p_Actinobacteriota:c_Coriobacteriia:o_Coriobacteriales:f_Coriobacteriaceae:g_Collinsella:s_	d_Bacteria:p_Actinobacteriota:c_Coriobacteriia:o_Coriobacteriales:f_Coriobacteriaceae:g_Collinsella:s_
409	UMGS447	UMGS1546	0.736111111111111	0.138211382113821	UMGS447_UMGS1546	0.02182	2227	1838	3		Positive	-0.921231726868888	2.94128566999062	g	Collinsella	d_Bacteria:p_Actinobacteriota:c_Coriobacteriia:o_Coriobacteriales:f_Coriobacteriaceae:g_Collinsella:s_	d_Bacteria:p_Actinobacteriota:c_Coriobacteriia:o_Coriobacteriales:f_Coriobacteriaceae:g_Collinsella:s_
410	UMGS447	UMGS323	0.770833333333333	0.1328125	UMGS447_UMGS323	0.02324	2227	2103	3		Positive	-0.356182677071581	2.73445517345449	g	Collinsella	d_Bacteria:p_Actinobacteriota:c_Coriobacteriia:o_Coriobacteriales:f_Coriobacteriaceae:g_Collinsella:s_	d_Bacteria:p_Actinobacteriota:c_Coriobacteriia:o_Coriobacteriales:f_Coriobacteriaceae:g_Collinsella:s_
411	UMGS447	UMGS395	0.784722222222222	0.137404580152672	UMGS447_UMGS395	0.02349	2227	2175	3		Positive	-0.130163057152655	2.91037718806552	g	Collinsella	d_Bacteria:p_Actinobacteriota:c_Coriobacteriia:o_Coriobacteriales:f_Coriobacteriaceae:g_Collinsella:s_	d_Bacteria:p_Actinobacteriota:c_Coriobacteriia:o_Coriobacteriales:f_Coriobacteriaceae:g_Collinsella:s_Collinsella aerofaciens
412	UMGS447	UMGS511	0.770833333333333	0.1328125	UMGS447_UMGS511	0.02429	2227	2295	3		Positive	-0.356182677071581	2.73445517345449	g	Collinsella	d_Bacteria:p_Actinobacteriota:c_Coriobacteriia:o_Coriobacteriales:f_Coriobacteriaceae:g_Collinsella:s_	d_Bacteria:p_Actinobacteriota:c_Coriobacteriia:o_Coriobacteriales:f_Coriobacteriaceae:g_Collinsella:s_
413	UMGS447	UMGS684	0.756944444444444	0.155038759689922	UMGS447_UMGS684	0.02921	2227	2471	3		Positive	-0.582202296990508	3.58594039407806	g	Collinsella	d_Bacteria:p_Actinobacteriota:c_Coriobacteriia:o_Coriobacteriales:f_Coriobacteriaceae:g_Collinsella:s_	d_Bacteria:p_Actinobacteriota:c_Coriobacteriia:o_Coriobacteriales:f_Coriobacteriaceae:g_Collinsella:s_
414	UMGS447	UMGS788	0.756944444444444	0.155038759689922	UMGS447_UMGS788	0.02792	2227	2579	3		Positive	-0.582202296990508	3.58594039407806	g	Collinsella	d_Bacteria:p_Actinobacteriota:c_Coriobacteriia:o_Coriobacteriales:f_Coriobacteriaceae:g_Collinsella:s_	d_Bacteria:p_Actinobacteriota:c_Coriobacteriia:o_Coriobacteriales:f_Coriobacteriaceae:g_Collinsella:s_
415	UMGS445	UMGS684	0.771653543307087	0.132743362831858	UMGS445_UMGS684	0.02358	2230	2471	3		Positive	-0.342835061722026	2.73180653721564	g	Collinsella	d_Bacteria:p_Actinobacteriota:c_Coriobacteriia:o_Coriobacteriales:f_Coriobacteriaceae:g_Collinsella:s_	d_Bacteria:p_Actinobacteriota:c_Coriobacteriia:o_Coriobacteriales:f_Coriobacteriaceae:g_Collinsella:s_
416	UMGS510	UMGS391	0.7890625	0.136752136752137	UMGS510_UMGS391	0.02195	2299	2174	3		Positive	-0.0595319259279873	2.88538216323456	g	Collinsella	d_Bacteria:p_Actinobacteriota:c_Coriobacteriia:o_Coriobacteriales:f_Coriobacteriaceae:g_Collinsella:s_Collinsella aerofaciens	d_Bacteria:p_Actinobacteriota:c_Coriobacteriia:o_Coriobacteriales:f_Coriobacteriaceae:g_Collinsella:s_
417	UMGS510	UMGS684	0.765625	0.169491525423729	UMGS510_UMGS684	0.02169	2299	2471	3		Positive	-0.440940034541173	4.1396240363623	g	Collinsella	d_Bacteria:p_Actinobacteriota:c_Coriobacteriia:o_Coriobacteriales:f_Coriobacteriaceae:g_Collinsella:s_Collinsella aerofaciens	d_Bacteria:p_Actinobacteriota:c_Coriobacteriia:o_Coriobacteriales:f_Coriobacteriaceae:g_Collinsella:s_
418	UMGS512	UMGS1013	0.803921568627451	0.133802816901408	UMGS512_UMGS1013	0.02346	2300	1350	3		Positive	0.182275829205863	2.7723940897205	g	Collinsella	d_Bacteria:p_Actinobacteriota:c_Coriobacteriia:o_Coriobacteriales:f_Coriobacteriaceae:g_Collinsella:s_	d_Bacteria:p_Actinobacteriota:c_Coriobacteriia:o_Coriobacteriales:f_Coriobacteriaceae:g_Collinsella:s_
419	UMGS512	UMGS1030	0.712418300653595	0.134920634920635	UMGS512_UMGS1030	0.02775	2300	1370	3		Positive	-1.30679460790705	2.81521755781622	g	Collinsella	d_Bacteria:p_Actinobacteriota:c_Coriobacteriia:o_Coriobacteriales:f_Coriobacteriaceae:g_Collinsella:s_	d_Bacteria:p_Actinobacteriota:c_Coriobacteriia:o_Coriobacteriales:f_Coriobacteriaceae:g_Collinsella:s_Collinsella aerofaciens
420	UMGS512	UMGS323	0.758169934640523	0.134328358208955	UMGS512_UMGS323	0.02277	2300	2103	3		Positive	-0.562259389350594	2.79252751128789	g	Collinsella	d_Bacteria:p_Actinobacteriota:c_Coriobacteriia:o_Coriobacteriales:f_Coriobacteriaceae:g_Collinsella:s_	d_Bacteria:p_Actinobacteriota:c_Coriobacteriia:o_Coriobacteriales:f_Coriobacteriaceae:g_Collinsella:s_
421	UMGS512	UMGS443	0.718954248366013	0.140625	UMGS512_UMGS443	0.02395	2300	2229	3		Positive	-1.20043243382756	3.03375106844207	g	Collinsella	d_Bacteria:p_Actinobacteriota:c_Coriobacteriia:o_Coriobacteriales:f_Coriobacteriaceae:g_Collinsella:s_	d_Bacteria:p_Actinobacteriota:c_Coriobacteriia:o_Coriobacteriales:f_Coriobacteriaceae:g_Collinsella:s_
422	UMGS512	UMGS684	0.77124183006536	0.151079136690647	UMGS512_UMGS684	0.02874	2300	2471	3		Positive	-0.3495350411916	3.43424773367723	g	Collinsella	d_Bacteria:p_Actinobacteriota:c_Coriobacteriia:o_Coriobacteriales:f_Coriobacteriaceae:g_Collinsella:s_	d_Bacteria:p_Actinobacteriota:c_Coriobacteriia:o_Coriobacteriales:f_Coriobacteriaceae:g_Collinsella:s_
423	UMGS512	UMGS714	0.673202614379085	0.155737704918033	UMGS512_UMGS714	0.02757	2300	2504	3		Positive	-1.94496765238402	3.61271689809019	g	Collinsella	d_Bacteria:p_Actinobacteriota:c_Coriobacteriia:o_Coriobacteriales:f_Coriobacteriaceae:g_Collinsella:s_	d_Bacteria:p_Actinobacteriota:c_Coriobacteriia:o_Coriobacteriales:f_Coriobacteriaceae:g_Collinsella:s_
424	UMGS512	UMGS742	0.686274509803922	0.132231404958678	UMGS512_UMGS742	0.02838	2300	2537	3		Positive	-1.73224330422502	2.71219349531493	g	Collinsella	d_Bacteria:p_Actinobacteriota:c_Coriobacteriia:o_Coriobacteriales:f_Coriobacteriaceae:g_Collinsella:s_	d_Bacteria:p_Actinobacteriota:c_Coriobacteriia:o_Coriobacteriales:f_Coriobacteriaceae:g_Collinsella:s_
425	UMGS512	UMGS788	0.790849673202614	0.141843971631206	UMGS512_UMGS788	0.02745	2300	2579	3		Positive	-0.0304485189531317	3.08044971872383	g	Collinsella	d_Bacteria:p_Actinobacteriota:c_Coriobacteriia:o_Coriobacteriales:f_Coriobacteriaceae:g_Collinsella:s_	d_Bacteria:p_Actinobacteriota:c_Coriobacteriia:o_Coriobacteriales:f_Coriobacteriaceae:g_Collinsella:s_
426	UMGS517	UMGS684	0.791946308724832	0.132352941176471	UMGS517_UMGS684	0.02958	2305	2471	3		Positive	-0.0126025165907986	2.71684953257288	g	Collinsella	d_Bacteria:p_Actinobacteriota:c_Coriobacteriia:o_Coriobacteriales:f_Coriobacteriaceae:g_Collinsella:s_	d_Bacteria:p_Actinobacteriota:c_Coriobacteriia:o_Coriobacteriales:f_Coriobacteriaceae:g_Collinsella:s_
427	UMGS545	18048_2_57	0.729166666666667	0.139344262295082	UMGS545_18048_2_57	0.02401	2336	398	3		Positive	-1.03424153682834	2.98468616762443	g	Collinsella	d_Bacteria:p_Actinobacteriota:c_Coriobacteriia:o_Coriobacteriales:f_Coriobacteriaceae:g_Collinsella:s_	d_Bacteria:p_Actinobacteriota:c_Coriobacteriia:o_Coriobacteriales:f_Coriobacteriaceae:g_Collinsella:s_Collinsella aerofaciens
428	UMGS582	UMGS391	0.79136690647482	0.133858267716535	UMGS582_UMGS391	0.02036	2367	2174	3		Positive	-0.0220313684864055	2.77451840349218	g	Collinsella	d_Bacteria:p_Actinobacteriota:c_Coriobacteriia:o_Coriobacteriales:f_Coriobacteriaceae:g_Collinsella:s_	d_Bacteria:p_Actinobacteriota:c_Coriobacteriia:o_Coriobacteriales:f_Coriobacteriaceae:g_Collinsella:s_
429	UMGS582	UMGS684	0.748201438848921	0.147540983606557	UMGS582_UMGS684	0.02994	2367	2471	3		Positive	-0.724480834709246	3.29870153285729	g	Collinsella	d_Bacteria:p_Actinobacteriota:c_Coriobacteriia:o_Coriobacteriales:f_Coriobacteriaceae:g_Collinsella:s_	d_Bacteria:p_Actinobacteriota:c_Coriobacteriia:o_Coriobacteriales:f_Coriobacteriaceae:g_Collinsella:s_
430	UMGS587	UMGS684	0.766871165644172	0.137931034482759	UMGS587_UMGS684	0.02546	2369	2471	3		Positive	-0.420660666803044	2.93054558741188	g	Collinsella	d_Bacteria:p_Actinobacteriota:c_Coriobacteriia:o_Coriobacteriales:f_Coriobacteriaceae:g_Collinsella:s_	d_Bacteria:p_Actinobacteriota:c_Coriobacteriia:o_Coriobacteriales:f_Coriobacteriaceae:g_Collinsella:s_
431	UMGS587	UMGS727	0.668711656441718	0.134920634920635	UMGS587_UMGS727	0.02918	2369	2517	3		Positive	-2.01805086402146	2.81521755781622	g	Collinsella	d_Bacteria:p_Actinobacteriota:c_Coriobacteriia:o_Coriobacteriales:f_Coriobacteriaceae:g_Collinsella:s_	d_Bacteria:p_Actinobacteriota:c_Coriobacteriia:o_Coriobacteriales:f_Coriobacteriaceae:g_Collinsella:s_
432	UMGS585	UMGS379	0.787234042553192	0.13953488372093	UMGS585_UMGS379	0.02182	2370	2159	3		Positive	-0.0892871684439019	2.99198885053682	g	Collinsella	d_Bacteria:p_Actinobacteriota:c_Coriobacteriia:o_Coriobacteriales:f_Coriobacteriaceae:g_Collinsella:s_	d_Bacteria:p_Actinobacteriota:c_Coriobacteriia:o_Coriobacteriales:f_Coriobacteriaceae:g_Collinsella:s_
433	UMGS585	UMGS391	0.773049645390071	0.134920634920635	UMGS585_UMGS391	0.02415	2370	2174	3		Positive	-0.320115716446214	2.81521755781622	g	Collinsella	d_Bacteria:p_Actinobacteriota:c_Coriobacteriia:o_Coriobacteriales:f_Coriobacteriaceae:g_Collinsella:s_	d_Bacteria:p_Actinobacteriota:c_Coriobacteriia:o_Coriobacteriales:f_Coriobacteriaceae:g_Collinsella:s_
434	UMGS585	UMGS684	0.794326241134752	0.145038167938931	UMGS585_UMGS684	0.02389	2370	2471	3		Positive	0.0261271055572476	3.20281897858772	g	Collinsella	d_Bacteria:p_Actinobacteriota:c_Coriobacteriia:o_Coriobacteriales:f_Coriobacteriaceae:g_Collinsella:s_	d_Bacteria:p_Actinobacteriota:c_Coriobacteriia:o_Coriobacteriales:f_Coriobacteriaceae:g_Collinsella:s_
435	UMGS585	UMGS892	0.75886524822695	0.137096774193548	UMGS585_UMGS892	0.0233	2370	2695	3		Positive	-0.550944264448527	2.89858518038315	g	Collinsella	d_Bacteria:p_Actinobacteriota:c_Coriobacteriia:o_Coriobacteriales:f_Coriobacteriaceae:g_Collinsella:s_	d_Bacteria:p_Actinobacteriota:c_Coriobacteriia:o_Coriobacteriales:f_Coriobacteriaceae:g_Collinsella:s_
436	UMGS611	UMGS1185	0.609090909090909	0.192771084337349	UMGS611_UMGS1185	0.02747	2397	1535	3	Negative	Positive	-2.98828388721833	5.03146101811821	g	CAG-302	d_Bacteria:p_Firmicutes:c_Bacilli:o_RF39:f_UBA660:g_CAG-302:s_GCA_000431795.1	d_Bacteria:p_Firmicutes:c_Bacilli:o_RF39:f_UBA660:g_CAG-302:s_
437	UMGS623	UMGS684	0.776223776223776	0.13953488372093	UMGS623_UMGS684	0.02588	2408	2471	3		Positive	-0.268461775634514	2.99198885053682	g	Collinsella	d_Bacteria:p_Actinobacteriota:c_Coriobacteriia:o_Coriobacteriales:f_Coriobacteriaceae:g_Collinsella:s_	d_Bacteria:p_Actinobacteriota:c_Coriobacteriia:o_Coriobacteriales:f_Coriobacteriaceae:g_Collinsella:s_
438	UMGS633	UMGS1186	0.704225352112676	0.137931034482759	UMGS633_UMGS1186	0.02097	2425	1533	3		Positive	-1.44012184020388	2.93054558741188	g	Collinsella	d_Bacteria:p_Actinobacteriota:c_Coriobacteriia:o_Coriobacteriales:f_Coriobacteriaceae:g_Collinsella:s_	d_Bacteria:p_Actinobacteriota:c_Coriobacteriia:o_Coriobacteriales:f_Coriobacteriaceae:g_Collinsella:s_
439	UMGS639	UMGS1546	0.719424460431655	0.137931034482759	UMGS639_UMGS1546	0.02068	2427	1838	3		Positive	-1.19278047885781	2.93054558741188	g	Collinsella	d_Bacteria:p_Actinobacteriota:c_Coriobacteriia:o_Coriobacteriales:f_Coriobacteriaceae:g_Collinsella:s_	d_Bacteria:p_Actinobacteriota:c_Coriobacteriia:o_Coriobacteriales:f_Coriobacteriaceae:g_Collinsella:s_
440	UMGS639	UMGS684	0.79136690647482	0.133858267716535	UMGS639_UMGS684	0.02807	2427	2471	3		Positive	-0.0220313684864055	2.77451840349218	g	Collinsella	d_Bacteria:p_Actinobacteriota:c_Coriobacteriia:o_Coriobacteriales:f_Coriobacteriaceae:g_Collinsella:s_	d_Bacteria:p_Actinobacteriota:c_Coriobacteriia:o_Coriobacteriales:f_Coriobacteriaceae:g_Collinsella:s_
441	UMGS643	UMGS1546	0.725	0.134328358208955	UMGS643_UMGS1546	0.02035	2430	1838	3		Positive	-1.10204742280403	2.79252751128789	g	Collinsella	d_Bacteria:p_Actinobacteriota:c_Coriobacteriia:o_Coriobacteriales:f_Coriobacteriaceae:g_Collinsella:s_	d_Bacteria:p_Actinobacteriota:c_Coriobacteriia:o_Coriobacteriales:f_Coriobacteriaceae:g_Collinsella:s_
442	UMGS643	UMGS323	0.75625	0.135714285714286	UMGS643_UMGS323	0.02177	2430	2103	3		Positive	-0.593503277986447	2.84562222016417	g	Collinsella	d_Bacteria:p_Actinobacteriota:c_Coriobacteriia:o_Coriobacteriales:f_Coriobacteriaceae:g_Collinsella:s_	d_Bacteria:p_Actinobacteriota:c_Coriobacteriia:o_Coriobacteriales:f_Coriobacteriaceae:g_Collinsella:s_
443	UMGS643	UMGS395	0.775	0.144827586206897	UMGS643_UMGS395	0.02202	2430	2175	3		Positive	-0.288376791095898	3.1947516188492	g	Collinsella	d_Bacteria:p_Actinobacteriota:c_Coriobacteriia:o_Coriobacteriales:f_Coriobacteriaceae:g_Collinsella:s_	d_Bacteria:p_Actinobacteriota:c_Coriobacteriia:o_Coriobacteriales:f_Coriobacteriaceae:g_Collinsella:s_Collinsella aerofaciens
444	UMGS653	UMGS323	0.736111111111111	0.138211382113821	UMGS653_UMGS323	0.02324	2442	2103	3		Positive	-0.921231726868888	2.94128566999062	g	Collinsella	d_Bacteria:p_Actinobacteriota:c_Coriobacteriia:o_Coriobacteriales:f_Coriobacteriaceae:g_Collinsella:s_	d_Bacteria:p_Actinobacteriota:c_Coriobacteriia:o_Coriobacteriales:f_Coriobacteriaceae:g_Collinsella:s_
445	UMGS653	UMGS684	0.770833333333333	0.1328125	UMGS653_UMGS684	0.02921	2442	2471	3		Positive	-0.356182677071581	2.73445517345449	g	Collinsella	d_Bacteria:p_Actinobacteriota:c_Coriobacteriia:o_Coriobacteriales:f_Coriobacteriaceae:g_Collinsella:s_	d_Bacteria:p_Actinobacteriota:c_Coriobacteriia:o_Coriobacteriales:f_Coriobacteriaceae:g_Collinsella:s_
446	UMGS704	UMGS379	0.807407407407407	0.134920634920635	UMGS704_UMGS379	0.02373	2499	2159	3		Positive	0.239002322048253	2.81521755781622	g	Collinsella	d_Bacteria:p_Actinobacteriota:c_Coriobacteriia:o_Coriobacteriales:f_Coriobacteriaceae:g_Collinsella:s_	d_Bacteria:p_Actinobacteriota:c_Coriobacteriia:o_Coriobacteriales:f_Coriobacteriaceae:g_Collinsella:s_
447	UMGS704	UMGS684	0.8	0.142857142857143	UMGS704_UMGS684	0.0269	2499	2471	3		Positive	0.118458524758167	3.11926418129567	g	Collinsella	d_Bacteria:p_Actinobacteriota:c_Coriobacteriia:o_Coriobacteriales:f_Coriobacteriaceae:g_Collinsella:s_	d_Bacteria:p_Actinobacteriota:c_Coriobacteriia:o_Coriobacteriales:f_Coriobacteriaceae:g_Collinsella:s_
448	UMGS701	UMGS642	0.776978417266187	0.142857142857143	UMGS701_UMGS642	0.0295	2501	2432	3		Positive	-0.256181190560686	3.11926418129567	g	Collinsella	d_Bacteria:p_Actinobacteriota:c_Coriobacteriia:o_Coriobacteriales:f_Coriobacteriaceae:g_Collinsella:s_Collinsella aerofaciens	d_Bacteria:p_Actinobacteriota:c_Coriobacteriia:o_Coriobacteriales:f_Coriobacteriaceae:g_Collinsella:s_
449	UMGS721	UMGS684	0.754838709677419	0.139705882352941	UMGS721_UMGS684	0.02907	2513	2471	3		Positive	-0.616469787752408	2.99853978667882	g	Collinsella	d_Bacteria:p_Actinobacteriota:c_Coriobacteriia:o_Coriobacteriales:f_Coriobacteriaceae:g_Collinsella:s_	d_Bacteria:p_Actinobacteriota:c_Coriobacteriia:o_Coriobacteriales:f_Coriobacteriaceae:g_Collinsella:s_
450	UMGS723	UMGS684	0.753246753246753	0.147058823529412	UMGS723_UMGS684	0.02975	2514	2471	3		Positive	-0.642376351644243	3.28023004078479	g	Collinsella	d_Bacteria:p_Actinobacteriota:c_Coriobacteriia:o_Coriobacteriales:f_Coriobacteriaceae:g_Collinsella:s_	d_Bacteria:p_Actinobacteriota:c_Coriobacteriia:o_Coriobacteriales:f_Coriobacteriaceae:g_Collinsella:s_
451	UMGS737	UMGS709	0.625766871165644	0.135593220338983	UMGS737_UMGS709	0.02884	2528	2498	3	Negative	Positive	-2.71690907530452	2.84098422082295	g	CAG-83	d_Bacteria:p_Firmicutes:c_Clostridia:o_Oscillospirales:f_Oscillospiraceae:g_CAG-83:s_CAG-83 sp2	d_Bacteria:p_Firmicutes:c_Clostridia:o_Oscillospirales:f_Oscillospiraceae:g_CAG-83:s_CAG-83 sp1
452	UMGS753	UMGS1270	0.682432432432432	0.144067796610169	UMGS753_UMGS1270	0.02939	2549	1624	3		Positive	-1.79476701466366	3.16564417470776	g	Collinsella	d_Bacteria:p_Actinobacteriota:c_Coriobacteriia:o_Coriobacteriales:f_Coriobacteriaceae:g_Collinsella:s_GCF_002232035.1	d_Bacteria:p_Actinobacteriota:c_Coriobacteriia:o_Coriobacteriales:f_Coriobacteriaceae:g_Collinsella:s_Collinsella aerofaciens
453	UMGS784	UMGS1013	0.776119402985075	0.133333333333333	UMGS784_UMGS1013	0.02115	2576	1350	3		Positive	-0.27016028441586	2.75440823312031	g	Collinsella	d_Bacteria:p_Actinobacteriota:c_Coriobacteriia:o_Coriobacteriales:f_Coriobacteriaceae:g_Collinsella:s_	d_Bacteria:p_Actinobacteriota:c_Coriobacteriia:o_Coriobacteriales:f_Coriobacteriaceae:g_Collinsella:s_
454	UMGS784	UMGS1154	0.708955223880597	0.15929203539823	UMGS784_UMGS1154	0.02942	2576	1501	3		Positive	-1.36315068521783	3.74888285292567	g	Collinsella	d_Bacteria:p_Actinobacteriota:c_Coriobacteriia:o_Coriobacteriales:f_Coriobacteriaceae:g_Collinsella:s_	d_Bacteria:p_Actinobacteriota:c_Coriobacteriia:o_Coriobacteriales:f_Coriobacteriaceae:g_Collinsella:s_Collinsella aerofaciens
455	UMGS784	UMGS1309	0.76865671641791	0.134453781512605	UMGS784_UMGS1309	0.02269	2576	1658	3		Positive	-0.391603662282758	2.79733246231742	g	Collinsella	d_Bacteria:p_Actinobacteriota:c_Coriobacteriia:o_Coriobacteriales:f_Coriobacteriaceae:g_Collinsella:s_	d_Bacteria:p_Actinobacteriota:c_Coriobacteriia:o_Coriobacteriales:f_Coriobacteriaceae:g_Collinsella:s_Collinsella aerofaciens
456	UMGS784	UMGS1726	0.76865671641791	0.134453781512605	UMGS784_UMGS1726	0.0282	2576	1928	3		Positive	-0.391603662282758	2.79733246231742	g	Collinsella	d_Bacteria:p_Actinobacteriota:c_Coriobacteriia:o_Coriobacteriales:f_Coriobacteriaceae:g_Collinsella:s_	d_Bacteria:p_Actinobacteriota:c_Coriobacteriia:o_Coriobacteriales:f_Coriobacteriaceae:g_Collinsella:s_
457	UMGS784	UMGS307	0.761194029850746	0.142857142857143	UMGS784_UMGS307	0.02544	2576	2086	3		Positive	-0.513047040149639	3.11926418129567	g	Collinsella	d_Bacteria:p_Actinobacteriota:c_Coriobacteriia:o_Coriobacteriales:f_Coriobacteriaceae:g_Collinsella:s_	d_Bacteria:p_Actinobacteriota:c_Coriobacteriia:o_Coriobacteriales:f_Coriobacteriaceae:g_Collinsella:s_
458	UMGS784	UMGS323	0.761194029850746	0.142857142857143	UMGS784_UMGS323	0.02046	2576	2103	3		Positive	-0.513047040149639	3.11926418129567	g	Collinsella	d_Bacteria:p_Actinobacteriota:c_Coriobacteriia:o_Coriobacteriales:f_Coriobacteriaceae:g_Collinsella:s_	d_Bacteria:p_Actinobacteriota:c_Coriobacteriia:o_Coriobacteriales:f_Coriobacteriaceae:g_Collinsella:s_
459	UMGS784	UMGS379	0.76865671641791	0.148760330578512	UMGS784_UMGS379	0.02326	2576	2159	3		Positive	-0.391603662282758	3.34541456239607	g	Collinsella	d_Bacteria:p_Actinobacteriota:c_Coriobacteriia:o_Coriobacteriales:f_Coriobacteriaceae:g_Collinsella:s_	d_Bacteria:p_Actinobacteriota:c_Coriobacteriia:o_Coriobacteriales:f_Coriobacteriaceae:g_Collinsella:s_
460	UMGS784	UMGS391	0.723880597014925	0.170940170940171	UMGS784_UMGS391	0.02559	2576	2174	3		Positive	-1.12026392948407	4.19512146437679	g	Collinsella	d_Bacteria:p_Actinobacteriota:c_Coriobacteriia:o_Coriobacteriales:f_Coriobacteriaceae:g_Collinsella:s_	d_Bacteria:p_Actinobacteriota:c_Coriobacteriia:o_Coriobacteriales:f_Coriobacteriaceae:g_Collinsella:s_
461	UMGS784	UMGS511	0.76865671641791	0.134453781512605	UMGS784_UMGS511	0.02261	2576	2295	3		Positive	-0.391603662282758	2.79733246231742	g	Collinsella	d_Bacteria:p_Actinobacteriota:c_Coriobacteriia:o_Coriobacteriales:f_Coriobacteriaceae:g_Collinsella:s_	d_Bacteria:p_Actinobacteriota:c_Coriobacteriia:o_Coriobacteriales:f_Coriobacteriaceae:g_Collinsella:s_
462	UMGS784	UMGS514	0.723880597014925	0.156521739130435	UMGS784_UMGS514	0.02251	2576	2301	3		Positive	-1.12026392948407	3.64275315041681	g	Collinsella	d_Bacteria:p_Actinobacteriota:c_Coriobacteriia:o_Coriobacteriales:f_Coriobacteriaceae:g_Collinsella:s_	d_Bacteria:p_Actinobacteriota:c_Coriobacteriia:o_Coriobacteriales:f_Coriobacteriaceae:g_Collinsella:s_
463	UMGS784	UMGS642	0.798507462686567	0.137096774193548	UMGS784_UMGS642	0.02188	2576	2432	3		Positive	0.0941698491847866	2.89858518038315	g	Collinsella	d_Bacteria:p_Actinobacteriota:c_Coriobacteriia:o_Coriobacteriales:f_Coriobacteriaceae:g_Collinsella:s_	d_Bacteria:p_Actinobacteriota:c_Coriobacteriia:o_Coriobacteriales:f_Coriobacteriaceae:g_Collinsella:s_
464	UMGS784	UMGS666	0.73134328358209	0.140350877192982	UMGS784_UMGS666	0.0209	2576	2456	3		Positive	-0.998820551617168	3.02324945809161	g	Collinsella	d_Bacteria:p_Actinobacteriota:c_Coriobacteriia:o_Coriobacteriales:f_Coriobacteriaceae:g_Collinsella:s_	d_Bacteria:p_Actinobacteriota:c_Coriobacteriia:o_Coriobacteriales:f_Coriobacteriaceae:g_Collinsella:s_
465	UMGS784	UMGS684	0.738805970149254	0.181818181818182	UMGS784_UMGS684	0.02643	2576	2471	3		Positive	-0.877377173750286	4.61185669655842	g	Collinsella	d_Bacteria:p_Actinobacteriota:c_Coriobacteriia:o_Coriobacteriales:f_Coriobacteriaceae:g_Collinsella:s_	d_Bacteria:p_Actinobacteriota:c_Coriobacteriia:o_Coriobacteriales:f_Coriobacteriaceae:g_Collinsella:s_
466	UMGS784	UMGS714	0.776119402985075	0.133333333333333	UMGS784_UMGS714	0.02636	2576	2504	3		Positive	-0.27016028441586	2.75440823312031	g	Collinsella	d_Bacteria:p_Actinobacteriota:c_Coriobacteriia:o_Coriobacteriales:f_Coriobacteriaceae:g_Collinsella:s_	d_Bacteria:p_Actinobacteriota:c_Coriobacteriia:o_Coriobacteriales:f_Coriobacteriaceae:g_Collinsella:s_
467	UMGS784	UMGS788	0.761194029850746	0.15702479338843	UMGS784_UMGS788	0.02514	2576	2579	3		Positive	-0.513047040149639	3.66202509593667	g	Collinsella	d_Bacteria:p_Actinobacteriota:c_Coriobacteriia:o_Coriobacteriales:f_Coriobacteriaceae:g_Collinsella:s_	d_Bacteria:p_Actinobacteriota:c_Coriobacteriia:o_Coriobacteriales:f_Coriobacteriaceae:g_Collinsella:s_
468	UMGS784	UMGS892	0.746268656716418	0.145299145299145	UMGS784_UMGS892	0.02474	2576	2695	3		Positive	-0.755933795883404	3.2128169885201	g	Collinsella	d_Bacteria:p_Actinobacteriota:c_Coriobacteriia:o_Coriobacteriales:f_Coriobacteriaceae:g_Collinsella:s_	d_Bacteria:p_Actinobacteriota:c_Coriobacteriia:o_Coriobacteriales:f_Coriobacteriaceae:g_Collinsella:s_
469	UMGS784	UMGS925	0.761194029850746	0.135593220338983	UMGS784_UMGS925	0.02208	2576	2731	3		Positive	-0.513047040149639	2.84098422082295	g	Collinsella	d_Bacteria:p_Actinobacteriota:c_Coriobacteriia:o_Coriobacteriales:f_Coriobacteriaceae:g_Collinsella:s_	d_Bacteria:p_Actinobacteriota:c_Coriobacteriia:o_Coriobacteriales:f_Coriobacteriaceae:g_Collinsella:s_
470	UMGS784	UMGS988	0.746268656716418	0.137931034482759	UMGS784_UMGS988	0.02768	2576	2793	3		Positive	-0.755933795883404	2.93054558741188	g	Collinsella	d_Bacteria:p_Actinobacteriota:c_Coriobacteriia:o_Coriobacteriales:f_Coriobacteriaceae:g_Collinsella:s_	d_Bacteria:p_Actinobacteriota:c_Coriobacteriia:o_Coriobacteriales:f_Coriobacteriaceae:g_Collinsella:s_
471	UMGS784	UMGS994	0.761194029850746	0.135593220338983	UMGS784_UMGS994	0.02807	2576	2803	3		Positive	-0.513047040149639	2.84098422082295	g	Collinsella	d_Bacteria:p_Actinobacteriota:c_Coriobacteriia:o_Coriobacteriales:f_Coriobacteriaceae:g_Collinsella:s_	d_Bacteria:p_Actinobacteriota:c_Coriobacteriia:o_Coriobacteriales:f_Coriobacteriaceae:g_Collinsella:s_
472	UMGS790	UMGS1186	0.668639053254438	0.150375939849624	UMGS790_UMGS1186	0.02648	2582	1533	3		Positive	-2.01923236564662	3.40730835090777	g	Collinsella	d_Bacteria:p_Actinobacteriota:c_Coriobacteriia:o_Coriobacteriales:f_Coriobacteriaceae:g_Collinsella:s_	d_Bacteria:p_Actinobacteriota:c_Coriobacteriia:o_Coriobacteriales:f_Coriobacteriaceae:g_Collinsella:s_
473	UMGS790	UMGS1545	0.680473372781065	0.141791044776119	UMGS790_UMGS1545	0.02528	2582	1844	3		Positive	-1.82664760074529	3.07842209754468	g	Collinsella	d_Bacteria:p_Actinobacteriota:c_Coriobacteriia:o_Coriobacteriales:f_Coriobacteriaceae:g_Collinsella:s_	d_Bacteria:p_Actinobacteriota:c_Coriobacteriia:o_Coriobacteriales:f_Coriobacteriaceae:g_Collinsella:s_
474	UMGS787	UMGS391	0.755395683453237	0.139344262295082	UMGS787_UMGS391	0.02638	2586	2174	3		Positive	-0.607405923672113	2.98468616762443	g	Collinsella	d_Bacteria:p_Actinobacteriota:c_Coriobacteriia:o_Coriobacteriales:f_Coriobacteriaceae:g_Collinsella:s_	d_Bacteria:p_Actinobacteriota:c_Coriobacteriia:o_Coriobacteriales:f_Coriobacteriaceae:g_Collinsella:s_
475	UMGS787	UMGS684	0.762589928057554	0.138211382113821	UMGS787_UMGS684	0.02832	2586	2471	3		Positive	-0.490331012634966	2.94128566999062	g	Collinsella	d_Bacteria:p_Actinobacteriota:c_Coriobacteriia:o_Coriobacteriales:f_Coriobacteriaceae:g_Collinsella:s_	d_Bacteria:p_Actinobacteriota:c_Coriobacteriia:o_Coriobacteriales:f_Coriobacteriaceae:g_Collinsella:s_
476	UMGS806	UMGS391	0.732394366197183	0.133333333333333	UMGS806_UMGS391	0.02376	2600	2174	3		Positive	-0.981715850509164	2.75440823312031	g	Collinsella	d_Bacteria:p_Actinobacteriota:c_Coriobacteriia:o_Coriobacteriales:f_Coriobacteriaceae:g_Collinsella:s_	d_Bacteria:p_Actinobacteriota:c_Coriobacteriia:o_Coriobacteriales:f_Coriobacteriaceae:g_Collinsella:s_
477	UMGS850	UMGS642	0.707006369426752	0.13953488372093	UMGS850_UMGS642	0.0239	2644	2432	3		Positive	-1.39486519790918	2.99198885053682	g	Collinsella	d_Bacteria:p_Actinobacteriota:c_Coriobacteriia:o_Coriobacteriales:f_Coriobacteriaceae:g_Collinsella:s_	d_Bacteria:p_Actinobacteriota:c_Coriobacteriia:o_Coriobacteriales:f_Coriobacteriaceae:g_Collinsella:s_
478	UMGS844	UMGS684	0.765625	0.132743362831858	UMGS844_UMGS684	0.02775	2650	2471	3		Positive	-0.440940034541173	2.73180653721564	g	Collinsella	d_Bacteria:p_Actinobacteriota:c_Coriobacteriia:o_Coriobacteriales:f_Coriobacteriaceae:g_Collinsella:s_	d_Bacteria:p_Actinobacteriota:c_Coriobacteriia:o_Coriobacteriales:f_Coriobacteriaceae:g_Collinsella:s_
479	UMGS853	UMGS684	0.73943661971831	0.132231404958678	UMGS853_UMGS684	0.02702	2651	2471	3		Positive	-0.867114353085481	2.71219349531493	g	Collinsella	d_Bacteria:p_Actinobacteriota:c_Coriobacteriia:o_Coriobacteriales:f_Coriobacteriaceae:g_Collinsella:s_	d_Bacteria:p_Actinobacteriota:c_Coriobacteriia:o_Coriobacteriales:f_Coriobacteriaceae:g_Collinsella:s_
480	UMGS855	UMGS931	0.583333333333333	0.134146341463415	UMGS855_UMGS931	0.02597	2658	2738	3	Negative	Positive	-3.40744754597706	2.78555447259872	g	CAG-433	d_Bacteria:p_Firmicutes:c_Bacilli:o_RF39:f_UBA660:g_CAG-433:s_	d_Bacteria:p_Firmicutes:c_Bacilli:o_RF39:f_UBA660:g_CAG-433:s_CAG-433 sp1
481	UMGS888	UMGS1139	0.63855421686747	0.158730158730159	UMGS888_UMGS1139	0.02303	2687	1488	3		Positive	-2.50881532220302	3.72735742825457	g	Collinsella	d_Bacteria:p_Actinobacteriota:c_Coriobacteriia:o_Coriobacteriales:f_Coriobacteriaceae:g_Collinsella:s_	d_Bacteria:p_Actinobacteriota:c_Coriobacteriia:o_Coriobacteriales:f_Coriobacteriaceae:g_Collinsella:s_
482	UMGS892	UMGS1546	0.710691823899371	0.150375939849624	UMGS892_UMGS1546	0.02292	2695	1838	3		Positive	-1.33489027653183	3.40730835090777	g	Collinsella	d_Bacteria:p_Actinobacteriota:c_Coriobacteriia:o_Coriobacteriales:f_Coriobacteriaceae:g_Collinsella:s_	d_Bacteria:p_Actinobacteriota:c_Coriobacteriia:o_Coriobacteriales:f_Coriobacteriaceae:g_Collinsella:s_
483	UMGS892	UMGS395	0.792452830188679	0.142857142857143	UMGS892_UMGS395	0.02459	2695	2175	3		Positive	-0.00435968380155637	3.11926418129567	g	Collinsella	d_Bacteria:p_Actinobacteriota:c_Coriobacteriia:o_Coriobacteriales:f_Coriobacteriaceae:g_Collinsella:s_	d_Bacteria:p_Actinobacteriota:c_Coriobacteriia:o_Coriobacteriales:f_Coriobacteriaceae:g_Collinsella:s_Collinsella aerofaciens
484	UMGS892	UMGS714	0.666666666666667	0.152	UMGS892_UMGS714	0.02914	2695	2504	3		Positive	-2.05132982646351	3.46952589154399	g	Collinsella	d_Bacteria:p_Actinobacteriota:c_Coriobacteriia:o_Coriobacteriales:f_Coriobacteriaceae:g_Collinsella:s_	d_Bacteria:p_Actinobacteriota:c_Coriobacteriia:o_Coriobacteriales:f_Coriobacteriaceae:g_Collinsella:s_
485	UMGS894	UMGS1008	0.748427672955975	0.156028368794326	UMGS894_UMGS1008	0.02403	2702	1347	3		Positive	-0.720799233733235	3.62385219472963	g	Eubacterium_I	d_Bacteria:p_Firmicutes:c_Clostridia:o_Lachnospirales:f_Lachnospiraceae:g_Eubacterium_I:s_	d_Bacteria:p_Firmicutes:c_Clostridia:o_Lachnospirales:f_Lachnospiraceae:g_Eubacterium_I:s_
486	UMGS909	UMGS323	0.704697986577181	0.132231404958678	UMGS909_UMGS323	0.02173	2716	2103	3		Positive	-1.43243046453787	2.71219349531493	g	Collinsella	d_Bacteria:p_Actinobacteriota:c_Coriobacteriia:o_Coriobacteriales:f_Coriobacteriaceae:g_Collinsella:s_	d_Bacteria:p_Actinobacteriota:c_Coriobacteriia:o_Coriobacteriales:f_Coriobacteriaceae:g_Collinsella:s_
487	UMGS919	UMGS1013	0.763157894736842	0.134328358208955	UMGS919_UMGS1013	0.02398	2725	1350	3		Positive	-0.481088256500456	2.79252751128789	g	Collinsella	d_Bacteria:p_Actinobacteriota:c_Coriobacteriia:o_Coriobacteriales:f_Coriobacteriaceae:g_Collinsella:s_	d_Bacteria:p_Actinobacteriota:c_Coriobacteriia:o_Coriobacteriales:f_Coriobacteriaceae:g_Collinsella:s_
488	UMGS919	UMGS788	0.743421052631579	0.137404580152672	UMGS919_UMGS788	0.02797	2725	2579	3		Positive	-0.802274032174716	2.91037718806552	g	Collinsella	d_Bacteria:p_Actinobacteriota:c_Coriobacteriia:o_Coriobacteriales:f_Coriobacteriaceae:g_Collinsella:s_	d_Bacteria:p_Actinobacteriota:c_Coriobacteriia:o_Coriobacteriales:f_Coriobacteriaceae:g_Collinsella:s_
489	UMGS931	UMGS855	0.625	0.193181818181818	UMGS931_UMGS855	0.02597	2738	2658	3	Negative	Positive	-2.72938868622028	5.04719618017671	g	CAG-433	d_Bacteria:p_Firmicutes:c_Bacilli:o_RF39:f_UBA660:g_CAG-433:s_CAG-433 sp1	d_Bacteria:p_Firmicutes:c_Bacilli:o_RF39:f_UBA660:g_CAG-433:s_
490	UMGS955	18048_2_57	0.693877551020408	0.142857142857143	UMGS955_18048_2_57	0.02853	2767	398	3		Positive	-1.6085158772346	3.11926418129567	g	Collinsella	d_Bacteria:p_Actinobacteriota:c_Coriobacteriia:o_Coriobacteriales:f_Coriobacteriaceae:g_Collinsella:s_	d_Bacteria:p_Actinobacteriota:c_Coriobacteriia:o_Coriobacteriales:f_Coriobacteriaceae:g_Collinsella:s_Collinsella aerofaciens
491	UMGS955	UMGS323	0.680272108843537	0.159663865546218	UMGS955_UMGS323	0.02929	2767	2103	3		Positive	-1.82992285184906	3.76312761925213	g	Collinsella	d_Bacteria:p_Actinobacteriota:c_Coriobacteriia:o_Coriobacteriales:f_Coriobacteriaceae:g_Collinsella:s_	d_Bacteria:p_Actinobacteriota:c_Coriobacteriia:o_Coriobacteriales:f_Coriobacteriaceae:g_Collinsella:s_
492	UMGS955	UMGS385	0.714285714285714	0.132231404958678	UMGS955_UMGS385	0.0284	2767	2164	3		Positive	-1.27640541531292	2.71219349531493	g	Collinsella	d_Bacteria:p_Actinobacteriota:c_Coriobacteriia:o_Coriobacteriales:f_Coriobacteriaceae:g_Collinsella:s_	d_Bacteria:p_Actinobacteriota:c_Coriobacteriia:o_Coriobacteriales:f_Coriobacteriaceae:g_Collinsella:s_Collinsella aerofaciens
493	UMGS969	UMGS1166	0.639240506329114	0.136752136752137	UMGS969_UMGS1166	0.02439	2773	1515	3		Positive	-2.49764705060721	2.88538216323456	g	Collinsella	d_Bacteria:p_Actinobacteriota:c_Coriobacteriia:o_Coriobacteriales:f_Coriobacteriaceae:g_Collinsella:s_	d_Bacteria:p_Actinobacteriota:c_Coriobacteriia:o_Coriobacteriales:f_Coriobacteriaceae:g_Collinsella:s_
494	UMGS969	UMGS1546	0.727848101265823	0.135338345864662	UMGS969_UMGS1546	0.02456	2773	1838	3		Positive	-1.05569909568141	2.83122001168357	g	Collinsella	d_Bacteria:p_Actinobacteriota:c_Coriobacteriia:o_Coriobacteriales:f_Coriobacteriaceae:g_Collinsella:s_	d_Bacteria:p_Actinobacteriota:c_Coriobacteriia:o_Coriobacteriales:f_Coriobacteriaceae:g_Collinsella:s_
495	UMGS969	UMGS379	0.765822784810127	0.141843971631206	UMGS969_UMGS379	0.02988	2773	2159	3		Positive	-0.437721400713206	3.08044971872383	g	Collinsella	d_Bacteria:p_Actinobacteriota:c_Coriobacteriia:o_Coriobacteriales:f_Coriobacteriaceae:g_Collinsella:s_	d_Bacteria:p_Actinobacteriota:c_Coriobacteriia:o_Coriobacteriales:f_Coriobacteriaceae:g_Collinsella:s_
496	UMGS969	UMGS642	0.677215189873418	0.15748031496063	UMGS969_UMGS642	0.0285	2773	2432	3		Positive	-1.87966935563901	3.6794760702263	g	Collinsella	d_Bacteria:p_Actinobacteriota:c_Coriobacteriia:o_Coriobacteriales:f_Coriobacteriaceae:g_Collinsella:s_	d_Bacteria:p_Actinobacteriota:c_Coriobacteriia:o_Coriobacteriales:f_Coriobacteriaceae:g_Collinsella:s_
497	UMGS972	UMGS391	0.782945736434108	0.136752136752137	UMGS972_UMGS391	0.02792	2780	2174	3		Positive	-0.159072543421359	2.88538216323456	g	Collinsella	d_Bacteria:p_Actinobacteriota:c_Coriobacteriia:o_Coriobacteriales:f_Coriobacteriaceae:g_Collinsella:s_	d_Bacteria:p_Actinobacteriota:c_Coriobacteriia:o_Coriobacteriales:f_Coriobacteriaceae:g_Collinsella:s_
498	UMGS996	UMGS323	0.689873417721519	0.134920634920635	UMGS996_UMGS323	0.02953	2807	2103	3		Positive	-1.67367679064961	2.81521755781622	g	Collinsella	d_Bacteria:p_Actinobacteriota:c_Coriobacteriia:o_Coriobacteriales:f_Coriobacteriaceae:g_Collinsella:s_Collinsella aerofaciens	d_Bacteria:p_Actinobacteriota:c_Coriobacteriia:o_Coriobacteriales:f_Coriobacteriaceae:g_Collinsella:s_
499	12718_7_46	UMGS1186	0.733333333333333	0.146551724137931	12718_7_46_UMGS1186	0.03534	52	1533	4		Positive	-0.79490683254116	2.86934198384134	g	Collinsella	d_Bacteria:p_Actinobacteriota:c_Coriobacteriia:o_Coriobacteriales:f_Coriobacteriaceae:g_Collinsella:s_	d_Bacteria:p_Actinobacteriota:c_Coriobacteriia:o_Coriobacteriales:f_Coriobacteriaceae:g_Collinsella:s_
500	13414_6_26	UMGS1186	0.695652173913043	0.157894736842105	13414_6_26_UMGS1186	0.03582	119	1533	4		Positive	-1.32029464613291	3.26332100746238	g	Collinsella	d_Bacteria:p_Actinobacteriota:c_Coriobacteriia:o_Coriobacteriales:f_Coriobacteriaceae:g_Collinsella:s_Collinsella aerofaciens	d_Bacteria:p_Actinobacteriota:c_Coriobacteriia:o_Coriobacteriales:f_Coriobacteriaceae:g_Collinsella:s_
501	13414_6_26	UMGS1545	0.760869565217391	0.146341463414634	13414_6_26_UMGS1545	0.03682	119	1844	4		Positive	-0.410969584147187	2.86203895803763	g	Collinsella	d_Bacteria:p_Actinobacteriota:c_Coriobacteriia:o_Coriobacteriales:f_Coriobacteriaceae:g_Collinsella:s_Collinsella aerofaciens	d_Bacteria:p_Actinobacteriota:c_Coriobacteriia:o_Coriobacteriales:f_Coriobacteriaceae:g_Collinsella:s_
502	13414_6_7	UMGS1139	0.63855421686747	0.158730158730159	13414_6_7_UMGS1139	0.03793	163	1488	4		Positive	-2.11641056385534	3.29233787523385	g	Collinsella	d_Bacteria:p_Actinobacteriota:c_Coriobacteriia:o_Coriobacteriales:f_Coriobacteriaceae:g_Collinsella:s_Collinsella aerofaciens	d_Bacteria:p_Actinobacteriota:c_Coriobacteriia:o_Coriobacteriales:f_Coriobacteriaceae:g_Collinsella:s_
503	13414_6_7	UMGS1186	0.674698795180723	0.151515151515152	13414_6_7_UMGS1186	0.03457	163	1533	4		Positive	-1.61244727648976	3.04173765357129	g	Collinsella	d_Bacteria:p_Actinobacteriota:c_Coriobacteriia:o_Coriobacteriales:f_Coriobacteriaceae:g_Collinsella:s_Collinsella aerofaciens	d_Bacteria:p_Actinobacteriota:c_Coriobacteriia:o_Coriobacteriales:f_Coriobacteriaceae:g_Collinsella:s_
504	13414_6_7	UMGS1545	0.656626506024096	0.141732283464567	13414_6_7_UMGS1545	0.03557	163	1844	4		Positive	-1.86442892017256	2.70194743175794	g	Collinsella	d_Bacteria:p_Actinobacteriota:c_Coriobacteriia:o_Coriobacteriales:f_Coriobacteriaceae:g_Collinsella:s_Collinsella aerofaciens	d_Bacteria:p_Actinobacteriota:c_Coriobacteriia:o_Coriobacteriales:f_Coriobacteriaceae:g_Collinsella:s_
505	13414_6_75	UMGS1008	0.65	0.144736842105263	13414_6_75_UMGS1008	0.03054	175	1347	4		Positive	-1.95682218952291	2.80630534006196	g	Eubacterium_I	d_Bacteria:p_Firmicutes:c_Clostridia:o_Lachnospirales:f_Lachnospiraceae:g_Eubacterium_I:s_Eubacterium_I ramulus	d_Bacteria:p_Firmicutes:c_Clostridia:o_Lachnospirales:f_Lachnospiraceae:g_Eubacterium_I:s_
506	14207_7_25	UMGS1186	0.662251655629139	0.159663865546218	14207_7_25_UMGS1186	0.03418	244	1533	4		Positive	-1.78599754763553	3.32476849215487	g	Collinsella	d_Bacteria:p_Actinobacteriota:c_Coriobacteriia:o_Coriobacteriales:f_Coriobacteriaceae:g_Collinsella:s_	d_Bacteria:p_Actinobacteriota:c_Coriobacteriia:o_Coriobacteriales:f_Coriobacteriaceae:g_Collinsella:s_
507	18048_1_57	UMGS1545	0.679738562091503	0.147540983606557	18048_1_57_UMGS1545	0.03512	354	1844	4		Positive	-1.54217788565884	2.9037021216391	g	Collinsella	d_Bacteria:p_Actinobacteriota:c_Coriobacteriia:o_Coriobacteriales:f_Coriobacteriaceae:g_Collinsella:s_Collinsella aerofaciens	d_Bacteria:p_Actinobacteriota:c_Coriobacteriia:o_Coriobacteriales:f_Coriobacteriaceae:g_Collinsella:s_
508	18048_1_57	UMGS962	0.758169934640523	0.147058823529412	18048_1_57_UMGS962	0.03587	354	2770	4		Positive	-0.448610490852474	2.88695516372088	g	Collinsella	d_Bacteria:p_Actinobacteriota:c_Coriobacteriia:o_Coriobacteriales:f_Coriobacteriaceae:g_Collinsella:s_Collinsella aerofaciens	d_Bacteria:p_Actinobacteriota:c_Coriobacteriia:o_Coriobacteriales:f_Coriobacteriaceae:g_Collinsella:s_
509	18048_2_57	UMGS1545	0.689189189189189	0.142857142857143	18048_2_57_UMGS1545	0.03668	398	1844	4		Positive	-1.41040794056392	2.7410173875762	g	Collinsella	d_Bacteria:p_Actinobacteriota:c_Coriobacteriia:o_Coriobacteriales:f_Coriobacteriaceae:g_Collinsella:s_Collinsella aerofaciens	d_Bacteria:p_Actinobacteriota:c_Coriobacteriia:o_Coriobacteriales:f_Coriobacteriaceae:g_Collinsella:s_
510	20287_6_70	UMGS1186	0.708955223880597	0.151785714285714	20287_6_70_UMGS1186	0.03884	485	1533	4		Positive	-1.13481042950895	3.05113516188361	g	Collinsella	d_Bacteria:p_Actinobacteriota:c_Coriobacteriia:o_Coriobacteriales:f_Coriobacteriaceae:g_Collinsella:s_	d_Bacteria:p_Actinobacteriota:c_Coriobacteriia:o_Coriobacteriales:f_Coriobacteriaceae:g_Collinsella:s_
511	20287_6_70	UMGS1545	0.798507462686567	0.150793650793651	20287_6_70_UMGS1545	0.03984	485	1844	4		Positive	0.113815028740096	3.01667763140503	g	Collinsella	d_Bacteria:p_Actinobacteriota:c_Coriobacteriia:o_Coriobacteriales:f_Coriobacteriaceae:g_Collinsella:s_	d_Bacteria:p_Actinobacteriota:c_Coriobacteriia:o_Coriobacteriales:f_Coriobacteriaceae:g_Collinsella:s_
512	21673_4_10	UMGS1166	0.649006622516556	0.147826086956522	21673_4_10_UMGS1166	0.03514	634	1515	4		Positive	-1.97067283616243	2.91360467066903	g	Collinsella	d_Bacteria:p_Actinobacteriota:c_Coriobacteriia:o_Coriobacteriales:f_Coriobacteriaceae:g_Collinsella:s_	d_Bacteria:p_Actinobacteriota:c_Coriobacteriia:o_Coriobacteriales:f_Coriobacteriaceae:g_Collinsella:s_
513	21673_4_10	UMGS1186	0.701986754966887	0.178294573643411	21673_4_10_UMGS1186	0.03881	634	1533	4		Positive	-1.23197168205483	3.97187242978862	g	Collinsella	d_Bacteria:p_Actinobacteriota:c_Coriobacteriia:o_Coriobacteriales:f_Coriobacteriaceae:g_Collinsella:s_	d_Bacteria:p_Actinobacteriota:c_Coriobacteriia:o_Coriobacteriales:f_Coriobacteriaceae:g_Collinsella:s_
514	21673_4_10	UMGS1270	0.71523178807947	0.15625	21673_4_10_UMGS1270	0.03169	634	1624	4		Positive	-1.04729639352792	3.20619404903734	g	Collinsella	d_Bacteria:p_Actinobacteriota:c_Coriobacteriia:o_Coriobacteriales:f_Coriobacteriaceae:g_Collinsella:s_	d_Bacteria:p_Actinobacteriota:c_Coriobacteriia:o_Coriobacteriales:f_Coriobacteriaceae:g_Collinsella:s_Collinsella aerofaciens
515	21673_4_10	UMGS1545	0.688741721854305	0.174603174603175	21673_4_10_UMGS1545	0.03981	634	1844	4		Positive	-1.41664697058172	3.84365836289151	g	Collinsella	d_Bacteria:p_Actinobacteriota:c_Coriobacteriia:o_Coriobacteriales:f_Coriobacteriaceae:g_Collinsella:s_	d_Bacteria:p_Actinobacteriota:c_Coriobacteriia:o_Coriobacteriales:f_Coriobacteriaceae:g_Collinsella:s_
516	21673_4_10	UMGS443	0.701986754966887	0.145161290322581	21673_4_10_UMGS443	0.03235	634	2229	4		Positive	-1.23197168205483	2.82104778094587	g	Collinsella	d_Bacteria:p_Actinobacteriota:c_Coriobacteriia:o_Coriobacteriales:f_Coriobacteriaceae:g_Collinsella:s_	d_Bacteria:p_Actinobacteriota:c_Coriobacteriia:o_Coriobacteriales:f_Coriobacteriaceae:g_Collinsella:s_
517	21673_4_10	UMGS727	0.682119205298013	0.141666666666667	21673_4_10_UMGS727	0.03102	634	2517	4		Positive	-1.50898461484518	2.69966835100188	g	Collinsella	d_Bacteria:p_Actinobacteriota:c_Coriobacteriia:o_Coriobacteriales:f_Coriobacteriaceae:g_Collinsella:s_	d_Bacteria:p_Actinobacteriota:c_Coriobacteriia:o_Coriobacteriales:f_Coriobacteriaceae:g_Collinsella:s_
518	21673_4_23	UMGS1186	0.711538461538462	0.159090909090909	21673_4_23_UMGS1186	0.03827	647	1533	4		Positive	-1.09879238744407	3.30486788631697	g	Collinsella	d_Bacteria:p_Actinobacteriota:c_Coriobacteriia:o_Coriobacteriales:f_Coriobacteriaceae:g_Collinsella:s_	d_Bacteria:p_Actinobacteriota:c_Coriobacteriia:o_Coriobacteriales:f_Coriobacteriaceae:g_Collinsella:s_
519	21673_4_23	UMGS1545	0.698717948717949	0.161538461538462	21673_4_23_UMGS1545	0.03927	647	1844	4		Positive	-1.27754859621049	3.38987919228098	g	Collinsella	d_Bacteria:p_Actinobacteriota:c_Coriobacteriia:o_Coriobacteriales:f_Coriobacteriaceae:g_Collinsella:s_	d_Bacteria:p_Actinobacteriota:c_Coriobacteriia:o_Coriobacteriales:f_Coriobacteriaceae:g_Collinsella:s_
520	21673_4_34	UMGS1186	0.693430656934307	0.151785714285714	21673_4_34_UMGS1186	0.03717	655	1533	4		Positive	-1.35126922245358	3.05113516188361	g	Collinsella	d_Bacteria:p_Actinobacteriota:c_Coriobacteriia:o_Coriobacteriales:f_Coriobacteriaceae:g_Collinsella:s_	d_Bacteria:p_Actinobacteriota:c_Coriobacteriia:o_Coriobacteriales:f_Coriobacteriaceae:g_Collinsella:s_
521	21673_4_34	UMGS1545	0.788321167883212	0.142857142857143	21673_4_34_UMGS1545	0.03817	655	1844	4		Positive	-0.0282123196130427	2.7410173875762	g	Collinsella	d_Bacteria:p_Actinobacteriota:c_Coriobacteriia:o_Coriobacteriales:f_Coriobacteriaceae:g_Collinsella:s_	d_Bacteria:p_Actinobacteriota:c_Coriobacteriia:o_Coriobacteriales:f_Coriobacteriaceae:g_Collinsella:s_
522	21673_4_34	UMGS962	0.744525547445255	0.142857142857143	21673_4_34_UMGS962	0.03892	655	2770	4		Positive	-0.638853967077918	2.7410173875762	g	Collinsella	d_Bacteria:p_Actinobacteriota:c_Coriobacteriia:o_Coriobacteriales:f_Coriobacteriaceae:g_Collinsella:s_	d_Bacteria:p_Actinobacteriota:c_Coriobacteriia:o_Coriobacteriales:f_Coriobacteriaceae:g_Collinsella:s_
523	21673_4_44	UMGS1186	0.672839506172839	0.161538461538462	21673_4_44_UMGS1186	0.03772	666	1533	4		Positive	-1.63837131390569	3.38987919228098	g	Collinsella	d_Bacteria:p_Actinobacteriota:c_Coriobacteriia:o_Coriobacteriales:f_Coriobacteriaceae:g_Collinsella:s_	d_Bacteria:p_Actinobacteriota:c_Coriobacteriia:o_Coriobacteriales:f_Coriobacteriaceae:g_Collinsella:s_
524	21673_4_44	UMGS1545	0.679012345679012	0.153846153846154	21673_4_44_UMGS1545	0.03872	666	1844	4		Positive	-1.55230350968482	3.12270080210842	g	Collinsella	d_Bacteria:p_Actinobacteriota:c_Coriobacteriia:o_Coriobacteriales:f_Coriobacteriaceae:g_Collinsella:s_	d_Bacteria:p_Actinobacteriota:c_Coriobacteriia:o_Coriobacteriales:f_Coriobacteriaceae:g_Collinsella:s_
525	21673_4_49	UMGS1166	0.628205128205128	0.162393162393162	21673_4_49_UMGS1166	0.03478	670	1515	4		Positive	-2.26070774442583	3.4195656800779	g	Collinsella	d_Bacteria:p_Actinobacteriota:c_Coriobacteriia:o_Coriobacteriales:f_Coriobacteriaceae:g_Collinsella:s_	d_Bacteria:p_Actinobacteriota:c_Coriobacteriia:o_Coriobacteriales:f_Coriobacteriaceae:g_Collinsella:s_
526	21673_4_49	UMGS1186	0.698717948717949	0.186567164179104	21673_4_49_UMGS1186	0.03845	670	1533	4		Positive	-1.27754859621049	4.25920589463343	g	Collinsella	d_Bacteria:p_Actinobacteriota:c_Coriobacteriia:o_Coriobacteriales:f_Coriobacteriaceae:g_Collinsella:s_	d_Bacteria:p_Actinobacteriota:c_Coriobacteriia:o_Coriobacteriales:f_Coriobacteriaceae:g_Collinsella:s_
527	21673_4_49	UMGS1545	0.673076923076923	0.166666666666667	21673_4_49_UMGS1545	0.03945	670	1844	4		Positive	-1.63506101374335	3.56799811906268	g	Collinsella	d_Bacteria:p_Actinobacteriota:c_Coriobacteriia:o_Coriobacteriales:f_Coriobacteriaceae:g_Collinsella:s_	d_Bacteria:p_Actinobacteriota:c_Coriobacteriia:o_Coriobacteriales:f_Coriobacteriaceae:g_Collinsella:s_
528	21673_4_49	UMGS727	0.673076923076923	0.153225806451613	21673_4_49_UMGS727	0.03066	670	2517	4		Positive	-1.63506101374335	3.10115415773966	g	Collinsella	d_Bacteria:p_Actinobacteriota:c_Coriobacteriia:o_Coriobacteriales:f_Coriobacteriaceae:g_Collinsella:s_	d_Bacteria:p_Actinobacteriota:c_Coriobacteriia:o_Coriobacteriales:f_Coriobacteriaceae:g_Collinsella:s_
529	21673_4_49	UMGS878	0.634615384615385	0.146551724137931	21673_4_49_UMGS878	0.03342	670	2679	4		Positive	-2.17132964004261	2.86934198384134	g	Collinsella	d_Bacteria:p_Actinobacteriota:c_Coriobacteriia:o_Coriobacteriales:f_Coriobacteriaceae:g_Collinsella:s_	d_Bacteria:p_Actinobacteriota:c_Coriobacteriia:o_Coriobacteriales:f_Coriobacteriaceae:g_Collinsella:s_
530	21673_4_64	UMGS1186	0.673758865248227	0.173913043478261	21673_4_64_UMGS1186	0.03786	688	1533	4		Positive	-1.62555270476641	3.81968790690638	g	Collinsella	d_Bacteria:p_Actinobacteriota:c_Coriobacteriia:o_Coriobacteriales:f_Coriobacteriaceae:g_Collinsella:s_	d_Bacteria:p_Actinobacteriota:c_Coriobacteriia:o_Coriobacteriales:f_Coriobacteriaceae:g_Collinsella:s_
531	21673_4_64	UMGS1545	0.765957446808511	0.15625	21673_4_64_UMGS1545	0.03886	688	1844	4		Positive	-0.340029331084463	3.20619404903734	g	Collinsella	d_Bacteria:p_Actinobacteriota:c_Coriobacteriia:o_Coriobacteriales:f_Coriobacteriaceae:g_Collinsella:s_	d_Bacteria:p_Actinobacteriota:c_Coriobacteriia:o_Coriobacteriales:f_Coriobacteriaceae:g_Collinsella:s_
532	21673_4_64	UMGS962	0.723404255319149	0.170731707317073	21673_4_64_UMGS962	0.03961	688	2770	4		Positive	-0.933347811245363	3.70918995126767	g	Collinsella	d_Bacteria:p_Actinobacteriota:c_Coriobacteriia:o_Coriobacteriales:f_Coriobacteriaceae:g_Collinsella:s_	d_Bacteria:p_Actinobacteriota:c_Coriobacteriia:o_Coriobacteriales:f_Coriobacteriaceae:g_Collinsella:s_
533	21673_4_7	UMGS1186	0.691729323308271	0.178571428571429	21673_4_7_UMGS1186	0.03827	692	1533	4		Positive	-1.37499089046287	3.98148848480592	g	Collinsella	d_Bacteria:p_Actinobacteriota:c_Coriobacteriia:o_Coriobacteriales:f_Coriobacteriaceae:g_Collinsella:s_	d_Bacteria:p_Actinobacteriota:c_Coriobacteriia:o_Coriobacteriales:f_Coriobacteriaceae:g_Collinsella:s_
534	21673_4_7	UMGS1545	0.796992481203007	0.152	21673_4_7_UMGS1545	0.03927	692	1844	4		Positive	0.0926916657246	3.058577988467	g	Collinsella	d_Bacteria:p_Actinobacteriota:c_Coriobacteriia:o_Coriobacteriales:f_Coriobacteriaceae:g_Collinsella:s_	d_Bacteria:p_Actinobacteriota:c_Coriobacteriia:o_Coriobacteriales:f_Coriobacteriaceae:g_Collinsella:s_
535	21673_4_72	UMGS1166	0.638709677419355	0.146551724137931	21673_4_72_UMGS1166	0.0335	693	1515	4		Positive	-2.11424297982366	2.86934198384134	g	Collinsella	d_Bacteria:p_Actinobacteriota:c_Coriobacteriia:o_Coriobacteriales:f_Coriobacteriaceae:g_Collinsella:s_	d_Bacteria:p_Actinobacteriota:c_Coriobacteriia:o_Coriobacteriales:f_Coriobacteriaceae:g_Collinsella:s_
536	21673_4_72	UMGS1186	0.690322580645161	0.170542635658915	21673_4_72_UMGS1186	0.03717	693	1533	4		Positive	-1.39460508130593	3.70262288930466	g	Collinsella	d_Bacteria:p_Actinobacteriota:c_Coriobacteriia:o_Coriobacteriales:f_Coriobacteriaceae:g_Collinsella:s_	d_Bacteria:p_Actinobacteriota:c_Coriobacteriia:o_Coriobacteriales:f_Coriobacteriaceae:g_Collinsella:s_
537	21673_4_72	UMGS1270	0.709677419354839	0.147286821705426	21673_4_72_UMGS1270	0.03005	693	1624	4		Positive	-1.12474086936178	2.89487426785274	g	Collinsella	d_Bacteria:p_Actinobacteriota:c_Coriobacteriia:o_Coriobacteriales:f_Coriobacteriaceae:g_Collinsella:s_	d_Bacteria:p_Actinobacteriota:c_Coriobacteriia:o_Coriobacteriales:f_Coriobacteriaceae:g_Collinsella:s_Collinsella aerofaciens
538	21673_4_72	UMGS1545	0.683870967741935	0.165354330708661	21673_4_72_UMGS1545	0.03817	693	1844	4		Positive	-1.48455981862065	3.52241650394135	g	Collinsella	d_Bacteria:p_Actinobacteriota:c_Coriobacteriia:o_Coriobacteriales:f_Coriobacteriaceae:g_Collinsella:s_	d_Bacteria:p_Actinobacteriota:c_Coriobacteriia:o_Coriobacteriales:f_Coriobacteriaceae:g_Collinsella:s_
539	21673_4_76	UMGS1139	0.737226277372263	0.144067796610169	21673_4_76_UMGS1139	0.03943	696	1488	4		Positive	-0.740627574988719	2.78306725527888	g	Collinsella	d_Bacteria:p_Actinobacteriota:c_Coriobacteriia:o_Coriobacteriales:f_Coriobacteriaceae:g_Collinsella:s_	d_Bacteria:p_Actinobacteriota:c_Coriobacteriia:o_Coriobacteriales:f_Coriobacteriaceae:g_Collinsella:s_
540	21673_4_76	UMGS1186	0.693430656934307	0.151785714285714	21673_4_76_UMGS1186	0.03607	696	1533	4		Positive	-1.35126922245358	3.05113516188361	g	Collinsella	d_Bacteria:p_Actinobacteriota:c_Coriobacteriia:o_Coriobacteriales:f_Coriobacteriaceae:g_Collinsella:s_	d_Bacteria:p_Actinobacteriota:c_Coriobacteriia:o_Coriobacteriales:f_Coriobacteriaceae:g_Collinsella:s_
541	21673_4_76	UMGS1545	0.788321167883212	0.142857142857143	21673_4_76_UMGS1545	0.03707	696	1844	4		Positive	-0.0282123196130427	2.7410173875762	g	Collinsella	d_Bacteria:p_Actinobacteriota:c_Coriobacteriia:o_Coriobacteriales:f_Coriobacteriaceae:g_Collinsella:s_	d_Bacteria:p_Actinobacteriota:c_Coriobacteriia:o_Coriobacteriales:f_Coriobacteriaceae:g_Collinsella:s_
542	21673_4_76	UMGS962	0.744525547445255	0.142857142857143	21673_4_76_UMGS962	0.03782	696	2770	4		Positive	-0.638853967077918	2.7410173875762	g	Collinsella	d_Bacteria:p_Actinobacteriota:c_Coriobacteriia:o_Coriobacteriales:f_Coriobacteriaceae:g_Collinsella:s_	d_Bacteria:p_Actinobacteriota:c_Coriobacteriia:o_Coriobacteriales:f_Coriobacteriaceae:g_Collinsella:s_
543	21673_4_85	UMGS1139	0.742647058823529	0.151260504201681	21673_4_85_UMGS1139	0.03896	704	1488	4		Positive	-0.665045704407905	3.03289293986555	g	Collinsella	d_Bacteria:p_Actinobacteriota:c_Coriobacteriia:o_Coriobacteriales:f_Coriobacteriaceae:g_Collinsella:s_	d_Bacteria:p_Actinobacteriota:c_Coriobacteriia:o_Coriobacteriales:f_Coriobacteriaceae:g_Collinsella:s_
544	21673_4_85	UMGS1186	0.691176470588235	0.168141592920354	21673_4_85_UMGS1186	0.0356	704	1533	4		Positive	-1.38269930724958	3.61922701393351	g	Collinsella	d_Bacteria:p_Actinobacteriota:c_Coriobacteriia:o_Coriobacteriales:f_Coriobacteriaceae:g_Collinsella:s_	d_Bacteria:p_Actinobacteriota:c_Coriobacteriia:o_Coriobacteriales:f_Coriobacteriaceae:g_Collinsella:s_
545	21673_4_85	UMGS1545	0.786764705882353	0.15748031496063	21673_4_85_UMGS1545	0.0366	704	1844	4		Positive	-0.0499140448293224	3.24892681321356	g	Collinsella	d_Bacteria:p_Actinobacteriota:c_Coriobacteriia:o_Coriobacteriales:f_Coriobacteriaceae:g_Collinsella:s_	d_Bacteria:p_Actinobacteriota:c_Coriobacteriia:o_Coriobacteriales:f_Coriobacteriaceae:g_Collinsella:s_
546	21673_4_85	UMGS962	0.75	0.163934426229508	21673_4_85_UMGS962	0.03735	704	2770	4		Positive	-0.562523761144804	3.47309869085929	g	Collinsella	d_Bacteria:p_Actinobacteriota:c_Coriobacteriia:o_Coriobacteriales:f_Coriobacteriaceae:g_Collinsella:s_	d_Bacteria:p_Actinobacteriota:c_Coriobacteriia:o_Coriobacteriales:f_Coriobacteriaceae:g_Collinsella:s_
547	GCF_000345585.2	GCF_000345245.2	0.66887417218543	0.144067796610169	GCF_000345585.2_GCF_000345245.2	0.03529	1107	1093	4		Positive	-1.69365990337208	2.78306725527888	g	Helicobacter	d_Bacteria:p_Campylobacterota:c_Campylobacteria:o_Campylobacterales:f_Helicobacteraceae:g_Helicobacter:s_	d_Bacteria:p_Campylobacterota:c_Campylobacteria:o_Campylobacterales:f_Helicobacteraceae:g_Helicobacter:s_
548	GCF_000763055.1	UMGS1439	0.792592592592593	0.150793650793651	GCF_000763055.1_UMGS1439	0.03159	1216	1772	4		Positive	0.0313440879792094	3.01667763140503	g	Collinsella	d_Bacteria:p_Actinobacteriota:c_Coriobacteriia:o_Coriobacteriales:f_Coriobacteriaceae:g_Collinsella:s_	d_Bacteria:p_Actinobacteriota:c_Coriobacteriia:o_Coriobacteriales:f_Coriobacteriaceae:g_Collinsella:s_
549	UMGS1022	UMGS1186	0.713235294117647	0.156521739130435	UMGS1022_UMGS1186	0.03711	1360	1533	4		Positive	-1.07513347746028	3.21563241608148	g	Collinsella	d_Bacteria:p_Actinobacteriota:c_Coriobacteriia:o_Coriobacteriales:f_Coriobacteriaceae:g_Collinsella:s_	d_Bacteria:p_Actinobacteriota:c_Coriobacteriia:o_Coriobacteriales:f_Coriobacteriaceae:g_Collinsella:s_
550	UMGS1023	UMGS323	0.705882352941177	0.142857142857143	UMGS1023_UMGS323	0.03356	1361	2103	4		Positive	-1.17765542072337	2.7410173875762	g	Collinsella	d_Bacteria:p_Actinobacteriota:c_Coriobacteriia:o_Coriobacteriales:f_Coriobacteriaceae:g_Collinsella:s_	d_Bacteria:p_Actinobacteriota:c_Coriobacteriia:o_Coriobacteriales:f_Coriobacteriaceae:g_Collinsella:s_
551	UMGS1023	UMGS391	0.718954248366013	0.16030534351145	UMGS1023_UMGS391	0.03979	1361	2174	4		Positive	-0.995394188255655	3.34704906866551	g	Collinsella	d_Bacteria:p_Actinobacteriota:c_Coriobacteriia:o_Coriobacteriales:f_Coriobacteriaceae:g_Collinsella:s_	d_Bacteria:p_Actinobacteriota:c_Coriobacteriia:o_Coriobacteriales:f_Coriobacteriaceae:g_Collinsella:s_
552	UMGS1023	UMGS395	0.745098039215686	0.142857142857143	UMGS1023_UMGS395	0.03491	1361	2175	4		Positive	-0.630871723320205	2.7410173875762	g	Collinsella	d_Bacteria:p_Actinobacteriota:c_Coriobacteriia:o_Coriobacteriales:f_Coriobacteriaceae:g_Collinsella:s_	d_Bacteria:p_Actinobacteriota:c_Coriobacteriia:o_Coriobacteriales:f_Coriobacteriaceae:g_Collinsella:s_Collinsella aerofaciens
553	UMGS1047	UMGS1270	0.746153846153846	0.149122807017544	UMGS1047_UMGS1270	0.03934	1389	1624	4		Positive	-0.616150623774734	2.95864389586211	g	Collinsella	d_Bacteria:p_Actinobacteriota:c_Coriobacteriia:o_Coriobacteriales:f_Coriobacteriaceae:g_Collinsella:s_	d_Bacteria:p_Actinobacteriota:c_Coriobacteriia:o_Coriobacteriales:f_Coriobacteriaceae:g_Collinsella:s_Collinsella aerofaciens
554	UMGS1047	UMGS391	0.753846153846154	0.147826086956522	UMGS1047_UMGS391	0.03301	1389	2174	4		Positive	-0.508896898514874	2.91360467066903	g	Collinsella	d_Bacteria:p_Actinobacteriota:c_Coriobacteriia:o_Coriobacteriales:f_Coriobacteriaceae:g_Collinsella:s_	d_Bacteria:p_Actinobacteriota:c_Coriobacteriia:o_Coriobacteriales:f_Coriobacteriaceae:g_Collinsella:s_
555	UMGS1047	UMGS511	0.738461538461539	0.142857142857143	UMGS1047_UMGS511	0.03003	1389	2295	4		Positive	-0.723404349034578	2.7410173875762	g	Collinsella	d_Bacteria:p_Actinobacteriota:c_Coriobacteriia:o_Coriobacteriales:f_Coriobacteriaceae:g_Collinsella:s_	d_Bacteria:p_Actinobacteriota:c_Coriobacteriia:o_Coriobacteriales:f_Coriobacteriaceae:g_Collinsella:s_
556	UMGS1075	UMGS1166	0.588957055214724	0.150442477876106	UMGS1075_UMGS1166	0.03857	1406	1515	4	Negative	Positive	-2.80794300929973	3.00448027548338	g	Collinsella	d_Bacteria:p_Actinobacteriota:c_Coriobacteriia:o_Coriobacteriales:f_Coriobacteriaceae:g_Collinsella:s_	d_Bacteria:p_Actinobacteriota:c_Coriobacteriia:o_Coriobacteriales:f_Coriobacteriaceae:g_Collinsella:s_
557	UMGS1075	UMGS1186	0.662576687116564	0.15625	UMGS1075_UMGS1186	0.03894	1406	1533	4		Positive	-1.78146563871463	3.20619404903734	g	Collinsella	d_Bacteria:p_Actinobacteriota:c_Coriobacteriia:o_Coriobacteriales:f_Coriobacteriaceae:g_Collinsella:s_	d_Bacteria:p_Actinobacteriota:c_Coriobacteriia:o_Coriobacteriales:f_Coriobacteriaceae:g_Collinsella:s_
558	UMGS1075	UMGS1545	0.668711656441718	0.141732283464567	UMGS1075_UMGS1545	0.03994	1406	1844	4		Positive	-1.69592585783252	2.70194743175794	g	Collinsella	d_Bacteria:p_Actinobacteriota:c_Coriobacteriia:o_Coriobacteriales:f_Coriobacteriaceae:g_Collinsella:s_	d_Bacteria:p_Actinobacteriota:c_Coriobacteriia:o_Coriobacteriales:f_Coriobacteriaceae:g_Collinsella:s_
559	UMGS1075	UMGS684	0.766871165644172	0.143835616438356	UMGS1075_UMGS684	0.03073	1406	2471	4		Positive	-0.327289363719046	2.77500289708933	g	Collinsella	d_Bacteria:p_Actinobacteriota:c_Coriobacteriia:o_Coriobacteriales:f_Coriobacteriaceae:g_Collinsella:s_	d_Bacteria:p_Actinobacteriota:c_Coriobacteriia:o_Coriobacteriales:f_Coriobacteriaceae:g_Collinsella:s_
560	UMGS1074	UMGS395	0.798701298701299	0.145833333333333	UMGS1074_UMGS395	0.03093	1408	2175	4		Positive	0.116517681247135	2.84438997901199	g	Collinsella	d_Bacteria:p_Actinobacteriota:c_Coriobacteriia:o_Coriobacteriales:f_Coriobacteriaceae:g_Collinsella:s_GCF_002232035.1	d_Bacteria:p_Actinobacteriota:c_Coriobacteriia:o_Coriobacteriales:f_Coriobacteriaceae:g_Collinsella:s_Collinsella aerofaciens
561	UMGS1074	UMGS817	0.668831168831169	0.141666666666667	UMGS1074_UMGS817	0.03774	1408	2611	4		Positive	-1.69425949846469	2.69966835100188	g	Collinsella	d_Bacteria:p_Actinobacteriota:c_Coriobacteriia:o_Coriobacteriales:f_Coriobacteriaceae:g_Collinsella:s_GCF_002232035.1	d_Bacteria:p_Actinobacteriota:c_Coriobacteriia:o_Coriobacteriales:f_Coriobacteriaceae:g_Collinsella:s_
562	UMGS1077	UMGS684	0.742424242424242	0.155172413793103	UMGS1077_UMGS684	0.0313	1420	2471	4		Positive	-0.668152429961333	3.16876604179332	g	Collinsella	d_Bacteria:p_Actinobacteriota:c_Coriobacteriia:o_Coriobacteriales:f_Coriobacteriaceae:g_Collinsella:s_	d_Bacteria:p_Actinobacteriota:c_Coriobacteriia:o_Coriobacteriales:f_Coriobacteriaceae:g_Collinsella:s_
563	UMGS1082	UMGS1186	0.6875	0.153846153846154	UMGS1082_UMGS1186	0.03841	1424	1533	4		Positive	-1.43396027888112	3.12270080210842	g	Collinsella	d_Bacteria:p_Actinobacteriota:c_Coriobacteriia:o_Coriobacteriales:f_Coriobacteriaceae:g_Collinsella:s_	d_Bacteria:p_Actinobacteriota:c_Coriobacteriia:o_Coriobacteriales:f_Coriobacteriaceae:g_Collinsella:s_
564	UMGS1094	UMGS379	0.764285714285714	0.150793650793651	UMGS1094_UMGS379	0.03116	1438	2159	4		Positive	-0.363338271376507	3.01667763140503	g	Collinsella	d_Bacteria:p_Actinobacteriota:c_Coriobacteriia:o_Coriobacteriales:f_Coriobacteriaceae:g_Collinsella:s_	d_Bacteria:p_Actinobacteriota:c_Coriobacteriia:o_Coriobacteriales:f_Coriobacteriaceae:g_Collinsella:s_
565	UMGS1094	UMGS391	0.764285714285714	0.150793650793651	UMGS1094_UMGS391	0.03349	1438	2174	4		Positive	-0.363338271376507	3.01667763140503	g	Collinsella	d_Bacteria:p_Actinobacteriota:c_Coriobacteriia:o_Coriobacteriales:f_Coriobacteriaceae:g_Collinsella:s_	d_Bacteria:p_Actinobacteriota:c_Coriobacteriia:o_Coriobacteriales:f_Coriobacteriaceae:g_Collinsella:s_
566	UMGS1094	UMGS684	0.778571428571429	0.161538461538462	UMGS1094_UMGS684	0.03875	1438	2471	4		Positive	-0.164152781608196	3.38987919228098	g	Collinsella	d_Bacteria:p_Actinobacteriota:c_Coriobacteriia:o_Coriobacteriales:f_Coriobacteriaceae:g_Collinsella:s_	d_Bacteria:p_Actinobacteriota:c_Coriobacteriia:o_Coriobacteriales:f_Coriobacteriaceae:g_Collinsella:s_
567	UMGS1117	UMGS1139	0.612359550561798	0.141732283464567	UMGS1117_UMGS1139	0.03798	1456	1488	4		Positive	-2.48164238447421	2.70194743175794	g	Collinsella	d_Bacteria:p_Actinobacteriota:c_Coriobacteriia:o_Coriobacteriales:f_Coriobacteriaceae:g_Collinsella:s_	d_Bacteria:p_Actinobacteriota:c_Coriobacteriia:o_Coriobacteriales:f_Coriobacteriaceae:g_Collinsella:s_
568	UMGS1117	UMGS1545	0.629213483146067	0.157894736842105	UMGS1117_UMGS1545	0.03562	1456	1844	4		Positive	-2.24664826733185	3.26332100746238	g	Collinsella	d_Bacteria:p_Actinobacteriota:c_Coriobacteriia:o_Coriobacteriales:f_Coriobacteriaceae:g_Collinsella:s_	d_Bacteria:p_Actinobacteriota:c_Coriobacteriia:o_Coriobacteriales:f_Coriobacteriaceae:g_Collinsella:s_
569	UMGS1174	UMGS642	0.668711656441718	0.1484375	UMGS1174_UMGS642	0.03141	1522	2432	4		Positive	-1.69592585783252	2.93484099651834	g	Collinsella	d_Bacteria:p_Actinobacteriota:c_Coriobacteriia:o_Coriobacteriales:f_Coriobacteriaceae:g_Collinsella:s_	d_Bacteria:p_Actinobacteriota:c_Coriobacteriia:o_Coriobacteriales:f_Coriobacteriaceae:g_Collinsella:s_
570	UMGS1174	UMGS684	0.723926380368098	0.144927536231884	UMGS1174_UMGS684	0.03378	1522	2471	4		Positive	-0.926067829893699	2.81292875553154	g	Collinsella	d_Bacteria:p_Actinobacteriota:c_Coriobacteriia:o_Coriobacteriales:f_Coriobacteriaceae:g_Collinsella:s_	d_Bacteria:p_Actinobacteriota:c_Coriobacteriia:o_Coriobacteriales:f_Coriobacteriaceae:g_Collinsella:s_
571	UMGS1174	UMGS714	0.631901840490798	0.141666666666667	UMGS1174_UMGS714	0.03589	1522	2504	4		Positive	-2.20916454312508	2.69966835100188	g	Collinsella	d_Bacteria:p_Actinobacteriota:c_Coriobacteriia:o_Coriobacteriales:f_Coriobacteriaceae:g_Collinsella:s_	d_Bacteria:p_Actinobacteriota:c_Coriobacteriia:o_Coriobacteriales:f_Coriobacteriaceae:g_Collinsella:s_
572	UMGS1173	UMGS684	0.716417910447761	0.165217391304348	UMGS1173_UMGS684	0.0308	1524	2471	4		Positive	-1.0307583079882	3.51766016149393	g	Collinsella	d_Bacteria:p_Actinobacteriota:c_Coriobacteriia:o_Coriobacteriales:f_Coriobacteriaceae:g_Collinsella:s_	d_Bacteria:p_Actinobacteriota:c_Coriobacteriia:o_Coriobacteriales:f_Coriobacteriaceae:g_Collinsella:s_
573	UMGS1183	UMGS1154	0.706666666666667	0.152	UMGS1183_UMGS1154	0.03765	1537	1501	4		Positive	-1.16671974677531	3.058577988467	g	Collinsella	d_Bacteria:p_Actinobacteriota:c_Coriobacteriia:o_Coriobacteriales:f_Coriobacteriaceae:g_Collinsella:s_	d_Bacteria:p_Actinobacteriota:c_Coriobacteriia:o_Coriobacteriales:f_Coriobacteriaceae:g_Collinsella:s_Collinsella aerofaciens
574	UMGS1183	UMGS379	0.76	0.142857142857143	UMGS1183_UMGS379	0.03149	1537	2159	4		Positive	-0.423093918306993	2.7410173875762	g	Collinsella	d_Bacteria:p_Actinobacteriota:c_Coriobacteriia:o_Coriobacteriales:f_Coriobacteriaceae:g_Collinsella:s_	d_Bacteria:p_Actinobacteriota:c_Coriobacteriia:o_Coriobacteriales:f_Coriobacteriaceae:g_Collinsella:s_
575	UMGS1183	UMGS391	0.766666666666667	0.141791044776119	UMGS1183_UMGS391	0.03382	1537	2174	4		Positive	-0.330140689748447	2.70398839959918	g	Collinsella	d_Bacteria:p_Actinobacteriota:c_Coriobacteriia:o_Coriobacteriales:f_Coriobacteriaceae:g_Collinsella:s_	d_Bacteria:p_Actinobacteriota:c_Coriobacteriia:o_Coriobacteriales:f_Coriobacteriaceae:g_Collinsella:s_
576	UMGS1183	UMGS684	0.72	0.15625	UMGS1183_UMGS684	0.03466	1537	2471	4		Positive	-0.980813289658236	3.20619404903734	g	Collinsella	d_Bacteria:p_Actinobacteriota:c_Coriobacteriia:o_Coriobacteriales:f_Coriobacteriaceae:g_Collinsella:s_	d_Bacteria:p_Actinobacteriota:c_Coriobacteriia:o_Coriobacteriales:f_Coriobacteriaceae:g_Collinsella:s_
577	UMGS1190	UMGS876	0.724137931034483	0.146341463414634	UMGS1190_UMGS876	0.03342	1544	2677	4		Positive	-0.923118182277069	2.86203895803763	g	Collinsella	d_Bacteria:p_Actinobacteriota:c_Coriobacteriia:o_Coriobacteriales:f_Coriobacteriaceae:g_Collinsella:s_	d_Bacteria:p_Actinobacteriota:c_Coriobacteriia:o_Coriobacteriales:f_Coriobacteriaceae:g_Collinsella:s_
578	UMGS1242	UMGS1186	0.666666666666667	0.171875	UMGS1242_UMGS1186	0.03079	1586	1533	4		Positive	-1.72443911812655	3.74890015407533	g	Collinsella	d_Bacteria:p_Actinobacteriota:c_Coriobacteriia:o_Coriobacteriales:f_Coriobacteriaceae:g_Collinsella:s_	d_Bacteria:p_Actinobacteriota:c_Coriobacteriia:o_Coriobacteriales:f_Coriobacteriaceae:g_Collinsella:s_
579	UMGS1242	UMGS1545	0.660377358490566	0.146341463414634	UMGS1242_UMGS1545	0.03069	1586	1844	4		Positive	-1.81213084318179	2.86203895803763	g	Collinsella	d_Bacteria:p_Actinobacteriota:c_Coriobacteriia:o_Coriobacteriales:f_Coriobacteriaceae:g_Collinsella:s_	d_Bacteria:p_Actinobacteriota:c_Coriobacteriia:o_Coriobacteriales:f_Coriobacteriaceae:g_Collinsella:s_
580	UMGS1282	UMGS684	0.729411764705882	0.144827586206897	UMGS1282_UMGS684	0.03323	1631	2471	4		Positive	-0.849585202281477	2.80945717225095	g	Collinsella	d_Bacteria:p_Actinobacteriota:c_Coriobacteriia:o_Coriobacteriales:f_Coriobacteriaceae:g_Collinsella:s_	d_Bacteria:p_Actinobacteriota:c_Coriobacteriia:o_Coriobacteriales:f_Coriobacteriaceae:g_Collinsella:s_
581	UMGS1282	UMGS994	0.705882352941177	0.142857142857143	UMGS1282_UMGS994	0.03377	1631	2803	4		Positive	-1.17765542072337	2.7410173875762	g	Collinsella	d_Bacteria:p_Actinobacteriota:c_Coriobacteriia:o_Coriobacteriales:f_Coriobacteriaceae:g_Collinsella:s_	d_Bacteria:p_Actinobacteriota:c_Coriobacteriia:o_Coriobacteriales:f_Coriobacteriaceae:g_Collinsella:s_
582	UMGS1354	UMGS1030	0.672839506172839	0.141732283464567	UMGS1354_UMGS1030	0.038	1702	1370	4		Positive	-1.63837131390569	2.70194743175794	g	Collinsella	d_Bacteria:p_Actinobacteriota:c_Coriobacteriia:o_Coriobacteriales:f_Coriobacteriaceae:g_Collinsella:s_	d_Bacteria:p_Actinobacteriota:c_Coriobacteriia:o_Coriobacteriales:f_Coriobacteriaceae:g_Collinsella:s_Collinsella aerofaciens
583	UMGS1354	UMGS443	0.672839506172839	0.1484375	UMGS1354_UMGS443	0.03964	1702	2229	4		Positive	-1.63837131390569	2.93484099651834	g	Collinsella	d_Bacteria:p_Actinobacteriota:c_Coriobacteriia:o_Coriobacteriales:f_Coriobacteriaceae:g_Collinsella:s_	d_Bacteria:p_Actinobacteriota:c_Coriobacteriia:o_Coriobacteriales:f_Coriobacteriaceae:g_Collinsella:s_
584	UMGS1376	18048_2_57	0.71969696969697	0.151785714285714	UMGS1376_18048_2_57	0.03219	1718	398	4		Positive	-0.985038436410893	3.05113516188361	g	Collinsella	d_Bacteria:p_Actinobacteriota:c_Coriobacteriia:o_Coriobacteriales:f_Coriobacteriaceae:g_Collinsella:s_	d_Bacteria:p_Actinobacteriota:c_Coriobacteriia:o_Coriobacteriales:f_Coriobacteriaceae:g_Collinsella:s_Collinsella aerofaciens
585	UMGS1376	UMGS1013	0.78030303030303	0.141666666666667	UMGS1376_UMGS1013	0.03364	1718	1350	4		Positive	-0.140009085878715	2.69966835100188	g	Collinsella	d_Bacteria:p_Actinobacteriota:c_Coriobacteriia:o_Coriobacteriales:f_Coriobacteriaceae:g_Collinsella:s_	d_Bacteria:p_Actinobacteriota:c_Coriobacteriia:o_Coriobacteriales:f_Coriobacteriaceae:g_Collinsella:s_
586	UMGS1376	UMGS1546	0.757575757575758	0.152542372881356	UMGS1376_UMGS1546	0.03153	1718	1838	4		Positive	-0.456895092328274	3.07741632919781	g	Collinsella	d_Bacteria:p_Actinobacteriota:c_Coriobacteriia:o_Coriobacteriales:f_Coriobacteriaceae:g_Collinsella:s_	d_Bacteria:p_Actinobacteriota:c_Coriobacteriia:o_Coriobacteriales:f_Coriobacteriaceae:g_Collinsella:s_
587	UMGS1376	UMGS323	0.757575757575758	0.152542372881356	UMGS1376_UMGS323	0.03295	1718	2103	4		Positive	-0.456895092328274	3.07741632919781	g	Collinsella	d_Bacteria:p_Actinobacteriota:c_Coriobacteriia:o_Coriobacteriales:f_Coriobacteriaceae:g_Collinsella:s_	d_Bacteria:p_Actinobacteriota:c_Coriobacteriia:o_Coriobacteriales:f_Coriobacteriaceae:g_Collinsella:s_
588	UMGS1376	UMGS379	0.795454545454545	0.146341463414634	UMGS1376_UMGS379	0.03023	1718	2159	4		Positive	0.0712482517543285	2.86203895803763	g	Collinsella	d_Bacteria:p_Actinobacteriota:c_Coriobacteriia:o_Coriobacteriales:f_Coriobacteriaceae:g_Collinsella:s_	d_Bacteria:p_Actinobacteriota:c_Coriobacteriia:o_Coriobacteriales:f_Coriobacteriaceae:g_Collinsella:s_
589	UMGS1376	UMGS393	0.765151515151515	0.151260504201681	UMGS1376_UMGS393	0.03298	1718	2173	4		Positive	-0.351266423511759	3.03289293986555	g	Collinsella	d_Bacteria:p_Actinobacteriota:c_Coriobacteriia:o_Coriobacteriales:f_Coriobacteriaceae:g_Collinsella:s_	d_Bacteria:p_Actinobacteriota:c_Coriobacteriia:o_Coriobacteriales:f_Coriobacteriaceae:g_Collinsella:s_
590	UMGS1376	UMGS391	0.787878787878788	0.161290322580645	UMGS1376_UMGS391	0.03256	1718	2174	4		Positive	-0.0343804170621868	3.38126053453346	g	Collinsella	d_Bacteria:p_Actinobacteriota:c_Coriobacteriia:o_Coriobacteriales:f_Coriobacteriaceae:g_Collinsella:s_	d_Bacteria:p_Actinobacteriota:c_Coriobacteriia:o_Coriobacteriales:f_Coriobacteriaceae:g_Collinsella:s_
591	UMGS1376	UMGS395	0.787878787878788	0.147540983606557	UMGS1376_UMGS395	0.0332	1718	2175	4		Positive	-0.0343804170621868	2.9037021216391	g	Collinsella	d_Bacteria:p_Actinobacteriota:c_Coriobacteriia:o_Coriobacteriales:f_Coriobacteriaceae:g_Collinsella:s_	d_Bacteria:p_Actinobacteriota:c_Coriobacteriia:o_Coriobacteriales:f_Coriobacteriaceae:g_Collinsella:s_Collinsella aerofaciens
592	UMGS1376	UMGS443	0.765151515151515	0.144067796610169	UMGS1376_UMGS443	0.03735	1718	2229	4		Positive	-0.351266423511759	2.78306725527888	g	Collinsella	d_Bacteria:p_Actinobacteriota:c_Coriobacteriia:o_Coriobacteriales:f_Coriobacteriaceae:g_Collinsella:s_	d_Bacteria:p_Actinobacteriota:c_Coriobacteriia:o_Coriobacteriales:f_Coriobacteriaceae:g_Collinsella:s_
593	UMGS1376	UMGS516	0.78030303030303	0.141666666666667	UMGS1376_UMGS516	0.03288	1718	2303	4		Positive	-0.140009085878715	2.69966835100188	g	Collinsella	d_Bacteria:p_Actinobacteriota:c_Coriobacteriia:o_Coriobacteriales:f_Coriobacteriaceae:g_Collinsella:s_	d_Bacteria:p_Actinobacteriota:c_Coriobacteriia:o_Coriobacteriales:f_Coriobacteriaceae:g_Collinsella:s_
594	UMGS1376	UMGS684	0.772727272727273	0.17741935483871	UMGS1376_UMGS684	0.03892	1718	2471	4		Positive	-0.24563775469523	3.94147328812108	g	Collinsella	d_Bacteria:p_Actinobacteriota:c_Coriobacteriia:o_Coriobacteriales:f_Coriobacteriaceae:g_Collinsella:s_	d_Bacteria:p_Actinobacteriota:c_Coriobacteriia:o_Coriobacteriales:f_Coriobacteriaceae:g_Collinsella:s_
595	UMGS1376	UMGS714	0.772727272727273	0.142857142857143	UMGS1376_UMGS714	0.03775	1718	2504	4		Positive	-0.24563775469523	2.7410173875762	g	Collinsella	d_Bacteria:p_Actinobacteriota:c_Coriobacteriia:o_Coriobacteriales:f_Coriobacteriaceae:g_Collinsella:s_	d_Bacteria:p_Actinobacteriota:c_Coriobacteriia:o_Coriobacteriales:f_Coriobacteriaceae:g_Collinsella:s_
596	UMGS1376	UMGS788	0.765151515151515	0.158333333333333	UMGS1376_UMGS788	0.03763	1718	2579	4		Positive	-0.351266423511759	3.27855486304239	g	Collinsella	d_Bacteria:p_Actinobacteriota:c_Coriobacteriia:o_Coriobacteriales:f_Coriobacteriaceae:g_Collinsella:s_	d_Bacteria:p_Actinobacteriota:c_Coriobacteriia:o_Coriobacteriales:f_Coriobacteriaceae:g_Collinsella:s_
597	UMGS1376	UMGS988	0.734848484848485	0.156521739130435	UMGS1376_UMGS988	0.03465	1718	2793	4		Positive	-0.773781098777848	3.21563241608148	g	Collinsella	d_Bacteria:p_Actinobacteriota:c_Coriobacteriia:o_Coriobacteriales:f_Coriobacteriaceae:g_Collinsella:s_	d_Bacteria:p_Actinobacteriota:c_Coriobacteriia:o_Coriobacteriales:f_Coriobacteriaceae:g_Collinsella:s_
598	UMGS1420	UMGS1546	0.67741935483871	0.173228346456693	UMGS1420_UMGS1546	0.03327	1757	1838	4		Positive	-1.57451455593536	3.79590619466918	g	Collinsella	d_Bacteria:p_Actinobacteriota:c_Coriobacteriia:o_Coriobacteriales:f_Coriobacteriaceae:g_Collinsella:s_	d_Bacteria:p_Actinobacteriota:c_Coriobacteriia:o_Coriobacteriales:f_Coriobacteriaceae:g_Collinsella:s_
599	UMGS1420	UMGS393	0.664516129032258	0.141666666666667	UMGS1420_UMGS393	0.03472	1757	2173	4		Positive	-1.7544240305648	2.69966835100188	g	Collinsella	d_Bacteria:p_Actinobacteriota:c_Coriobacteriia:o_Coriobacteriales:f_Coriobacteriaceae:g_Collinsella:s_	d_Bacteria:p_Actinobacteriota:c_Coriobacteriia:o_Coriobacteriales:f_Coriobacteriaceae:g_Collinsella:s_
600	UMGS1420	UMGS395	0.703225806451613	0.161538461538462	UMGS1420_UMGS395	0.03604	1757	2175	4		Positive	-1.2146956066765	3.38987919228098	g	Collinsella	d_Bacteria:p_Actinobacteriota:c_Coriobacteriia:o_Coriobacteriales:f_Coriobacteriaceae:g_Collinsella:s_	d_Bacteria:p_Actinobacteriota:c_Coriobacteriia:o_Coriobacteriales:f_Coriobacteriaceae:g_Collinsella:s_Collinsella aerofaciens
601	UMGS1420	UMGS684	0.651612903225806	0.185483870967742	UMGS1420_UMGS684	0.03738	1757	2471	4		Positive	-1.93433350519424	4.22157966491488	g	Collinsella	d_Bacteria:p_Actinobacteriota:c_Coriobacteriia:o_Coriobacteriales:f_Coriobacteriaceae:g_Collinsella:s_	d_Bacteria:p_Actinobacteriota:c_Coriobacteriia:o_Coriobacteriales:f_Coriobacteriaceae:g_Collinsella:s_
602	UMGS1420	UMGS788	0.664516129032258	0.155737704918033	UMGS1420_UMGS788	0.03609	1757	2579	4		Positive	-1.7544240305648	3.18840040624921	g	Collinsella	d_Bacteria:p_Actinobacteriota:c_Coriobacteriia:o_Coriobacteriales:f_Coriobacteriaceae:g_Collinsella:s_	d_Bacteria:p_Actinobacteriota:c_Coriobacteriia:o_Coriobacteriales:f_Coriobacteriaceae:g_Collinsella:s_
603	UMGS1565	UMGS379	0.739130434782609	0.143884892086331	UMGS1565_UMGS379	0.03528	1851	2159	4		Positive	-0.71407793814242	2.77671439756842	g	Collinsella	d_Bacteria:p_Actinobacteriota:c_Coriobacteriia:o_Coriobacteriales:f_Coriobacteriaceae:g_Collinsella:s_	d_Bacteria:p_Actinobacteriota:c_Coriobacteriia:o_Coriobacteriales:f_Coriobacteriaceae:g_Collinsella:s_
604	UMGS1565	UMGS391	0.745341614906832	0.148936170212766	UMGS1565_UMGS391	0.03761	1851	2174	4		Positive	-0.627475551286644	2.95216140412594	g	Collinsella	d_Bacteria:p_Actinobacteriota:c_Coriobacteriia:o_Coriobacteriales:f_Coriobacteriaceae:g_Collinsella:s_	d_Bacteria:p_Actinobacteriota:c_Coriobacteriia:o_Coriobacteriales:f_Coriobacteriaceae:g_Collinsella:s_
605	UMGS1565	UMGS395	0.763975155279503	0.151724137931034	UMGS1565_UMGS395	0.03383	1851	2175	4		Positive	-0.367668390719294	3.04899641861252	g	Collinsella	d_Bacteria:p_Actinobacteriota:c_Coriobacteriia:o_Coriobacteriales:f_Coriobacteriaceae:g_Collinsella:s_	d_Bacteria:p_Actinobacteriota:c_Coriobacteriia:o_Coriobacteriales:f_Coriobacteriaceae:g_Collinsella:s_Collinsella aerofaciens
606	UMGS1565	UMGS684	0.732919254658385	0.144927536231884	UMGS1565_UMGS684	0.03955	1851	2471	4		Positive	-0.800680324998208	2.81292875553154	g	Collinsella	d_Bacteria:p_Actinobacteriota:c_Coriobacteriia:o_Coriobacteriales:f_Coriobacteriaceae:g_Collinsella:s_	d_Bacteria:p_Actinobacteriota:c_Coriobacteriia:o_Coriobacteriales:f_Coriobacteriaceae:g_Collinsella:s_
607	UMGS164	UMGS1545	0.668789808917197	0.146341463414634	UMGS164_UMGS1545	0.03691	1891	1844	4		Positive	-1.69483617909518	2.86203895803763	g	Collinsella	d_Bacteria:p_Actinobacteriota:c_Coriobacteriia:o_Coriobacteriales:f_Coriobacteriaceae:g_Collinsella:s_	d_Bacteria:p_Actinobacteriota:c_Coriobacteriia:o_Coriobacteriales:f_Coriobacteriaceae:g_Collinsella:s_
608	UMGS164	UMGS962	0.738853503184713	0.147058823529412	UMGS164_UMGS962	0.03876	1891	2770	4		Positive	-0.717939191059566	2.88695516372088	g	Collinsella	d_Bacteria:p_Actinobacteriota:c_Coriobacteriia:o_Coriobacteriales:f_Coriobacteriaceae:g_Collinsella:s_	d_Bacteria:p_Actinobacteriota:c_Coriobacteriia:o_Coriobacteriales:f_Coriobacteriaceae:g_Collinsella:s_
609	UMGS1687	UMGS618	0.732824427480916	0.150442477876106	UMGS1687_UMGS618	0.03716	1912	2405	4		Positive	-0.802002498843333	3.00448027548338	s	Butyrivibrio_A crossotus	d_Bacteria:p_Firmicutes:c_Clostridia:o_Lachnospirales:f_Lachnospiraceae:g_Butyrivibrio_A:s_Butyrivibrio_A crossotus	d_Bacteria:p_Firmicutes:c_Clostridia:o_Lachnospirales:f_Lachnospiraceae:g_Butyrivibrio_A:s_Butyrivibrio_A crossotus
610	UMGS204	UMGS684	0.77124183006536	0.144927536231884	UMGS204_UMGS684	0.03639	1984	2471	4		Positive	-0.266349258384742	2.81292875553154	g	Collinsella	d_Bacteria:p_Actinobacteriota:c_Coriobacteriia:o_Coriobacteriales:f_Coriobacteriaceae:g_Collinsella:s_	d_Bacteria:p_Actinobacteriota:c_Coriobacteriia:o_Coriobacteriales:f_Coriobacteriaceae:g_Collinsella:s_
611	UMGS256	UMGS1013	0.774390243902439	0.141891891891892	UMGS256_UMGS1013	0.03263	2034	1350	4		Positive	-0.222450973735509	2.70749114170513	g	Collinsella	d_Bacteria:p_Actinobacteriota:c_Coriobacteriia:o_Coriobacteriales:f_Coriobacteriaceae:g_Collinsella:s_	d_Bacteria:p_Actinobacteriota:c_Coriobacteriia:o_Coriobacteriales:f_Coriobacteriaceae:g_Collinsella:s_
612	UMGS256	UMGS1030	0.676829268292683	0.146153846153846	UMGS256_UMGS1030	0.03912	2034	1370	4		Positive	-1.58274212337268	2.85552241193586	g	Collinsella	d_Bacteria:p_Actinobacteriota:c_Coriobacteriia:o_Coriobacteriales:f_Coriobacteriaceae:g_Collinsella:s_	d_Bacteria:p_Actinobacteriota:c_Coriobacteriia:o_Coriobacteriales:f_Coriobacteriaceae:g_Collinsella:s_Collinsella aerofaciens
613	UMGS256	UMGS391	0.768292682926829	0.148648648648649	UMGS256_UMGS391	0.03817	2034	2174	4		Positive	-0.307469170587838	2.94217486280265	g	Collinsella	d_Bacteria:p_Actinobacteriota:c_Coriobacteriia:o_Coriobacteriales:f_Coriobacteriaceae:g_Collinsella:s_	d_Bacteria:p_Actinobacteriota:c_Coriobacteriia:o_Coriobacteriales:f_Coriobacteriaceae:g_Collinsella:s_
614	UMGS256	UMGS684	0.725609756097561	0.156028368794326	UMGS256_UMGS684	0.03791	2034	2471	4		Positive	-0.902596548554098	3.19849609010062	g	Collinsella	d_Bacteria:p_Actinobacteriota:c_Coriobacteriia:o_Coriobacteriales:f_Coriobacteriaceae:g_Collinsella:s_	d_Bacteria:p_Actinobacteriota:c_Coriobacteriia:o_Coriobacteriales:f_Coriobacteriaceae:g_Collinsella:s_
615	UMGS284	UMGS1186	0.688888888888889	0.162162162162162	UMGS284_UMGS1186	0.03483	2062	1533	4		Positive	-1.41459502293142	3.41154230499765	g	Collinsella	d_Bacteria:p_Actinobacteriota:c_Coriobacteriia:o_Coriobacteriales:f_Coriobacteriaceae:g_Collinsella:s_	d_Bacteria:p_Actinobacteriota:c_Coriobacteriia:o_Coriobacteriales:f_Coriobacteriaceae:g_Collinsella:s_
616	UMGS284	UMGS1545	0.755555555555556	0.142857142857143	UMGS284_UMGS1545	0.03583	2062	1844	4		Positive	-0.485062737346014	2.7410173875762	g	Collinsella	d_Bacteria:p_Actinobacteriota:c_Coriobacteriia:o_Coriobacteriales:f_Coriobacteriaceae:g_Collinsella:s_	d_Bacteria:p_Actinobacteriota:c_Coriobacteriia:o_Coriobacteriales:f_Coriobacteriaceae:g_Collinsella:s_
617	UMGS284	UMGS962	0.718518518518519	0.156521739130435	UMGS284_UMGS962	0.03988	2062	2770	4		Positive	-1.00146956267124	3.21563241608148	g	Collinsella	d_Bacteria:p_Actinobacteriota:c_Coriobacteriia:o_Coriobacteriales:f_Coriobacteriaceae:g_Collinsella:s_	d_Bacteria:p_Actinobacteriota:c_Coriobacteriia:o_Coriobacteriales:f_Coriobacteriaceae:g_Collinsella:s_
618	UMGS293	UMGS962	0.72	0.142857142857143	UMGS293_UMGS962	0.03673	2068	2770	4		Positive	-0.980813289658236	2.7410173875762	g	Collinsella	d_Bacteria:p_Actinobacteriota:c_Coriobacteriia:o_Coriobacteriales:f_Coriobacteriaceae:g_Collinsella:s_	d_Bacteria:p_Actinobacteriota:c_Coriobacteriia:o_Coriobacteriales:f_Coriobacteriaceae:g_Collinsella:s_
619	UMGS292	UMGS1186	0.670731707317073	0.147286821705426	UMGS292_UMGS1186	0.03659	2069	1533	4		Positive	-1.66776032022501	2.89487426785274	g	Collinsella	d_Bacteria:p_Actinobacteriota:c_Coriobacteriia:o_Coriobacteriales:f_Coriobacteriaceae:g_Collinsella:s_	d_Bacteria:p_Actinobacteriota:c_Coriobacteriia:o_Coriobacteriales:f_Coriobacteriaceae:g_Collinsella:s_
620	UMGS290	UMGS1166	0.62962962962963	0.15	UMGS290_UMGS1166	0.03731	2070	1515	4		Positive	-2.24084594345178	2.98911160702214	g	Collinsella	d_Bacteria:p_Actinobacteriota:c_Coriobacteriia:o_Coriobacteriales:f_Coriobacteriaceae:g_Collinsella:s_	d_Bacteria:p_Actinobacteriota:c_Coriobacteriia:o_Coriobacteriales:f_Coriobacteriaceae:g_Collinsella:s_
621	UMGS290	UMGS1186	0.685185185185185	0.165413533834586	UMGS290_UMGS1186	0.03768	2070	1533	4		Positive	-1.46623570546395	3.52447281740547	g	Collinsella	d_Bacteria:p_Actinobacteriota:c_Coriobacteriia:o_Coriobacteriales:f_Coriobacteriaceae:g_Collinsella:s_	d_Bacteria:p_Actinobacteriota:c_Coriobacteriia:o_Coriobacteriales:f_Coriobacteriaceae:g_Collinsella:s_
622	UMGS290	UMGS1270	0.697530864197531	0.143939393939394	UMGS290_UMGS1270	0.03606	2070	1624	4		Positive	-1.2941000970222	2.77860742082558	g	Collinsella	d_Bacteria:p_Actinobacteriota:c_Coriobacteriia:o_Coriobacteriales:f_Coriobacteriaceae:g_Collinsella:s_	d_Bacteria:p_Actinobacteriota:c_Coriobacteriia:o_Coriobacteriales:f_Coriobacteriaceae:g_Collinsella:s_Collinsella aerofaciens
623	UMGS290	UMGS1545	0.672839506172839	0.161538461538462	UMGS290_UMGS1545	0.03868	2070	1844	4		Positive	-1.63837131390569	3.38987919228098	g	Collinsella	d_Bacteria:p_Actinobacteriota:c_Coriobacteriia:o_Coriobacteriales:f_Coriobacteriaceae:g_Collinsella:s_	d_Bacteria:p_Actinobacteriota:c_Coriobacteriia:o_Coriobacteriales:f_Coriobacteriaceae:g_Collinsella:s_
624	UMGS290	UMGS727	0.654320987654321	0.145161290322581	UMGS290_UMGS727	0.03319	2070	2517	4		Positive	-1.8965747265683	2.82104778094587	g	Collinsella	d_Bacteria:p_Actinobacteriota:c_Coriobacteriia:o_Coriobacteriales:f_Coriobacteriaceae:g_Collinsella:s_	d_Bacteria:p_Actinobacteriota:c_Coriobacteriia:o_Coriobacteriales:f_Coriobacteriaceae:g_Collinsella:s_
625	UMGS296	UMGS1186	0.697841726618705	0.156521739130435	UMGS296_UMGS1186	0.03407	2074	1533	4		Positive	-1.28976574716936	3.21563241608148	g	Collinsella	d_Bacteria:p_Actinobacteriota:c_Coriobacteriia:o_Coriobacteriales:f_Coriobacteriaceae:g_Collinsella:s_	d_Bacteria:p_Actinobacteriota:c_Coriobacteriia:o_Coriobacteriales:f_Coriobacteriaceae:g_Collinsella:s_
626	UMGS296	UMGS1545	0.776978417266187	0.149606299212598	UMGS296_UMGS1545	0.03507	2074	1844	4		Positive	-0.186364113201071	2.97543712248573	g	Collinsella	d_Bacteria:p_Actinobacteriota:c_Coriobacteriia:o_Coriobacteriales:f_Coriobacteriaceae:g_Collinsella:s_	d_Bacteria:p_Actinobacteriota:c_Coriobacteriia:o_Coriobacteriales:f_Coriobacteriaceae:g_Collinsella:s_
627	UMGS296	UMGS962	0.733812949640288	0.142857142857143	UMGS296_UMGS962	0.03582	2074	2770	4		Positive	-0.788219549911041	2.7410173875762	g	Collinsella	d_Bacteria:p_Actinobacteriota:c_Coriobacteriia:o_Coriobacteriales:f_Coriobacteriaceae:g_Collinsella:s_	d_Bacteria:p_Actinobacteriota:c_Coriobacteriia:o_Coriobacteriales:f_Coriobacteriaceae:g_Collinsella:s_
628	UMGS299	UMGS1139	0.664516129032258	0.148760330578512	UMGS299_UMGS1139	0.03639	2075	1488	4		Positive	-1.7544240305648	2.94605393257283	g	Collinsella	d_Bacteria:p_Actinobacteriota:c_Coriobacteriia:o_Coriobacteriales:f_Coriobacteriaceae:g_Collinsella:s_	d_Bacteria:p_Actinobacteriota:c_Coriobacteriia:o_Coriobacteriales:f_Coriobacteriaceae:g_Collinsella:s_
629	UMGS299	UMGS1186	0.683870967741935	0.145161290322581	UMGS299_UMGS1186	0.03891	2075	1533	4		Positive	-1.48455981862065	2.82104778094587	g	Collinsella	d_Bacteria:p_Actinobacteriota:c_Coriobacteriia:o_Coriobacteriales:f_Coriobacteriaceae:g_Collinsella:s_	d_Bacteria:p_Actinobacteriota:c_Coriobacteriia:o_Coriobacteriales:f_Coriobacteriaceae:g_Collinsella:s_
630	UMGS299	UMGS1545	0.651612903225806	0.144067796610169	UMGS299_UMGS1545	0.03991	2075	1844	4		Positive	-1.93433350519424	2.78306725527888	g	Collinsella	d_Bacteria:p_Actinobacteriota:c_Coriobacteriia:o_Coriobacteriales:f_Coriobacteriaceae:g_Collinsella:s_	d_Bacteria:p_Actinobacteriota:c_Coriobacteriia:o_Coriobacteriales:f_Coriobacteriaceae:g_Collinsella:s_
631	UMGS300	UMGS1139	0.686666666666667	0.141666666666667	UMGS300_UMGS1139	0.03902	2079	1488	4		Positive	-1.44557943245093	2.69966835100188	g	Collinsella	d_Bacteria:p_Actinobacteriota:c_Coriobacteriia:o_Coriobacteriales:f_Coriobacteriaceae:g_Collinsella:s_Collinsella aerofaciens	d_Bacteria:p_Actinobacteriota:c_Coriobacteriia:o_Coriobacteriales:f_Coriobacteriaceae:g_Collinsella:s_
632	UMGS300	UMGS1545	0.673333333333333	0.144067796610169	UMGS300_UMGS1545	0.03666	2079	1844	4		Positive	-1.63148588956802	2.78306725527888	g	Collinsella	d_Bacteria:p_Actinobacteriota:c_Coriobacteriia:o_Coriobacteriales:f_Coriobacteriaceae:g_Collinsella:s_Collinsella aerofaciens	d_Bacteria:p_Actinobacteriota:c_Coriobacteriia:o_Coriobacteriales:f_Coriobacteriaceae:g_Collinsella:s_
633	UMGS303	UMGS1186	0.668918918918919	0.153846153846154	UMGS303_UMGS1186	0.03565	2083	1533	4		Positive	-1.69303600037029	3.12270080210842	g	Collinsella	d_Bacteria:p_Actinobacteriota:c_Coriobacteriia:o_Coriobacteriales:f_Coriobacteriaceae:g_Collinsella:s_	d_Bacteria:p_Actinobacteriota:c_Coriobacteriia:o_Coriobacteriales:f_Coriobacteriaceae:g_Collinsella:s_
634	UMGS303	UMGS1545	0.736486486486487	0.155038759689922	UMGS303_UMGS1545	0.03665	2083	1844	4		Positive	-0.750942467682379	3.1641238083367	g	Collinsella	d_Bacteria:p_Actinobacteriota:c_Coriobacteriia:o_Coriobacteriales:f_Coriobacteriaceae:g_Collinsella:s_	d_Bacteria:p_Actinobacteriota:c_Coriobacteriia:o_Coriobacteriales:f_Coriobacteriaceae:g_Collinsella:s_
635	UMGS303	UMGS962	0.695945945945946	0.169354838709677	UMGS303_UMGS962	0.0374	2083	2770	4		Positive	-1.31619858729513	3.66136691132725	g	Collinsella	d_Bacteria:p_Actinobacteriota:c_Coriobacteriia:o_Coriobacteriales:f_Coriobacteriaceae:g_Collinsella:s_	d_Bacteria:p_Actinobacteriota:c_Coriobacteriia:o_Coriobacteriales:f_Coriobacteriaceae:g_Collinsella:s_
636	UMGS308	UMGS1186	0.711111111111111	0.142857142857143	UMGS308_UMGS1186	0.03259	2087	1533	4		Positive	-1.10475092773629	2.7410173875762	g	Collinsella	d_Bacteria:p_Actinobacteriota:c_Coriobacteriia:o_Coriobacteriales:f_Coriobacteriaceae:g_Collinsella:s_Collinsella aerofaciens	d_Bacteria:p_Actinobacteriota:c_Coriobacteriia:o_Coriobacteriales:f_Coriobacteriaceae:g_Collinsella:s_
637	UMGS308	UMGS1545	0.77037037037037	0.147540983606557	UMGS308_UMGS1545	0.03359	2087	1844	4		Positive	-0.278500007215935	2.9037021216391	g	Collinsella	d_Bacteria:p_Actinobacteriota:c_Coriobacteriia:o_Coriobacteriales:f_Coriobacteriaceae:g_Collinsella:s_Collinsella aerofaciens	d_Bacteria:p_Actinobacteriota:c_Coriobacteriia:o_Coriobacteriales:f_Coriobacteriaceae:g_Collinsella:s_
638	UMGS308	UMGS962	0.733333333333333	0.161016949152542	UMGS308_UMGS962	0.03544	2087	2770	4		Positive	-0.79490683254116	3.37176540311671	g	Collinsella	d_Bacteria:p_Actinobacteriota:c_Coriobacteriia:o_Coriobacteriales:f_Coriobacteriaceae:g_Collinsella:s_Collinsella aerofaciens	d_Bacteria:p_Actinobacteriota:c_Coriobacteriia:o_Coriobacteriales:f_Coriobacteriaceae:g_Collinsella:s_
639	UMGS306	UMGS1186	0.713235294117647	0.149122807017544	UMGS306_UMGS1186	0.03575	2088	1533	4		Positive	-1.07513347746028	2.95864389586211	g	Collinsella	d_Bacteria:p_Actinobacteriota:c_Coriobacteriia:o_Coriobacteriales:f_Coriobacteriaceae:g_Collinsella:s_Collinsella aerofaciens	d_Bacteria:p_Actinobacteriota:c_Coriobacteriia:o_Coriobacteriales:f_Coriobacteriaceae:g_Collinsella:s_
640	UMGS306	UMGS1545	0.786764705882353	0.144	UMGS306_UMGS1545	0.03675	2088	1844	4		Positive	-0.0499140448293224	2.78071246268755	g	Collinsella	d_Bacteria:p_Actinobacteriota:c_Coriobacteriia:o_Coriobacteriales:f_Coriobacteriaceae:g_Collinsella:s_Collinsella aerofaciens	d_Bacteria:p_Actinobacteriota:c_Coriobacteriia:o_Coriobacteriales:f_Coriobacteriaceae:g_Collinsella:s_
641	UMGS309	UMGS1186	0.734848484848485	0.156521739130435	UMGS309_UMGS1186	0.03547	2089	1533	4		Positive	-0.773781098777848	3.21563241608148	g	Collinsella	d_Bacteria:p_Actinobacteriota:c_Coriobacteriia:o_Coriobacteriales:f_Coriobacteriaceae:g_Collinsella:s_	d_Bacteria:p_Actinobacteriota:c_Coriobacteriia:o_Coriobacteriales:f_Coriobacteriaceae:g_Collinsella:s_
642	UMGS309	UMGS1545	0.757575757575758	0.166666666666667	UMGS309_UMGS1545	0.03647	2089	1844	4		Positive	-0.456895092328274	3.56799811906268	g	Collinsella	d_Bacteria:p_Actinobacteriota:c_Coriobacteriia:o_Coriobacteriales:f_Coriobacteriaceae:g_Collinsella:s_	d_Bacteria:p_Actinobacteriota:c_Coriobacteriia:o_Coriobacteriales:f_Coriobacteriaceae:g_Collinsella:s_
643	UMGS309	UMGS962	0.742424242424242	0.162393162393162	UMGS309_UMGS962	0.03722	2089	2770	4		Positive	-0.668152429961333	3.4195656800779	g	Collinsella	d_Bacteria:p_Actinobacteriota:c_Coriobacteriia:o_Coriobacteriales:f_Coriobacteriaceae:g_Collinsella:s_	d_Bacteria:p_Actinobacteriota:c_Coriobacteriia:o_Coriobacteriales:f_Coriobacteriaceae:g_Collinsella:s_
644	UMGS314	UMGS1186	0.689189189189189	0.142857142857143	UMGS314_UMGS1186	0.03466	2093	1533	4		Positive	-1.41040794056392	2.7410173875762	g	Collinsella	d_Bacteria:p_Actinobacteriota:c_Coriobacteriia:o_Coriobacteriales:f_Coriobacteriaceae:g_Collinsella:s_	d_Bacteria:p_Actinobacteriota:c_Coriobacteriia:o_Coriobacteriales:f_Coriobacteriaceae:g_Collinsella:s_
645	UMGS314	UMGS962	0.72972972972973	0.142857142857143	UMGS314_UMGS962	0.03641	2093	2770	4		Positive	-0.845151820951172	2.7410173875762	g	Collinsella	d_Bacteria:p_Actinobacteriota:c_Coriobacteriia:o_Coriobacteriales:f_Coriobacteriaceae:g_Collinsella:s_	d_Bacteria:p_Actinobacteriota:c_Coriobacteriia:o_Coriobacteriales:f_Coriobacteriaceae:g_Collinsella:s_
646	UMGS313	UMGS962	0.746153846153846	0.156521739130435	UMGS313_UMGS962	0.03692	2095	2770	4		Positive	-0.616150623774734	3.21563241608148	g	Collinsella	d_Bacteria:p_Actinobacteriota:c_Coriobacteriia:o_Coriobacteriales:f_Coriobacteriaceae:g_Collinsella:s_Collinsella aerofaciens	d_Bacteria:p_Actinobacteriota:c_Coriobacteriia:o_Coriobacteriales:f_Coriobacteriaceae:g_Collinsella:s_
647	UMGS315	UMGS1545	0.658227848101266	0.168	UMGS315_UMGS1545	0.0371	2096	1844	4		Positive	-1.84210143275762	3.61430904002591	g	Collinsella	d_Bacteria:p_Actinobacteriota:c_Coriobacteriia:o_Coriobacteriales:f_Coriobacteriaceae:g_Collinsella:s_	d_Bacteria:p_Actinobacteriota:c_Coriobacteriia:o_Coriobacteriales:f_Coriobacteriaceae:g_Collinsella:s_
648	UMGS315	UMGS962	0.740506329113924	0.152173913043478	UMGS315_UMGS962	0.03785	2096	2770	4		Positive	-0.694893865104751	3.06461854337524	g	Collinsella	d_Bacteria:p_Actinobacteriota:c_Coriobacteriia:o_Coriobacteriales:f_Coriobacteriaceae:g_Collinsella:s_	d_Bacteria:p_Actinobacteriota:c_Coriobacteriia:o_Coriobacteriales:f_Coriobacteriaceae:g_Collinsella:s_
649	UMGS316	UMGS1186	0.71830985915493	0.15	UMGS316_UMGS1186	0.03945	2097	1533	4		Positive	-1.00437889689842	2.98911160702214	g	Collinsella	d_Bacteria:p_Actinobacteriota:c_Coriobacteriia:o_Coriobacteriales:f_Coriobacteriaceae:g_Collinsella:s_	d_Bacteria:p_Actinobacteriota:c_Coriobacteriia:o_Coriobacteriales:f_Coriobacteriaceae:g_Collinsella:s_
650	UMGS317	UMGS1186	0.685534591194969	0.1484375	UMGS317_UMGS1186	0.03431	2098	1533	4		Positive	-1.46136394296087	2.93484099651834	g	Collinsella	d_Bacteria:p_Actinobacteriota:c_Coriobacteriia:o_Coriobacteriales:f_Coriobacteriaceae:g_Collinsella:s_	d_Bacteria:p_Actinobacteriota:c_Coriobacteriia:o_Coriobacteriales:f_Coriobacteriaceae:g_Collinsella:s_
651	UMGS317	UMGS1545	0.679245283018868	0.142857142857143	UMGS317_UMGS1545	0.03531	2098	1844	4		Positive	-1.5490556680161	2.7410173875762	g	Collinsella	d_Bacteria:p_Actinobacteriota:c_Coriobacteriia:o_Coriobacteriales:f_Coriobacteriaceae:g_Collinsella:s_	d_Bacteria:p_Actinobacteriota:c_Coriobacteriia:o_Coriobacteriales:f_Coriobacteriaceae:g_Collinsella:s_
652	UMGS319	UMGS1186	0.685534591194969	0.155038759689922	UMGS319_UMGS1186	0.03725	2100	1533	4		Positive	-1.46136394296087	3.1641238083367	g	Collinsella	d_Bacteria:p_Actinobacteriota:c_Coriobacteriia:o_Coriobacteriales:f_Coriobacteriaceae:g_Collinsella:s_	d_Bacteria:p_Actinobacteriota:c_Coriobacteriia:o_Coriobacteriales:f_Coriobacteriaceae:g_Collinsella:s_
653	UMGS319	UMGS1545	0.679245283018868	0.15625	UMGS319_UMGS1545	0.03825	2100	1844	4		Positive	-1.5490556680161	3.20619404903734	g	Collinsella	d_Bacteria:p_Actinobacteriota:c_Coriobacteriia:o_Coriobacteriales:f_Coriobacteriaceae:g_Collinsella:s_	d_Bacteria:p_Actinobacteriota:c_Coriobacteriia:o_Coriobacteriales:f_Coriobacteriaceae:g_Collinsella:s_
654	UMGS321	UMGS1186	0.694444444444444	0.173553719008264	UMGS321_UMGS1186	0.03648	2101	1533	4		Positive	-1.33713399913265	3.80720742155874	g	Collinsella	d_Bacteria:p_Actinobacteriota:c_Coriobacteriia:o_Coriobacteriales:f_Coriobacteriaceae:g_Collinsella:s_	d_Bacteria:p_Actinobacteriota:c_Coriobacteriia:o_Coriobacteriales:f_Coriobacteriaceae:g_Collinsella:s_
655	UMGS321	UMGS1545	0.763888888888889	0.153846153846154	UMGS321_UMGS1545	0.03748	2101	1844	4		Positive	-0.368871201647844	3.12270080210842	g	Collinsella	d_Bacteria:p_Actinobacteriota:c_Coriobacteriia:o_Coriobacteriales:f_Coriobacteriaceae:g_Collinsella:s_	d_Bacteria:p_Actinobacteriota:c_Coriobacteriia:o_Coriobacteriales:f_Coriobacteriaceae:g_Collinsella:s_
656	UMGS321	UMGS962	0.743055555555556	0.144	UMGS321_UMGS962	0.03823	2101	2770	4		Positive	-0.659350040893277	2.78071246268755	g	Collinsella	d_Bacteria:p_Actinobacteriota:c_Coriobacteriia:o_Coriobacteriales:f_Coriobacteriaceae:g_Collinsella:s_	d_Bacteria:p_Actinobacteriota:c_Coriobacteriia:o_Coriobacteriales:f_Coriobacteriaceae:g_Collinsella:s_
657	UMGS320	UMGS1186	0.668711656441718	0.1484375	UMGS320_UMGS1186	0.03668	2102	1533	4		Positive	-1.69592585783252	2.93484099651834	g	Collinsella	d_Bacteria:p_Actinobacteriota:c_Coriobacteriia:o_Coriobacteriales:f_Coriobacteriaceae:g_Collinsella:s_	d_Bacteria:p_Actinobacteriota:c_Coriobacteriia:o_Coriobacteriales:f_Coriobacteriaceae:g_Collinsella:s_
658	UMGS320	UMGS1545	0.668711656441718	0.141732283464567	UMGS320_UMGS1545	0.03768	2102	1844	4		Positive	-1.69592585783252	2.70194743175794	g	Collinsella	d_Bacteria:p_Actinobacteriota:c_Coriobacteriia:o_Coriobacteriales:f_Coriobacteriaceae:g_Collinsella:s_	d_Bacteria:p_Actinobacteriota:c_Coriobacteriia:o_Coriobacteriales:f_Coriobacteriaceae:g_Collinsella:s_
659	UMGS327	UMGS1139	0.712418300653595	0.1484375	UMGS327_UMGS1139	0.03705	2106	1488	4		Positive	-1.08652480448951	2.93484099651834	g	Collinsella	d_Bacteria:p_Actinobacteriota:c_Coriobacteriia:o_Coriobacteriales:f_Coriobacteriaceae:g_Collinsella:s_	d_Bacteria:p_Actinobacteriota:c_Coriobacteriia:o_Coriobacteriales:f_Coriobacteriaceae:g_Collinsella:s_
660	UMGS327	UMGS1186	0.673202614379085	0.148760330578512	UMGS327_UMGS1186	0.03369	2106	1533	4		Positive	-1.63330850189269	2.94605393257283	g	Collinsella	d_Bacteria:p_Actinobacteriota:c_Coriobacteriia:o_Coriobacteriales:f_Coriobacteriaceae:g_Collinsella:s_	d_Bacteria:p_Actinobacteriota:c_Coriobacteriia:o_Coriobacteriales:f_Coriobacteriaceae:g_Collinsella:s_
661	UMGS327	UMGS1545	0.705882352941177	0.15625	UMGS327_UMGS1545	0.03469	2106	1844	4		Positive	-1.17765542072337	3.20619404903734	g	Collinsella	d_Bacteria:p_Actinobacteriota:c_Coriobacteriia:o_Coriobacteriales:f_Coriobacteriaceae:g_Collinsella:s_	d_Bacteria:p_Actinobacteriota:c_Coriobacteriia:o_Coriobacteriales:f_Coriobacteriaceae:g_Collinsella:s_
662	UMGS327	UMGS1565	0.751633986928105	0.141791044776119	UMGS327_UMGS1565	0.03083	2106	1851	4		Positive	-0.539741107086332	2.70398839959918	g	Collinsella	d_Bacteria:p_Actinobacteriota:c_Coriobacteriia:o_Coriobacteriales:f_Coriobacteriaceae:g_Collinsella:s_	d_Bacteria:p_Actinobacteriota:c_Coriobacteriia:o_Coriobacteriales:f_Coriobacteriaceae:g_Collinsella:s_
663	UMGS327	UMGS962	0.705882352941177	0.15625	UMGS327_UMGS962	0.03544	2106	2770	4		Positive	-1.17765542072337	3.20619404903734	g	Collinsella	d_Bacteria:p_Actinobacteriota:c_Coriobacteriia:o_Coriobacteriales:f_Coriobacteriaceae:g_Collinsella:s_	d_Bacteria:p_Actinobacteriota:c_Coriobacteriia:o_Coriobacteriales:f_Coriobacteriaceae:g_Collinsella:s_
664	UMGS326	UMGS1139	0.668789808917197	0.166666666666667	UMGS326_UMGS1139	0.03874	2109	1488	4		Positive	-1.69483617909518	3.56799811906268	g	Collinsella	d_Bacteria:p_Actinobacteriota:c_Coriobacteriia:o_Coriobacteriales:f_Coriobacteriaceae:g_Collinsella:s_Collinsella aerofaciens	d_Bacteria:p_Actinobacteriota:c_Coriobacteriia:o_Coriobacteriales:f_Coriobacteriaceae:g_Collinsella:s_
665	UMGS326	UMGS1186	0.732484076433121	0.141791044776119	UMGS326_UMGS1186	0.03538	2109	1533	4		Positive	-0.806748008153708	2.70398839959918	g	Collinsella	d_Bacteria:p_Actinobacteriota:c_Coriobacteriia:o_Coriobacteriales:f_Coriobacteriaceae:g_Collinsella:s_Collinsella aerofaciens	d_Bacteria:p_Actinobacteriota:c_Coriobacteriia:o_Coriobacteriales:f_Coriobacteriaceae:g_Collinsella:s_
666	UMGS326	UMGS1545	0.668789808917197	0.173228346456693	UMGS326_UMGS1545	0.03638	2109	1844	4		Positive	-1.69483617909518	3.79590619466918	g	Collinsella	d_Bacteria:p_Actinobacteriota:c_Coriobacteriia:o_Coriobacteriales:f_Coriobacteriaceae:g_Collinsella:s_Collinsella aerofaciens	d_Bacteria:p_Actinobacteriota:c_Coriobacteriia:o_Coriobacteriales:f_Coriobacteriaceae:g_Collinsella:s_
667	UMGS326	UMGS962	0.75796178343949	0.15	UMGS326_UMGS962	0.03713	2109	2770	4		Positive	-0.451512739777125	2.98911160702214	g	Collinsella	d_Bacteria:p_Actinobacteriota:c_Coriobacteriia:o_Coriobacteriales:f_Coriobacteriaceae:g_Collinsella:s_Collinsella aerofaciens	d_Bacteria:p_Actinobacteriota:c_Coriobacteriia:o_Coriobacteriales:f_Coriobacteriaceae:g_Collinsella:s_
668	UMGS375	UMGS1545	0.666666666666667	0.147540983606557	UMGS375_UMGS1545	0.03985	2151	1844	4		Positive	-1.72443911812655	2.9037021216391	g	Collinsella	d_Bacteria:p_Actinobacteriota:c_Coriobacteriia:o_Coriobacteriales:f_Coriobacteriaceae:g_Collinsella:s_	d_Bacteria:p_Actinobacteriota:c_Coriobacteriia:o_Coriobacteriales:f_Coriobacteriaceae:g_Collinsella:s_
669	UMGS376	UMGS684	0.741007194244604	0.141666666666667	UMGS376_UMGS684	0.03351	2156	2471	4		Positive	-0.687910310459385	2.69966835100188	g	Collinsella	d_Bacteria:p_Actinobacteriota:c_Coriobacteriia:o_Coriobacteriales:f_Coriobacteriaceae:g_Collinsella:s_	d_Bacteria:p_Actinobacteriota:c_Coriobacteriia:o_Coriobacteriales:f_Coriobacteriaceae:g_Collinsella:s_
670	UMGS377	UMGS1186	0.7	0.149532710280374	UMGS377_UMGS1186	0.03506	2157	1533	4		Positive	-1.25967297533386	2.97288114406774	g	Collinsella	d_Bacteria:p_Actinobacteriota:c_Coriobacteriia:o_Coriobacteriales:f_Coriobacteriaceae:g_Collinsella:s_	d_Bacteria:p_Actinobacteriota:c_Coriobacteriia:o_Coriobacteriales:f_Coriobacteriaceae:g_Collinsella:s_
671	UMGS378	UMGS1186	0.705426356589147	0.149532710280374	UMGS378_UMGS1186	0.03896	2158	1533	4		Positive	-1.18401337069319	2.97288114406774	g	Collinsella	d_Bacteria:p_Actinobacteriota:c_Coriobacteriia:o_Coriobacteriales:f_Coriobacteriaceae:g_Collinsella:s_	d_Bacteria:p_Actinobacteriota:c_Coriobacteriia:o_Coriobacteriales:f_Coriobacteriaceae:g_Collinsella:s_
672	UMGS381	UMGS1154	0.755395683453237	0.146341463414634	UMGS381_UMGS1154	0.03312	2161	1501	4		Positive	-0.487291831556062	2.86203895803763	g	Collinsella	d_Bacteria:p_Actinobacteriota:c_Coriobacteriia:o_Coriobacteriales:f_Coriobacteriaceae:g_Collinsella:s_	d_Bacteria:p_Actinobacteriota:c_Coriobacteriia:o_Coriobacteriales:f_Coriobacteriaceae:g_Collinsella:s_Collinsella aerofaciens
673	UMGS382	UMGS1186	0.712230215827338	0.146551724137931	UMGS382_UMGS1186	0.03789	2163	1533	4		Positive	-1.08914726826603	2.86934198384134	g	Collinsella	d_Bacteria:p_Actinobacteriota:c_Coriobacteriia:o_Coriobacteriales:f_Coriobacteriaceae:g_Collinsella:s_	d_Bacteria:p_Actinobacteriota:c_Coriobacteriia:o_Coriobacteriales:f_Coriobacteriaceae:g_Collinsella:s_
674	UMGS385	UMGS1139	0.668918918918919	0.146551724137931	UMGS385_UMGS1139	0.03891	2164	1488	4		Positive	-1.69303600037029	2.86934198384134	g	Collinsella	d_Bacteria:p_Actinobacteriota:c_Coriobacteriia:o_Coriobacteriales:f_Coriobacteriaceae:g_Collinsella:s_Collinsella aerofaciens	d_Bacteria:p_Actinobacteriota:c_Coriobacteriia:o_Coriobacteriales:f_Coriobacteriaceae:g_Collinsella:s_
675	UMGS385	UMGS1186	0.716216216216216	0.152	UMGS385_UMGS1186	0.03555	2164	1533	4		Positive	-1.03357052748876	3.058577988467	g	Collinsella	d_Bacteria:p_Actinobacteriota:c_Coriobacteriia:o_Coriobacteriales:f_Coriobacteriaceae:g_Collinsella:s_Collinsella aerofaciens	d_Bacteria:p_Actinobacteriota:c_Coriobacteriia:o_Coriobacteriales:f_Coriobacteriaceae:g_Collinsella:s_
676	UMGS385	UMGS1545	0.702702702702703	0.154471544715447	UMGS385_UMGS1545	0.03655	2164	1844	4		Positive	-1.22198923402634	3.14442262244764	g	Collinsella	d_Bacteria:p_Actinobacteriota:c_Coriobacteriia:o_Coriobacteriales:f_Coriobacteriaceae:g_Collinsella:s_Collinsella aerofaciens	d_Bacteria:p_Actinobacteriota:c_Coriobacteriia:o_Coriobacteriales:f_Coriobacteriaceae:g_Collinsella:s_
677	UMGS383	UMGS1139	0.727891156462585	0.144	UMGS383_UMGS1139	0.03955	2165	1488	4		Positive	-0.870787019119556	2.78071246268755	g	Collinsella	d_Bacteria:p_Actinobacteriota:c_Coriobacteriia:o_Coriobacteriales:f_Coriobacteriaceae:g_Collinsella:s_	d_Bacteria:p_Actinobacteriota:c_Coriobacteriia:o_Coriobacteriales:f_Coriobacteriaceae:g_Collinsella:s_
678	UMGS383	UMGS1186	0.693877551020408	0.142857142857143	UMGS383_UMGS1186	0.03619	2165	1533	4		Positive	-1.34503818523456	2.7410173875762	g	Collinsella	d_Bacteria:p_Actinobacteriota:c_Coriobacteriia:o_Coriobacteriales:f_Coriobacteriaceae:g_Collinsella:s_	d_Bacteria:p_Actinobacteriota:c_Coriobacteriia:o_Coriobacteriales:f_Coriobacteriaceae:g_Collinsella:s_
679	UMGS386	UMGS1186	0.7	0.145038167938931	UMGS386_UMGS1186	0.03659	2168	1533	4		Positive	-1.25967297533386	2.81677134771235	g	Collinsella	d_Bacteria:p_Actinobacteriota:c_Coriobacteriia:o_Coriobacteriales:f_Coriobacteriaceae:g_Collinsella:s_	d_Bacteria:p_Actinobacteriota:c_Coriobacteriia:o_Coriobacteriales:f_Coriobacteriaceae:g_Collinsella:s_
680	UMGS390	UMGS1139	0.660377358490566	0.146341463414634	UMGS390_UMGS1139	0.03909	2171	1488	4		Positive	-1.81213084318179	2.86203895803763	g	Collinsella	d_Bacteria:p_Actinobacteriota:c_Coriobacteriia:o_Coriobacteriales:f_Coriobacteriaceae:g_Collinsella:s_	d_Bacteria:p_Actinobacteriota:c_Coriobacteriia:o_Coriobacteriales:f_Coriobacteriaceae:g_Collinsella:s_
681	UMGS390	UMGS1186	0.69811320754717	0.146153846153846	UMGS390_UMGS1186	0.03573	2171	1533	4		Positive	-1.28598049285042	2.85552241193586	g	Collinsella	d_Bacteria:p_Actinobacteriota:c_Coriobacteriia:o_Coriobacteriales:f_Coriobacteriaceae:g_Collinsella:s_	d_Bacteria:p_Actinobacteriota:c_Coriobacteriia:o_Coriobacteriales:f_Coriobacteriaceae:g_Collinsella:s_
682	UMGS390	UMGS1545	0.654088050314465	0.147540983606557	UMGS390_UMGS1545	0.03673	2171	1844	4		Positive	-1.89982256823702	2.9037021216391	g	Collinsella	d_Bacteria:p_Actinobacteriota:c_Coriobacteriia:o_Coriobacteriales:f_Coriobacteriaceae:g_Collinsella:s_	d_Bacteria:p_Actinobacteriota:c_Coriobacteriia:o_Coriobacteriales:f_Coriobacteriaceae:g_Collinsella:s_
683	UMGS394	UMGS1186	0.678321678321678	0.149122807017544	UMGS394_UMGS1186	0.0346	2176	1533	4		Positive	-1.56193347379345	2.95864389586211	g	Collinsella	d_Bacteria:p_Actinobacteriota:c_Coriobacteriia:o_Coriobacteriales:f_Coriobacteriaceae:g_Collinsella:s_	d_Bacteria:p_Actinobacteriota:c_Coriobacteriia:o_Coriobacteriales:f_Coriobacteriaceae:g_Collinsella:s_
684	UMGS396	UMGS1186	0.699300699300699	0.145299145299145	UMGS396_UMGS1186	0.03746	2177	1533	4		Positive	-1.26942331399385	2.8258359241389	g	Collinsella	d_Bacteria:p_Actinobacteriota:c_Coriobacteriia:o_Coriobacteriales:f_Coriobacteriaceae:g_Collinsella:s_	d_Bacteria:p_Actinobacteriota:c_Coriobacteriia:o_Coriobacteriales:f_Coriobacteriaceae:g_Collinsella:s_
685	UMGS396	UMGS1545	0.741258741258741	0.145161290322581	UMGS396_UMGS1545	0.03846	2177	1844	4		Positive	-0.684402994394641	2.82104778094587	g	Collinsella	d_Bacteria:p_Actinobacteriota:c_Coriobacteriia:o_Coriobacteriales:f_Coriobacteriaceae:g_Collinsella:s_	d_Bacteria:p_Actinobacteriota:c_Coriobacteriia:o_Coriobacteriales:f_Coriobacteriaceae:g_Collinsella:s_
686	UMGS396	UMGS962	0.72027972027972	0.155737704918033	UMGS396_UMGS962	0.03921	2177	2770	4		Positive	-0.976913154194245	3.18840040624921	g	Collinsella	d_Bacteria:p_Actinobacteriota:c_Coriobacteriia:o_Coriobacteriales:f_Coriobacteriaceae:g_Collinsella:s_	d_Bacteria:p_Actinobacteriota:c_Coriobacteriia:o_Coriobacteriales:f_Coriobacteriaceae:g_Collinsella:s_
687	UMGS398	UMGS1186	0.699300699300699	0.145299145299145	UMGS398_UMGS1186	0.03845	2178	1533	4		Positive	-1.26942331399385	2.8258359241389	g	Collinsella	d_Bacteria:p_Actinobacteriota:c_Coriobacteriia:o_Coriobacteriales:f_Coriobacteriaceae:g_Collinsella:s_Collinsella aerofaciens	d_Bacteria:p_Actinobacteriota:c_Coriobacteriia:o_Coriobacteriales:f_Coriobacteriaceae:g_Collinsella:s_
688	UMGS397	UMGS1186	0.692307692307692	0.146551724137931	UMGS397_UMGS1186	0.03497	2179	1533	4		Positive	-1.36692670059372	2.86934198384134	g	Collinsella	d_Bacteria:p_Actinobacteriota:c_Coriobacteriia:o_Coriobacteriales:f_Coriobacteriaceae:g_Collinsella:s_	d_Bacteria:p_Actinobacteriota:c_Coriobacteriia:o_Coriobacteriales:f_Coriobacteriaceae:g_Collinsella:s_
689	UMGS399	UMGS1139	0.682926829268293	0.145038167938931	UMGS399_UMGS1139	0.03748	2181	1488	4		Positive	-1.49772392652036	2.81677134771235	g	Collinsella	d_Bacteria:p_Actinobacteriota:c_Coriobacteriia:o_Coriobacteriales:f_Coriobacteriaceae:g_Collinsella:s_Collinsella aerofaciens	d_Bacteria:p_Actinobacteriota:c_Coriobacteriia:o_Coriobacteriales:f_Coriobacteriaceae:g_Collinsella:s_
690	UMGS399	UMGS1186	0.682926829268293	0.145038167938931	UMGS399_UMGS1186	0.0363	2181	1533	4		Positive	-1.49772392652036	2.81677134771235	g	Collinsella	d_Bacteria:p_Actinobacteriota:c_Coriobacteriia:o_Coriobacteriales:f_Coriobacteriaceae:g_Collinsella:s_Collinsella aerofaciens	d_Bacteria:p_Actinobacteriota:c_Coriobacteriia:o_Coriobacteriales:f_Coriobacteriaceae:g_Collinsella:s_
691	UMGS399	UMGS1545	0.658536585365854	0.162790697674419	UMGS399_UMGS1545	0.0373	2181	1844	4		Positive	-1.83779671392965	3.4333733488207	g	Collinsella	d_Bacteria:p_Actinobacteriota:c_Coriobacteriia:o_Coriobacteriales:f_Coriobacteriaceae:g_Collinsella:s_Collinsella aerofaciens	d_Bacteria:p_Actinobacteriota:c_Coriobacteriia:o_Coriobacteriales:f_Coriobacteriaceae:g_Collinsella:s_
692	UMGS399	UMGS962	0.731707317073171	0.154929577464789	UMGS399_UMGS962	0.03915	2181	2770	4		Positive	-0.81757835170177	3.16033156128766	g	Collinsella	d_Bacteria:p_Actinobacteriota:c_Coriobacteriia:o_Coriobacteriales:f_Coriobacteriaceae:g_Collinsella:s_Collinsella aerofaciens	d_Bacteria:p_Actinobacteriota:c_Coriobacteriia:o_Coriobacteriales:f_Coriobacteriaceae:g_Collinsella:s_
693	UMGS414	UMGS1186	0.686274509803922	0.153225806451613	UMGS414_UMGS1186	0.03754	2196	1533	4		Positive	-1.45104726942496	3.10115415773966	g	Collinsella	d_Bacteria:p_Actinobacteriota:c_Coriobacteriia:o_Coriobacteriales:f_Coriobacteriaceae:g_Collinsella:s_	d_Bacteria:p_Actinobacteriota:c_Coriobacteriia:o_Coriobacteriales:f_Coriobacteriaceae:g_Collinsella:s_
694	UMGS414	UMGS1270	0.673202614379085	0.141666666666667	UMGS414_UMGS1270	0.03592	2196	1624	4		Positive	-1.63330850189269	2.69966835100188	g	Collinsella	d_Bacteria:p_Actinobacteriota:c_Coriobacteriia:o_Coriobacteriales:f_Coriobacteriaceae:g_Collinsella:s_	d_Bacteria:p_Actinobacteriota:c_Coriobacteriia:o_Coriobacteriales:f_Coriobacteriaceae:g_Collinsella:s_Collinsella aerofaciens
695	UMGS414	UMGS1545	0.647058823529412	0.161016949152542	UMGS414_UMGS1545	0.03854	2196	1844	4		Positive	-1.99783096682814	3.37176540311671	g	Collinsella	d_Bacteria:p_Actinobacteriota:c_Coriobacteriia:o_Coriobacteriales:f_Coriobacteriaceae:g_Collinsella:s_	d_Bacteria:p_Actinobacteriota:c_Coriobacteriia:o_Coriobacteriales:f_Coriobacteriaceae:g_Collinsella:s_
696	UMGS425	UMGS1186	0.701492537313433	0.168141592920354	UMGS425_UMGS1186	0.03733	2208	1533	4		Positive	-1.2388625510297	3.61922701393351	g	Collinsella	d_Bacteria:p_Actinobacteriota:c_Coriobacteriia:o_Coriobacteriales:f_Coriobacteriaceae:g_Collinsella:s_	d_Bacteria:p_Actinobacteriota:c_Coriobacteriia:o_Coriobacteriales:f_Coriobacteriaceae:g_Collinsella:s_
697	UMGS425	UMGS1545	0.76865671641791	0.155737704918033	UMGS425_UMGS1545	0.03833	2208	1844	4		Positive	-0.302393457342924	3.18840040624921	g	Collinsella	d_Bacteria:p_Actinobacteriota:c_Coriobacteriia:o_Coriobacteriales:f_Coriobacteriaceae:g_Collinsella:s_	d_Bacteria:p_Actinobacteriota:c_Coriobacteriia:o_Coriobacteriales:f_Coriobacteriaceae:g_Collinsella:s_
698	UMGS429	UMGS1186	0.692307692307692	0.149606299212598	UMGS429_UMGS1186	0.03456	2212	1533	4		Positive	-1.36692670059372	2.97543712248573	g	Collinsella	d_Bacteria:p_Actinobacteriota:c_Coriobacteriia:o_Coriobacteriales:f_Coriobacteriaceae:g_Collinsella:s_	d_Bacteria:p_Actinobacteriota:c_Coriobacteriia:o_Coriobacteriales:f_Coriobacteriaceae:g_Collinsella:s_
699	UMGS429	UMGS1545	0.673076923076923	0.153225806451613	UMGS429_UMGS1545	0.03556	2212	1844	4		Positive	-1.63506101374335	3.10115415773966	g	Collinsella	d_Bacteria:p_Actinobacteriota:c_Coriobacteriia:o_Coriobacteriales:f_Coriobacteriaceae:g_Collinsella:s_	d_Bacteria:p_Actinobacteriota:c_Coriobacteriia:o_Coriobacteriales:f_Coriobacteriaceae:g_Collinsella:s_
700	UMGS442	UMGS1166	0.621951219512195	0.142857142857143	UMGS442_UMGS1166	0.03625	2226	1515	4		Positive	-2.3479058950436	2.7410173875762	g	Collinsella	d_Bacteria:p_Actinobacteriota:c_Coriobacteriia:o_Coriobacteriales:f_Coriobacteriaceae:g_Collinsella:s_	d_Bacteria:p_Actinobacteriota:c_Coriobacteriia:o_Coriobacteriales:f_Coriobacteriaceae:g_Collinsella:s_
701	UMGS442	UMGS1186	0.695121951219512	0.142857142857143	UMGS442_UMGS1186	0.03662	2226	1533	4		Positive	-1.32768753281572	2.7410173875762	g	Collinsella	d_Bacteria:p_Actinobacteriota:c_Coriobacteriia:o_Coriobacteriales:f_Coriobacteriaceae:g_Collinsella:s_	d_Bacteria:p_Actinobacteriota:c_Coriobacteriia:o_Coriobacteriales:f_Coriobacteriaceae:g_Collinsella:s_
702	UMGS442	UMGS1545	0.670731707317073	0.16030534351145	UMGS442_UMGS1545	0.03762	2226	1844	4		Positive	-1.66776032022501	3.34704906866551	g	Collinsella	d_Bacteria:p_Actinobacteriota:c_Coriobacteriia:o_Coriobacteriales:f_Coriobacteriaceae:g_Collinsella:s_	d_Bacteria:p_Actinobacteriota:c_Coriobacteriia:o_Coriobacteriales:f_Coriobacteriaceae:g_Collinsella:s_
703	UMGS447	UMGS1154	0.75	0.142857142857143	UMGS447_UMGS1154	0.0311	2227	1501	4		Positive	-0.562523761144804	2.7410173875762	g	Collinsella	d_Bacteria:p_Actinobacteriota:c_Coriobacteriia:o_Coriobacteriales:f_Coriobacteriaceae:g_Collinsella:s_	d_Bacteria:p_Actinobacteriota:c_Coriobacteriia:o_Coriobacteriales:f_Coriobacteriaceae:g_Collinsella:s_Collinsella aerofaciens
704	UMGS447	UMGS1186	0.694444444444444	0.180327868852459	UMGS447_UMGS1186	0.03742	2227	1533	4		Positive	-1.33713399913265	4.04249526007949	g	Collinsella	d_Bacteria:p_Actinobacteriota:c_Coriobacteriia:o_Coriobacteriales:f_Coriobacteriaceae:g_Collinsella:s_	d_Bacteria:p_Actinobacteriota:c_Coriobacteriia:o_Coriobacteriales:f_Coriobacteriaceae:g_Collinsella:s_
705	UMGS447	UMGS1417	0.736111111111111	0.145161290322581	UMGS447_UMGS1417	0.03923	2227	1751	4		Positive	-0.756176320641764	2.82104778094587	g	Collinsella	d_Bacteria:p_Actinobacteriota:c_Coriobacteriia:o_Coriobacteriales:f_Coriobacteriaceae:g_Collinsella:s_	d_Bacteria:p_Actinobacteriota:c_Coriobacteriia:o_Coriobacteriales:f_Coriobacteriaceae:g_Collinsella:s_
706	UMGS447	UMGS1545	0.784722222222222	0.150375939849624	UMGS447_UMGS1545	0.03842	2227	1844	4		Positive	-0.0783923624024092	3.00216919751929	g	Collinsella	d_Bacteria:p_Actinobacteriota:c_Coriobacteriia:o_Coriobacteriales:f_Coriobacteriaceae:g_Collinsella:s_	d_Bacteria:p_Actinobacteriota:c_Coriobacteriia:o_Coriobacteriales:f_Coriobacteriaceae:g_Collinsella:s_
707	UMGS448	UMGS1186	0.673611111111111	0.163793103448276	UMGS448_UMGS1186	0.03822	2228	1533	4		Positive	-1.62761283837808	3.46819009974534	g	Collinsella	d_Bacteria:p_Actinobacteriota:c_Coriobacteriia:o_Coriobacteriales:f_Coriobacteriaceae:g_Collinsella:s_	d_Bacteria:p_Actinobacteriota:c_Coriobacteriia:o_Coriobacteriales:f_Coriobacteriaceae:g_Collinsella:s_
708	UMGS448	UMGS1545	0.756944444444444	0.141732283464567	UMGS448_UMGS1545	0.03922	2228	1844	4		Positive	-0.465697481396331	2.70194743175794	g	Collinsella	d_Bacteria:p_Actinobacteriota:c_Coriobacteriia:o_Coriobacteriales:f_Coriobacteriaceae:g_Collinsella:s_	d_Bacteria:p_Actinobacteriota:c_Coriobacteriia:o_Coriobacteriales:f_Coriobacteriaceae:g_Collinsella:s_
709	UMGS445	UMGS962	0.748031496062992	0.144144144144144	UMGS445_UMGS962	0.03684	2230	2770	4		Positive	-0.589970580601067	2.78571904873762	g	Collinsella	d_Bacteria:p_Actinobacteriota:c_Coriobacteriia:o_Coriobacteriales:f_Coriobacteriaceae:g_Collinsella:s_	d_Bacteria:p_Actinobacteriota:c_Coriobacteriia:o_Coriobacteriales:f_Coriobacteriaceae:g_Collinsella:s_
710	UMGS466	UMGS1186	0.685897435897436	0.144	UMGS466_UMGS1186	0.03897	2250	1533	4		Positive	-1.45630480497692	2.78071246268755	g	Collinsella	d_Bacteria:p_Actinobacteriota:c_Coriobacteriia:o_Coriobacteriales:f_Coriobacteriaceae:g_Collinsella:s_	d_Bacteria:p_Actinobacteriota:c_Coriobacteriia:o_Coriobacteriales:f_Coriobacteriaceae:g_Collinsella:s_
711	UMGS466	UMGS1545	0.66025641025641	0.148760330578512	UMGS466_UMGS1545	0.03997	2250	1844	4		Positive	-1.81381722250977	2.94605393257283	g	Collinsella	d_Bacteria:p_Actinobacteriota:c_Coriobacteriia:o_Coriobacteriales:f_Coriobacteriaceae:g_Collinsella:s_	d_Bacteria:p_Actinobacteriota:c_Coriobacteriia:o_Coriobacteriales:f_Coriobacteriaceae:g_Collinsella:s_
712	UMGS481	UMGS962	0.727272727272727	0.150442477876106	UMGS481_UMGS962	0.03939	2270	2770	4		Positive	-0.879409767594377	3.00448027548338	g	Collinsella	d_Bacteria:p_Actinobacteriota:c_Coriobacteriia:o_Coriobacteriales:f_Coriobacteriaceae:g_Collinsella:s_	d_Bacteria:p_Actinobacteriota:c_Coriobacteriia:o_Coriobacteriales:f_Coriobacteriaceae:g_Collinsella:s_
713	UMGS510	UMGS1186	0.7421875	0.15929203539823	UMGS510_UMGS1186	0.0332	2299	1533	4		Positive	-0.671453325861843	3.31185364470845	g	Collinsella	d_Bacteria:p_Actinobacteriota:c_Coriobacteriia:o_Coriobacteriales:f_Coriobacteriaceae:g_Collinsella:s_Collinsella aerofaciens	d_Bacteria:p_Actinobacteriota:c_Coriobacteriia:o_Coriobacteriales:f_Coriobacteriaceae:g_Collinsella:s_
714	UMGS510	UMGS962	0.7890625	0.151260504201681	UMGS510_UMGS962	0.03495	2299	2770	4		Positive	-0.0178759375596062	3.03289293986555	g	Collinsella	d_Bacteria:p_Actinobacteriota:c_Coriobacteriia:o_Coriobacteriales:f_Coriobacteriaceae:g_Collinsella:s_Collinsella aerofaciens	d_Bacteria:p_Actinobacteriota:c_Coriobacteriia:o_Coriobacteriales:f_Coriobacteriaceae:g_Collinsella:s_
715	UMGS512	UMGS1186	0.686274509803922	0.173228346456693	UMGS512_UMGS1186	0.03695	2300	1533	4		Positive	-1.45104726942496	3.79590619466918	g	Collinsella	d_Bacteria:p_Actinobacteriota:c_Coriobacteriia:o_Coriobacteriales:f_Coriobacteriaceae:g_Collinsella:s_	d_Bacteria:p_Actinobacteriota:c_Coriobacteriia:o_Coriobacteriales:f_Coriobacteriaceae:g_Collinsella:s_
716	UMGS512	UMGS1545	0.686274509803922	0.173228346456693	UMGS512_UMGS1545	0.03795	2300	1844	4		Positive	-1.45104726942496	3.79590619466918	g	Collinsella	d_Bacteria:p_Actinobacteriota:c_Coriobacteriia:o_Coriobacteriales:f_Coriobacteriaceae:g_Collinsella:s_	d_Bacteria:p_Actinobacteriota:c_Coriobacteriia:o_Coriobacteriales:f_Coriobacteriaceae:g_Collinsella:s_
717	UMGS513	UMGS1139	0.656976744186046	0.143939393939394	UMGS513_UMGS1139	0.03491	2302	1488	4		Positive	-1.85954555498491	2.77860742082558	g	Collinsella	d_Bacteria:p_Actinobacteriota:c_Coriobacteriia:o_Coriobacteriales:f_Coriobacteriaceae:g_Collinsella:s_Collinsella aerofaciens	d_Bacteria:p_Actinobacteriota:c_Coriobacteriia:o_Coriobacteriales:f_Coriobacteriaceae:g_Collinsella:s_
718	UMGS513	UMGS1545	0.645348837209302	0.159090909090909	UMGS513_UMGS1545	0.03585	2302	1844	4		Positive	-2.02167327921492	3.30486788631697	g	Collinsella	d_Bacteria:p_Actinobacteriota:c_Coriobacteriia:o_Coriobacteriales:f_Coriobacteriaceae:g_Collinsella:s_Collinsella aerofaciens	d_Bacteria:p_Actinobacteriota:c_Coriobacteriia:o_Coriobacteriales:f_Coriobacteriaceae:g_Collinsella:s_
719	UMGS513	UMGS962	0.697674418604651	0.148936170212766	UMGS513_UMGS962	0.0377	2302	2770	4		Positive	-1.29209852017986	2.95216140412594	g	Collinsella	d_Bacteria:p_Actinobacteriota:c_Coriobacteriia:o_Coriobacteriales:f_Coriobacteriaceae:g_Collinsella:s_Collinsella aerofaciens	d_Bacteria:p_Actinobacteriota:c_Coriobacteriia:o_Coriobacteriales:f_Coriobacteriaceae:g_Collinsella:s_
720	UMGS545	UMGS1186	0.694444444444444	0.159663865546218	UMGS545_UMGS1186	0.03895	2336	1533	4		Positive	-1.33713399913265	3.32476849215487	g	Collinsella	d_Bacteria:p_Actinobacteriota:c_Coriobacteriia:o_Coriobacteriales:f_Coriobacteriaceae:g_Collinsella:s_	d_Bacteria:p_Actinobacteriota:c_Coriobacteriia:o_Coriobacteriales:f_Coriobacteriaceae:g_Collinsella:s_
721	UMGS545	UMGS684	0.770833333333333	0.146153846153846	UMGS545_UMGS684	0.03074	2336	2471	4		Positive	-0.272044921899369	2.85552241193586	g	Collinsella	d_Bacteria:p_Actinobacteriota:c_Coriobacteriia:o_Coriobacteriales:f_Coriobacteriaceae:g_Collinsella:s_	d_Bacteria:p_Actinobacteriota:c_Coriobacteriia:o_Coriobacteriales:f_Coriobacteriaceae:g_Collinsella:s_
722	UMGS582	UMGS1186	0.705035971223022	0.155172413793103	UMGS582_UMGS1186	0.03815	2367	1533	4		Positive	-1.18945650771769	3.16876604179332	g	Collinsella	d_Bacteria:p_Actinobacteriota:c_Coriobacteriia:o_Coriobacteriales:f_Coriobacteriaceae:g_Collinsella:s_	d_Bacteria:p_Actinobacteriota:c_Coriobacteriia:o_Coriobacteriales:f_Coriobacteriaceae:g_Collinsella:s_
723	UMGS582	UMGS1545	0.76978417266187	0.15748031496063	UMGS582_UMGS1545	0.03915	2367	1844	4		Positive	-0.286673352652739	3.24892681321356	g	Collinsella	d_Bacteria:p_Actinobacteriota:c_Coriobacteriia:o_Coriobacteriales:f_Coriobacteriaceae:g_Collinsella:s_	d_Bacteria:p_Actinobacteriota:c_Coriobacteriia:o_Coriobacteriales:f_Coriobacteriaceae:g_Collinsella:s_
724	UMGS587	UMGS1139	0.644171779141104	0.146341463414634	UMGS587_UMGS1139	0.03923	2369	1488	4		Positive	-2.0380849813609	2.86203895803763	g	Collinsella	d_Bacteria:p_Actinobacteriota:c_Coriobacteriia:o_Coriobacteriales:f_Coriobacteriaceae:g_Collinsella:s_	d_Bacteria:p_Actinobacteriota:c_Coriobacteriia:o_Coriobacteriales:f_Coriobacteriaceae:g_Collinsella:s_
725	UMGS587	UMGS1186	0.705521472392638	0.154411764705882	UMGS587_UMGS1186	0.03367	2369	1533	4		Positive	-1.18268717253997	3.14234627197403	g	Collinsella	d_Bacteria:p_Actinobacteriota:c_Coriobacteriia:o_Coriobacteriales:f_Coriobacteriaceae:g_Collinsella:s_	d_Bacteria:p_Actinobacteriota:c_Coriobacteriia:o_Coriobacteriales:f_Coriobacteriaceae:g_Collinsella:s_
726	UMGS587	UMGS1545	0.680981595092024	0.171641791044776	UMGS587_UMGS1545	0.03467	2369	1844	4		Positive	-1.52484629606835	3.74080006295536	g	Collinsella	d_Bacteria:p_Actinobacteriota:c_Coriobacteriia:o_Coriobacteriales:f_Coriobacteriaceae:g_Collinsella:s_	d_Bacteria:p_Actinobacteriota:c_Coriobacteriia:o_Coriobacteriales:f_Coriobacteriaceae:g_Collinsella:s_
727	UMGS587	UMGS962	0.773006134969325	0.148648648648649	UMGS587_UMGS962	0.03872	2369	2770	4		Positive	-0.241749582836959	2.94217486280265	g	Collinsella	d_Bacteria:p_Actinobacteriota:c_Coriobacteriia:o_Coriobacteriales:f_Coriobacteriaceae:g_Collinsella:s_	d_Bacteria:p_Actinobacteriota:c_Coriobacteriia:o_Coriobacteriales:f_Coriobacteriaceae:g_Collinsella:s_
728	UMGS585	UMGS1186	0.716312056737589	0.144067796610169	UMGS585_UMGS1186	0.0354	2370	1533	4		Positive	-1.03223422460551	2.78306725527888	g	Collinsella	d_Bacteria:p_Actinobacteriota:c_Coriobacteriia:o_Coriobacteriales:f_Coriobacteriaceae:g_Collinsella:s_	d_Bacteria:p_Actinobacteriota:c_Coriobacteriia:o_Coriobacteriales:f_Coriobacteriaceae:g_Collinsella:s_
729	UMGS585	UMGS1545	0.765957446808511	0.149606299212598	UMGS585_UMGS1545	0.0364	2370	1844	4		Positive	-0.340029331084463	2.97543712248573	g	Collinsella	d_Bacteria:p_Actinobacteriota:c_Coriobacteriia:o_Coriobacteriales:f_Coriobacteriaceae:g_Collinsella:s_	d_Bacteria:p_Actinobacteriota:c_Coriobacteriia:o_Coriobacteriales:f_Coriobacteriaceae:g_Collinsella:s_
730	UMGS585	UMGS962	0.723404255319149	0.15702479338843	UMGS585_UMGS962	0.03715	2370	2770	4		Positive	-0.933347811245363	3.23310509556815	g	Collinsella	d_Bacteria:p_Actinobacteriota:c_Coriobacteriia:o_Coriobacteriales:f_Coriobacteriaceae:g_Collinsella:s_	d_Bacteria:p_Actinobacteriota:c_Coriobacteriia:o_Coriobacteriales:f_Coriobacteriaceae:g_Collinsella:s_
731	UMGS588	UMGS1545	0.741258741258741	0.145161290322581	UMGS588_UMGS1545	0.03801	2372	1844	4		Positive	-0.684402994394641	2.82104778094587	g	Collinsella	d_Bacteria:p_Actinobacteriota:c_Coriobacteriia:o_Coriobacteriales:f_Coriobacteriaceae:g_Collinsella:s_	d_Bacteria:p_Actinobacteriota:c_Coriobacteriia:o_Coriobacteriales:f_Coriobacteriaceae:g_Collinsella:s_
732	UMGS595	UMGS684	0.764331210191083	0.142857142857143	UMGS595_UMGS684	0.034	2380	2471	4		Positive	-0.362703922682971	2.7410173875762	g	Collinsella	d_Bacteria:p_Actinobacteriota:c_Coriobacteriia:o_Coriobacteriales:f_Coriobacteriaceae:g_Collinsella:s_	d_Bacteria:p_Actinobacteriota:c_Coriobacteriia:o_Coriobacteriales:f_Coriobacteriaceae:g_Collinsella:s_
733	UMGS623	UMGS1186	0.664335664335664	0.173913043478261	UMGS623_UMGS1186	0.03409	2408	1533	4		Positive	-1.75694024699318	3.81968790690638	g	Collinsella	d_Bacteria:p_Actinobacteriota:c_Coriobacteriia:o_Coriobacteriales:f_Coriobacteriaceae:g_Collinsella:s_	d_Bacteria:p_Actinobacteriota:c_Coriobacteriia:o_Coriobacteriales:f_Coriobacteriaceae:g_Collinsella:s_
734	UMGS639	UMGS1186	0.676258992805755	0.160714285714286	UMGS639_UMGS1186	0.03628	2427	1533	4		Positive	-1.59069346552435	3.36125293619106	g	Collinsella	d_Bacteria:p_Actinobacteriota:c_Coriobacteriia:o_Coriobacteriales:f_Coriobacteriaceae:g_Collinsella:s_	d_Bacteria:p_Actinobacteriota:c_Coriobacteriia:o_Coriobacteriales:f_Coriobacteriaceae:g_Collinsella:s_
735	UMGS641	UMGS1186	0.682432432432432	0.144067796610169	UMGS641_UMGS1186	0.03433	2429	1533	4		Positive	-1.50461729383272	2.78306725527888	g	Collinsella	d_Bacteria:p_Actinobacteriota:c_Coriobacteriia:o_Coriobacteriales:f_Coriobacteriaceae:g_Collinsella:s_	d_Bacteria:p_Actinobacteriota:c_Coriobacteriia:o_Coriobacteriales:f_Coriobacteriaceae:g_Collinsella:s_
736	UMGS643	UMGS1166	0.6375	0.142857142857143	UMGS643_UMGS1166	0.03558	2430	1515	4		Positive	-2.13110949307017	2.7410173875762	g	Collinsella	d_Bacteria:p_Actinobacteriota:c_Coriobacteriia:o_Coriobacteriales:f_Coriobacteriaceae:g_Collinsella:s_	d_Bacteria:p_Actinobacteriota:c_Coriobacteriia:o_Coriobacteriales:f_Coriobacteriaceae:g_Collinsella:s_
737	UMGS643	UMGS1186	0.7	0.164179104477612	UMGS643_UMGS1186	0.03595	2430	1533	4		Positive	-1.25967297533386	3.48159714711632	g	Collinsella	d_Bacteria:p_Actinobacteriota:c_Coriobacteriia:o_Coriobacteriales:f_Coriobacteriaceae:g_Collinsella:s_	d_Bacteria:p_Actinobacteriota:c_Coriobacteriia:o_Coriobacteriales:f_Coriobacteriaceae:g_Collinsella:s_
738	UMGS653	UMGS1186	0.6875	0.175	UMGS653_UMGS1186	0.03742	2442	1533	4		Positive	-1.43396027888112	3.85744137508293	g	Collinsella	d_Bacteria:p_Actinobacteriota:c_Coriobacteriia:o_Coriobacteriales:f_Coriobacteriaceae:g_Collinsella:s_	d_Bacteria:p_Actinobacteriota:c_Coriobacteriia:o_Coriobacteriales:f_Coriobacteriaceae:g_Collinsella:s_
739	UMGS653	UMGS1545	0.784722222222222	0.156716417910448	UMGS653_UMGS1545	0.03842	2442	1844	4		Positive	-0.0783923624024092	3.22239423127728	g	Collinsella	d_Bacteria:p_Actinobacteriota:c_Coriobacteriia:o_Coriobacteriales:f_Coriobacteriaceae:g_Collinsella:s_	d_Bacteria:p_Actinobacteriota:c_Coriobacteriia:o_Coriobacteriales:f_Coriobacteriaceae:g_Collinsella:s_
740	UMGS695	UMGS1468	0.741496598639456	0.161538461538462	UMGS695_UMGS1468	0.03017	2490	1793	4		Positive	-0.68108655267355	3.38987919228098	g	Holdemanella	d_Bacteria:p_Firmicutes:c_Bacilli:o_Erysipelotrichales:f_Erysipelotrichaceae:g_Holdemanella:s_	d_Bacteria:p_Firmicutes:c_Bacilli:o_Erysipelotrichales:f_Erysipelotrichaceae:g_Holdemanella:s_
741	UMGS701	UMGS379	0.79136690647482	0.153846153846154	UMGS701_UMGS379	0.03088	2501	2159	4		Positive	0.0142543657022524	3.12270080210842	g	Collinsella	d_Bacteria:p_Actinobacteriota:c_Coriobacteriia:o_Coriobacteriales:f_Coriobacteriaceae:g_Collinsella:s_Collinsella aerofaciens	d_Bacteria:p_Actinobacteriota:c_Coriobacteriia:o_Coriobacteriales:f_Coriobacteriaceae:g_Collinsella:s_
742	UMGS701	UMGS391	0.762589928057554	0.152	UMGS701_UMGS391	0.03321	2501	2174	4		Positive	-0.386982592104394	3.058577988467	g	Collinsella	d_Bacteria:p_Actinobacteriota:c_Coriobacteriia:o_Coriobacteriales:f_Coriobacteriaceae:g_Collinsella:s_Collinsella aerofaciens	d_Bacteria:p_Actinobacteriota:c_Coriobacteriia:o_Coriobacteriales:f_Coriobacteriaceae:g_Collinsella:s_
743	UMGS701	UMGS684	0.776978417266187	0.162790697674419	UMGS701_UMGS684	0.03957	2501	2471	4		Positive	-0.186364113201071	3.4333733488207	g	Collinsella	d_Bacteria:p_Actinobacteriota:c_Coriobacteriia:o_Coriobacteriales:f_Coriobacteriaceae:g_Collinsella:s_Collinsella aerofaciens	d_Bacteria:p_Actinobacteriota:c_Coriobacteriia:o_Coriobacteriales:f_Coriobacteriaceae:g_Collinsella:s_
744	UMGS701	UMGS788	0.79136690647482	0.147286821705426	UMGS701_UMGS788	0.03828	2501	2579	4		Positive	0.0142543657022524	2.89487426785274	g	Collinsella	d_Bacteria:p_Actinobacteriota:c_Coriobacteriia:o_Coriobacteriales:f_Coriobacteriaceae:g_Collinsella:s_Collinsella aerofaciens	d_Bacteria:p_Actinobacteriota:c_Coriobacteriia:o_Coriobacteriales:f_Coriobacteriaceae:g_Collinsella:s_
745	UMGS721	UMGS1186	0.696774193548387	0.15625	UMGS721_UMGS1186	0.03728	2513	1533	4		Positive	-1.30465034399122	3.20619404903734	g	Collinsella	d_Bacteria:p_Actinobacteriota:c_Coriobacteriia:o_Coriobacteriales:f_Coriobacteriaceae:g_Collinsella:s_	d_Bacteria:p_Actinobacteriota:c_Coriobacteriia:o_Coriobacteriales:f_Coriobacteriaceae:g_Collinsella:s_
746	UMGS721	UMGS1545	0.690322580645161	0.15748031496063	UMGS721_UMGS1545	0.03828	2513	1844	4		Positive	-1.39460508130593	3.24892681321356	g	Collinsella	d_Bacteria:p_Actinobacteriota:c_Coriobacteriia:o_Coriobacteriales:f_Coriobacteriaceae:g_Collinsella:s_	d_Bacteria:p_Actinobacteriota:c_Coriobacteriia:o_Coriobacteriales:f_Coriobacteriaceae:g_Collinsella:s_
747	UMGS724	UMGS1186	0.742424242424242	0.155172413793103	UMGS724_UMGS1186	0.0351	2516	1533	4		Positive	-0.668152429961333	3.16876604179332	g	Collinsella	d_Bacteria:p_Actinobacteriota:c_Coriobacteriia:o_Coriobacteriales:f_Coriobacteriaceae:g_Collinsella:s_	d_Bacteria:p_Actinobacteriota:c_Coriobacteriia:o_Coriobacteriales:f_Coriobacteriaceae:g_Collinsella:s_
748	UMGS724	UMGS962	0.765151515151515	0.151260504201681	UMGS724_UMGS962	0.03685	2516	2770	4		Positive	-0.351266423511759	3.03289293986555	g	Collinsella	d_Bacteria:p_Actinobacteriota:c_Coriobacteriia:o_Coriobacteriales:f_Coriobacteriaceae:g_Collinsella:s_	d_Bacteria:p_Actinobacteriota:c_Coriobacteriia:o_Coriobacteriales:f_Coriobacteriaceae:g_Collinsella:s_
749	UMGS741	UMGS1186	0.708333333333333	0.142857142857143	UMGS741_UMGS1186	0.03497	2534	1533	4		Positive	-1.14348143963568	2.7410173875762	g	Collinsella	d_Bacteria:p_Actinobacteriota:c_Coriobacteriia:o_Coriobacteriales:f_Coriobacteriaceae:g_Collinsella:s_	d_Bacteria:p_Actinobacteriota:c_Coriobacteriia:o_Coriobacteriales:f_Coriobacteriaceae:g_Collinsella:s_
750	UMGS753	UMGS1546	0.736486486486487	0.141732283464567	UMGS753_UMGS1546	0.03843	2549	1838	4		Positive	-0.750942467682379	2.70194743175794	g	Collinsella	d_Bacteria:p_Actinobacteriota:c_Coriobacteriia:o_Coriobacteriales:f_Coriobacteriaceae:g_Collinsella:s_GCF_002232035.1	d_Bacteria:p_Actinobacteriota:c_Coriobacteriia:o_Coriobacteriales:f_Coriobacteriaceae:g_Collinsella:s_
751	UMGS753	UMGS323	0.72972972972973	0.149606299212598	UMGS753_UMGS323	0.03985	2549	2103	4		Positive	-0.845151820951172	2.97543712248573	g	Collinsella	d_Bacteria:p_Actinobacteriota:c_Coriobacteriia:o_Coriobacteriales:f_Coriobacteriaceae:g_Collinsella:s_GCF_002232035.1	d_Bacteria:p_Actinobacteriota:c_Coriobacteriia:o_Coriobacteriales:f_Coriobacteriaceae:g_Collinsella:s_
752	UMGS784	UMGS1139	0.776119402985075	0.154471544715447	UMGS784_UMGS1139	0.03432	2576	1488	4		Positive	-0.198341335822159	3.14442262244764	g	Collinsella	d_Bacteria:p_Actinobacteriota:c_Coriobacteriia:o_Coriobacteriales:f_Coriobacteriaceae:g_Collinsella:s_	d_Bacteria:p_Actinobacteriota:c_Coriobacteriia:o_Coriobacteriales:f_Coriobacteriaceae:g_Collinsella:s_
753	UMGS784	UMGS1146	0.805970149253731	0.149606299212598	UMGS784_UMGS1146	0.03923	2576	1493	4		Positive	0.217867150260848	2.97543712248573	g	Collinsella	d_Bacteria:p_Actinobacteriota:c_Coriobacteriia:o_Coriobacteriales:f_Coriobacteriaceae:g_Collinsella:s_	d_Bacteria:p_Actinobacteriota:c_Coriobacteriia:o_Coriobacteriales:f_Coriobacteriaceae:g_Collinsella:s_
754	UMGS784	UMGS1165	0.761194029850746	0.142857142857143	UMGS784_UMGS1165	0.03823	2576	1514	4		Positive	-0.406445578863676	2.7410173875762	g	Collinsella	d_Bacteria:p_Actinobacteriota:c_Coriobacteriia:o_Coriobacteriales:f_Coriobacteriaceae:g_Collinsella:s_	d_Bacteria:p_Actinobacteriota:c_Coriobacteriia:o_Coriobacteriales:f_Coriobacteriaceae:g_Collinsella:s_
755	UMGS784	UMGS1186	0.671641791044776	0.189189189189189	UMGS784_UMGS1186	0.03684	2576	1533	4		Positive	-1.65507103711272	4.3502771893877	g	Collinsella	d_Bacteria:p_Actinobacteriota:c_Coriobacteriia:o_Coriobacteriales:f_Coriobacteriaceae:g_Collinsella:s_	d_Bacteria:p_Actinobacteriota:c_Coriobacteriia:o_Coriobacteriales:f_Coriobacteriaceae:g_Collinsella:s_
756	UMGS784	UMGS1417	0.716417910447761	0.142857142857143	UMGS784_UMGS1417	0.03975	2576	1751	4		Positive	-1.0307583079882	2.7410173875762	g	Collinsella	d_Bacteria:p_Actinobacteriota:c_Coriobacteriia:o_Coriobacteriales:f_Coriobacteriaceae:g_Collinsella:s_	d_Bacteria:p_Actinobacteriota:c_Coriobacteriia:o_Coriobacteriales:f_Coriobacteriaceae:g_Collinsella:s_
757	UMGS784	UMGS1545	0.776119402985075	0.154471544715447	UMGS784_UMGS1545	0.03784	2576	1844	4		Positive	-0.198341335822159	3.14442262244764	g	Collinsella	d_Bacteria:p_Actinobacteriota:c_Coriobacteriia:o_Coriobacteriales:f_Coriobacteriaceae:g_Collinsella:s_	d_Bacteria:p_Actinobacteriota:c_Coriobacteriia:o_Coriobacteriales:f_Coriobacteriaceae:g_Collinsella:s_
758	UMGS784	UMGS674	0.701492537313433	0.160714285714286	UMGS784_UMGS674	0.03486	2576	2463	4		Positive	-1.2388625510297	3.36125293619106	g	Collinsella	d_Bacteria:p_Actinobacteriota:c_Coriobacteriia:o_Coriobacteriales:f_Coriobacteriaceae:g_Collinsella:s_	d_Bacteria:p_Actinobacteriota:c_Coriobacteriia:o_Coriobacteriales:f_Coriobacteriaceae:g_Collinsella:s_
759	UMGS784	UMGS962	0.708955223880597	0.181034482758621	UMGS784_UMGS962	0.03969	2576	2770	4		Positive	-1.13481042950895	4.06703821564934	g	Collinsella	d_Bacteria:p_Actinobacteriota:c_Coriobacteriia:o_Coriobacteriales:f_Coriobacteriaceae:g_Collinsella:s_	d_Bacteria:p_Actinobacteriota:c_Coriobacteriia:o_Coriobacteriales:f_Coriobacteriaceae:g_Collinsella:s_
760	UMGS789	UMGS379	0.734567901234568	0.156028368794326	UMGS789_UMGS379	0.0313	2577	2159	4		Positive	-0.777693271696978	3.19849609010062	g	Collinsella	d_Bacteria:p_Actinobacteriota:c_Coriobacteriia:o_Coriobacteriales:f_Coriobacteriaceae:g_Collinsella:s_	d_Bacteria:p_Actinobacteriota:c_Coriobacteriia:o_Coriobacteriales:f_Coriobacteriaceae:g_Collinsella:s_
761	UMGS789	UMGS684	0.740740740740741	0.148936170212766	UMGS789_UMGS684	0.03337	2577	2471	4		Positive	-0.691625467476106	2.95216140412594	g	Collinsella	d_Bacteria:p_Actinobacteriota:c_Coriobacteriia:o_Coriobacteriales:f_Coriobacteriaceae:g_Collinsella:s_	d_Bacteria:p_Actinobacteriota:c_Coriobacteriia:o_Coriobacteriales:f_Coriobacteriaceae:g_Collinsella:s_
762	UMGS787	UMGS1186	0.690647482014389	0.142857142857143	UMGS787_UMGS1186	0.03763	2586	1533	4		Positive	-1.39007498662101	2.7410173875762	g	Collinsella	d_Bacteria:p_Actinobacteriota:c_Coriobacteriia:o_Coriobacteriales:f_Coriobacteriaceae:g_Collinsella:s_	d_Bacteria:p_Actinobacteriota:c_Coriobacteriia:o_Coriobacteriales:f_Coriobacteriaceae:g_Collinsella:s_
763	UMGS806	UMGS1186	0.683098591549296	0.156521739130435	UMGS806_UMGS1186	0.03501	2600	1533	4		Positive	-1.49532904773579	3.21563241608148	g	Collinsella	d_Bacteria:p_Actinobacteriota:c_Coriobacteriia:o_Coriobacteriales:f_Coriobacteriaceae:g_Collinsella:s_	d_Bacteria:p_Actinobacteriota:c_Coriobacteriia:o_Coriobacteriales:f_Coriobacteriaceae:g_Collinsella:s_
764	UMGS850	UMGS1186	0.694267515923567	0.1484375	UMGS850_UMGS1186	0.03886	2644	1533	4		Positive	-1.33960091071859	2.93484099651834	g	Collinsella	d_Bacteria:p_Actinobacteriota:c_Coriobacteriia:o_Coriobacteriales:f_Coriobacteriaceae:g_Collinsella:s_	d_Bacteria:p_Actinobacteriota:c_Coriobacteriia:o_Coriobacteriales:f_Coriobacteriaceae:g_Collinsella:s_
765	UMGS844	UMGS1139	0.734375	0.153153153153153	UMGS844_UMGS1139	0.03934	2650	1488	4		Positive	-0.780382890578883	3.09863067686764	g	Collinsella	d_Bacteria:p_Actinobacteriota:c_Coriobacteriia:o_Coriobacteriales:f_Coriobacteriaceae:g_Collinsella:s_	d_Bacteria:p_Actinobacteriota:c_Coriobacteriia:o_Coriobacteriales:f_Coriobacteriaceae:g_Collinsella:s_
766	UMGS844	UMGS1186	0.6953125	0.152380952380952	UMGS844_UMGS1186	0.03816	2650	1533	4		Positive	-1.32503071416408	3.07180968017077	g	Collinsella	d_Bacteria:p_Actinobacteriota:c_Coriobacteriia:o_Coriobacteriales:f_Coriobacteriaceae:g_Collinsella:s_	d_Bacteria:p_Actinobacteriota:c_Coriobacteriia:o_Coriobacteriales:f_Coriobacteriaceae:g_Collinsella:s_
767	UMGS853	UMGS1139	0.711267605633803	0.144067796610169	UMGS853_UMGS1139	0.03861	2651	1488	4		Positive	-1.1025689270659	2.78306725527888	g	Collinsella	d_Bacteria:p_Actinobacteriota:c_Coriobacteriia:o_Coriobacteriales:f_Coriobacteriaceae:g_Collinsella:s_	d_Bacteria:p_Actinobacteriota:c_Coriobacteriia:o_Coriobacteriales:f_Coriobacteriaceae:g_Collinsella:s_
768	UMGS866	UMGS699	0.740506329113924	0.145985401459854	UMGS866_UMGS699	0.03138	2669	2491	4		Positive	-0.694893865104751	2.84967179025325	f	Lachnospiraceae	d_Bacteria:p_Firmicutes:c_Clostridia:o_Lachnospirales:f_Lachnospiraceae:g_:s_	d_Bacteria:p_Firmicutes:c_Clostridia:o_Lachnospirales:f_Lachnospiraceae:g_:s_
769	UMGS878	UMGS788	0.753846153846154	0.147826086956522	UMGS878_UMGS788	0.03719	2679	2579	4		Positive	-0.508896898514874	2.91360467066903	g	Collinsella	d_Bacteria:p_Actinobacteriota:c_Coriobacteriia:o_Coriobacteriales:f_Coriobacteriaceae:g_Collinsella:s_	d_Bacteria:p_Actinobacteriota:c_Coriobacteriia:o_Coriobacteriales:f_Coriobacteriaceae:g_Collinsella:s_
770	UMGS892	UMGS1186	0.666666666666667	0.152	UMGS892_UMGS1186	0.03852	2695	1533	4		Positive	-1.72443911812655	3.058577988467	g	Collinsella	d_Bacteria:p_Actinobacteriota:c_Coriobacteriia:o_Coriobacteriales:f_Coriobacteriaceae:g_Collinsella:s_	d_Bacteria:p_Actinobacteriota:c_Coriobacteriia:o_Coriobacteriales:f_Coriobacteriaceae:g_Collinsella:s_
771	UMGS892	UMGS727	0.628930817610063	0.145299145299145	UMGS892_UMGS727	0.03403	2695	2517	4		Positive	-2.25058946845792	2.8258359241389	g	Collinsella	d_Bacteria:p_Actinobacteriota:c_Coriobacteriia:o_Coriobacteriales:f_Coriobacteriaceae:g_Collinsella:s_	d_Bacteria:p_Actinobacteriota:c_Coriobacteriia:o_Coriobacteriales:f_Coriobacteriaceae:g_Collinsella:s_
772	UMGS909	UMGS1186	0.684563758389262	0.142857142857143	UMGS909_UMGS1186	0.03591	2716	1533	4		Positive	-1.47490024951302	2.7410173875762	g	Collinsella	d_Bacteria:p_Actinobacteriota:c_Coriobacteriia:o_Coriobacteriales:f_Coriobacteriaceae:g_Collinsella:s_	d_Bacteria:p_Actinobacteriota:c_Coriobacteriia:o_Coriobacteriales:f_Coriobacteriaceae:g_Collinsella:s_
773	UMGS925	UMGS1186	0.633540372670807	0.15702479338843	UMGS925_UMGS1186	0.03586	2731	1533	4		Positive	-2.18631851469074	3.23310509556815	g	Collinsella	d_Bacteria:p_Actinobacteriota:c_Coriobacteriia:o_Coriobacteriales:f_Coriobacteriaceae:g_Collinsella:s_	d_Bacteria:p_Actinobacteriota:c_Coriobacteriia:o_Coriobacteriales:f_Coriobacteriaceae:g_Collinsella:s_
774	UMGS938	UMGS1278	0.684848484848485	0.143939393939394	UMGS938_UMGS1278	0.03662	2742	1630	4		Positive	-1.4709303129669	2.77860742082558	g	Collinsella	d_Bacteria:p_Actinobacteriota:c_Coriobacteriia:o_Coriobacteriales:f_Coriobacteriaceae:g_Collinsella:s_	d_Bacteria:p_Actinobacteriota:c_Coriobacteriia:o_Coriobacteriales:f_Coriobacteriaceae:g_Collinsella:s_
775	UMGS938	UMGS391	0.751515151515151	0.144827586206897	UMGS938_UMGS391	0.03403	2742	2174	4		Positive	-0.541398027381506	2.80945717225095	g	Collinsella	d_Bacteria:p_Actinobacteriota:c_Coriobacteriia:o_Coriobacteriales:f_Coriobacteriaceae:g_Collinsella:s_	d_Bacteria:p_Actinobacteriota:c_Coriobacteriia:o_Coriobacteriales:f_Coriobacteriaceae:g_Collinsella:s_
776	UMGS938	UMGS395	0.787878787878788	0.144736842105263	UMGS938_UMGS395	0.03357	2742	2175	4		Positive	-0.0343804170621868	2.80630534006196	g	Collinsella	d_Bacteria:p_Actinobacteriota:c_Coriobacteriia:o_Coriobacteriales:f_Coriobacteriaceae:g_Collinsella:s_	d_Bacteria:p_Actinobacteriota:c_Coriobacteriia:o_Coriobacteriales:f_Coriobacteriaceae:g_Collinsella:s_Collinsella aerofaciens
777	UMGS938	UMGS714	0.648484848484848	0.176923076923077	UMGS938_UMGS714	0.03812	2742	2504	4		Positive	-1.97794792328622	3.92423597262607	g	Collinsella	d_Bacteria:p_Actinobacteriota:c_Coriobacteriia:o_Coriobacteriales:f_Coriobacteriaceae:g_Collinsella:s_	d_Bacteria:p_Actinobacteriota:c_Coriobacteriia:o_Coriobacteriales:f_Coriobacteriaceae:g_Collinsella:s_
778	UMGS94	UMGS1186	0.676056338028169	0.142857142857143	UMGS94_UMGS1186	0.03925	2743	1533	4		Positive	-1.59351907790326	2.7410173875762	g	Collinsella	d_Bacteria:p_Actinobacteriota:c_Coriobacteriia:o_Coriobacteriales:f_Coriobacteriaceae:g_Collinsella:s_	d_Bacteria:p_Actinobacteriota:c_Coriobacteriia:o_Coriobacteriales:f_Coriobacteriaceae:g_Collinsella:s_
779	UMGS943	UMGS391	0.744525547445255	0.142857142857143	UMGS943_UMGS391	0.039	2749	2174	4		Positive	-0.638853967077918	2.7410173875762	g	Collinsella	d_Bacteria:p_Actinobacteriota:c_Coriobacteriia:o_Coriobacteriales:f_Coriobacteriaceae:g_Collinsella:s_Collinsella aerofaciens	d_Bacteria:p_Actinobacteriota:c_Coriobacteriia:o_Coriobacteriales:f_Coriobacteriaceae:g_Collinsella:s_
780	UMGS955	UMGS379	0.714285714285714	0.16	UMGS955_UMGS379	0.03209	2767	2159	4		Positive	-1.06048748556556	3.33644351424646	g	Collinsella	d_Bacteria:p_Actinobacteriota:c_Coriobacteriia:o_Coriobacteriales:f_Coriobacteriaceae:g_Collinsella:s_	d_Bacteria:p_Actinobacteriota:c_Coriobacteriia:o_Coriobacteriales:f_Coriobacteriaceae:g_Collinsella:s_
781	UMGS955	UMGS391	0.707482993197279	0.168	UMGS955_UMGS391	0.03442	2767	2174	4		Positive	-1.15533771878855	3.61430904002591	g	Collinsella	d_Bacteria:p_Actinobacteriota:c_Coriobacteriia:o_Coriobacteriales:f_Coriobacteriaceae:g_Collinsella:s_	d_Bacteria:p_Actinobacteriota:c_Coriobacteriia:o_Coriobacteriales:f_Coriobacteriaceae:g_Collinsella:s_
782	UMGS955	UMGS414	0.693877551020408	0.142857142857143	UMGS955_UMGS414	0.03259	2767	2196	4		Positive	-1.34503818523456	2.7410173875762	g	Collinsella	d_Bacteria:p_Actinobacteriota:c_Coriobacteriia:o_Coriobacteriales:f_Coriobacteriaceae:g_Collinsella:s_	d_Bacteria:p_Actinobacteriota:c_Coriobacteriia:o_Coriobacteriales:f_Coriobacteriaceae:g_Collinsella:s_
783	UMGS955	UMGS642	0.755102040816326	0.146153846153846	UMGS955_UMGS642	0.03071	2767	2432	4		Positive	-0.49138608622756	2.85552241193586	g	Collinsella	d_Bacteria:p_Actinobacteriota:c_Coriobacteriia:o_Coriobacteriales:f_Coriobacteriaceae:g_Collinsella:s_	d_Bacteria:p_Actinobacteriota:c_Coriobacteriia:o_Coriobacteriales:f_Coriobacteriaceae:g_Collinsella:s_
784	UMGS955	UMGS684	0.741496598639456	0.174242424242424	UMGS955_UMGS684	0.03526	2767	2471	4		Positive	-0.68108655267355	3.83112835180835	g	Collinsella	d_Bacteria:p_Actinobacteriota:c_Coriobacteriia:o_Coriobacteriales:f_Coriobacteriaceae:g_Collinsella:s_	d_Bacteria:p_Actinobacteriota:c_Coriobacteriia:o_Coriobacteriales:f_Coriobacteriaceae:g_Collinsella:s_
785	UMGS955	UMGS788	0.727891156462585	0.144	UMGS955_UMGS788	0.03397	2767	2579	4		Positive	-0.870787019119556	2.78071246268755	g	Collinsella	d_Bacteria:p_Actinobacteriota:c_Coriobacteriia:o_Coriobacteriales:f_Coriobacteriaceae:g_Collinsella:s_	d_Bacteria:p_Actinobacteriota:c_Coriobacteriia:o_Coriobacteriales:f_Coriobacteriaceae:g_Collinsella:s_
786	UMGS969	UMGS1030	0.689873417721519	0.141732283464567	UMGS969_UMGS1030	0.03316	2773	1370	4		Positive	-1.40086775289113	2.70194743175794	g	Collinsella	d_Bacteria:p_Actinobacteriota:c_Coriobacteriia:o_Coriobacteriales:f_Coriobacteriaceae:g_Collinsella:s_	d_Bacteria:p_Actinobacteriota:c_Coriobacteriia:o_Coriobacteriales:f_Coriobacteriaceae:g_Collinsella:s_Collinsella aerofaciens
787	UMGS969	UMGS391	0.765822784810127	0.153846153846154	UMGS969_UMGS391	0.03221	2773	2174	4		Positive	-0.341906921211553	3.12270080210842	g	Collinsella	d_Bacteria:p_Actinobacteriota:c_Coriobacteriia:o_Coriobacteriales:f_Coriobacteriaceae:g_Collinsella:s_	d_Bacteria:p_Actinobacteriota:c_Coriobacteriia:o_Coriobacteriales:f_Coriobacteriaceae:g_Collinsella:s_
788	UMGS969	UMGS443	0.689873417721519	0.141732283464567	UMGS969_UMGS443	0.037	2773	2229	4		Positive	-1.40086775289113	2.70194743175794	g	Collinsella	d_Bacteria:p_Actinobacteriota:c_Coriobacteriia:o_Coriobacteriales:f_Coriobacteriaceae:g_Collinsella:s_	d_Bacteria:p_Actinobacteriota:c_Coriobacteriia:o_Coriobacteriales:f_Coriobacteriaceae:g_Collinsella:s_
789	UMGS969	UMGS684	0.740506329113924	0.158273381294964	UMGS969_UMGS684	0.03087	2773	2471	4		Positive	-0.694893865104751	3.27647253745952	g	Collinsella	d_Bacteria:p_Actinobacteriota:c_Coriobacteriia:o_Coriobacteriales:f_Coriobacteriaceae:g_Collinsella:s_	d_Bacteria:p_Actinobacteriota:c_Coriobacteriia:o_Coriobacteriales:f_Coriobacteriaceae:g_Collinsella:s_
790	UMGS996	UMGS379	0.69620253164557	0.147286821705426	UMGS996_UMGS379	0.03343	2807	2159	4		Positive	-1.31262101691783	2.89487426785274	g	Collinsella	d_Bacteria:p_Actinobacteriota:c_Coriobacteriia:o_Coriobacteriales:f_Coriobacteriaceae:g_Collinsella:s_Collinsella aerofaciens	d_Bacteria:p_Actinobacteriota:c_Coriobacteriia:o_Coriobacteriales:f_Coriobacteriaceae:g_Collinsella:s_
791	UMGS996	UMGS391	0.708860759493671	0.157894736842105	UMGS996_UMGS391	0.03576	2807	2174	4		Positive	-1.13612754497124	3.26332100746238	g	Collinsella	d_Bacteria:p_Actinobacteriota:c_Coriobacteriia:o_Coriobacteriales:f_Coriobacteriaceae:g_Collinsella:s_Collinsella aerofaciens	d_Bacteria:p_Actinobacteriota:c_Coriobacteriia:o_Coriobacteriales:f_Coriobacteriaceae:g_Collinsella:s_
792	UMGS996	UMGS642	0.632911392405063	0.145299145299145	UMGS996_UMGS642	0.03205	2807	2432	4		Positive	-2.19508837665082	2.8258359241389	g	Collinsella	d_Bacteria:p_Actinobacteriota:c_Coriobacteriia:o_Coriobacteriales:f_Coriobacteriaceae:g_Collinsella:s_Collinsella aerofaciens	d_Bacteria:p_Actinobacteriota:c_Coriobacteriia:o_Coriobacteriales:f_Coriobacteriaceae:g_Collinsella:s_
793	UMGS996	UMGS684	0.740506329113924	0.145985401459854	UMGS996_UMGS684	0.03222	2807	2471	4		Positive	-0.694893865104751	2.84967179025325	g	Collinsella	d_Bacteria:p_Actinobacteriota:c_Coriobacteriia:o_Coriobacteriales:f_Coriobacteriaceae:g_Collinsella:s_Collinsella aerofaciens	d_Bacteria:p_Actinobacteriota:c_Coriobacteriia:o_Coriobacteriales:f_Coriobacteriaceae:g_Collinsella:s_
794	13414_6_58	13470_2_71	0.78030303030303	0.148760330578512	13414_6_58_13470_2_71	0.04198	158	187	5		Positive	-0.0961010191000658	2.88280448020218	g	Erysipelatoclostridium	d_Bacteria:p_Firmicutes:c_Bacilli:o_Erysipelotrichales:f_Erysipelatoclostridiaceae:g_Erysipelatoclostridium:s_GCF_001078315.1	d_Bacteria:p_Firmicutes:c_Bacilli:o_Erysipelotrichales:f_Erysipelatoclostridiaceae:g_Erysipelatoclostridium:s_GCF_000752095.2
795	18048_1_89	UMGS1488	0.725352112676056	0.148760330578512	18048_1_89_UMGS1488	0.04882	388	1805	5		Positive	-0.863379846000975	2.88280448020218	s	Eubacterium_G ventriosum	d_Bacteria:p_Firmicutes:c_Clostridia:o_Lachnospirales:f_Lachnospiraceae:g_Eubacterium_G:s_Eubacterium_G ventriosum	d_Bacteria:p_Firmicutes:c_Clostridia:o_Lachnospirales:f_Lachnospiraceae:g_Eubacterium_G:s_Eubacterium_G ventriosum
796	20287_6_21	UMGS1488	0.734265734265734	0.153225806451613	20287_6_21_UMGS1488	0.04939	449	1805	5		Positive	-0.738919083340124	3.03553875737751	s	Eubacterium_G ventriosum	d_Bacteria:p_Firmicutes:c_Clostridia:o_Lachnospirales:f_Lachnospiraceae:g_Eubacterium_G:s_Eubacterium_G ventriosum	d_Bacteria:p_Firmicutes:c_Clostridia:o_Lachnospirales:f_Lachnospiraceae:g_Eubacterium_G:s_Eubacterium_G ventriosum
797	20287_6_51	UMGS1488	0.734265734265734	0.153225806451613	20287_6_51_UMGS1488	0.04851	473	1805	5		Positive	-0.738919083340124	3.03553875737751	s	Eubacterium_G ventriosum	d_Bacteria:p_Firmicutes:c_Clostridia:o_Lachnospirales:f_Lachnospiraceae:g_Eubacterium_G:s_Eubacterium_G ventriosum	d_Bacteria:p_Firmicutes:c_Clostridia:o_Lachnospirales:f_Lachnospiraceae:g_Eubacterium_G:s_Eubacterium_G ventriosum
798	20287_6_70	UMGS962	0.761194029850746	0.15	20287_6_70_UMGS962	0.04059	485	2770	5		Positive	-0.362919701725308	2.92520533923892	g	Collinsella	d_Bacteria:p_Actinobacteriota:c_Coriobacteriia:o_Coriobacteriales:f_Coriobacteriaceae:g_Collinsella:s_	d_Bacteria:p_Actinobacteriota:c_Coriobacteriia:o_Coriobacteriales:f_Coriobacteriaceae:g_Collinsella:s_
799	21673_4_10	UMGS1139	0.682119205298013	0.16260162601626	21673_4_10_UMGS1139	0.04217	634	1488	5		Positive	-1.46704027405282	3.35622328570713	g	Collinsella	d_Bacteria:p_Actinobacteriota:c_Coriobacteriia:o_Coriobacteriales:f_Coriobacteriaceae:g_Collinsella:s_	d_Bacteria:p_Actinobacteriota:c_Coriobacteriia:o_Coriobacteriales:f_Coriobacteriaceae:g_Collinsella:s_
800	21673_4_10	UMGS1146	0.701986754966887	0.145161290322581	21673_4_10_UMGS1146	0.0412	634	1493	5		Positive	-1.18962998025553	2.75970521203105	g	Collinsella	d_Bacteria:p_Actinobacteriota:c_Coriobacteriia:o_Coriobacteriales:f_Coriobacteriaceae:g_Collinsella:s_	d_Bacteria:p_Actinobacteriota:c_Coriobacteriia:o_Coriobacteriales:f_Coriobacteriaceae:g_Collinsella:s_
801	21673_4_10	UMGS962	0.76158940397351	0.166666666666667	21673_4_10_UMGS962	0.04056	634	2770	5		Positive	-0.357399098863666	3.49526133295496	g	Collinsella	d_Bacteria:p_Actinobacteriota:c_Coriobacteriia:o_Coriobacteriales:f_Coriobacteriaceae:g_Collinsella:s_	d_Bacteria:p_Actinobacteriota:c_Coriobacteriia:o_Coriobacteriales:f_Coriobacteriaceae:g_Collinsella:s_
802	21673_4_23	UMGS1139	0.653846153846154	0.15702479338843	21673_4_23_UMGS1139	0.04163	647	1488	5		Positive	-1.86181646137972	3.1654768737804	g	Collinsella	d_Bacteria:p_Actinobacteriota:c_Coriobacteriia:o_Coriobacteriales:f_Coriobacteriaceae:g_Collinsella:s_	d_Bacteria:p_Actinobacteriota:c_Coriobacteriia:o_Coriobacteriales:f_Coriobacteriaceae:g_Collinsella:s_
803	21673_4_23	UMGS962	0.769230769230769	0.148936170212766	21673_4_23_UMGS962	0.04002	647	2770	5		Positive	-0.25070283201856	2.88881878644854	g	Collinsella	d_Bacteria:p_Actinobacteriota:c_Coriobacteriia:o_Coriobacteriales:f_Coriobacteriaceae:g_Collinsella:s_	d_Bacteria:p_Actinobacteriota:c_Coriobacteriia:o_Coriobacteriales:f_Coriobacteriaceae:g_Collinsella:s_
804	21673_4_34	UMGS1139	0.737226277372263	0.144067796610169	21673_4_34_UMGS1139	0.04053	655	1488	5		Positive	-0.697581064980044	2.72230405333998	g	Collinsella	d_Bacteria:p_Actinobacteriota:c_Coriobacteriia:o_Coriobacteriales:f_Coriobacteriaceae:g_Collinsella:s_	d_Bacteria:p_Actinobacteriota:c_Coriobacteriia:o_Coriobacteriales:f_Coriobacteriaceae:g_Collinsella:s_
805	21673_4_44	UMGS1139	0.648148148148148	0.16	21673_4_44_UMGS1139	0.04108	666	1488	5		Positive	-1.94137762826175	3.26723893546854	g	Collinsella	d_Bacteria:p_Actinobacteriota:c_Coriobacteriia:o_Coriobacteriales:f_Coriobacteriaceae:g_Collinsella:s_	d_Bacteria:p_Actinobacteriota:c_Coriobacteriia:o_Coriobacteriales:f_Coriobacteriaceae:g_Collinsella:s_
806	21673_4_49	UMGS1139	0.666666666666667	0.161290322580645	21673_4_49_UMGS1139	0.04181	670	1488	5		Positive	-1.68280383589514	3.31137230272397	g	Collinsella	d_Bacteria:p_Actinobacteriota:c_Coriobacteriia:o_Coriobacteriales:f_Coriobacteriaceae:g_Collinsella:s_	d_Bacteria:p_Actinobacteriota:c_Coriobacteriia:o_Coriobacteriales:f_Coriobacteriaceae:g_Collinsella:s_
807	21673_4_49	UMGS962	0.762820512820513	0.161971830985915	21673_4_49_UMGS962	0.0402	670	2770	5		Positive	-0.340209144760842	3.33468217979549	g	Collinsella	d_Bacteria:p_Actinobacteriota:c_Coriobacteriia:o_Coriobacteriales:f_Coriobacteriaceae:g_Collinsella:s_	d_Bacteria:p_Actinobacteriota:c_Coriobacteriia:o_Coriobacteriales:f_Coriobacteriaceae:g_Collinsella:s_
808	21673_4_64	UMGS1139	0.723404255319149	0.15702479338843	21673_4_64_UMGS1139	0.04122	688	1488	5		Positive	-0.890577748644266	3.1654768737804	g	Collinsella	d_Bacteria:p_Actinobacteriota:c_Coriobacteriia:o_Coriobacteriales:f_Coriobacteriaceae:g_Collinsella:s_	d_Bacteria:p_Actinobacteriota:c_Coriobacteriia:o_Coriobacteriales:f_Coriobacteriaceae:g_Collinsella:s_
809	21673_4_7	UMGS1139	0.744360902255639	0.161016949152542	21673_4_7_UMGS1139	0.04163	692	1488	5		Positive	-0.597960406266829	3.3020220130512	g	Collinsella	d_Bacteria:p_Actinobacteriota:c_Coriobacteriia:o_Coriobacteriales:f_Coriobacteriaceae:g_Collinsella:s_	d_Bacteria:p_Actinobacteriota:c_Coriobacteriia:o_Coriobacteriales:f_Coriobacteriaceae:g_Collinsella:s_
810	21673_4_7	UMGS962	0.759398496240602	0.158333333333333	21673_4_7_UMGS962	0.04002	692	2770	5		Positive	-0.387990710209728	3.21023333609692	g	Collinsella	d_Bacteria:p_Actinobacteriota:c_Coriobacteriia:o_Coriobacteriales:f_Coriobacteriaceae:g_Collinsella:s_	d_Bacteria:p_Actinobacteriota:c_Coriobacteriia:o_Coriobacteriales:f_Coriobacteriaceae:g_Collinsella:s_
811	21673_4_72	UMGS1139	0.645161290322581	0.180327868852459	21673_4_72_UMGS1139	0.04053	693	1488	5		Positive	-1.98308307864346	3.9625203441976	g	Collinsella	d_Bacteria:p_Actinobacteriota:c_Coriobacteriia:o_Coriobacteriales:f_Coriobacteriaceae:g_Collinsella:s_	d_Bacteria:p_Actinobacteriota:c_Coriobacteriia:o_Coriobacteriales:f_Coriobacteriaceae:g_Collinsella:s_
812	GCF_000158015.1	20298_3_16	0.73202614379085	0.145038167938931	GCF_000158015.1_20298_3_16	0.04763	815	558	5		Positive	-0.770190451071825	2.75549401286544	g	Bifidobacterium	d_Bacteria:p_Actinobacteriota:c_Actinobacteria:o_Actinomycetales:f_Bifidobacteriaceae:g_Bifidobacterium:s_Bifidobacterium breve	d_Bacteria:p_Actinobacteriota:c_Actinobacteria:o_Actinomycetales:f_Bifidobacteriaceae:g_Bifidobacterium:s_Bifidobacterium longum
813	GCF_000158015.1	20427_4_27	0.745098039215686	0.149253731343284	GCF_000158015.1_20427_4_27	0.04907	815	630	5		Positive	-0.587667774107171	2.89968044399792	g	Bifidobacterium	d_Bacteria:p_Actinobacteriota:c_Actinobacteria:o_Actinomycetales:f_Bifidobacteriaceae:g_Bifidobacterium:s_Bifidobacterium breve	d_Bacteria:p_Actinobacteriota:c_Actinobacteria:o_Actinomycetales:f_Bifidobacteriaceae:g_Bifidobacterium:s_Bifidobacterium longum
814	GCF_001434945.1	GCF_001436305.1	0.736486486486487	0.155038759689922	GCF_001434945.1_GCF_001436305.1	0.04941	1282	1283	5		Positive	-0.707910753864286	3.09754784896701	g	Lactobacillus	d_Bacteria:p_Firmicutes:c_Bacilli:o_Lactobacillales:f_Lactobacillaceae:g_Lactobacillus:s_Lactobacillus helveticus	d_Bacteria:p_Firmicutes:c_Bacilli:o_Lactobacillales:f_Lactobacillaceae:g_Lactobacillus:s_Lactobacillus ultunensis
815	UMGS1023	UMGS714	0.718954248366013	0.147286821705426	UMGS1023_UMGS714	0.04056	1361	2504	5		Positive	-0.952713128036494	2.83240552630839	g	Collinsella	d_Bacteria:p_Actinobacteriota:c_Coriobacteriia:o_Coriobacteriales:f_Coriobacteriaceae:g_Collinsella:s_	d_Bacteria:p_Actinobacteriota:c_Coriobacteriia:o_Coriobacteriales:f_Coriobacteriaceae:g_Collinsella:s_
816	UMGS1031	UMGS1186	0.710144927536232	0.162393162393162	UMGS1031_UMGS1186	0.04053	1366	1533	5		Positive	-1.07571754077355	3.34909312943801	g	Collinsella	d_Bacteria:p_Actinobacteriota:c_Coriobacteriia:o_Coriobacteriales:f_Coriobacteriaceae:g_Collinsella:s_	d_Bacteria:p_Actinobacteriota:c_Coriobacteriia:o_Coriobacteriales:f_Coriobacteriaceae:g_Collinsella:s_
817	UMGS1031	UMGS962	0.768115942028985	0.158730158730159	UMGS1031_UMGS962	0.04228	1366	2770	5		Positive	-0.266269147278092	3.22380609785209	g	Collinsella	d_Bacteria:p_Actinobacteriota:c_Coriobacteriia:o_Coriobacteriales:f_Coriobacteriaceae:g_Collinsella:s_	d_Bacteria:p_Actinobacteriota:c_Coriobacteriia:o_Coriobacteriales:f_Coriobacteriaceae:g_Collinsella:s_
818	UMGS1026	UMGS1186	0.682758620689655	0.146551724137931	UMGS1026_UMGS1186	0.0433	1367	1533	5		Positive	-1.45811212666623	2.8072627198494	g	Collinsella	d_Bacteria:p_Actinobacteriota:c_Coriobacteriia:o_Coriobacteriales:f_Coriobacteriaceae:g_Collinsella:s_	d_Bacteria:p_Actinobacteriota:c_Coriobacteriia:o_Coriobacteriales:f_Coriobacteriaceae:g_Collinsella:s_
819	UMGS1028	GCF_000156655.1	0.689873417721519	0.16793893129771	UMGS1028_GCF_000156655.1	0.04596	1369	802	5		Positive	-1.35876832394206	3.5387770576661	g	Holdemanella	d_Bacteria:p_Firmicutes:c_Bacilli:o_Erysipelotrichales:f_Erysipelotrichaceae:g_Holdemanella:s_	d_Bacteria:p_Firmicutes:c_Bacilli:o_Erysipelotrichales:f_Erysipelotrichaceae:g_Holdemanella:s_Holdemanella biformis
820	UMGS1047	UMGS1139	0.753846153846154	0.155172413793103	UMGS1047_UMGS1139	0.04762	1389	1488	5		Positive	-0.465517982600043	3.10211926832319	g	Collinsella	d_Bacteria:p_Actinobacteriota:c_Coriobacteriia:o_Coriobacteriales:f_Coriobacteriaceae:g_Collinsella:s_	d_Bacteria:p_Actinobacteriota:c_Coriobacteriia:o_Coriobacteriales:f_Coriobacteriaceae:g_Collinsella:s_
821	UMGS1047	UMGS1146	0.753846153846154	0.162393162393162	UMGS1047_UMGS1146	0.04665	1389	1493	5		Positive	-0.465517982600043	3.34909312943801	g	Collinsella	d_Bacteria:p_Actinobacteriota:c_Coriobacteriia:o_Coriobacteriales:f_Coriobacteriaceae:g_Collinsella:s_	d_Bacteria:p_Actinobacteriota:c_Coriobacteriia:o_Coriobacteriales:f_Coriobacteriaceae:g_Collinsella:s_
822	UMGS1047	UMGS1186	0.715384615384615	0.162162162162162	UMGS1047_UMGS1186	0.04426	1389	1533	5		Positive	-1.00255585905377	3.34119214546413	g	Collinsella	d_Bacteria:p_Actinobacteriota:c_Coriobacteriia:o_Coriobacteriales:f_Coriobacteriaceae:g_Collinsella:s_	d_Bacteria:p_Actinobacteriota:c_Coriobacteriia:o_Coriobacteriales:f_Coriobacteriaceae:g_Collinsella:s_
823	UMGS1047	UMGS1482	0.761538461538461	0.146551724137931	UMGS1047_UMGS1482	0.04038	1389	1804	5		Positive	-0.358110407309308	2.8072627198494	g	Collinsella	d_Bacteria:p_Actinobacteriota:c_Coriobacteriia:o_Coriobacteriales:f_Coriobacteriaceae:g_Collinsella:s_	d_Bacteria:p_Actinobacteriota:c_Coriobacteriia:o_Coriobacteriales:f_Coriobacteriaceae:g_Collinsella:s_
824	UMGS1047	UMGS1545	0.753846153846154	0.155172413793103	UMGS1047_UMGS1545	0.04526	1389	1844	5		Positive	-0.465517982600043	3.10211926832319	g	Collinsella	d_Bacteria:p_Actinobacteriota:c_Coriobacteriia:o_Coriobacteriales:f_Coriobacteriaceae:g_Collinsella:s_	d_Bacteria:p_Actinobacteriota:c_Coriobacteriia:o_Coriobacteriales:f_Coriobacteriaceae:g_Collinsella:s_
825	UMGS1047	UMGS674	0.715384615384615	0.154545454545455	UMGS1047_UMGS674	0.04228	1389	2463	5		Positive	-1.00255585905377	3.08067515570694	g	Collinsella	d_Bacteria:p_Actinobacteriota:c_Coriobacteriia:o_Coriobacteriales:f_Coriobacteriaceae:g_Collinsella:s_	d_Bacteria:p_Actinobacteriota:c_Coriobacteriia:o_Coriobacteriales:f_Coriobacteriaceae:g_Collinsella:s_
826	UMGS1047	UMGS962	0.738461538461539	0.165217391304348	UMGS1047_UMGS962	0.04493	1389	2770	5		Positive	-0.680333133181527	3.44569124654487	g	Collinsella	d_Bacteria:p_Actinobacteriota:c_Coriobacteriia:o_Coriobacteriales:f_Coriobacteriaceae:g_Collinsella:s_	d_Bacteria:p_Actinobacteriota:c_Coriobacteriia:o_Coriobacteriales:f_Coriobacteriaceae:g_Collinsella:s_
827	UMGS1075	UMGS1139	0.631901840490798	0.155737704918033	UMGS1075_UMGS1139	0.0445	1406	1488	5		Positive	-2.1682245749392	3.12145412396084	g	Collinsella	d_Bacteria:p_Actinobacteriota:c_Coriobacteriia:o_Coriobacteriales:f_Coriobacteriaceae:g_Collinsella:s_	d_Bacteria:p_Actinobacteriota:c_Coriobacteriia:o_Coriobacteriales:f_Coriobacteriaceae:g_Collinsella:s_
828	UMGS1075	UMGS962	0.723926380368098	0.144927536231884	UMGS1075_UMGS962	0.04399	1406	2770	5		Positive	-0.883287324528463	2.7517100368036	g	Collinsella	d_Bacteria:p_Actinobacteriota:c_Coriobacteriia:o_Coriobacteriales:f_Coriobacteriaceae:g_Collinsella:s_	d_Bacteria:p_Actinobacteriota:c_Coriobacteriia:o_Coriobacteriales:f_Coriobacteriaceae:g_Collinsella:s_
829	UMGS1074	UMGS1186	0.694805194805195	0.183206106870229	UMGS1074_UMGS1186	0.04706	1408	1533	5		Positive	-1.28990599554588	4.06096575419987	g	Collinsella	d_Bacteria:p_Actinobacteriota:c_Coriobacteriia:o_Coriobacteriales:f_Coriobacteriaceae:g_Collinsella:s_GCF_002232035.1	d_Bacteria:p_Actinobacteriota:c_Coriobacteriia:o_Coriobacteriales:f_Coriobacteriaceae:g_Collinsella:s_
830	UMGS1074	UMGS1545	0.707792207792208	0.1484375	UMGS1074_UMGS1545	0.04806	1408	1844	5		Positive	-1.1085685307693	2.87176258982804	g	Collinsella	d_Bacteria:p_Actinobacteriota:c_Coriobacteriia:o_Coriobacteriales:f_Coriobacteriaceae:g_Collinsella:s_GCF_002232035.1	d_Bacteria:p_Actinobacteriota:c_Coriobacteriia:o_Coriobacteriales:f_Coriobacteriaceae:g_Collinsella:s_
831	UMGS1078	UMGS1125	0.727272727272727	0.166666666666667	UMGS1078_UMGS1125	0.04206	1418	1471	5		Positive	-0.836562333604438	3.49526133295496	g	Zag1	d_Bacteria:p_Cyanobacteriota:c_Vampirovibrionia:o_Gastranaerophilales:f_Gastranaerophilaceae:g_Zag1:s_	d_Bacteria:p_Cyanobacteriota:c_Vampirovibrionia:o_Gastranaerophilales:f_Gastranaerophilaceae:g_Zag1:s_GCA_000433095.1
832	UMGS1077	UMGS1139	0.742424242424242	0.169491525423729	UMGS1077_UMGS1139	0.04945	1420	1488	5		Positive	-0.625001958031763	3.59188099290683	g	Collinsella	d_Bacteria:p_Actinobacteriota:c_Coriobacteriia:o_Coriobacteriales:f_Coriobacteriaceae:g_Collinsella:s_	d_Bacteria:p_Actinobacteriota:c_Coriobacteriia:o_Coriobacteriales:f_Coriobacteriaceae:g_Collinsella:s_
833	UMGS1077	UMGS1186	0.643939393939394	0.174757281553398	UMGS1077_UMGS1186	0.04609	1420	1533	5		Positive	-2.00014439925416	3.77198754349671	g	Collinsella	d_Bacteria:p_Actinobacteriota:c_Coriobacteriia:o_Coriobacteriales:f_Coriobacteriaceae:g_Collinsella:s_	d_Bacteria:p_Actinobacteriota:c_Coriobacteriia:o_Coriobacteriales:f_Coriobacteriaceae:g_Collinsella:s_
834	UMGS1077	UMGS962	0.727272727272727	0.150442477876106	UMGS1077_UMGS962	0.04676	1420	2770	5		Positive	-0.836562333604438	2.94033956916058	g	Collinsella	d_Bacteria:p_Actinobacteriota:c_Coriobacteriia:o_Coriobacteriales:f_Coriobacteriaceae:g_Collinsella:s_	d_Bacteria:p_Actinobacteriota:c_Coriobacteriia:o_Coriobacteriales:f_Coriobacteriaceae:g_Collinsella:s_
835	UMGS1094	UMGS1186	0.707142857142857	0.161016949152542	UMGS1094_UMGS1186	0.04696	1438	1533	5		Positive	-1.11763540400814	3.3020220130512	g	Collinsella	d_Bacteria:p_Actinobacteriota:c_Coriobacteriia:o_Coriobacteriales:f_Coriobacteriaceae:g_Collinsella:s_	d_Bacteria:p_Actinobacteriota:c_Coriobacteriia:o_Coriobacteriales:f_Coriobacteriaceae:g_Collinsella:s_
836	UMGS1094	UMGS1545	0.764285714285714	0.15748031496063	UMGS1094_UMGS1545	0.04796	1438	1844	5		Positive	-0.319750558991182	3.18105724193037	g	Collinsella	d_Bacteria:p_Actinobacteriota:c_Coriobacteriia:o_Coriobacteriales:f_Coriobacteriaceae:g_Collinsella:s_	d_Bacteria:p_Actinobacteriota:c_Coriobacteriia:o_Coriobacteriales:f_Coriobacteriaceae:g_Collinsella:s_
837	UMGS1089	UMGS1186	0.700729927007299	0.165217391304348	UMGS1089_UMGS1186	0.04823	1439	1533	5		Positive	-1.20717904993614	3.44569124654487	g	Collinsella	d_Bacteria:p_Actinobacteriota:c_Coriobacteriia:o_Coriobacteriales:f_Coriobacteriaceae:g_Collinsella:s_	d_Bacteria:p_Actinobacteriota:c_Coriobacteriia:o_Coriobacteriales:f_Coriobacteriaceae:g_Collinsella:s_
838	UMGS1161	UMGS684	0.768	0.150442477876106	UMGS1161_UMGS684	0.04359	1509	2471	5		Positive	-0.267888044065076	2.94033956916058	g	Collinsella	d_Bacteria:p_Actinobacteriota:c_Coriobacteriia:o_Coriobacteriales:f_Coriobacteriaceae:g_Collinsella:s_	d_Bacteria:p_Actinobacteriota:c_Coriobacteriia:o_Coriobacteriales:f_Coriobacteriaceae:g_Collinsella:s_
839	UMGS1174	UMGS1139	0.656441717791411	0.144	UMGS1174_UMGS1139	0.04973	1522	1488	5		Positive	-1.82557464149634	2.71998518150115	g	Collinsella	d_Bacteria:p_Actinobacteriota:c_Coriobacteriia:o_Coriobacteriales:f_Coriobacteriaceae:g_Collinsella:s_	d_Bacteria:p_Actinobacteriota:c_Coriobacteriia:o_Coriobacteriales:f_Coriobacteriaceae:g_Collinsella:s_
840	UMGS1174	UMGS1186	0.680981595092024	0.159090909090909	UMGS1174_UMGS1186	0.04637	1522	1533	5		Positive	-1.48292470805348	3.23614497217493	g	Collinsella	d_Bacteria:p_Actinobacteriota:c_Coriobacteriia:o_Coriobacteriales:f_Coriobacteriaceae:g_Collinsella:s_	d_Bacteria:p_Actinobacteriota:c_Coriobacteriia:o_Coriobacteriales:f_Coriobacteriaceae:g_Collinsella:s_
841	UMGS1174	UMGS1545	0.668711656441718	0.161538461538462	UMGS1174_UMGS1545	0.04737	1522	1844	5		Positive	-1.6542496747749	3.31985948873465	g	Collinsella	d_Bacteria:p_Actinobacteriota:c_Coriobacteriia:o_Coriobacteriales:f_Coriobacteriaceae:g_Collinsella:s_	d_Bacteria:p_Actinobacteriota:c_Coriobacteriia:o_Coriobacteriales:f_Coriobacteriaceae:g_Collinsella:s_
842	UMGS1173	UMGS391	0.708955223880597	0.166666666666667	UMGS1173_UMGS391	0.0466	1524	2174	5		Positive	-1.09232935481916	3.49526133295496	g	Collinsella	d_Bacteria:p_Actinobacteriota:c_Coriobacteriia:o_Coriobacteriales:f_Coriobacteriaceae:g_Collinsella:s_	d_Bacteria:p_Actinobacteriota:c_Coriobacteriia:o_Coriobacteriales:f_Coriobacteriaceae:g_Collinsella:s_
843	UMGS1178	20287_6_37	0.808823529411765	0.147286821705426	UMGS1178_20287_6_37	0.04002	1525	460	5		Positive	0.302130276095571	2.83240552630839	g	Clostridium_AJ	d_Bacteria:p_Firmicutes:c_Clostridia:o_Oscillospirales:f_Oscillospiraceae:g_Clostridium_AJ:s_	d_Bacteria:p_Firmicutes:c_Clostridia:o_Oscillospirales:f_Oscillospiraceae:g_Clostridium_AJ:s_
844	UMGS1183	UMGS1186	0.653333333333333	0.190082644628099	UMGS1183_UMGS1186	0.04507	1537	1533	5		Positive	-1.86897696639911	4.29616644809317	g	Collinsella	d_Bacteria:p_Actinobacteriota:c_Coriobacteriia:o_Coriobacteriales:f_Coriobacteriaceae:g_Collinsella:s_	d_Bacteria:p_Actinobacteriota:c_Coriobacteriia:o_Coriobacteriales:f_Coriobacteriaceae:g_Collinsella:s_
845	UMGS1183	UMGS962	0.726666666666667	0.155038759689922	UMGS1183_UMGS962	0.04792	1537	2770	5		Positive	-0.845024748627336	3.09754784896701	g	Collinsella	d_Bacteria:p_Actinobacteriota:c_Coriobacteriia:o_Coriobacteriales:f_Coriobacteriaceae:g_Collinsella:s_	d_Bacteria:p_Actinobacteriota:c_Coriobacteriia:o_Coriobacteriales:f_Coriobacteriaceae:g_Collinsella:s_
846	UMGS1207	UMGS684	0.74468085106383	0.146341463414634	UMGS1207_UMGS684	0.04538	1559	2471	5		Positive	-0.593492965925185	2.80007109671588	g	Collinsella	d_Bacteria:p_Actinobacteriota:c_Coriobacteriia:o_Coriobacteriales:f_Coriobacteriaceae:g_Collinsella:s_	d_Bacteria:p_Actinobacteriota:c_Coriobacteriia:o_Coriobacteriales:f_Coriobacteriaceae:g_Collinsella:s_
847	UMGS1242	UMGS684	0.716981132075472	0.149253731343284	UMGS1242_UMGS684	0.0428	1586	2471	5		Positive	-0.980263720785871	2.89968044399792	g	Collinsella	d_Bacteria:p_Actinobacteriota:c_Coriobacteriia:o_Coriobacteriales:f_Coriobacteriaceae:g_Collinsella:s_	d_Bacteria:p_Actinobacteriota:c_Coriobacteriia:o_Coriobacteriales:f_Coriobacteriaceae:g_Collinsella:s_
848	UMGS1262	UMGS1545	0.741007194244604	0.155737704918033	UMGS1262_UMGS1545	0.0486	1614	1844	5		Positive	-0.644788180207622	3.12145412396084	g	Collinsella	d_Bacteria:p_Actinobacteriota:c_Coriobacteriia:o_Coriobacteriales:f_Coriobacteriaceae:g_Collinsella:s_	d_Bacteria:p_Actinobacteriota:c_Coriobacteriia:o_Coriobacteriales:f_Coriobacteriaceae:g_Collinsella:s_
849	UMGS1282	UMGS1139	0.623529411764706	0.152	UMGS1282_UMGS1139	0.047	1631	1488	5		Positive	-2.28512866987853	2.99361205848484	g	Collinsella	d_Bacteria:p_Actinobacteriota:c_Coriobacteriia:o_Coriobacteriales:f_Coriobacteriaceae:g_Collinsella:s_	d_Bacteria:p_Actinobacteriota:c_Coriobacteriia:o_Coriobacteriales:f_Coriobacteriaceae:g_Collinsella:s_
850	UMGS1282	UMGS1186	0.641176470588235	0.155038759689922	UMGS1282_UMGS1186	0.04254	1631	1533	5		Positive	-2.03872305597624	3.09754784896701	g	Collinsella	d_Bacteria:p_Actinobacteriota:c_Coriobacteriia:o_Coriobacteriales:f_Coriobacteriaceae:g_Collinsella:s_	d_Bacteria:p_Actinobacteriota:c_Coriobacteriia:o_Coriobacteriales:f_Coriobacteriaceae:g_Collinsella:s_
851	UMGS1282	UMGS1545	0.617647058823529	0.173228346456693	UMGS1282_UMGS1545	0.04354	1631	1844	5		Positive	-2.36726387451264	3.71969282654394	g	Collinsella	d_Bacteria:p_Actinobacteriota:c_Coriobacteriia:o_Coriobacteriales:f_Coriobacteriaceae:g_Collinsella:s_	d_Bacteria:p_Actinobacteriota:c_Coriobacteriia:o_Coriobacteriales:f_Coriobacteriaceae:g_Collinsella:s_
852	UMGS1282	UMGS962	0.682352941176471	0.153284671532847	UMGS1282_UMGS962	0.04649	1631	2770	5		Positive	-1.46377662353754	3.03755214092019	g	Collinsella	d_Bacteria:p_Actinobacteriota:c_Coriobacteriia:o_Coriobacteriales:f_Coriobacteriaceae:g_Collinsella:s_	d_Bacteria:p_Actinobacteriota:c_Coriobacteriia:o_Coriobacteriales:f_Coriobacteriaceae:g_Collinsella:s_
853	UMGS1341	UMGS1186	0.674846625766871	0.147286821705426	UMGS1341_UMGS1186	0.04423	1689	1533	5		Positive	-1.56858719141419	2.83240552630839	g	Collinsella	d_Bacteria:p_Actinobacteriota:c_Coriobacteriia:o_Coriobacteriales:f_Coriobacteriaceae:g_Collinsella:s_	d_Bacteria:p_Actinobacteriota:c_Coriobacteriia:o_Coriobacteriales:f_Coriobacteriaceae:g_Collinsella:s_
854	UMGS1354	UMGS1186	0.666666666666667	0.169230769230769	UMGS1354_UMGS1186	0.0472	1702	1533	5		Positive	-1.68280383589514	3.5829622550651	g	Collinsella	d_Bacteria:p_Actinobacteriota:c_Coriobacteriia:o_Coriobacteriales:f_Coriobacteriaceae:g_Collinsella:s_	d_Bacteria:p_Actinobacteriota:c_Coriobacteriia:o_Coriobacteriales:f_Coriobacteriaceae:g_Collinsella:s_
855	UMGS1354	UMGS1545	0.679012345679012	0.166666666666667	UMGS1354_UMGS1545	0.0482	1702	1844	5		Positive	-1.51042130765074	3.49526133295496	g	Collinsella	d_Bacteria:p_Actinobacteriota:c_Coriobacteriia:o_Coriobacteriales:f_Coriobacteriaceae:g_Collinsella:s_	d_Bacteria:p_Actinobacteriota:c_Coriobacteriia:o_Coriobacteriales:f_Coriobacteriaceae:g_Collinsella:s_
856	UMGS1376	UMGS1146	0.787878787878788	0.147540983606557	UMGS1376_UMGS1146	0.0462	1718	1493	5		Positive	0.00967916868627754	2.84109871721523	g	Collinsella	d_Bacteria:p_Actinobacteriota:c_Coriobacteriia:o_Coriobacteriales:f_Coriobacteriaceae:g_Collinsella:s_	d_Bacteria:p_Actinobacteriota:c_Coriobacteriia:o_Coriobacteriales:f_Coriobacteriaceae:g_Collinsella:s_
857	UMGS1376	UMGS1154	0.75	0.153846153846154	UMGS1376_UMGS1154	0.04081	1718	1501	5		Positive	-0.519221770245417	3.05675672240416	g	Collinsella	d_Bacteria:p_Actinobacteriota:c_Coriobacteriia:o_Coriobacteriales:f_Coriobacteriaceae:g_Collinsella:s_	d_Bacteria:p_Actinobacteriota:c_Coriobacteriia:o_Coriobacteriales:f_Coriobacteriaceae:g_Collinsella:s_Collinsella aerofaciens
858	UMGS1376	UMGS1186	0.643939393939394	0.205607476635514	UMGS1376_UMGS1186	0.04713	1718	1533	5		Positive	-2.00014439925416	4.82716786032885	g	Collinsella	d_Bacteria:p_Actinobacteriota:c_Coriobacteriia:o_Coriobacteriales:f_Coriobacteriaceae:g_Collinsella:s_	d_Bacteria:p_Actinobacteriota:c_Coriobacteriia:o_Coriobacteriales:f_Coriobacteriaceae:g_Collinsella:s_
859	UMGS1376	UMGS1270	0.757575757575758	0.145299145299145	UMGS1376_UMGS1270	0.04551	1718	1624	5		Positive	-0.413441582459073	2.76442031537029	g	Collinsella	d_Bacteria:p_Actinobacteriota:c_Coriobacteriia:o_Coriobacteriales:f_Coriobacteriaceae:g_Collinsella:s_	d_Bacteria:p_Actinobacteriota:c_Coriobacteriia:o_Coriobacteriales:f_Coriobacteriaceae:g_Collinsella:s_Collinsella aerofaciens
860	UMGS1376	UMGS1417	0.75	0.146551724137931	UMGS1376_UMGS1417	0.04894	1718	1751	5		Positive	-0.519221770245417	2.8072627198494	g	Collinsella	d_Bacteria:p_Actinobacteriota:c_Coriobacteriia:o_Coriobacteriales:f_Coriobacteriaceae:g_Collinsella:s_	d_Bacteria:p_Actinobacteriota:c_Coriobacteriia:o_Coriobacteriales:f_Coriobacteriaceae:g_Collinsella:s_
861	UMGS1376	UMGS1545	0.757575757575758	0.166666666666667	UMGS1376_UMGS1545	0.04813	1718	1844	5		Positive	-0.413441582459073	3.49526133295496	g	Collinsella	d_Bacteria:p_Actinobacteriota:c_Coriobacteriia:o_Coriobacteriales:f_Coriobacteriaceae:g_Collinsella:s_	d_Bacteria:p_Actinobacteriota:c_Coriobacteriia:o_Coriobacteriales:f_Coriobacteriaceae:g_Collinsella:s_
862	UMGS1376	UMGS1597	0.71969696969697	0.15929203539823	UMGS1376_UMGS1597	0.04784	1718	1869	5		Positive	-0.942342521390769	3.24302416759387	g	Collinsella	d_Bacteria:p_Actinobacteriota:c_Coriobacteriia:o_Coriobacteriales:f_Coriobacteriaceae:g_Collinsella:s_	d_Bacteria:p_Actinobacteriota:c_Coriobacteriia:o_Coriobacteriales:f_Coriobacteriaceae:g_Collinsella:s_
863	UMGS1376	UMGS674	0.742424242424242	0.155172413793103	UMGS1376_UMGS674	0.04625	1718	2463	5		Positive	-0.625001958031763	3.10211926832319	g	Collinsella	d_Bacteria:p_Actinobacteriota:c_Coriobacteriia:o_Coriobacteriales:f_Coriobacteriaceae:g_Collinsella:s_	d_Bacteria:p_Actinobacteriota:c_Coriobacteriia:o_Coriobacteriales:f_Coriobacteriaceae:g_Collinsella:s_
864	UMGS1376	UMGS727	0.742424242424242	0.147826086956522	UMGS1376_UMGS727	0.04264	1718	2517	5		Positive	-0.625001958031763	2.85085020962379	g	Collinsella	d_Bacteria:p_Actinobacteriota:c_Coriobacteriia:o_Coriobacteriales:f_Coriobacteriaceae:g_Collinsella:s_	d_Bacteria:p_Actinobacteriota:c_Coriobacteriia:o_Coriobacteriales:f_Coriobacteriaceae:g_Collinsella:s_
865	UMGS1378	UMGS684	0.746835443037975	0.144927536231884	UMGS1378_UMGS684	0.04403	1720	2471	5		Positive	-0.563408430966289	2.7517100368036	g	Collinsella	d_Bacteria:p_Actinobacteriota:c_Coriobacteriia:o_Coriobacteriales:f_Coriobacteriaceae:g_Collinsella:s_	d_Bacteria:p_Actinobacteriota:c_Coriobacteriia:o_Coriobacteriales:f_Coriobacteriaceae:g_Collinsella:s_
866	UMGS1401	UMGS1139	0.73469387755102	0.149606299212598	UMGS1401_UMGS1139	0.04128	1737	1488	5		Positive	-0.732940925160679	2.91173944962357	g	Collinsella	d_Bacteria:p_Actinobacteriota:c_Coriobacteriia:o_Coriobacteriales:f_Coriobacteriaceae:g_Collinsella:s_	d_Bacteria:p_Actinobacteriota:c_Coriobacteriia:o_Coriobacteriales:f_Coriobacteriaceae:g_Collinsella:s_
867	UMGS1401	UMGS1186	0.673469387755102	0.168067226890756	UMGS1401_UMGS1186	0.0401	1737	1533	5		Positive	-1.5878175448217	3.5431651979731	g	Collinsella	d_Bacteria:p_Actinobacteriota:c_Coriobacteriia:o_Coriobacteriales:f_Coriobacteriaceae:g_Collinsella:s_	d_Bacteria:p_Actinobacteriota:c_Coriobacteriia:o_Coriobacteriales:f_Coriobacteriaceae:g_Collinsella:s_
868	UMGS1401	UMGS962	0.727891156462585	0.15748031496063	UMGS1401_UMGS962	0.04295	1737	2770	5		Positive	-0.827927216234122	3.18105724193037	g	Collinsella	d_Bacteria:p_Actinobacteriota:c_Coriobacteriia:o_Coriobacteriales:f_Coriobacteriaceae:g_Collinsella:s_	d_Bacteria:p_Actinobacteriota:c_Coriobacteriia:o_Coriobacteriales:f_Coriobacteriaceae:g_Collinsella:s_
869	UMGS1420	UMGS1482	0.670967741935484	0.168	UMGS1420_UMGS1482	0.04829	1757	1804	5		Positive	-1.62274798734548	3.54086581245223	g	Collinsella	d_Bacteria:p_Actinobacteriota:c_Coriobacteriia:o_Coriobacteriales:f_Coriobacteriaceae:g_Collinsella:s_	d_Bacteria:p_Actinobacteriota:c_Coriobacteriia:o_Coriobacteriales:f_Coriobacteriaceae:g_Collinsella:s_
870	UMGS1420	UMGS1508	0.612903225806452	0.151785714285714	UMGS1420_UMGS1508	0.04831	1757	1821	5		Positive	-2.43350194276593	2.98628276713706	g	Collinsella	d_Bacteria:p_Actinobacteriota:c_Coriobacteriia:o_Coriobacteriales:f_Coriobacteriaceae:g_Collinsella:s_	d_Bacteria:p_Actinobacteriota:c_Coriobacteriia:o_Coriobacteriales:f_Coriobacteriaceae:g_Collinsella:s_
871	UMGS1420	UMGS1565	0.683870967741935	0.165354330708661	UMGS1420_UMGS1565	0.04931	1757	1851	5		Positive	-1.4425804416965	3.45037503423714	g	Collinsella	d_Bacteria:p_Actinobacteriota:c_Coriobacteriia:o_Coriobacteriales:f_Coriobacteriaceae:g_Collinsella:s_	d_Bacteria:p_Actinobacteriota:c_Coriobacteriia:o_Coriobacteriales:f_Coriobacteriaceae:g_Collinsella:s_
872	UMGS1420	UMGS391	0.658064516129032	0.15702479338843	UMGS1420_UMGS391	0.04092	1757	2174	5		Positive	-1.80291553299447	3.1654768737804	g	Collinsella	d_Bacteria:p_Actinobacteriota:c_Coriobacteriia:o_Coriobacteriales:f_Coriobacteriaceae:g_Collinsella:s_	d_Bacteria:p_Actinobacteriota:c_Coriobacteriia:o_Coriobacteriales:f_Coriobacteriaceae:g_Collinsella:s_
873	UMGS1420	UMGS714	0.658064516129032	0.184	UMGS1420_UMGS714	0.04169	1757	2504	5		Positive	-1.80291553299447	4.08811956641962	g	Collinsella	d_Bacteria:p_Actinobacteriota:c_Coriobacteriia:o_Coriobacteriales:f_Coriobacteriaceae:g_Collinsella:s_	d_Bacteria:p_Actinobacteriota:c_Coriobacteriia:o_Coriobacteriales:f_Coriobacteriaceae:g_Collinsella:s_
874	UMGS1420	UMGS876	0.670967741935484	0.161290322580645	UMGS1420_UMGS876	0.04148	1757	2677	5		Positive	-1.62274798734548	3.31137230272397	g	Collinsella	d_Bacteria:p_Actinobacteriota:c_Coriobacteriia:o_Coriobacteriales:f_Coriobacteriaceae:g_Collinsella:s_	d_Bacteria:p_Actinobacteriota:c_Coriobacteriia:o_Coriobacteriales:f_Coriobacteriaceae:g_Collinsella:s_
875	UMGS1424	UMGS1186	0.666666666666667	0.145454545454545	UMGS1424_UMGS1186	0.04675	1760	1533	5		Positive	-1.68280383589514	2.7697355227709	g	Collinsella	d_Bacteria:p_Actinobacteriota:c_Coriobacteriia:o_Coriobacteriales:f_Coriobacteriaceae:g_Collinsella:s_	d_Bacteria:p_Actinobacteriota:c_Coriobacteriia:o_Coriobacteriales:f_Coriobacteriaceae:g_Collinsella:s_
876	UMGS1442	UMGS1186	0.695652173913043	0.157894736842105	UMGS1442_UMGS1186	0.0472	1775	1533	5		Positive	-1.27807963914742	3.19523186257808	g	Collinsella	d_Bacteria:p_Actinobacteriota:c_Coriobacteriia:o_Coriobacteriales:f_Coriobacteriaceae:g_Collinsella:s_	d_Bacteria:p_Actinobacteriota:c_Coriobacteriia:o_Coriobacteriales:f_Coriobacteriaceae:g_Collinsella:s_
877	UMGS1465	UMGS642	0.655629139072848	0.146551724137931	UMGS1465_UMGS642	0.0466	1786	2432	5		Positive	-1.83692066578252	2.8072627198494	g	Collinsella	d_Bacteria:p_Actinobacteriota:c_Coriobacteriia:o_Coriobacteriales:f_Coriobacteriaceae:g_Collinsella:s_	d_Bacteria:p_Actinobacteriota:c_Coriobacteriia:o_Coriobacteriales:f_Coriobacteriaceae:g_Collinsella:s_
878	UMGS1475	UMGS684	0.772357723577236	0.15929203539823	UMGS1475_UMGS684	0.04722	1796	2471	5		Positive	-0.207041216046707	3.24302416759387	g	Collinsella	d_Bacteria:p_Actinobacteriota:c_Coriobacteriia:o_Coriobacteriales:f_Coriobacteriaceae:g_Collinsella:s_	d_Bacteria:p_Actinobacteriota:c_Coriobacteriia:o_Coriobacteriales:f_Coriobacteriaceae:g_Collinsella:s_
879	UMGS1565	UMGS1186	0.683229813664596	0.16030534351145	UMGS1565_UMGS1186	0.04886	1851	1533	5		Positive	-1.45153286632502	3.2776827093992	g	Collinsella	d_Bacteria:p_Actinobacteriota:c_Coriobacteriia:o_Coriobacteriales:f_Coriobacteriaceae:g_Collinsella:s_	d_Bacteria:p_Actinobacteriota:c_Coriobacteriia:o_Coriobacteriales:f_Coriobacteriaceae:g_Collinsella:s_
880	UMGS1706	UMGS391	0.775193798449612	0.145299145299145	UMGS1706_UMGS391	0.04947	1922	2174	5		Positive	-0.167441145746668	2.76442031537029	g	Collinsella	d_Bacteria:p_Actinobacteriota:c_Coriobacteriia:o_Coriobacteriales:f_Coriobacteriaceae:g_Collinsella:s_	d_Bacteria:p_Actinobacteriota:c_Coriobacteriia:o_Coriobacteriales:f_Coriobacteriaceae:g_Collinsella:s_
881	UMGS1726	UMGS1545	0.631578947368421	0.149606299212598	UMGS1726_UMGS1545	0.04518	1928	1844	5		Positive	-2.17273312669503	2.91173944962357	g	Collinsella	d_Bacteria:p_Actinobacteriota:c_Coriobacteriia:o_Coriobacteriales:f_Coriobacteriaceae:g_Collinsella:s_	d_Bacteria:p_Actinobacteriota:c_Coriobacteriia:o_Coriobacteriales:f_Coriobacteriaceae:g_Collinsella:s_
882	UMGS204	UMGS1186	0.673202614379085	0.155737704918033	UMGS204_UMGS1186	0.0446	1984	1533	5		Positive	-1.59154249741281	3.12145412396084	g	Collinsella	d_Bacteria:p_Actinobacteriota:c_Coriobacteriia:o_Coriobacteriales:f_Coriobacteriaceae:g_Collinsella:s_	d_Bacteria:p_Actinobacteriota:c_Coriobacteriia:o_Coriobacteriales:f_Coriobacteriaceae:g_Collinsella:s_
883	UMGS204	UMGS1545	0.679738562091503	0.161290322580645	UMGS204_UMGS1545	0.0456	1984	1844	5		Positive	-1.50028115893049	3.31137230272397	g	Collinsella	d_Bacteria:p_Actinobacteriota:c_Coriobacteriia:o_Coriobacteriales:f_Coriobacteriaceae:g_Collinsella:s_	d_Bacteria:p_Actinobacteriota:c_Coriobacteriia:o_Coriobacteriales:f_Coriobacteriaceae:g_Collinsella:s_
884	UMGS204	UMGS962	0.738562091503268	0.150375939849624	UMGS204_UMGS962	0.04965	1984	2770	5		Positive	-0.678929112589497	2.93806374511221	g	Collinsella	d_Bacteria:p_Actinobacteriota:c_Coriobacteriia:o_Coriobacteriales:f_Coriobacteriaceae:g_Collinsella:s_	d_Bacteria:p_Actinobacteriota:c_Coriobacteriia:o_Coriobacteriales:f_Coriobacteriaceae:g_Collinsella:s_
885	UMGS256	UMGS1186	0.670731707317073	0.153846153846154	UMGS256_UMGS1186	0.04942	2034	1533	5		Positive	-1.62604373513175	3.05675672240416	g	Collinsella	d_Bacteria:p_Actinobacteriota:c_Coriobacteriia:o_Coriobacteriales:f_Coriobacteriaceae:g_Collinsella:s_	d_Bacteria:p_Actinobacteriota:c_Coriobacteriia:o_Coriobacteriales:f_Coriobacteriaceae:g_Collinsella:s_
886	UMGS256	UMGS727	0.634146341463415	0.161290322580645	UMGS256_UMGS727	0.04163	2034	2517	5		Positive	-2.13688464200235	3.31137230272397	g	Collinsella	d_Bacteria:p_Actinobacteriota:c_Coriobacteriia:o_Coriobacteriales:f_Coriobacteriaceae:g_Collinsella:s_	d_Bacteria:p_Actinobacteriota:c_Coriobacteriia:o_Coriobacteriales:f_Coriobacteriaceae:g_Collinsella:s_
887	UMGS290	UMGS1139	0.654320987654321	0.165354330708661	UMGS290_UMGS1139	0.04324	2070	1488	5		Positive	-1.85518636413955	3.45037503423714	g	Collinsella	d_Bacteria:p_Actinobacteriota:c_Coriobacteriia:o_Coriobacteriales:f_Coriobacteriaceae:g_Collinsella:s_	d_Bacteria:p_Actinobacteriota:c_Coriobacteriia:o_Coriobacteriales:f_Coriobacteriaceae:g_Collinsella:s_
888	UMGS294	UMGS962	0.743243243243243	0.147286821705426	UMGS294_UMGS962	0.04032	2072	2770	5		Positive	-0.613566262054859	2.83240552630839	g	Collinsella	d_Bacteria:p_Actinobacteriota:c_Coriobacteriia:o_Coriobacteriales:f_Coriobacteriaceae:g_Collinsella:s_	d_Bacteria:p_Actinobacteriota:c_Coriobacteriia:o_Coriobacteriales:f_Coriobacteriaceae:g_Collinsella:s_
889	UMGS305	UMGS1186	0.702898550724638	0.149122807017544	UMGS305_UMGS1186	0.04185	2085	1533	5		Positive	-1.17689858996048	2.89520239220124	g	Collinsella	d_Bacteria:p_Actinobacteriota:c_Coriobacteriia:o_Coriobacteriales:f_Coriobacteriaceae:g_Collinsella:s_	d_Bacteria:p_Actinobacteriota:c_Coriobacteriia:o_Coriobacteriales:f_Coriobacteriaceae:g_Collinsella:s_
890	UMGS305	UMGS1545	0.731884057971015	0.144067796610169	UMGS305_UMGS1545	0.04285	2085	1844	5		Positive	-0.772174393212743	2.72230405333998	g	Collinsella	d_Bacteria:p_Actinobacteriota:c_Coriobacteriia:o_Coriobacteriales:f_Coriobacteriaceae:g_Collinsella:s_	d_Bacteria:p_Actinobacteriota:c_Coriobacteriia:o_Coriobacteriales:f_Coriobacteriaceae:g_Collinsella:s_
891	UMGS305	UMGS962	0.710144927536232	0.169491525423729	UMGS305_UMGS962	0.0436	2085	2770	5		Positive	-1.07571754077355	3.59188099290683	g	Collinsella	d_Bacteria:p_Actinobacteriota:c_Coriobacteriia:o_Coriobacteriales:f_Coriobacteriaceae:g_Collinsella:s_	d_Bacteria:p_Actinobacteriota:c_Coriobacteriia:o_Coriobacteriales:f_Coriobacteriaceae:g_Collinsella:s_
892	UMGS316	UMGS962	0.753521126760563	0.144	UMGS316_UMGS962	0.0412	2097	2770	5		Positive	-0.470056330851772	2.71998518150115	g	Collinsella	d_Bacteria:p_Actinobacteriota:c_Coriobacteriia:o_Coriobacteriales:f_Coriobacteriaceae:g_Collinsella:s_	d_Bacteria:p_Actinobacteriota:c_Coriobacteriia:o_Coriobacteriales:f_Coriobacteriaceae:g_Collinsella:s_
893	UMGS319	UMGS1139	0.660377358490566	0.146341463414634	UMGS319_UMGS1139	0.04061	2100	1488	5		Positive	-1.7706213502838	2.80007109671588	g	Collinsella	d_Bacteria:p_Actinobacteriota:c_Coriobacteriia:o_Coriobacteriales:f_Coriobacteriaceae:g_Collinsella:s_	d_Bacteria:p_Actinobacteriota:c_Coriobacteriia:o_Coriobacteriales:f_Coriobacteriaceae:g_Collinsella:s_
894	UMGS320	UMGS1139	0.656441717791411	0.144	UMGS320_UMGS1139	0.04224	2102	1488	5		Positive	-1.82557464149634	2.71998518150115	g	Collinsella	d_Bacteria:p_Actinobacteriota:c_Coriobacteriia:o_Coriobacteriales:f_Coriobacteriaceae:g_Collinsella:s_	d_Bacteria:p_Actinobacteriota:c_Coriobacteriia:o_Coriobacteriales:f_Coriobacteriaceae:g_Collinsella:s_
895	UMGS324	UMGS1186	0.713235294117647	0.163793103448276	UMGS324_UMGS1186	0.04083	2107	1533	5		Positive	-1.03256679920853	3.39697581679702	g	Collinsella	d_Bacteria:p_Actinobacteriota:c_Coriobacteriia:o_Coriobacteriales:f_Coriobacteriaceae:g_Collinsella:s_	d_Bacteria:p_Actinobacteriota:c_Coriobacteriia:o_Coriobacteriales:f_Coriobacteriaceae:g_Collinsella:s_
896	UMGS324	UMGS1545	0.757352941176471	0.148760330578512	UMGS324_UMGS1545	0.04183	2107	1844	5		Positive	-0.416552764452789	2.88280448020218	g	Collinsella	d_Bacteria:p_Actinobacteriota:c_Coriobacteriia:o_Coriobacteriales:f_Coriobacteriaceae:g_Collinsella:s_	d_Bacteria:p_Actinobacteriota:c_Coriobacteriia:o_Coriobacteriales:f_Coriobacteriaceae:g_Collinsella:s_
897	UMGS324	UMGS962	0.742647058823529	0.144067796610169	UMGS324_UMGS962	0.04044	2107	2770	5		Positive	-0.621890776038046	2.72230405333998	g	Collinsella	d_Bacteria:p_Actinobacteriota:c_Coriobacteriia:o_Coriobacteriales:f_Coriobacteriaceae:g_Collinsella:s_	d_Bacteria:p_Actinobacteriota:c_Coriobacteriia:o_Coriobacteriales:f_Coriobacteriaceae:g_Collinsella:s_
898	UMGS325	UMGS1186	0.656804733727811	0.152671755725191	UMGS325_UMGS1186	0.04086	2108	1533	5		Positive	-1.82050585549866	3.01658836113234	g	Collinsella	d_Bacteria:p_Actinobacteriota:c_Coriobacteriia:o_Coriobacteriales:f_Coriobacteriaceae:g_Collinsella:s_	d_Bacteria:p_Actinobacteriota:c_Coriobacteriia:o_Coriobacteriales:f_Coriobacteriaceae:g_Collinsella:s_
899	UMGS325	UMGS1545	0.668639053254438	0.150375939849624	UMGS325_UMGS1545	0.04186	2108	1844	5		Positive	-1.65526343197444	2.93806374511221	g	Collinsella	d_Bacteria:p_Actinobacteriota:c_Coriobacteriia:o_Coriobacteriales:f_Coriobacteriaceae:g_Collinsella:s_	d_Bacteria:p_Actinobacteriota:c_Coriobacteriia:o_Coriobacteriales:f_Coriobacteriaceae:g_Collinsella:s_
900	UMGS334	UMGS962	0.742647058823529	0.144067796610169	UMGS334_UMGS962	0.04946	2118	2770	5		Positive	-0.621890776038046	2.72230405333998	g	Collinsella	d_Bacteria:p_Actinobacteriota:c_Coriobacteriia:o_Coriobacteriales:f_Coriobacteriaceae:g_Collinsella:s_	d_Bacteria:p_Actinobacteriota:c_Coriobacteriia:o_Coriobacteriales:f_Coriobacteriaceae:g_Collinsella:s_
901	UMGS381	UMGS1186	0.697841726618705	0.163793103448276	UMGS381_UMGS1186	0.04054	2161	1533	5		Positive	-1.24750694802618	3.39697581679702	g	Collinsella	d_Bacteria:p_Actinobacteriota:c_Coriobacteriia:o_Coriobacteriales:f_Coriobacteriaceae:g_Collinsella:s_	d_Bacteria:p_Actinobacteriota:c_Coriobacteriia:o_Coriobacteriales:f_Coriobacteriaceae:g_Collinsella:s_
902	UMGS381	UMGS962	0.741007194244604	0.16260162601626	UMGS381_UMGS962	0.04229	2161	2770	5		Positive	-0.644788180207622	3.35622328570713	g	Collinsella	d_Bacteria:p_Actinobacteriota:c_Coriobacteriia:o_Coriobacteriales:f_Coriobacteriaceae:g_Collinsella:s_	d_Bacteria:p_Actinobacteriota:c_Coriobacteriia:o_Coriobacteriales:f_Coriobacteriaceae:g_Collinsella:s_
903	UMGS397	UMGS962	0.748251748251748	0.144	UMGS397_UMGS962	0.04002	2179	2770	5		Positive	-0.543632582811499	2.71998518150115	g	Collinsella	d_Bacteria:p_Actinobacteriota:c_Coriobacteriia:o_Coriobacteriales:f_Coriobacteriaceae:g_Collinsella:s_	d_Bacteria:p_Actinobacteriota:c_Coriobacteriia:o_Coriobacteriales:f_Coriobacteriaceae:g_Collinsella:s_
904	UMGS442	UMGS962	0.73780487804878	0.147887323943662	UMGS442_UMGS962	0.04167	2226	2770	5		Positive	-0.689502072535628	2.85294472031717	g	Collinsella	d_Bacteria:p_Actinobacteriota:c_Coriobacteriia:o_Coriobacteriales:f_Coriobacteriaceae:g_Collinsella:s_	d_Bacteria:p_Actinobacteriota:c_Coriobacteriia:o_Coriobacteriales:f_Coriobacteriaceae:g_Collinsella:s_
905	UMGS447	UMGS1139	0.770833333333333	0.146153846153846	UMGS447_UMGS1139	0.04298	2227	1488	5		Positive	-0.22832625383299	2.79365395607368	g	Collinsella	d_Bacteria:p_Actinobacteriota:c_Coriobacteriia:o_Coriobacteriales:f_Coriobacteriaceae:g_Collinsella:s_	d_Bacteria:p_Actinobacteriota:c_Coriobacteriia:o_Coriobacteriales:f_Coriobacteriaceae:g_Collinsella:s_
906	UMGS447	UMGS962	0.743055555555556	0.1640625	UMGS447_UMGS962	0.04247	2227	2770	5		Positive	-0.616186942382888	3.40619008393682	g	Collinsella	d_Bacteria:p_Actinobacteriota:c_Coriobacteriia:o_Coriobacteriales:f_Coriobacteriaceae:g_Collinsella:s_	d_Bacteria:p_Actinobacteriota:c_Coriobacteriia:o_Coriobacteriales:f_Coriobacteriaceae:g_Collinsella:s_
907	UMGS45	GCF_000321025.1	0.695652173913043	0.215686274509804	UMGS45_GCF_000321025.1	0.046	2233	1068	5		Positive	-1.27807963914742	5.17189660859034	g	Peptoniphilus_A	d_Bacteria:p_Firmicutes:c_Clostridia:o_Tissierellales:f_Peptoniphilaceae:g_Peptoniphilus_A:s_	d_Bacteria:p_Firmicutes:c_Clostridia:o_Tissierellales:f_Peptoniphilaceae:g_Peptoniphilus_A:s_Peptoniphilus_A senegalensis
908	UMGS481	UMGS1186	0.689393939393939	0.165137614678899	UMGS481_UMGS1186	0.04088	2270	1533	5		Positive	-1.36546327253613	3.44296261793513	g	Collinsella	d_Bacteria:p_Actinobacteriota:c_Coriobacteriia:o_Coriobacteriales:f_Coriobacteriaceae:g_Collinsella:s_	d_Bacteria:p_Actinobacteriota:c_Coriobacteriia:o_Coriobacteriales:f_Coriobacteriaceae:g_Collinsella:s_
909	UMGS512	UMGS1139	0.712418300653595	0.155038759689922	UMGS512_UMGS1139	0.04251	2300	1488	5		Positive	-1.04397446651882	3.09754784896701	g	Collinsella	d_Bacteria:p_Actinobacteriota:c_Coriobacteriia:o_Coriobacteriales:f_Coriobacteriaceae:g_Collinsella:s_	d_Bacteria:p_Actinobacteriota:c_Coriobacteriia:o_Coriobacteriales:f_Coriobacteriaceae:g_Collinsella:s_
910	UMGS512	UMGS962	0.784313725490196	0.154929577464789	UMGS512_UMGS962	0.042	2300	2770	5		Positive	-0.0400997432131788	3.09381345005635	g	Collinsella	d_Bacteria:p_Actinobacteriota:c_Coriobacteriia:o_Coriobacteriales:f_Coriobacteriaceae:g_Collinsella:s_	d_Bacteria:p_Actinobacteriota:c_Coriobacteriia:o_Coriobacteriales:f_Coriobacteriaceae:g_Collinsella:s_
911	UMGS518	UMGS1186	0.660130718954248	0.144067796610169	UMGS518_UMGS1186	0.04505	2308	1533	5		Positive	-1.77406517437748	2.72230405333998	g	Collinsella	d_Bacteria:p_Actinobacteriota:c_Coriobacteriia:o_Coriobacteriales:f_Coriobacteriaceae:g_Collinsella:s_	d_Bacteria:p_Actinobacteriota:c_Coriobacteriia:o_Coriobacteriales:f_Coriobacteriaceae:g_Collinsella:s_
912	UMGS582	UMGS962	0.719424460431655	0.173553719008264	UMGS582_UMGS962	0.0432	2367	2770	5		Positive	-0.946147564116896	3.73082166093677	g	Collinsella	d_Bacteria:p_Actinobacteriota:c_Coriobacteriia:o_Coriobacteriales:f_Coriobacteriaceae:g_Collinsella:s_	d_Bacteria:p_Actinobacteriota:c_Coriobacteriia:o_Coriobacteriales:f_Coriobacteriaceae:g_Collinsella:s_
913	UMGS595	UMGS1139	0.668789808917197	0.146341463414634	UMGS595_UMGS1139	0.04777	2380	1488	5		Positive	-1.65315843294866	2.80007109671588	g	Collinsella	d_Bacteria:p_Actinobacteriota:c_Coriobacteriia:o_Coriobacteriales:f_Coriobacteriaceae:g_Collinsella:s_	d_Bacteria:p_Actinobacteriota:c_Coriobacteriia:o_Coriobacteriales:f_Coriobacteriaceae:g_Collinsella:s_
914	UMGS616	UMGS1186	0.695652173913043	0.150442477876106	UMGS616_UMGS1186	0.0421	2400	1533	5		Positive	-1.27807963914742	2.94033956916058	g	Collinsella	d_Bacteria:p_Actinobacteriota:c_Coriobacteriia:o_Coriobacteriales:f_Coriobacteriaceae:g_Collinsella:s_	d_Bacteria:p_Actinobacteriota:c_Coriobacteriia:o_Coriobacteriales:f_Coriobacteriaceae:g_Collinsella:s_
915	UMGS616	UMGS962	0.731884057971015	0.144067796610169	UMGS616_UMGS962	0.04715	2400	2770	5		Positive	-0.772174393212743	2.72230405333998	g	Collinsella	d_Bacteria:p_Actinobacteriota:c_Coriobacteriia:o_Coriobacteriales:f_Coriobacteriaceae:g_Collinsella:s_	d_Bacteria:p_Actinobacteriota:c_Coriobacteriia:o_Coriobacteriales:f_Coriobacteriaceae:g_Collinsella:s_
916	UMGS639	UMGS962	0.748201438848921	0.154471544715447	UMGS639_UMGS962	0.04133	2427	2770	5		Positive	-0.544335052237856	3.07814719121151	g	Collinsella	d_Bacteria:p_Actinobacteriota:c_Coriobacteriia:o_Coriobacteriales:f_Coriobacteriaceae:g_Collinsella:s_	d_Bacteria:p_Actinobacteriota:c_Coriobacteriia:o_Coriobacteriales:f_Coriobacteriaceae:g_Collinsella:s_
917	UMGS644	UMGS1186	0.719424460431655	0.145299145299145	UMGS644_UMGS1186	0.04336	2437	1533	5		Positive	-0.946147564116896	2.76442031537029	g	Collinsella	d_Bacteria:p_Actinobacteriota:c_Coriobacteriia:o_Coriobacteriales:f_Coriobacteriaceae:g_Collinsella:s_	d_Bacteria:p_Actinobacteriota:c_Coriobacteriia:o_Coriobacteriales:f_Coriobacteriaceae:g_Collinsella:s_
918	UMGS674	UMGS1186	0.686274509803922	0.146341463414634	UMGS674_UMGS1186	0.04974	2463	1533	5		Positive	-1.40901982044814	2.80007109671588	g	Collinsella	d_Bacteria:p_Actinobacteriota:c_Coriobacteriia:o_Coriobacteriales:f_Coriobacteriaceae:g_Collinsella:s_	d_Bacteria:p_Actinobacteriota:c_Coriobacteriia:o_Coriobacteriales:f_Coriobacteriaceae:g_Collinsella:s_
919	UMGS674	UMGS727	0.607843137254902	0.154545454545455	UMGS674_UMGS727	0.04415	2463	2517	5		Positive	-2.50415588223613	3.08067515570694	g	Collinsella	d_Bacteria:p_Actinobacteriota:c_Coriobacteriia:o_Coriobacteriales:f_Coriobacteriaceae:g_Collinsella:s_	d_Bacteria:p_Actinobacteriota:c_Coriobacteriia:o_Coriobacteriales:f_Coriobacteriaceae:g_Collinsella:s_
920	UMGS701	UMGS1186	0.705035971223022	0.169491525423729	UMGS701_UMGS1186	0.04778	2501	1533	5		Positive	-1.14705382005642	3.59188099290683	g	Collinsella	d_Bacteria:p_Actinobacteriota:c_Coriobacteriia:o_Coriobacteriales:f_Coriobacteriaceae:g_Collinsella:s_Collinsella aerofaciens	d_Bacteria:p_Actinobacteriota:c_Coriobacteriia:o_Coriobacteriales:f_Coriobacteriaceae:g_Collinsella:s_
921	UMGS701	UMGS1545	0.755395683453237	0.16	UMGS701_UMGS1545	0.04878	2501	1844	5		Positive	-0.443881924268102	3.26723893546854	g	Collinsella	d_Bacteria:p_Actinobacteriota:c_Coriobacteriia:o_Coriobacteriales:f_Coriobacteriaceae:g_Collinsella:s_Collinsella aerofaciens	d_Bacteria:p_Actinobacteriota:c_Coriobacteriia:o_Coriobacteriales:f_Coriobacteriaceae:g_Collinsella:s_
922	UMGS719	UMGS1186	0.720588235294118	0.155172413793103	UMGS719_UMGS1186	0.04343	2508	1533	5		Positive	-0.929897793415905	3.10211926832319	g	Collinsella	d_Bacteria:p_Actinobacteriota:c_Coriobacteriia:o_Coriobacteriales:f_Coriobacteriaceae:g_Collinsella:s_	d_Bacteria:p_Actinobacteriota:c_Coriobacteriia:o_Coriobacteriales:f_Coriobacteriaceae:g_Collinsella:s_
923	UMGS721	UMGS962	0.774193548387097	0.154929577464789	UMGS721_UMGS962	0.04233	2513	2770	5		Positive	-0.181407622153559	3.09381345005635	g	Collinsella	d_Bacteria:p_Actinobacteriota:c_Coriobacteriia:o_Coriobacteriales:f_Coriobacteriaceae:g_Collinsella:s_	d_Bacteria:p_Actinobacteriota:c_Coriobacteriia:o_Coriobacteriales:f_Coriobacteriaceae:g_Collinsella:s_
924	UMGS723	UMGS1139	0.668831168831169	0.155737704918033	UMGS723_UMGS1139	0.04462	2514	1488	5		Positive	-1.65258092509905	3.12145412396084	g	Collinsella	d_Bacteria:p_Actinobacteriota:c_Coriobacteriia:o_Coriobacteriales:f_Coriobacteriaceae:g_Collinsella:s_	d_Bacteria:p_Actinobacteriota:c_Coriobacteriia:o_Coriobacteriales:f_Coriobacteriaceae:g_Collinsella:s_
925	UMGS723	UMGS1186	0.720779220779221	0.146153846153846	UMGS723_UMGS1186	0.04126	2514	1533	5		Positive	-0.927231065992722	2.79365395607368	g	Collinsella	d_Bacteria:p_Actinobacteriota:c_Coriobacteriia:o_Coriobacteriales:f_Coriobacteriaceae:g_Collinsella:s_	d_Bacteria:p_Actinobacteriota:c_Coriobacteriia:o_Coriobacteriales:f_Coriobacteriaceae:g_Collinsella:s_
926	UMGS723	UMGS1545	0.688311688311688	0.152	UMGS723_UMGS1545	0.04226	2514	1844	5		Positive	-1.38057472793418	2.99361205848484	g	Collinsella	d_Bacteria:p_Actinobacteriota:c_Coriobacteriia:o_Coriobacteriales:f_Coriobacteriaceae:g_Collinsella:s_	d_Bacteria:p_Actinobacteriota:c_Coriobacteriia:o_Coriobacteriales:f_Coriobacteriaceae:g_Collinsella:s_
927	UMGS745	UMGS1186	0.682758620689655	0.146551724137931	UMGS745_UMGS1186	0.04108	2535	1533	5		Positive	-1.45811212666623	2.8072627198494	g	Collinsella	d_Bacteria:p_Actinobacteriota:c_Coriobacteriia:o_Coriobacteriales:f_Coriobacteriaceae:g_Collinsella:s_	d_Bacteria:p_Actinobacteriota:c_Coriobacteriia:o_Coriobacteriales:f_Coriobacteriaceae:g_Collinsella:s_
928	UMGS745	UMGS962	0.724137931034483	0.146341463414634	UMGS745_UMGS962	0.04393	2535	2770	5		Positive	-0.880333445791881	2.80007109671588	g	Collinsella	d_Bacteria:p_Actinobacteriota:c_Coriobacteriia:o_Coriobacteriales:f_Coriobacteriaceae:g_Collinsella:s_	d_Bacteria:p_Actinobacteriota:c_Coriobacteriia:o_Coriobacteriales:f_Coriobacteriaceae:g_Collinsella:s_
929	UMGS751	UMGS1186	0.664335664335664	0.144144144144144	UMGS751_UMGS1186	0.04295	2545	1533	5		Positive	-1.71535158598325	2.72491539550085	g	Collinsella	d_Bacteria:p_Actinobacteriota:c_Coriobacteriia:o_Coriobacteriales:f_Coriobacteriaceae:g_Collinsella:s_	d_Bacteria:p_Actinobacteriota:c_Coriobacteriia:o_Coriobacteriales:f_Coriobacteriaceae:g_Collinsella:s_
930	UMGS779	UMGS1546	0.709090909090909	0.145985401459854	UMGS779_UMGS1546	0.04762	2565	1838	5		Positive	-1.09043478429165	2.78789258162849	g	Collinsella	d_Bacteria:p_Actinobacteriota:c_Coriobacteriia:o_Coriobacteriales:f_Coriobacteriaceae:g_Collinsella:s_Collinsella aerofaciens	d_Bacteria:p_Actinobacteriota:c_Coriobacteriia:o_Coriobacteriales:f_Coriobacteriaceae:g_Collinsella:s_
931	UMGS789	UMGS1186	0.672839506172839	0.155038759689922	UMGS789_UMGS1186	0.04488	2577	1533	5		Positive	-1.59661257177295	3.09754784896701	g	Collinsella	d_Bacteria:p_Actinobacteriota:c_Coriobacteriia:o_Coriobacteriales:f_Coriobacteriaceae:g_Collinsella:s_	d_Bacteria:p_Actinobacteriota:c_Coriobacteriia:o_Coriobacteriales:f_Coriobacteriaceae:g_Collinsella:s_
932	UMGS789	UMGS962	0.734567901234568	0.143884892086331	UMGS789_UMGS962	0.04663	2577	2770	5		Positive	-0.73469993055092	2.71604810413448	g	Collinsella	d_Bacteria:p_Actinobacteriota:c_Coriobacteriia:o_Coriobacteriales:f_Coriobacteriaceae:g_Collinsella:s_	d_Bacteria:p_Actinobacteriota:c_Coriobacteriia:o_Coriobacteriales:f_Coriobacteriaceae:g_Collinsella:s_
933	UMGS792	UMGS785	0.658385093167702	0.152	UMGS792_UMGS785	0.0453	2591	2578	5		Positive	-1.79843932068021	2.99361205848484	g	CAG-83	d_Bacteria:p_Firmicutes:c_Clostridia:o_Oscillospirales:f_Oscillospiraceae:g_CAG-83:s_	d_Bacteria:p_Firmicutes:c_Clostridia:o_Oscillospirales:f_Oscillospiraceae:g_CAG-83:s_
934	UMGS819	UMGS1186	0.659722222222222	0.15929203539823	UMGS819_UMGS1186	0.04114	2609	1533	5		Positive	-1.77976900803262	3.24302416759387	g	Collinsella	d_Bacteria:p_Actinobacteriota:c_Coriobacteriia:o_Coriobacteriales:f_Coriobacteriaceae:g_Collinsella:s_Collinsella aerofaciens	d_Bacteria:p_Actinobacteriota:c_Coriobacteriia:o_Coriobacteriales:f_Coriobacteriaceae:g_Collinsella:s_
935	UMGS820	UMGS1186	0.688311688311688	0.145161290322581	UMGS820_UMGS1186	0.04881	2619	1533	5		Positive	-1.38057472793418	2.75970521203105	g	Collinsella	d_Bacteria:p_Actinobacteriota:c_Coriobacteriia:o_Coriobacteriales:f_Coriobacteriaceae:g_Collinsella:s_	d_Bacteria:p_Actinobacteriota:c_Coriobacteriia:o_Coriobacteriales:f_Coriobacteriaceae:g_Collinsella:s_
936	UMGS820	UMGS1545	0.668831168831169	0.148760330578512	UMGS820_UMGS1545	0.04981	2619	1844	5		Positive	-1.65258092509905	2.88280448020218	g	Collinsella	d_Bacteria:p_Actinobacteriota:c_Coriobacteriia:o_Coriobacteriales:f_Coriobacteriaceae:g_Collinsella:s_	d_Bacteria:p_Actinobacteriota:c_Coriobacteriia:o_Coriobacteriales:f_Coriobacteriaceae:g_Collinsella:s_
937	UMGS825	UMGS1186	0.676258992805755	0.145454545454545	UMGS825_UMGS1186	0.04558	2626	1533	5		Positive	-1.54886633193547	2.7697355227709	g	Collinsella	d_Bacteria:p_Actinobacteriota:c_Coriobacteriia:o_Coriobacteriales:f_Coriobacteriaceae:g_Collinsella:s_	d_Bacteria:p_Actinobacteriota:c_Coriobacteriia:o_Coriobacteriales:f_Coriobacteriaceae:g_Collinsella:s_
938	UMGS833	UMGS1186	0.66887417218543	0.165289256198347	UMGS833_UMGS1186	0.04264	2631	1533	5		Positive	-1.65198046991767	3.44814926735858	g	Collinsella	d_Bacteria:p_Actinobacteriota:c_Coriobacteriia:o_Coriobacteriales:f_Coriobacteriaceae:g_Collinsella:s_	d_Bacteria:p_Actinobacteriota:c_Coriobacteriia:o_Coriobacteriales:f_Coriobacteriaceae:g_Collinsella:s_
939	UMGS84	UMGS1455	0.776	0.156521739130435	UMGS84_UMGS1455	0.04411	2636	1781	5		Positive	-0.156184165762702	3.14827072808433	g	ER4	d_Bacteria:p_Firmicutes:c_Clostridia:o_Oscillospirales:f_Oscillospiraceae:g_ER4:s_ER4 sp1	d_Bacteria:p_Firmicutes:c_Clostridia:o_Oscillospirales:f_Oscillospiraceae:g_ER4:s_
940	UMGS850	UMGS1139	0.656050955414013	0.155737704918033	UMGS850_UMGS1139	0.04222	2644	1488	5		Positive	-1.83103085062759	3.12145412396084	g	Collinsella	d_Bacteria:p_Actinobacteriota:c_Coriobacteriia:o_Coriobacteriales:f_Coriobacteriaceae:g_Collinsella:s_	d_Bacteria:p_Actinobacteriota:c_Coriobacteriia:o_Coriobacteriales:f_Coriobacteriaceae:g_Collinsella:s_
941	UMGS844	UMGS962	0.734375	0.145454545454545	UMGS844_UMGS962	0.04101	2650	2770	5		Positive	-0.737393407554741	2.7697355227709	g	Collinsella	d_Bacteria:p_Actinobacteriota:c_Coriobacteriia:o_Coriobacteriales:f_Coriobacteriaceae:g_Collinsella:s_	d_Bacteria:p_Actinobacteriota:c_Coriobacteriia:o_Coriobacteriales:f_Coriobacteriaceae:g_Collinsella:s_
942	UMGS870	UMGS1904	0.712121212121212	0.145454545454545	UMGS870_UMGS1904	0.04725	2672	1969	5		Positive	-1.04812270917711	2.7697355227709	g	ER4	d_Bacteria:p_Firmicutes:c_Clostridia:o_Oscillospirales:f_Oscillospiraceae:g_ER4:s_	d_Bacteria:p_Firmicutes:c_Clostridia:o_Oscillospirales:f_Oscillospiraceae:g_ER4:s_
943	UMGS888	UMGS1186	0.692771084337349	0.154411764705882	UMGS888_UMGS1186	0.04261	2687	1533	5		Positive	-1.31830824906511	3.07610251404609	g	Collinsella	d_Bacteria:p_Actinobacteriota:c_Coriobacteriia:o_Coriobacteriales:f_Coriobacteriaceae:g_Collinsella:s_	d_Bacteria:p_Actinobacteriota:c_Coriobacteriia:o_Coriobacteriales:f_Coriobacteriaceae:g_Collinsella:s_
944	UMGS888	UMGS1545	0.656626506024096	0.155038759689922	UMGS888_UMGS1545	0.04361	2687	1844	5		Positive	-1.82299444621439	3.09754784896701	g	Collinsella	d_Bacteria:p_Actinobacteriota:c_Coriobacteriia:o_Coriobacteriales:f_Coriobacteriaceae:g_Collinsella:s_	d_Bacteria:p_Actinobacteriota:c_Coriobacteriia:o_Coriobacteriales:f_Coriobacteriaceae:g_Collinsella:s_
945	UMGS919	UMGS1186	0.677631578947368	0.148760330578512	UMGS919_UMGS1186	0.04185	2725	1533	5		Positive	-1.52970093252019	2.88280448020218	g	Collinsella	d_Bacteria:p_Actinobacteriota:c_Coriobacteriia:o_Coriobacteriales:f_Coriobacteriaceae:g_Collinsella:s_	d_Bacteria:p_Actinobacteriota:c_Coriobacteriia:o_Coriobacteriales:f_Coriobacteriaceae:g_Collinsella:s_
946	UMGS919	UMGS962	0.717105263157895	0.155038759689922	UMGS919_UMGS962	0.04036	2725	2770	5		Positive	-0.978530480370306	3.09754784896701	g	Collinsella	d_Bacteria:p_Actinobacteriota:c_Coriobacteriia:o_Coriobacteriales:f_Coriobacteriaceae:g_Collinsella:s_	d_Bacteria:p_Actinobacteriota:c_Coriobacteriia:o_Coriobacteriales:f_Coriobacteriaceae:g_Collinsella:s_
947	UMGS92	GCF_000321025.1	0.674603174603175	0.205607476635514	UMGS92_GCF_000321025.1	0.04598	2726	1068	5		Positive	-1.57198649630945	4.82716786032885	g	Peptoniphilus_A	d_Bacteria:p_Firmicutes:c_Clostridia:o_Tissierellales:f_Peptoniphilaceae:g_Peptoniphilus_A:s_Peptoniphilus_A grossensis	d_Bacteria:p_Firmicutes:c_Clostridia:o_Tissierellales:f_Peptoniphilaceae:g_Peptoniphilus_A:s_Peptoniphilus_A senegalensis
948	UMGS938	UMGS1186	0.690909090909091	0.149253731343284	UMGS938_UMGS1186	0.0475	2742	1533	5		Positive	-1.34430723497886	2.89968044399792	g	Collinsella	d_Bacteria:p_Actinobacteriota:c_Coriobacteriia:o_Coriobacteriales:f_Coriobacteriaceae:g_Collinsella:s_	d_Bacteria:p_Actinobacteriota:c_Coriobacteriia:o_Coriobacteriales:f_Coriobacteriaceae:g_Collinsella:s_
949	UMGS938	UMGS1545	0.648484848484848	0.170542635658915	UMGS938_UMGS1545	0.0485	2742	1844	5		Positive	-1.93667628658236	3.62783249428427	g	Collinsella	d_Bacteria:p_Actinobacteriota:c_Coriobacteriia:o_Coriobacteriales:f_Coriobacteriaceae:g_Collinsella:s_	d_Bacteria:p_Actinobacteriota:c_Coriobacteriia:o_Coriobacteriales:f_Coriobacteriaceae:g_Collinsella:s_
950	UMGS94	UMGS962	0.725352112676056	0.148760330578512	UMGS94_UMGS962	0.041	2743	2770	5		Positive	-0.863379846000975	2.88280448020218	g	Collinsella	d_Bacteria:p_Actinobacteriota:c_Coriobacteriia:o_Coriobacteriales:f_Coriobacteriaceae:g_Collinsella:s_	d_Bacteria:p_Actinobacteriota:c_Coriobacteriia:o_Coriobacteriales:f_Coriobacteriaceae:g_Collinsella:s_
951	UMGS943	UMGS962	0.722627737226277	0.146551724137931	UMGS943_UMGS962	0.04876	2749	2770	5		Positive	-0.901420258962486	2.8072627198494	g	Collinsella	d_Bacteria:p_Actinobacteriota:c_Coriobacteriia:o_Coriobacteriales:f_Coriobacteriaceae:g_Collinsella:s_Collinsella aerofaciens	d_Bacteria:p_Actinobacteriota:c_Coriobacteriia:o_Coriobacteriales:f_Coriobacteriaceae:g_Collinsella:s_
952	UMGS959	UMGS1139	0.771812080536913	0.148148148148148	UMGS959_UMGS1139	0.04457	2762	1488	5		Positive	-0.214660021518305	2.86186578438158	g	Collinsella	d_Bacteria:p_Actinobacteriota:c_Coriobacteriia:o_Coriobacteriales:f_Coriobacteriaceae:g_Collinsella:s_	d_Bacteria:p_Actinobacteriota:c_Coriobacteriia:o_Coriobacteriales:f_Coriobacteriaceae:g_Collinsella:s_
953	UMGS959	UMGS1545	0.751677852348993	0.145038167938931	UMGS959_UMGS1545	0.04809	2762	1844	5		Positive	-0.49579394342026	2.75549401286544	g	Collinsella	d_Bacteria:p_Actinobacteriota:c_Coriobacteriia:o_Coriobacteriales:f_Coriobacteriaceae:g_Collinsella:s_	d_Bacteria:p_Actinobacteriota:c_Coriobacteriia:o_Coriobacteriales:f_Coriobacteriaceae:g_Collinsella:s_
954	UMGS955	UMGS1186	0.673469387755102	0.161016949152542	UMGS955_UMGS1186	0.04567	2767	1533	5		Positive	-1.5878175448217	3.3020220130512	g	Collinsella	d_Bacteria:p_Actinobacteriota:c_Coriobacteriia:o_Coriobacteriales:f_Coriobacteriaceae:g_Collinsella:s_	d_Bacteria:p_Actinobacteriota:c_Coriobacteriia:o_Coriobacteriales:f_Coriobacteriaceae:g_Collinsella:s_
955	UMGS955	UMGS1545	0.748299319727891	0.153846153846154	UMGS955_UMGS1545	0.04667	2767	1844	5		Positive	-0.542968343013782	3.05675672240416	g	Collinsella	d_Bacteria:p_Actinobacteriota:c_Coriobacteriia:o_Coriobacteriales:f_Coriobacteriaceae:g_Collinsella:s_	d_Bacteria:p_Actinobacteriota:c_Coriobacteriia:o_Coriobacteriales:f_Coriobacteriaceae:g_Collinsella:s_
956	UMGS955	UMGS674	0.687074829931973	0.151260504201681	UMGS955_UMGS674	0.04369	2767	2463	5		Positive	-1.3978449626748	2.96831881775527	g	Collinsella	d_Bacteria:p_Actinobacteriota:c_Coriobacteriia:o_Coriobacteriales:f_Coriobacteriaceae:g_Collinsella:s_	d_Bacteria:p_Actinobacteriota:c_Coriobacteriia:o_Coriobacteriales:f_Coriobacteriaceae:g_Collinsella:s_
957	UMGS955	UMGS962	0.714285714285714	0.16	UMGS955_UMGS962	0.04852	2767	2770	5		Positive	-1.01789979838102	3.26723893546854	g	Collinsella	d_Bacteria:p_Actinobacteriota:c_Coriobacteriia:o_Coriobacteriales:f_Coriobacteriaceae:g_Collinsella:s_	d_Bacteria:p_Actinobacteriota:c_Coriobacteriia:o_Coriobacteriales:f_Coriobacteriaceae:g_Collinsella:s_
958	UMGS969	UMGS1139	0.651898734177215	0.182539682539683	UMGS969_UMGS1139	0.04682	2773	1488	5		Positive	-1.88900825259257	4.03817180316071	g	Collinsella	d_Bacteria:p_Actinobacteriota:c_Coriobacteriia:o_Coriobacteriales:f_Coriobacteriaceae:g_Collinsella:s_	d_Bacteria:p_Actinobacteriota:c_Coriobacteriia:o_Coriobacteriales:f_Coriobacteriaceae:g_Collinsella:s_
959	UMGS969	UMGS1186	0.689873417721519	0.174242424242424	UMGS969_UMGS1186	0.04346	2773	1533	5		Positive	-1.35876832394206	3.75437769373496	g	Collinsella	d_Bacteria:p_Actinobacteriota:c_Coriobacteriia:o_Coriobacteriales:f_Coriobacteriaceae:g_Collinsella:s_	d_Bacteria:p_Actinobacteriota:c_Coriobacteriia:o_Coriobacteriales:f_Coriobacteriaceae:g_Collinsella:s_
960	UMGS969	UMGS1545	0.670886075949367	0.178294573643411	UMGS969_UMGS1545	0.04446	2773	1844	5		Positive	-1.62388828826731	3.89297481694289	g	Collinsella	d_Bacteria:p_Actinobacteriota:c_Coriobacteriia:o_Coriobacteriales:f_Coriobacteriaceae:g_Collinsella:s_	d_Bacteria:p_Actinobacteriota:c_Coriobacteriia:o_Coriobacteriales:f_Coriobacteriaceae:g_Collinsella:s_
961	UMGS969	UMGS962	0.727848101265823	0.160583941605839	UMGS969_UMGS962	0.04197	2773	2770	5		Positive	-0.828528395291544	3.28721170021186	g	Collinsella	d_Bacteria:p_Actinobacteriota:c_Coriobacteriia:o_Coriobacteriales:f_Coriobacteriaceae:g_Collinsella:s_	d_Bacteria:p_Actinobacteriota:c_Coriobacteriia:o_Coriobacteriales:f_Coriobacteriaceae:g_Collinsella:s_
962	UMGS972	UMGS1186	0.720930232558139	0.162162162162162	UMGS972_UMGS1186	0.04027	2780	1533	5		Positive	-0.925122490820911	3.34119214546413	g	Collinsella	d_Bacteria:p_Actinobacteriota:c_Coriobacteriia:o_Coriobacteriales:f_Coriobacteriaceae:g_Collinsella:s_	d_Bacteria:p_Actinobacteriota:c_Coriobacteriia:o_Coriobacteriales:f_Coriobacteriaceae:g_Collinsella:s_
963	UMGS972	UMGS1545	0.767441860465116	0.161016949152542	UMGS972_UMGS1545	0.04127	2780	1844	5		Positive	-0.27568133790013	3.3020220130512	g	Collinsella	d_Bacteria:p_Actinobacteriota:c_Coriobacteriia:o_Coriobacteriales:f_Coriobacteriaceae:g_Collinsella:s_	d_Bacteria:p_Actinobacteriota:c_Coriobacteriia:o_Coriobacteriales:f_Coriobacteriaceae:g_Collinsella:s_
964	UMGS972	UMGS962	0.75968992248062	0.155172413793103	UMGS972_UMGS962	0.04532	2780	2770	5		Positive	-0.383921530053592	3.10211926832319	g	Collinsella	d_Bacteria:p_Actinobacteriota:c_Coriobacteriia:o_Coriobacteriales:f_Coriobacteriaceae:g_Collinsella:s_	d_Bacteria:p_Actinobacteriota:c_Coriobacteriia:o_Coriobacteriales:f_Coriobacteriaceae:g_Collinsella:s_
965	UMGS996	UMGS1186	0.626582278481013	0.175	UMGS996_UMGS1186	0.04701	2807	1533	5		Positive	-2.24250153835957	3.78028932981297	g	Collinsella	d_Bacteria:p_Actinobacteriota:c_Coriobacteriia:o_Coriobacteriales:f_Coriobacteriaceae:g_Collinsella:s_Collinsella aerofaciens	d_Bacteria:p_Actinobacteriota:c_Coriobacteriia:o_Coriobacteriales:f_Coriobacteriaceae:g_Collinsella:s_
966	UMGS996	UMGS1545	0.620253164556962	0.169491525423729	UMGS996_UMGS1545	0.04801	2807	1844	5		Positive	-2.33087485980132	3.59188099290683	g	Collinsella	d_Bacteria:p_Actinobacteriota:c_Coriobacteriia:o_Coriobacteriales:f_Coriobacteriaceae:g_Collinsella:s_Collinsella aerofaciens	d_Bacteria:p_Actinobacteriota:c_Coriobacteriia:o_Coriobacteriales:f_Coriobacteriaceae:g_Collinsella:s_
967	UMGS996	UMGS443	0.613924050632911	0.156521739130435	UMGS996_UMGS443	0.04055	2807	2229	5		Positive	-2.41924818124308	3.14827072808433	g	Collinsella	d_Bacteria:p_Actinobacteriota:c_Coriobacteriia:o_Coriobacteriales:f_Coriobacteriaceae:g_Collinsella:s_Collinsella aerofaciens	d_Bacteria:p_Actinobacteriota:c_Coriobacteriia:o_Coriobacteriales:f_Coriobacteriaceae:g_Collinsella:s_
968	UMGS996	UMGS962	0.677215189873418	0.1640625	UMGS996_UMGS962	0.04768	2807	2770	5		Positive	-1.53551496682555	3.40619008393682	g	Collinsella	d_Bacteria:p_Actinobacteriota:c_Coriobacteriia:o_Coriobacteriales:f_Coriobacteriaceae:g_Collinsella:s_Collinsella aerofaciens	d_Bacteria:p_Actinobacteriota:c_Coriobacteriia:o_Coriobacteriales:f_Coriobacteriaceae:g_Collinsella:s_
969	11861_6_61	UMGS1065	0.5078125	0.1875	11861_6_61_UMGS1065	0.38202	12	1409	6		Positive	-2.56124219156792	2.85057510530419	f	Rikenellaceae	d_Bacteria:p_Bacteroidota:c_Bacteroidia:o_Bacteroidales:f_Rikenellaceae:g_Tidjanibacter:s_Tidjanibacter massiliensis	d_Bacteria:p_Bacteroidota:c_Bacteroidia:o_Bacteroidales:f_Rikenellaceae:g_:s_
970	11861_6_61	UMGS840	0.5390625	0.188235294117647	11861_6_61_UMGS840	0.35421	12	2638	6		Positive	-2.21064078689744	2.86988899343099	f	Rikenellaceae	d_Bacteria:p_Bacteroidota:c_Bacteroidia:o_Bacteroidales:f_Rikenellaceae:g_Tidjanibacter:s_Tidjanibacter massiliensis	d_Bacteria:p_Bacteroidota:c_Bacteroidia:o_Bacteroidales:f_Rikenellaceae:g_Alistipes:s_
971	11861_6_64	UMGS1135	0.625	0.20353982300885	11861_6_64_UMGS1135	0.38612	13	1481	6		Positive	-1.24648692405363	3.27189133745062	f	Lachnospiraceae	d_Bacteria:p_Firmicutes:c_Clostridia:o_Lachnospirales:f_Lachnospiraceae:g_Anaerostipes:s_Anaerostipes caccae	d_Bacteria:p_Firmicutes:c_Clostridia:o_Lachnospirales:f_Lachnospiraceae:g_CAG-590:s_
972	11861_6_64	UMGS229	0.569444444444444	0.211538461538462	11861_6_64_UMGS229	0.3878	13	2008	6		Positive	-1.86977831013448	3.48199067868012	f	Lachnospiraceae	d_Bacteria:p_Firmicutes:c_Clostridia:o_Lachnospirales:f_Lachnospiraceae:g_Anaerostipes:s_Anaerostipes caccae	d_Bacteria:p_Firmicutes:c_Clostridia:o_Lachnospirales:f_Lachnospiraceae:g_CAG-632:s_GCA_000431515.1
973	11861_6_64	UMGS725	0.659722222222222	0.188034188034188	11861_6_64_UMGS725	0.37663	13	2522	6		Positive	-0.856929807753098	2.86460656249032	f	Lachnospiraceae	d_Bacteria:p_Firmicutes:c_Clostridia:o_Lachnospirales:f_Lachnospiraceae:g_Anaerostipes:s_Anaerostipes caccae	d_Bacteria:p_Firmicutes:c_Clostridia:o_Lachnospirales:f_Lachnospiraceae:g_CAG-590:s_
974	11861_6_64	UMGS80	0.680555555555556	0.183333333333333	11861_6_64_UMGS80	0.3733	13	2597	6		Positive	-0.623195537972772	2.74112973925236	f	Lachnospiraceae	d_Bacteria:p_Firmicutes:c_Clostridia:o_Lachnospirales:f_Lachnospiraceae:g_Anaerostipes:s_Anaerostipes caccae	d_Bacteria:p_Firmicutes:c_Clostridia:o_Lachnospirales:f_Lachnospiraceae:g_CAG-590:s_GCA_000431135.1
975	11861_6_92	UMGS1065	0.535433070866142	0.19047619047619	11861_6_92_UMGS1065	0.37601	15	1409	6		Positive	-2.25136024137688	2.92875036676977	f	Rikenellaceae	d_Bacteria:p_Bacteroidota:c_Bacteroidia:o_Bacteroidales:f_Rikenellaceae:g_Tidjanibacter:s_Tidjanibacter massiliensis	d_Bacteria:p_Bacteroidota:c_Bacteroidia:o_Bacteroidales:f_Rikenellaceae:g_:s_
976	12718_7_38	GCF_000466485.1	0.553921568627451	0.18705035971223	12718_7_38_GCF_000466485.1	0.25529	41	1162	6		Positive	-2.0439332562453	2.8387644542914	f	Lachnospiraceae	d_Bacteria:p_Firmicutes:c_Clostridia:o_Lachnospirales:f_Lachnospiraceae:g_Clostridium_M:s_	d_Bacteria:p_Firmicutes:c_Clostridia:o_Lachnospirales:f_Lachnospiraceae:g_Clostridium_Q:s_Clostridium_Q symbiosum
977	12718_7_47	UMGS1135	0.608974358974359	0.194915254237288	12718_7_47_UMGS1135	0.37347	54	1481	6		Positive	-1.42628251619233	3.04535075675236	f	Lachnospiraceae	d_Bacteria:p_Firmicutes:c_Clostridia:o_Lachnospirales:f_Lachnospiraceae:g_Coprococcus:s_Coprococcus eutactus	d_Bacteria:p_Firmicutes:c_Clostridia:o_Lachnospirales:f_Lachnospiraceae:g_CAG-590:s_
978	12718_7_47	UMGS725	0.653846153846154	0.184	12718_7_47_UMGS725	0.36398	54	2522	6		Positive	-0.922854858203953	2.75864099782066	f	Lachnospiraceae	d_Bacteria:p_Firmicutes:c_Clostridia:o_Lachnospirales:f_Lachnospiraceae:g_Coprococcus:s_Coprococcus eutactus	d_Bacteria:p_Firmicutes:c_Clostridia:o_Lachnospirales:f_Lachnospiraceae:g_CAG-590:s_
979	12718_7_54	UMGS1488	0.684615384615385	0.190909090909091	12718_7_54_UMGS1488	0.25693	59	1805	6		Positive	-0.577647321297634	2.94012131389205	f	Lachnospiraceae	d_Bacteria:p_Firmicutes:c_Clostridia:o_Lachnospirales:f_Lachnospiraceae:g_CAG-156:s_GCA_000434315.1	d_Bacteria:p_Firmicutes:c_Clostridia:o_Lachnospirales:f_Lachnospiraceae:g_Eubacterium_G:s_Eubacterium_G ventriosum
980	12718_7_75	UMGS821	0.579365079365079	0.188888888888889	12718_7_75_UMGS821	0.31837	78	2620	6		Positive	-1.75847627690576	2.88705689398814	o	CAG-41	d_Bacteria:p_Firmicutes:c_Clostridia:o_CAG-41:f_:g_:s_	d_Bacteria:p_Firmicutes:c_Clostridia:o_CAG-41:f_:g_:s_
981	12718_7_86	14207_7_42	0.683453237410072	0.194915254237288	12718_7_86_14207_7_42	0.32793	91	261	6		Positive	-0.590685735461365	3.04535075675236	f	Lachnospiraceae	d_Bacteria:p_Firmicutes:c_Clostridia:o_Lachnospirales:f_Lachnospiraceae:g_Ruminococcus_B:s_Ruminococcus_B torques	d_Bacteria:p_Firmicutes:c_Clostridia:o_Lachnospirales:f_Lachnospiraceae:g_GCA-900066755:s_GCA_900066755.1
982	12718_7_86	20298_3_9	0.726618705035971	0.192	12718_7_86_20298_3_9	0.37386	91	627	6		Positive	-0.106401780808622	2.96877610064017	f	Lachnospiraceae	d_Bacteria:p_Firmicutes:c_Clostridia:o_Lachnospirales:f_Lachnospiraceae:g_Ruminococcus_B:s_Ruminococcus_B torques	d_Bacteria:p_Firmicutes:c_Clostridia:o_Lachnospirales:f_Lachnospiraceae:g_Robinsoniella:s_
983	12718_7_86	GCF_000191805.1	0.611510791366906	0.182692307692308	12718_7_86_GCF_000191805.1	0.28209	91	960	6		Positive	-1.39782565988261	2.72429199062902	f	Lachnospiraceae	d_Bacteria:p_Firmicutes:c_Clostridia:o_Lachnospirales:f_Lachnospiraceae:g_Ruminococcus_B:s_Ruminococcus_B torques	d_Bacteria:p_Firmicutes:c_Clostridia:o_Lachnospirales:f_Lachnospiraceae:g_Tyzzerella:s_Tyzzerella sp1
984	12718_7_86	UMGS271	0.712230215827338	0.188524590163934	12718_7_86_UMGS271	0.38886	91	2046	6		Positive	-0.26782976569287	2.87748790023496	f	Lachnospiraceae	d_Bacteria:p_Firmicutes:c_Clostridia:o_Lachnospirales:f_Lachnospiraceae:g_Ruminococcus_B:s_Ruminococcus_B torques	d_Bacteria:p_Firmicutes:c_Clostridia:o_Lachnospirales:f_Lachnospiraceae:g_Robinsoniella:s_Robinsoniella peoriensis
985	12718_7_92	12718_7_38	0.713375796178344	0.205673758865248	12718_7_92_12718_7_38	0.28668	96	41	6		Positive	-0.254977219125651	3.32794319127492	f	Lachnospiraceae	d_Bacteria:p_Firmicutes:c_Clostridia:o_Lachnospirales:f_Lachnospiraceae:g_CAG-81:s_GCA_900066055.1	d_Bacteria:p_Firmicutes:c_Clostridia:o_Lachnospirales:f_Lachnospiraceae:g_Clostridium_M:s_
986	12718_7_92	12718_7_44	0.630573248407643	0.201612903225806	12718_7_92_12718_7_44	0.286	96	51	6		Positive	-1.18395928500412	3.22127715160875	f	Lachnospiraceae	d_Bacteria:p_Firmicutes:c_Clostridia:o_Lachnospirales:f_Lachnospiraceae:g_CAG-81:s_GCA_900066055.1	d_Bacteria:p_Firmicutes:c_Clostridia:o_Lachnospirales:f_Lachnospiraceae:g_Clostridium_Q:s_Clostridium_Q symbiosum
987	12718_7_92	13414_6_34	0.681528662420382	0.218978102189781	12718_7_92_13414_6_34	0.2494	96	133	6		Positive	-0.612278013694293	3.67740688533076	f	Lachnospiraceae	d_Bacteria:p_Firmicutes:c_Clostridia:o_Lachnospirales:f_Lachnospiraceae:g_CAG-81:s_GCA_900066055.1	d_Bacteria:p_Firmicutes:c_Clostridia:o_Lachnospirales:f_Lachnospiraceae:g_Hungatella:s_Hungatella hathewayi_A
988	12718_7_92	13470_2_56	0.707006369426752	0.21830985915493	12718_7_92_13470_2_56	0.28276	96	186	6		Positive	-0.326437378039375	3.65985422047616	f	Lachnospiraceae	d_Bacteria:p_Firmicutes:c_Clostridia:o_Lachnospirales:f_Lachnospiraceae:g_CAG-81:s_GCA_900066055.1	d_Bacteria:p_Firmicutes:c_Clostridia:o_Lachnospirales:f_Lachnospiraceae:g_Clostridium_M:s_Clostridium_M citroniae
989	12718_7_92	13470_2_83	0.598726114649682	0.248	12718_7_92_13470_2_83	0.28753	96	206	6		Positive	-1.54126007957275	4.4397218203767	f	Lachnospiraceae	d_Bacteria:p_Firmicutes:c_Clostridia:o_Lachnospirales:f_Lachnospiraceae:g_CAG-81:s_GCA_900066055.1	d_Bacteria:p_Firmicutes:c_Clostridia:o_Lachnospirales:f_Lachnospiraceae:g_Clostridium_Q:s_Clostridium_Q symbiosum
990	12718_7_92	14207_6_14	0.681528662420382	0.207407407407407	12718_7_92_14207_6_14	0.28673	96	221	6		Positive	-0.612278013694293	3.37348074310735	f	Lachnospiraceae	d_Bacteria:p_Firmicutes:c_Clostridia:o_Lachnospirales:f_Lachnospiraceae:g_CAG-81:s_GCA_900066055.1	d_Bacteria:p_Firmicutes:c_Clostridia:o_Lachnospirales:f_Lachnospiraceae:g_Clostridium_M:s_Clostridium_M clostridioformis
991	12718_7_92	14207_7_38	0.636942675159236	0.206349206349206	12718_7_92_14207_7_38	0.28811	96	255	6		Positive	-1.11249912609038	3.34568509458625	f	Lachnospiraceae	d_Bacteria:p_Firmicutes:c_Clostridia:o_Lachnospirales:f_Lachnospiraceae:g_CAG-81:s_GCA_900066055.1	d_Bacteria:p_Firmicutes:c_Clostridia:o_Lachnospirales:f_Lachnospiraceae:g_Clostridium_Q:s_Clostridium_Q symbiosum
992	12718_7_92	14207_7_42	0.598726114649682	0.265625	12718_7_92_14207_7_42	0.38634	96	261	6		Positive	-1.54126007957275	4.90267571877593	f	Lachnospiraceae	d_Bacteria:p_Firmicutes:c_Clostridia:o_Lachnospirales:f_Lachnospiraceae:g_CAG-81:s_GCA_900066055.1	d_Bacteria:p_Firmicutes:c_Clostridia:o_Lachnospirales:f_Lachnospiraceae:g_GCA-900066755:s_GCA_900066755.1
993	12718_7_92	14207_7_39	0.700636942675159	0.20863309352518	12718_7_92_14207_7_39	0.24766	96	262	6		Positive	-0.39789753695311	3.40567570290519	f	Lachnospiraceae	d_Bacteria:p_Firmicutes:c_Clostridia:o_Lachnospirales:f_Lachnospiraceae:g_CAG-81:s_GCA_900066055.1	d_Bacteria:p_Firmicutes:c_Clostridia:o_Lachnospirales:f_Lachnospiraceae:g_Hungatella:s_Hungatella hathewayi
994	12718_7_92	20287_6_88	0.67515923566879	0.208955223880597	12718_7_92_20287_6_88	0.38906	96	498	6		Positive	-0.683738172608017	3.41413706482479	f	Lachnospiraceae	d_Bacteria:p_Firmicutes:c_Clostridia:o_Lachnospirales:f_Lachnospiraceae:g_CAG-81:s_GCA_900066055.1	d_Bacteria:p_Firmicutes:c_Clostridia:o_Lachnospirales:f_Lachnospiraceae:g_GCA-900066755:s_
995	12718_7_92	20298_2_6	0.67515923566879	0.208955223880597	12718_7_92_20298_2_6	0.25539	96	551	6		Positive	-0.683738172608017	3.41413706482479	f	Lachnospiraceae	d_Bacteria:p_Firmicutes:c_Clostridia:o_Lachnospirales:f_Lachnospiraceae:g_CAG-81:s_GCA_900066055.1	d_Bacteria:p_Firmicutes:c_Clostridia:o_Lachnospirales:f_Lachnospiraceae:g_Hungatella:s_Hungatella hathewayi_A
996	12718_7_92	20298_3_34	0.547770700636943	0.188679245283019	12718_7_92_20298_3_34	0.30867	96	586	6		Positive	-2.11294135088257	2.88155020890377	f	Lachnospiraceae	d_Bacteria:p_Firmicutes:c_Clostridia:o_Lachnospirales:f_Lachnospiraceae:g_CAG-81:s_GCA_900066055.1	d_Bacteria:p_Firmicutes:c_Clostridia:o_Lachnospirales:f_Lachnospiraceae:g_:s_
997	12718_7_92	21673_4_35	0.687898089171974	0.234042553191489	12718_7_92_21673_4_35	0.28342	96	660	6		Positive	-0.540817854780569	4.07310313035117	f	Lachnospiraceae	d_Bacteria:p_Firmicutes:c_Clostridia:o_Lachnospirales:f_Lachnospiraceae:g_CAG-81:s_GCA_900066055.1	d_Bacteria:p_Firmicutes:c_Clostridia:o_Lachnospirales:f_Lachnospiraceae:g_Clostridium_M:s_Clostridium_M citroniae
998	12718_7_92	21673_4_56	0.662420382165605	0.2	12718_7_92_21673_4_56	0.29315	96	682	6		Positive	-0.826658490435476	3.17891120345967	f	Lachnospiraceae	d_Bacteria:p_Firmicutes:c_Clostridia:o_Lachnospirales:f_Lachnospiraceae:g_CAG-81:s_GCA_900066055.1	d_Bacteria:p_Firmicutes:c_Clostridia:o_Lachnospirales:f_Lachnospiraceae:g_Hungatella:s_
999	12718_7_92	21673_4_80	0.681528662420382	0.189393939393939	12718_7_92_21673_4_80	0.29349	96	702	6		Positive	-0.612278013694293	2.9003229989641	f	Lachnospiraceae	d_Bacteria:p_Firmicutes:c_Clostridia:o_Lachnospirales:f_Lachnospiraceae:g_CAG-81:s_GCA_900066055.1	d_Bacteria:p_Firmicutes:c_Clostridia:o_Lachnospirales:f_Lachnospiraceae:g_Hungatella:s_
1000	12718_7_92	8080_1_73	0.687898089171974	0.223021582733813	12718_7_92_8080_1_73	0.28669	96	724	6		Positive	-0.540817854780569	3.78361653531437	f	Lachnospiraceae	d_Bacteria:p_Firmicutes:c_Clostridia:o_Lachnospirales:f_Lachnospiraceae:g_CAG-81:s_GCA_900066055.1	d_Bacteria:p_Firmicutes:c_Clostridia:o_Lachnospirales:f_Lachnospiraceae:g_Clostridium_M:s_
1001	12718_7_92	8080_1_78	0.687898089171974	0.211678832116788	12718_7_92_8080_1_78	0.24833	96	725	6		Positive	-0.540817854780569	3.4856777769188	f	Lachnospiraceae	d_Bacteria:p_Firmicutes:c_Clostridia:o_Lachnospirales:f_Lachnospiraceae:g_CAG-81:s_GCA_900066055.1	d_Bacteria:p_Firmicutes:c_Clostridia:o_Lachnospirales:f_Lachnospiraceae:g_Hungatella:s_Hungatella hathewayi
1002	12718_7_92	8080_1_85	0.611464968152866	0.255813953488372	12718_7_92_8080_1_85	0.28804	96	729	6		Positive	-1.3983397617453	4.64497006033994	f	Lachnospiraceae	d_Bacteria:p_Firmicutes:c_Clostridia:o_Lachnospirales:f_Lachnospiraceae:g_CAG-81:s_GCA_900066055.1	d_Bacteria:p_Firmicutes:c_Clostridia:o_Lachnospirales:f_Lachnospiraceae:g_Clostridium_Q:s_Clostridium_Q symbiosum
1003	12718_7_92	8080_1_83	0.643312101910828	0.251851851851852	12718_7_92_8080_1_83	0.26693	96	731	6		Positive	-1.04103896717666	4.54089798099351	f	Lachnospiraceae	d_Bacteria:p_Firmicutes:c_Clostridia:o_Lachnospirales:f_Lachnospiraceae:g_CAG-81:s_GCA_900066055.1	d_Bacteria:p_Firmicutes:c_Clostridia:o_Lachnospirales:f_Lachnospiraceae:g_Hungatella:s_
1004	12718_7_92	GCF_000154365.1	0.668789808917197	0.233576642335766	12718_7_92_GCF_000154365.1	0.27973	96	766	6		Positive	-0.755198331521752	4.06086510215467	f	Lachnospiraceae	d_Bacteria:p_Firmicutes:c_Clostridia:o_Lachnospirales:f_Lachnospiraceae:g_CAG-81:s_GCA_900066055.1	d_Bacteria:p_Firmicutes:c_Clostridia:o_Lachnospirales:f_Lachnospiraceae:g_Clostridium_M:s_Clostridium_M bolteae
1005	12718_7_92	GCF_000155435.1	0.738853503184713	0.205479452054795	12718_7_92_GCF_000155435.1	0.28406	96	787	6		Positive	0.0308634165292557	3.32283935607578	f	Lachnospiraceae	d_Bacteria:p_Firmicutes:c_Clostridia:o_Lachnospirales:f_Lachnospiraceae:g_CAG-81:s_GCA_900066055.1	d_Bacteria:p_Firmicutes:c_Clostridia:o_Lachnospirales:f_Lachnospiraceae:g_Clostridium_M:s_Clostridium_M sp1
1006	12718_7_92	GCF_000158075.1	0.694267515923567	0.198529411764706	12718_7_92_GCF_000158075.1	0.27966	96	819	6		Positive	-0.469357695866834	3.14028342720609	f	Lachnospiraceae	d_Bacteria:p_Firmicutes:c_Clostridia:o_Lachnospirales:f_Lachnospiraceae:g_CAG-81:s_GCA_900066055.1	d_Bacteria:p_Firmicutes:c_Clostridia:o_Lachnospirales:f_Lachnospiraceae:g_Clostridium_M:s_GCF_000509045.1
1007	12718_7_92	GCF_000189595.1	0.611464968152866	0.232	12718_7_92_GCF_000189595.1	0.28811	96	955	6		Positive	-1.3983397617453	4.01945161473769	f	Lachnospiraceae	d_Bacteria:p_Firmicutes:c_Clostridia:o_Lachnospirales:f_Lachnospiraceae:g_CAG-81:s_GCA_900066055.1	d_Bacteria:p_Firmicutes:c_Clostridia:o_Lachnospirales:f_Lachnospiraceae:g_Clostridium_Q:s_Clostridium_Q symbiosum
1008	12718_7_92	GCF_000189615.1	0.624203821656051	0.222222222222222	12718_7_92_GCF_000189615.1	0.28753	96	956	6		Positive	-1.25541944391784	3.76261982240274	f	Lachnospiraceae	d_Bacteria:p_Firmicutes:c_Clostridia:o_Lachnospirales:f_Lachnospiraceae:g_CAG-81:s_GCA_900066055.1	d_Bacteria:p_Firmicutes:c_Clostridia:o_Lachnospirales:f_Lachnospiraceae:g_Clostridium_Q:s_Clostridium_Q symbiosum
1009	12718_7_92	GCF_000233455.1	0.687898089171974	0.234042553191489	12718_7_92_GCF_000233455.1	0.28278	96	999	6		Positive	-0.540817854780569	4.07310313035117	f	Lachnospiraceae	d_Bacteria:p_Firmicutes:c_Clostridia:o_Lachnospirales:f_Lachnospiraceae:g_CAG-81:s_GCA_900066055.1	d_Bacteria:p_Firmicutes:c_Clostridia:o_Lachnospirales:f_Lachnospiraceae:g_Clostridium_M:s_Clostridium_M citroniae
1010	12718_7_92	GCF_000233515.1	0.643312101910828	0.198412698412698	12718_7_92_GCF_000233515.1	0.28643	96	1001	6		Positive	-1.04103896717666	3.13721773067801	f	Lachnospiraceae	d_Bacteria:p_Firmicutes:c_Clostridia:o_Lachnospirales:f_Lachnospiraceae:g_CAG-81:s_GCA_900066055.1	d_Bacteria:p_Firmicutes:c_Clostridia:o_Lachnospirales:f_Lachnospiraceae:g_Clostridium_Q:s_Clostridium_Q symbiosum
1011	12718_7_92	GCF_000234155.1	0.694267515923567	0.192592592592593	12718_7_92_GCF_000234155.1	0.28708	96	1004	6		Positive	-0.469357695866834	2.98434166381199	f	Lachnospiraceae	d_Bacteria:p_Firmicutes:c_Clostridia:o_Lachnospirales:f_Lachnospiraceae:g_CAG-81:s_GCA_900066055.1	d_Bacteria:p_Firmicutes:c_Clostridia:o_Lachnospirales:f_Lachnospiraceae:g_Clostridium_M:s_Clostridium_M clostridioformis
1012	12718_7_92	GCF_000466485.1	0.624203821656051	0.24031007751938	12718_7_92_GCF_000466485.1	0.28549	96	1162	6		Positive	-1.25541944391784	4.23773148898432	f	Lachnospiraceae	d_Bacteria:p_Firmicutes:c_Clostridia:o_Lachnospirales:f_Lachnospiraceae:g_CAG-81:s_GCA_900066055.1	d_Bacteria:p_Firmicutes:c_Clostridia:o_Lachnospirales:f_Lachnospiraceae:g_Clostridium_Q:s_Clostridium_Q symbiosum
1013	12718_7_92	GCF_001078425.1	0.67515923566879	0.231884057971014	12718_7_92_GCF_001078425.1	0.28007	96	1247	6		Positive	-0.683738172608017	4.01640617846493	f	Lachnospiraceae	d_Bacteria:p_Firmicutes:c_Clostridia:o_Lachnospirales:f_Lachnospiraceae:g_CAG-81:s_GCA_900066055.1	d_Bacteria:p_Firmicutes:c_Clostridia:o_Lachnospirales:f_Lachnospiraceae:g_Clostridium_M:s_Clostridium_M bolteae
1014	12718_7_92	GCF_001078435.1	0.681528662420382	0.22463768115942	12718_7_92_GCF_001078435.1	0.28278	96	1248	6		Positive	-0.612278013694293	3.82606641141829	f	Lachnospiraceae	d_Bacteria:p_Firmicutes:c_Clostridia:o_Lachnospirales:f_Lachnospiraceae:g_CAG-81:s_GCA_900066055.1	d_Bacteria:p_Firmicutes:c_Clostridia:o_Lachnospirales:f_Lachnospiraceae:g_Clostridium_M:s_Clostridium_M citroniae
1015	12718_7_92	UMGS1015	0.687898089171974	0.205882352941176	12718_7_92_UMGS1015	0.30004	96	1354	6		Positive	-0.540817854780569	3.333422308474	f	Lachnospiraceae	d_Bacteria:p_Firmicutes:c_Clostridia:o_Lachnospirales:f_Lachnospiraceae:g_CAG-81:s_GCA_900066055.1	d_Bacteria:p_Firmicutes:c_Clostridia:o_Lachnospirales:f_Lachnospiraceae:g_Clostridium_Q:s_
1016	12718_7_92	UMGS125	0.707006369426752	0.183823529411765	12718_7_92_UMGS125	0.31762	96	1602	6		Positive	-0.326437378039375	2.75400566467024	f	Lachnospiraceae	d_Bacteria:p_Firmicutes:c_Clostridia:o_Lachnospirales:f_Lachnospiraceae:g_CAG-81:s_GCA_900066055.1	d_Bacteria:p_Firmicutes:c_Clostridia:o_Lachnospirales:f_Lachnospiraceae:g_Clostridium_M:s_GCA_000431375.1
1017	12718_7_92	UMGS1373	0.732484076433121	0.195804195804196	12718_7_92_UMGS1373	0.35562	96	1714	6		Positive	-0.0405967423844684	3.0687004851977	f	Lachnospiraceae	d_Bacteria:p_Firmicutes:c_Clostridia:o_Lachnospirales:f_Lachnospiraceae:g_CAG-81:s_GCA_900066055.1	d_Bacteria:p_Firmicutes:c_Clostridia:o_Lachnospirales:f_Lachnospiraceae:g_Clostridium_M:s_
1018	12718_7_92	UMGS1625	0.687898089171974	0.234042553191489	12718_7_92_UMGS1625	0.2926	96	1885	6		Positive	-0.540817854780569	4.07310313035117	f	Lachnospiraceae	d_Bacteria:p_Firmicutes:c_Clostridia:o_Lachnospirales:f_Lachnospiraceae:g_CAG-81:s_GCA_900066055.1	d_Bacteria:p_Firmicutes:c_Clostridia:o_Lachnospirales:f_Lachnospiraceae:g_Clostridium_M:s_
1019	12718_7_92	UMGS337	0.700636942675159	0.185185185185185	12718_7_92_UMGS337	0.32159	96	2119	6		Positive	-0.39789753695311	2.78977212416429	f	Lachnospiraceae	d_Bacteria:p_Firmicutes:c_Clostridia:o_Lachnospirales:f_Lachnospiraceae:g_CAG-81:s_GCA_900066055.1	d_Bacteria:p_Firmicutes:c_Clostridia:o_Lachnospirales:f_Lachnospiraceae:g_Clostridium_M:s_
1020	12718_7_92	UMGS35	0.668789808917197	0.222222222222222	12718_7_92_UMGS35	0.29953	96	2132	6		Positive	-0.755198331521752	3.76261982240274	f	Lachnospiraceae	d_Bacteria:p_Firmicutes:c_Clostridia:o_Lachnospirales:f_Lachnospiraceae:g_CAG-81:s_GCA_900066055.1	d_Bacteria:p_Firmicutes:c_Clostridia:o_Lachnospirales:f_Lachnospiraceae:g_Clostridium_M:s_
1021	12718_7_89	12718_7_48	0.688	0.211009174311927	12718_7_89_12718_7_48	0.29683	99	61	6		Positive	-0.539674492237944	3.468087950459	f	Eggerthellaceae	d_Bacteria:p_Actinobacteriota:c_Coriobacteriia:o_Coriobacteriales:f_Eggerthellaceae:g_Adlercreutzia:s_Adlercreutzia equolifaciens	d_Bacteria:p_Actinobacteriota:c_Coriobacteriia:o_Coriobacteriales:f_Eggerthellaceae:g_Gordonibacter:s_Gordonibacter pamelaeae
1022	12718_7_89	20298_3_57	0.664	0.238532110091743	12718_7_89_20298_3_57	0.29176	99	604	6		Positive	-0.80893637102487	4.19102981795729	f	Eggerthellaceae	d_Bacteria:p_Actinobacteriota:c_Coriobacteriia:o_Coriobacteriales:f_Eggerthellaceae:g_Adlercreutzia:s_Adlercreutzia equolifaciens	d_Bacteria:p_Actinobacteriota:c_Coriobacteriia:o_Coriobacteriales:f_Eggerthellaceae:g_Gordonibacter:s_Gordonibacter pamelaeae
1023	12718_7_89	GCF_000296445.1	0.624	0.235294117647059	12718_7_89_GCF_000296445.1	0.38765	99	1047	6		Positive	-1.25770616900308	4.10597783354573	f	Eggerthellaceae	d_Bacteria:p_Actinobacteriota:c_Coriobacteriia:o_Coriobacteriales:f_Eggerthellaceae:g_Adlercreutzia:s_Adlercreutzia equolifaciens	d_Bacteria:p_Actinobacteriota:c_Coriobacteriia:o_Coriobacteriales:f_Eggerthellaceae:g_Slackia_A:s_Slackia_A piriformis
1024	13154_4_45	UMGS229	0.597222222222222	0.211009174311927	13154_4_45_UMGS229	0.38672	110	2008	6		Positive	-1.55813261709405	3.468087950459	f	Lachnospiraceae	d_Bacteria:p_Firmicutes:c_Clostridia:o_Lachnospirales:f_Lachnospiraceae:g_Anaerostipes:s_Anaerostipes hadrus	d_Bacteria:p_Firmicutes:c_Clostridia:o_Lachnospirales:f_Lachnospiraceae:g_CAG-632:s_GCA_000431515.1
1025	13414_6_14	UMGS1135	0.678321678321678	0.184873949579832	13414_6_14_UMGS1135	0.38645	115	1481	6		Positive	-0.648257953846661	2.78159693342279	f	Lachnospiraceae	d_Bacteria:p_Firmicutes:c_Clostridia:o_Lachnospirales:f_Lachnospiraceae:g_Anaerostipes:s_Anaerostipes hadrus_A	d_Bacteria:p_Firmicutes:c_Clostridia:o_Lachnospirales:f_Lachnospiraceae:g_CAG-590:s_
1026	13414_6_14	UMGS229	0.594405594405594	0.212962962962963	13414_6_14_UMGS229	0.38813	115	2008	6		Positive	-1.58973305450025	3.51940789784313	f	Lachnospiraceae	d_Bacteria:p_Firmicutes:c_Clostridia:o_Lachnospirales:f_Lachnospiraceae:g_Anaerostipes:s_Anaerostipes hadrus_A	d_Bacteria:p_Firmicutes:c_Clostridia:o_Lachnospirales:f_Lachnospiraceae:g_CAG-632:s_GCA_000431515.1
1027	13414_6_16	14207_7_42	0.625766871165644	0.19047619047619	13414_6_16_14207_7_42	0.29371	117	261	6		Positive	-1.23788320860159	2.92875036676977	f	Lachnospiraceae	d_Bacteria:p_Firmicutes:c_Clostridia:o_Lachnospirales:f_Lachnospiraceae:g_Coprococcus_B:s_Coprococcus_B comes	d_Bacteria:p_Firmicutes:c_Clostridia:o_Lachnospirales:f_Lachnospiraceae:g_GCA-900066755:s_GCA_900066755.1
1028	13414_6_16	20287_6_33	0.601226993865031	0.183333333333333	13414_6_16_20287_6_33	0.21566	117	458	6		Positive	-1.51320210306675	2.74112973925236	f	Lachnospiraceae	d_Bacteria:p_Firmicutes:c_Clostridia:o_Lachnospirales:f_Lachnospiraceae:g_Coprococcus_B:s_Coprococcus_B comes	d_Bacteria:p_Firmicutes:c_Clostridia:o_Lachnospirales:f_Lachnospiraceae:g_Ruminococcus_B:s_GCA_900066545.1
1029	13414_6_16	20287_6_88	0.650306748466258	0.190839694656489	13414_6_16_20287_6_88	0.29643	117	498	6		Positive	-0.962564314136426	2.93829849030758	f	Lachnospiraceae	d_Bacteria:p_Firmicutes:c_Clostridia:o_Lachnospirales:f_Lachnospiraceae:g_Coprococcus_B:s_Coprococcus_B comes	d_Bacteria:p_Firmicutes:c_Clostridia:o_Lachnospirales:f_Lachnospiraceae:g_GCA-900066755:s_
1030	13414_6_16	20298_3_9	0.662576687116564	0.194029850746269	13414_6_16_20298_3_9	0.33964	117	627	6		Positive	-0.824904866903854	3.0220939625496	f	Lachnospiraceae	d_Bacteria:p_Firmicutes:c_Clostridia:o_Lachnospirales:f_Lachnospiraceae:g_Coprococcus_B:s_Coprococcus_B comes	d_Bacteria:p_Firmicutes:c_Clostridia:o_Lachnospirales:f_Lachnospiraceae:g_Robinsoniella:s_
1031	13414_6_16	21673_4_25	0.552147239263804	0.189189189189189	13414_6_16_21673_4_25	0.26871	117	650	6		Positive	-2.06383989199707	2.89494484829817	f	Lachnospiraceae	d_Bacteria:p_Firmicutes:c_Clostridia:o_Lachnospirales:f_Lachnospiraceae:g_Coprococcus_B:s_Coprococcus_B comes	d_Bacteria:p_Firmicutes:c_Clostridia:o_Lachnospirales:f_Lachnospiraceae:g_Ruminococcus_B:s_Ruminococcus_B torques
1032	13414_6_16	GCF_000173815.1	0.56441717791411	0.2	13414_6_16_GCF_000173815.1	0.37451	117	923	6		Positive	-1.9261804447645	3.17891120345967	f	Lachnospiraceae	d_Bacteria:p_Firmicutes:c_Clostridia:o_Lachnospirales:f_Lachnospiraceae:g_Coprococcus_B:s_Coprococcus_B comes	d_Bacteria:p_Firmicutes:c_Clostridia:o_Lachnospirales:f_Lachnospiraceae:g_Marvinbryantia:s_Marvinbryantia formatexigens
1033	13414_6_16	UMGS1008	0.588957055214724	0.186440677966102	13414_6_16_UMGS1008	0.38006	117	1347	6		Positive	-1.65086155029933	2.82275001224018	f	Lachnospiraceae	d_Bacteria:p_Firmicutes:c_Clostridia:o_Lachnospirales:f_Lachnospiraceae:g_Coprococcus_B:s_Coprococcus_B comes	d_Bacteria:p_Firmicutes:c_Clostridia:o_Lachnospirales:f_Lachnospiraceae:g_Eubacterium_I:s_
1034	13414_6_16	UMGS1369	0.607361963190184	0.195121951219512	13414_6_16_UMGS1369	0.38786	117	1707	6		Positive	-1.44437237945046	3.05078004320387	f	Lachnospiraceae	d_Bacteria:p_Firmicutes:c_Clostridia:o_Lachnospirales:f_Lachnospiraceae:g_Coprococcus_B:s_Coprococcus_B comes	d_Bacteria:p_Firmicutes:c_Clostridia:o_Lachnospirales:f_Lachnospiraceae:g_Blautia_A:s_
1035	13414_6_16	UMGS151	0.656441717791411	0.183206106870229	13414_6_16_UMGS151	0.35827	117	1823	6		Positive	-0.89373459052014	2.73778789601414	f	Lachnospiraceae	d_Bacteria:p_Firmicutes:c_Clostridia:o_Lachnospirales:f_Lachnospiraceae:g_Coprococcus_B:s_Coprococcus_B comes	d_Bacteria:p_Firmicutes:c_Clostridia:o_Lachnospirales:f_Lachnospiraceae:g_Robinsoniella:s_
1036	13414_6_16	UMGS199	0.588957055214724	0.2	13414_6_16_UMGS199	0.26454	117	1978	6		Positive	-1.65086155029933	3.17891120345967	f	Lachnospiraceae	d_Bacteria:p_Firmicutes:c_Clostridia:o_Lachnospirales:f_Lachnospiraceae:g_Coprococcus_B:s_Coprococcus_B comes	d_Bacteria:p_Firmicutes:c_Clostridia:o_Lachnospirales:f_Lachnospiraceae:g_Ruminococcus_B:s_
1037	13414_6_16	UMGS967	0.662576687116564	0.181818181818182	13414_6_16_UMGS967	0.3799	117	2772	6		Positive	-0.824904866903854	2.70133142432444	f	Lachnospiraceae	d_Bacteria:p_Firmicutes:c_Clostridia:o_Lachnospirales:f_Lachnospiraceae:g_Coprococcus_B:s_Coprococcus_B comes	d_Bacteria:p_Firmicutes:c_Clostridia:o_Lachnospirales:f_Lachnospiraceae:g_Blautia:s_GCF_002270465.1
1038	13414_6_20	UMGS96	0.507853403141361	0.198347107438017	13414_6_20_UMGS96	0.30852	118	2768	6		Positive	-2.56078328920579	3.13549485990193	f	Lachnospiraceae	d_Bacteria:p_Firmicutes:c_Clostridia:o_Lachnospirales:f_Lachnospiraceae:g_Blautia_A:s_GCA_900066145.1	d_Bacteria:p_Firmicutes:c_Clostridia:o_Lachnospirales:f_Lachnospiraceae:g_Fusicatenibacter:s_
1039	13414_6_30	14207_7_42	0.68125	0.186567164179104	13414_6_30_14207_7_42	0.33026	125	261	6		Positive	-0.615404395646766	2.82607241141198	f	Lachnospiraceae	d_Bacteria:p_Firmicutes:c_Clostridia:o_Lachnospirales:f_Lachnospiraceae:g_Ruminococcus_B:s_Ruminococcus_B torques	d_Bacteria:p_Firmicutes:c_Clostridia:o_Lachnospirales:f_Lachnospiraceae:g_GCA-900066755:s_GCA_900066755.1
1040	13414_6_30	UMGS271	0.675	0.181818181818182	13414_6_30_UMGS271	0.39119	125	2046	6		Positive	-0.685524676580862	2.70133142432444	f	Lachnospiraceae	d_Bacteria:p_Firmicutes:c_Clostridia:o_Lachnospirales:f_Lachnospiraceae:g_Ruminococcus_B:s_Ruminococcus_B torques	d_Bacteria:p_Firmicutes:c_Clostridia:o_Lachnospirales:f_Lachnospiraceae:g_Robinsoniella:s_Robinsoniella peoriensis
1041	13414_6_29	UMGS229	0.534591194968553	0.205607476635514	13414_6_29_UMGS229	0.38733	128	2008	6		Positive	-2.26080545328897	3.32620216337989	f	Lachnospiraceae	d_Bacteria:p_Firmicutes:c_Clostridia:o_Lachnospirales:f_Lachnospiraceae:g_Eubacterium_E:s_Eubacterium_E hallii	d_Bacteria:p_Firmicutes:c_Clostridia:o_Lachnospirales:f_Lachnospiraceae:g_CAG-632:s_GCA_000431515.1
1042	13414_6_3	UMGS101	0.654929577464789	0.191304347826087	13414_6_3_UMGS101	0.35646	129	1348	6		Positive	-0.910699663242462	2.95050348300369	f	Lachnospiraceae	d_Bacteria:p_Firmicutes:c_Clostridia:o_Lachnospirales:f_Lachnospiraceae:g_Coprococcus:s_Coprococcus sp1	d_Bacteria:p_Firmicutes:c_Clostridia:o_Lachnospirales:f_Lachnospiraceae:g_CAG-632:s_
1043	13414_6_3	UMGS1135	0.619718309859155	0.214285714285714	13414_6_3_UMGS1135	0.37362	129	1481	6		Positive	-1.30574349949089	3.5541524584945	f	Lachnospiraceae	d_Bacteria:p_Firmicutes:c_Clostridia:o_Lachnospirales:f_Lachnospiraceae:g_Coprococcus:s_Coprococcus sp1	d_Bacteria:p_Firmicutes:c_Clostridia:o_Lachnospirales:f_Lachnospiraceae:g_CAG-590:s_
1044	13414_6_3	UMGS229	0.654929577464789	0.205128205128205	13414_6_3_UMGS229	0.34138	129	2008	6		Positive	-0.910699663242462	3.31361319244653	f	Lachnospiraceae	d_Bacteria:p_Firmicutes:c_Clostridia:o_Lachnospirales:f_Lachnospiraceae:g_Coprococcus:s_Coprococcus sp1	d_Bacteria:p_Firmicutes:c_Clostridia:o_Lachnospirales:f_Lachnospiraceae:g_CAG-632:s_GCA_000431515.1
1045	13414_6_3	UMGS725	0.661971830985915	0.189655172413793	13414_6_3_UMGS725	0.36413	129	2522	6		Positive	-0.831690895992784	2.90718477739996	f	Lachnospiraceae	d_Bacteria:p_Firmicutes:c_Clostridia:o_Lachnospirales:f_Lachnospiraceae:g_Coprococcus:s_Coprococcus sp1	d_Bacteria:p_Firmicutes:c_Clostridia:o_Lachnospirales:f_Lachnospiraceae:g_CAG-590:s_
1046	13414_6_33	14207_7_42	0.626373626373626	0.197183098591549	13414_6_33_14207_7_42	0.36676	131	261	6		Positive	-1.23107587329888	3.10491997007251	f	Lachnospiraceae	d_Bacteria:p_Firmicutes:c_Clostridia:o_Lachnospirales:f_Lachnospiraceae:g_Fusicatenibacter:s_Fusicatenibacter saccharivorans	d_Bacteria:p_Firmicutes:c_Clostridia:o_Lachnospirales:f_Lachnospiraceae:g_GCA-900066755:s_GCA_900066755.1
1047	13414_6_33	GCF_000173815.1	0.615384615384615	0.182481751824818	13414_6_33_GCF_000173815.1	0.36988	131	923	6		Positive	-1.35436427933685	2.71876134327099	f	Lachnospiraceae	d_Bacteria:p_Firmicutes:c_Clostridia:o_Lachnospirales:f_Lachnospiraceae:g_Fusicatenibacter:s_Fusicatenibacter saccharivorans	d_Bacteria:p_Firmicutes:c_Clostridia:o_Lachnospirales:f_Lachnospiraceae:g_Marvinbryantia:s_Marvinbryantia formatexigens
1048	13414_6_33	UMGS1061	0.659340659340659	0.183673469387755	13414_6_33_UMGS1061	0.37813	131	1397	6		Positive	-0.861210655184973	2.75006405484843	f	Lachnospiraceae	d_Bacteria:p_Firmicutes:c_Clostridia:o_Lachnospirales:f_Lachnospiraceae:g_Fusicatenibacter:s_Fusicatenibacter saccharivorans	d_Bacteria:p_Firmicutes:c_Clostridia:o_Lachnospirales:f_Lachnospiraceae:g_Blautia_A:s_
1049	13414_6_33	UMGS271	0.648351648351648	0.191780821917808	13414_6_33_UMGS271	0.35001	131	2046	6		Positive	-0.984499061222943	2.96301897453552	f	Lachnospiraceae	d_Bacteria:p_Firmicutes:c_Clostridia:o_Lachnospirales:f_Lachnospiraceae:g_Fusicatenibacter:s_Fusicatenibacter saccharivorans	d_Bacteria:p_Firmicutes:c_Clostridia:o_Lachnospirales:f_Lachnospiraceae:g_Robinsoniella:s_Robinsoniella peoriensis
1050	13414_6_31	13470_2_87	0.575757575757576	0.201680672268908	13414_6_31_13470_2_87	0.3102	134	200	6		Positive	-1.79894974353438	3.22305723346378	f	Lachnospiraceae	d_Bacteria:p_Firmicutes:c_Clostridia:o_Lachnospirales:f_Lachnospiraceae:g_Ruminococcus_B:s_GCF_001487105.1	d_Bacteria:p_Firmicutes:c_Clostridia:o_Lachnospirales:f_Lachnospiraceae:g_Dorea:s_Dorea formicigenerans
1051	13414_6_31	14207_7_42	0.618181818181818	0.215384615384615	13414_6_31_14207_7_42	0.30285	134	261	6		Positive	-1.32298177598173	3.58301717042025	f	Lachnospiraceae	d_Bacteria:p_Firmicutes:c_Clostridia:o_Lachnospirales:f_Lachnospiraceae:g_Ruminococcus_B:s_GCF_001487105.1	d_Bacteria:p_Firmicutes:c_Clostridia:o_Lachnospirales:f_Lachnospiraceae:g_GCA-900066755:s_GCA_900066755.1
1052	13414_6_31	18048_1_92	0.666666666666667	0.185185185185185	13414_6_31_18048_1_92	0.31139	134	383	6		Positive	-0.779018384492986	2.78977212416429	f	Lachnospiraceae	d_Bacteria:p_Firmicutes:c_Clostridia:o_Lachnospirales:f_Lachnospiraceae:g_Ruminococcus_B:s_GCF_001487105.1	d_Bacteria:p_Firmicutes:c_Clostridia:o_Lachnospirales:f_Lachnospiraceae:g_Dorea:s_Dorea formicigenerans
1053	13414_6_31	20287_6_33	0.612121212121212	0.192	13414_6_31_20287_6_33	0.1558	134	458	6		Positive	-1.39097719991782	2.96877610064017	g	Ruminococcus_B	d_Bacteria:p_Firmicutes:c_Clostridia:o_Lachnospirales:f_Lachnospiraceae:g_Ruminococcus_B:s_GCF_001487105.1	d_Bacteria:p_Firmicutes:c_Clostridia:o_Lachnospirales:f_Lachnospiraceae:g_Ruminococcus_B:s_GCA_900066545.1
1054	13414_6_31	20287_6_88	0.672727272727273	0.183823529411765	13414_6_31_20287_6_88	0.30557	134	498	6		Positive	-0.711022960556894	2.75400566467024	f	Lachnospiraceae	d_Bacteria:p_Firmicutes:c_Clostridia:o_Lachnospirales:f_Lachnospiraceae:g_Ruminococcus_B:s_GCF_001487105.1	d_Bacteria:p_Firmicutes:c_Clostridia:o_Lachnospirales:f_Lachnospiraceae:g_GCA-900066755:s_
1055	13414_6_31	20298_3_9	0.672727272727273	0.18978102189781	13414_6_31_20298_3_9	0.34878	134	627	6		Positive	-0.711022960556894	2.91049045168292	f	Lachnospiraceae	d_Bacteria:p_Firmicutes:c_Clostridia:o_Lachnospirales:f_Lachnospiraceae:g_Ruminococcus_B:s_GCF_001487105.1	d_Bacteria:p_Firmicutes:c_Clostridia:o_Lachnospirales:f_Lachnospiraceae:g_Robinsoniella:s_
1056	13414_6_31	21673_4_87	0.593939393939394	0.19672131147541	13414_6_31_21673_4_87	0.31231	134	707	6		Positive	-1.5949634717261	3.09279025968119	f	Lachnospiraceae	d_Bacteria:p_Firmicutes:c_Clostridia:o_Lachnospirales:f_Lachnospiraceae:g_Ruminococcus_B:s_GCF_001487105.1	d_Bacteria:p_Firmicutes:c_Clostridia:o_Lachnospirales:f_Lachnospiraceae:g_Dorea:s_Dorea formicigenerans
1057	13414_6_31	8080_1_93	0.581818181818182	0.2	13414_6_31_8080_1_93	0.3775	134	732	6		Positive	-1.73095431959828	3.17891120345967	f	Lachnospiraceae	d_Bacteria:p_Firmicutes:c_Clostridia:o_Lachnospirales:f_Lachnospiraceae:g_Ruminococcus_B:s_GCF_001487105.1	d_Bacteria:p_Firmicutes:c_Clostridia:o_Lachnospirales:f_Lachnospiraceae:g_CAG-45:s_GCA_000438375.1
1058	13414_6_31	GCF_000169235.1	0.6	0.181818181818182	13414_6_31_GCF_000169235.1	0.31204	134	910	6		Positive	-1.52696804779001	2.70133142432444	f	Lachnospiraceae	d_Bacteria:p_Firmicutes:c_Clostridia:o_Lachnospirales:f_Lachnospiraceae:g_Ruminococcus_B:s_GCF_001487105.1	d_Bacteria:p_Firmicutes:c_Clostridia:o_Lachnospirales:f_Lachnospiraceae:g_Dorea:s_Dorea formicigenerans
1059	13414_6_31	UMGS1008	0.587878787878788	0.198347107438017	13414_6_31_UMGS1008	0.3892	134	1347	6		Positive	-1.66295889566219	3.13549485990193	f	Lachnospiraceae	d_Bacteria:p_Firmicutes:c_Clostridia:o_Lachnospirales:f_Lachnospiraceae:g_Ruminococcus_B:s_GCF_001487105.1	d_Bacteria:p_Firmicutes:c_Clostridia:o_Lachnospirales:f_Lachnospiraceae:g_Eubacterium_I:s_
1060	13414_6_31	UMGS1466	0.575757575757576	0.194915254237288	13414_6_31_UMGS1466	0.38471	134	1787	6		Positive	-1.79894974353438	3.04535075675236	f	Lachnospiraceae	d_Bacteria:p_Firmicutes:c_Clostridia:o_Lachnospirales:f_Lachnospiraceae:g_Ruminococcus_B:s_GCF_001487105.1	d_Bacteria:p_Firmicutes:c_Clostridia:o_Lachnospirales:f_Lachnospiraceae:g_:s_
1061	13414_6_31	UMGS1659	0.624242424242424	0.188976377952756	13414_6_31_UMGS1659	0.18625	134	1901	6		Positive	-1.25498635204564	2.88935495941705	g	Ruminococcus_B	d_Bacteria:p_Firmicutes:c_Clostridia:o_Lachnospirales:f_Lachnospiraceae:g_Ruminococcus_B:s_GCF_001487105.1	d_Bacteria:p_Firmicutes:c_Clostridia:o_Lachnospirales:f_Lachnospiraceae:g_Ruminococcus_B:s_Ruminococcus_B faecis
1062	13414_6_42	12718_7_39	0.668508287292818	0.187919463087248	13414_6_42_12718_7_39	0.29603	137	45	6		Positive	-0.758356791584229	2.86159309517517	g	Clostridium	d_Bacteria:p_Firmicutes:c_Clostridia:o_Clostridiales:f_Clostridiaceae:g_Clostridium:s_Clostridium saudiense	d_Bacteria:p_Firmicutes:c_Clostridia:o_Clostridiales:f_Clostridiaceae:g_Clostridium:s_Clostridium butyricum
1063	13414_6_42	UMGS128	0.524861878453039	0.201680672268908	13414_6_42_UMGS128	0.29485	137	1633	6		Positive	-2.36996103846731	3.22305723346378	g	Clostridium	d_Bacteria:p_Firmicutes:c_Clostridia:o_Clostridiales:f_Clostridiaceae:g_Clostridium:s_Clostridium saudiense	d_Bacteria:p_Firmicutes:c_Clostridia:o_Clostridiales:f_Clostridiaceae:g_Clostridium:s_
1064	13414_6_4	UMGS1106	0.583850931677019	0.182608695652174	13414_6_4_UMGS1106	0.35907	138	1452	6		Positive	-1.70814840101102	2.7220957625477	g	Faecalibacterium	d_Bacteria:p_Firmicutes:c_Clostridia:o_Oscillospirales:f_Ruminococcaceae:g_Faecalibacterium:s_Faecalibacterium prausnitzii_C	d_Bacteria:p_Firmicutes:c_Clostridia:o_Oscillospirales:f_Ruminococcaceae:g_Faecalibacterium:s_
1065	13414_6_54	UMGS1106	0.528497409326425	0.184	13414_6_54_UMGS1106	0.327	149	1452	6		Positive	-2.32917312707748	2.75864099782066	g	Faecalibacterium	d_Bacteria:p_Firmicutes:c_Clostridia:o_Oscillospirales:f_Ruminococcaceae:g_Faecalibacterium:s_Faecalibacterium prausnitzii_D	d_Bacteria:p_Firmicutes:c_Clostridia:o_Oscillospirales:f_Ruminococcaceae:g_Faecalibacterium:s_
1066	13414_6_54	UMGS504	0.507772020725389	0.183333333333333	13414_6_54_UMGS504	0.39135	149	2293	6		Positive	-2.56169633846515	2.74112973925236	f	Ruminococcaceae	d_Bacteria:p_Firmicutes:c_Clostridia:o_Oscillospirales:f_Ruminococcaceae:g_Faecalibacterium:s_Faecalibacterium prausnitzii_D	d_Bacteria:p_Firmicutes:c_Clostridia:o_Oscillospirales:f_Ruminococcaceae:g_:s_
1067	13414_6_54	UMGS544	0.564766839378238	0.192592592592593	13414_6_54_UMGS544	0.38096	149	2333	6		Positive	-1.92225750714906	2.98434166381199	f	Ruminococcaceae	d_Bacteria:p_Firmicutes:c_Clostridia:o_Oscillospirales:f_Ruminococcaceae:g_Faecalibacterium:s_Faecalibacterium prausnitzii_D	d_Bacteria:p_Firmicutes:c_Clostridia:o_Oscillospirales:f_Ruminococcaceae:g_:s_
1068	13414_6_54	UMGS795	0.564766839378238	0.186567164179104	13414_6_54_UMGS795	0.36441	149	2593	6		Positive	-1.92225750714906	2.82607241141198	f	Ruminococcaceae	d_Bacteria:p_Firmicutes:c_Clostridia:o_Oscillospirales:f_Ruminococcaceae:g_Faecalibacterium:s_Faecalibacterium prausnitzii_D	d_Bacteria:p_Firmicutes:c_Clostridia:o_Oscillospirales:f_Ruminococcaceae:g_Subdoligranulum:s_
[truncated: 59,048 more rows]
