# Supplementary material for: Model-based and phylogenetically adjusted quantification of metabolic interaction between microbial species
Source: PLoS Comput Biol. 2020 Oct 30;16(10):e1007951. doi: 10.1371/journal.pcbi.1007951 (PMC7657538; doi:10.1371/journal.pcbi.1007951)
Supplement: S3 Table — (TSV) [file pcbi.1007951.s004.tsv]

A	B	Competition	Cooperation	A_B	dist	A_idx	B_idx	bin	IQ_outlier_comp	IQ_outlier_coop	zscore_comp	zscore_coop	MRCA_level	MRCA_taxa	A_taxa	B_taxa
1	12718_7_3	12718_7_49	0.975	0.0157728706624606	12718_7_3_12718_7_49	0.02118	29	56	3	Positive		2.96630573573662	-1.74931834482952	g	Enterobacter	d_Bacteria:p_Proteobacteria:c_Gammaproteobacteria:o_Enterobacterales:f_Enterobacteriaceae:g_Enterobacter:s_Enterobacter mori	d_Bacteria:p_Proteobacteria:c_Gammaproteobacteria:o_Enterobacterales:f_Enterobacteriaceae:g_Enterobacter:s_
2	12718_7_3	12718_7_50	0.98125	0.00632911392405063	12718_7_3_12718_7_50	0.02196	29	64	3	Positive		3.06801456470013	-2.11110748083815	g	Enterobacter	d_Bacteria:p_Proteobacteria:c_Gammaproteobacteria:o_Enterobacterales:f_Enterobacteriaceae:g_Enterobacter:s_Enterobacter mori	d_Bacteria:p_Proteobacteria:c_Gammaproteobacteria:o_Enterobacterales:f_Enterobacteriaceae:g_Enterobacter:s_Enterobacter cloacae_A
3	12718_7_3	13154_4_42	0.9875	0	12718_7_3_13154_4_42	0.02025	29	106	3	Positive		3.16972339366365	-2.35357504133442	g	Enterobacter	d_Bacteria:p_Proteobacteria:c_Gammaproteobacteria:o_Enterobacterales:f_Enterobacteriaceae:g_Enterobacter:s_Enterobacter mori	d_Bacteria:p_Proteobacteria:c_Gammaproteobacteria:o_Enterobacterales:f_Enterobacteriaceae:g_Enterobacter:s_Enterobacter steigerwaltii
4	12718_7_50	12718_7_3	0.972136222910217	0.00632911392405063	12718_7_50_12718_7_3	0.02196	64	29	3	Positive		2.91970230946231	-2.11110748083815	g	Enterobacter	d_Bacteria:p_Proteobacteria:c_Gammaproteobacteria:o_Enterobacterales:f_Enterobacteriaceae:g_Enterobacter:s_Enterobacter cloacae_A	d_Bacteria:p_Proteobacteria:c_Gammaproteobacteria:o_Enterobacterales:f_Enterobacteriaceae:g_Enterobacter:s_Enterobacter mori
5	12718_7_7	12718_7_3	0.964516129032258	0.00333333333333333	12718_7_7_12718_7_3	0.02367	79	29	3	Positive		2.79569737747523	-2.22587545947305	g	Enterobacter	d_Bacteria:p_Proteobacteria:c_Gammaproteobacteria:o_Enterobacterales:f_Enterobacteriaceae:g_Enterobacter:s_	d_Bacteria:p_Proteobacteria:c_Gammaproteobacteria:o_Enterobacterales:f_Enterobacteriaceae:g_Enterobacter:s_Enterobacter mori
6	12718_7_7	12718_7_50	0.967741935483871	0.00332225913621262	12718_7_7_12718_7_50	0.02245	79	64	3	Positive		2.84819225694027	-2.22629971057558	g	Enterobacter	d_Bacteria:p_Proteobacteria:c_Gammaproteobacteria:o_Enterobacterales:f_Enterobacteriaceae:g_Enterobacter:s_	d_Bacteria:p_Proteobacteria:c_Gammaproteobacteria:o_Enterobacterales:f_Enterobacteriaceae:g_Enterobacter:s_Enterobacter cloacae_A
7	13154_4_42	12718_7_3	0.972307692307692	0.00315457413249211	13154_4_42_12718_7_3	0.02025	106	29	3	Positive		2.92249270172156	-2.23272370203344	g	Enterobacter	d_Bacteria:p_Proteobacteria:c_Gammaproteobacteria:o_Enterobacterales:f_Enterobacteriaceae:g_Enterobacter:s_Enterobacter steigerwaltii	d_Bacteria:p_Proteobacteria:c_Gammaproteobacteria:o_Enterobacterales:f_Enterobacteriaceae:g_Enterobacter:s_Enterobacter mori
8	14637_1_53	GCF_000164555.1	0.976119402985075	0.0120845921450151	14637_1_53_GCF_000164555.1	0.02096	313	908	3	Positive		2.98452224241666	-1.89061583216934	g	Escherichia	d_Bacteria:p_Proteobacteria:c_Gammaproteobacteria:o_Enterobacterales:f_Enterobacteriaceae:g_Escherichia:s_	d_Bacteria:p_Proteobacteria:c_Gammaproteobacteria:o_Enterobacterales:f_Enterobacteriaceae:g_Escherichia:s_Escherichia coli
9	20298_2_11	20298_2_9	0.967065868263473	0.0122324159021407	20298_2_11_20298_2_9	0.02106	504	556	3	Positive		2.83719033609431	-1.8849527225771	g	Klebsiella_A	d_Bacteria:p_Proteobacteria:c_Gammaproteobacteria:o_Enterobacterales:f_Enterobacteriaceae:g_Klebsiella_A:s_Klebsiella_A michiganensis_A	d_Bacteria:p_Proteobacteria:c_Gammaproteobacteria:o_Enterobacterales:f_Enterobacteriaceae:g_Klebsiella_A:s_Klebsiella_A oxytoca
10	20298_2_9	20298_2_11	0.967065868263473	0.0182370820668693	20298_2_9_20298_2_11	0.02106	556	504	3	Positive		2.83719033609431	-1.65491471504122	g	Klebsiella_A	d_Bacteria:p_Proteobacteria:c_Gammaproteobacteria:o_Enterobacterales:f_Enterobacteriaceae:g_Klebsiella_A:s_Klebsiella_A oxytoca	d_Bacteria:p_Proteobacteria:c_Gammaproteobacteria:o_Enterobacterales:f_Enterobacteriaceae:g_Klebsiella_A:s_Klebsiella_A michiganensis_A
11	GCF_000010485.1	GCF_000164555.1	0.976119402985075	0.0150602409638554	GCF_000010485.1_GCF_000164555.1	0.02085	742	908	3	Positive		2.98452224241666	-1.77661909918968	g	Escherichia	d_Bacteria:p_Proteobacteria:c_Gammaproteobacteria:o_Enterobacterales:f_Enterobacteriaceae:g_Escherichia:s_	d_Bacteria:p_Proteobacteria:c_Gammaproteobacteria:o_Enterobacterales:f_Enterobacteriaceae:g_Escherichia:s_Escherichia coli
12	GCF_000155995.1	12718_7_49	0.966666666666667	0.0235690235690236	GCF_000155995.1_12718_7_49	0.02179	793	56	3	Positive		2.83069396378527	-1.4506487049409	g	Enterobacter	d_Bacteria:p_Proteobacteria:c_Gammaproteobacteria:o_Enterobacterales:f_Enterobacteriaceae:g_Enterobacter:s_Enterobacter cancerogenus	d_Bacteria:p_Proteobacteria:c_Gammaproteobacteria:o_Enterobacterales:f_Enterobacteriaceae:g_Enterobacter:s_
13	GCF_000155995.1	12718_7_50	0.973333333333333	0.0135135135135135	GCF_000155995.1_12718_7_50	0.02257	793	64	3	Positive		2.93918338134634	-1.83587403378833	g	Enterobacter	d_Bacteria:p_Proteobacteria:c_Gammaproteobacteria:o_Enterobacterales:f_Enterobacteriaceae:g_Enterobacter:s_Enterobacter cancerogenus	d_Bacteria:p_Proteobacteria:c_Gammaproteobacteria:o_Enterobacterales:f_Enterobacteriaceae:g_Enterobacter:s_Enterobacter cloacae_A
14	GCF_000155995.1	12718_7_7	0.97	0.0135593220338983	GCF_000155995.1_12718_7_7	0.02428	793	79	3	Positive		2.8849386725658	-1.83411911511868	g	Enterobacter	d_Bacteria:p_Proteobacteria:c_Gammaproteobacteria:o_Enterobacterales:f_Enterobacteriaceae:g_Enterobacter:s_Enterobacter cancerogenus	d_Bacteria:p_Proteobacteria:c_Gammaproteobacteria:o_Enterobacterales:f_Enterobacteriaceae:g_Enterobacter:s_
15	GCF_000155995.1	13154_4_42	0.976666666666667	0.0134680134680135	GCF_000155995.1_13154_4_42	0.02086	793	106	3	Positive		2.99342809012689	-1.83761713482384	g	Enterobacter	d_Bacteria:p_Proteobacteria:c_Gammaproteobacteria:o_Enterobacterales:f_Enterobacteriaceae:g_Enterobacter:s_Enterobacter cancerogenus	d_Bacteria:p_Proteobacteria:c_Gammaproteobacteria:o_Enterobacterales:f_Enterobacteriaceae:g_Enterobacter:s_Enterobacter steigerwaltii
16	GCF_000164295.1	GCF_000164555.1	0.973372781065089	0.0149700598802395	GCF_000164295.1_GCF_000164555.1	0.02331	896	908	3	Positive		2.93982533056269	-1.78007392519055	g	Escherichia	d_Bacteria:p_Proteobacteria:c_Gammaproteobacteria:o_Enterobacterales:f_Enterobacteriaceae:g_Escherichia:s_	d_Bacteria:p_Proteobacteria:c_Gammaproteobacteria:o_Enterobacterales:f_Enterobacteriaceae:g_Escherichia:s_Escherichia coli
17	GCF_000164355.1	GCF_000164555.1	0.975460122699387	0.0124223602484472	GCF_000164355.1_GCF_000164555.1	0.02353	898	908	3	Positive		2.97379350228608	-1.87767597849702	g	Escherichia	d_Bacteria:p_Proteobacteria:c_Gammaproteobacteria:o_Enterobacterales:f_Enterobacteriaceae:g_Escherichia:s_	d_Bacteria:p_Proteobacteria:c_Gammaproteobacteria:o_Enterobacterales:f_Enterobacteriaceae:g_Escherichia:s_Escherichia coli
18	GCF_000164435.1	GCF_000164555.1	0.970326409495549	0.018018018018018	GCF_000164435.1_GCF_000164555.1	0.02005	899	908	3	Positive		2.89025046897458	-1.66330703127297	g	Escherichia	d_Bacteria:p_Proteobacteria:c_Gammaproteobacteria:o_Enterobacterales:f_Enterobacteriaceae:g_Escherichia:s_	d_Bacteria:p_Proteobacteria:c_Gammaproteobacteria:o_Enterobacterales:f_Enterobacteriaceae:g_Escherichia:s_Escherichia coli
19	GCF_000164555.1	14637_1_53	0.979041916167665	0.00304878048780488	GCF_000164555.1_14637_1_53	0.02096	908	313	3	Positive		3.03208150536572	-2.23677664329048	g	Escherichia	d_Bacteria:p_Proteobacteria:c_Gammaproteobacteria:o_Enterobacterales:f_Enterobacteriaceae:g_Escherichia:s_Escherichia coli	d_Bacteria:p_Proteobacteria:c_Gammaproteobacteria:o_Enterobacterales:f_Enterobacteriaceae:g_Escherichia:s_
20	GCF_000164555.1	GCF_000010485.1	0.979041916167665	0.00304878048780488	GCF_000164555.1_GCF_000010485.1	0.02085	908	742	3	Positive		3.03208150536572	-2.23677664329048	g	Escherichia	d_Bacteria:p_Proteobacteria:c_Gammaproteobacteria:o_Enterobacterales:f_Enterobacteriaceae:g_Escherichia:s_Escherichia coli	d_Bacteria:p_Proteobacteria:c_Gammaproteobacteria:o_Enterobacterales:f_Enterobacteriaceae:g_Escherichia:s_
21	GCF_000164555.1	GCF_000164295.1	0.985029940119761	0.00303030303030303	GCF_000164555.1_GCF_000164295.1	0.02331	908	896	3	Positive		3.12952709000143	-2.23748451236954	g	Escherichia	d_Bacteria:p_Proteobacteria:c_Gammaproteobacteria:o_Enterobacterales:f_Enterobacteriaceae:g_Escherichia:s_Escherichia coli	d_Bacteria:p_Proteobacteria:c_Gammaproteobacteria:o_Enterobacterales:f_Enterobacteriaceae:g_Escherichia:s_
22	GCF_000164555.1	GCF_000164435.1	0.979041916167665	0.00304878048780488	GCF_000164555.1_GCF_000164435.1	0.02005	908	899	3	Positive		3.03208150536572	-2.23677664329048	g	Escherichia	d_Bacteria:p_Proteobacteria:c_Gammaproteobacteria:o_Enterobacterales:f_Enterobacteriaceae:g_Escherichia:s_Escherichia coli	d_Bacteria:p_Proteobacteria:c_Gammaproteobacteria:o_Enterobacterales:f_Enterobacteriaceae:g_Escherichia:s_
23	GCF_000345025.2	GCF_000345285.2	0.966101694915254	0.00869565217391304	GCF_000345025.2_GCF_000345285.2	0.02987	1080	1091	3	Positive		2.82149994534788	-2.02044569734824	s	Helicobacter pylori_BT	d_Bacteria:p_Campylobacterota:c_Campylobacteria:o_Campylobacterales:f_Helicobacteraceae:g_Helicobacter:s_Helicobacter pylori_BT	d_Bacteria:p_Campylobacterota:c_Campylobacteria:o_Campylobacterales:f_Helicobacteraceae:g_Helicobacter:s_Helicobacter pylori_BT
24	GCF_000345025.2	GCF_000345505.2	0.966101694915254	0.0172413793103448	GCF_000345025.2_GCF_000345505.2	0.02959	1080	1104	3	Positive		2.82149994534788	-1.69305996274113	g	Helicobacter	d_Bacteria:p_Campylobacterota:c_Campylobacteria:o_Campylobacterales:f_Helicobacteraceae:g_Helicobacter:s_Helicobacter pylori_BT	d_Bacteria:p_Campylobacterota:c_Campylobacteria:o_Campylobacterales:f_Helicobacteraceae:g_Helicobacter:s_
25	GCF_000345025.2	GCF_000345685.2	0.966101694915254	0.00869565217391304	GCF_000345025.2_GCF_000345685.2	0.02779	1080	1111	3	Positive		2.82149994534788	-2.02044569734824	s	Helicobacter pylori_BT	d_Bacteria:p_Campylobacterota:c_Campylobacteria:o_Campylobacterales:f_Helicobacteraceae:g_Helicobacter:s_Helicobacter pylori_BT	d_Bacteria:p_Campylobacterota:c_Campylobacteria:o_Campylobacterales:f_Helicobacteraceae:g_Helicobacter:s_Helicobacter pylori_BT
26	GCF_000345065.2	GCF_000345285.2	0.958677685950413	0.00854700854700855	GCF_000345065.2_GCF_000345285.2	0.0273	1082	1091	3			2.7006859840633	-2.02614021604886	g	Helicobacter	d_Bacteria:p_Campylobacterota:c_Campylobacteria:o_Campylobacterales:f_Helicobacteraceae:g_Helicobacter:s_	d_Bacteria:p_Campylobacterota:c_Campylobacteria:o_Campylobacterales:f_Helicobacteraceae:g_Helicobacter:s_Helicobacter pylori_BT
27	GCF_000345085.2	GCF_000345725.2	0.959349593495935	0.0247933884297521	GCF_000345085.2_GCF_000345725.2	0.02972	1083	1113	3	Positive		2.71162021280358	-1.40374344071267	g	Helicobacter	d_Bacteria:p_Campylobacterota:c_Campylobacteria:o_Campylobacterales:f_Helicobacteraceae:g_Helicobacter:s_	d_Bacteria:p_Campylobacterota:c_Campylobacteria:o_Campylobacterales:f_Helicobacteraceae:g_Helicobacter:s_
28	GCF_000345125.2	GCF_000345145.2	0.966666666666667	0.0169491525423729	GCF_000345125.2_GCF_000345145.2	0.02646	1086	1085	3	Positive		2.83069396378527	-1.70425513356475	g	Helicobacter	d_Bacteria:p_Campylobacterota:c_Campylobacteria:o_Campylobacterales:f_Helicobacteraceae:g_Helicobacter:s_Helicobacter pylori_BT	d_Bacteria:p_Campylobacterota:c_Campylobacteria:o_Campylobacterales:f_Helicobacteraceae:g_Helicobacter:s_
29	GCF_000345185.2	GCF_000344985.2	0.974358974358974	0.00869565217391304	GCF_000345185.2_GCF_000344985.2	0.02557	1087	1078	3	Positive		2.95587406097112	-2.02044569734824	g	Helicobacter	d_Bacteria:p_Campylobacterota:c_Campylobacteria:o_Campylobacterales:f_Helicobacteraceae:g_Helicobacter:s_	d_Bacteria:p_Campylobacterota:c_Campylobacteria:o_Campylobacterales:f_Helicobacteraceae:g_Helicobacter:s_
30	GCF_000345185.2	GCF_000345165.2	0.965811965811966	0.0258620689655172	GCF_000345185.2_GCF_000345165.2	0.02748	1087	1089	3	Positive		2.81678506409795	-1.36280242344449	g	Helicobacter	d_Bacteria:p_Campylobacterota:c_Campylobacteria:o_Campylobacterales:f_Helicobacteraceae:g_Helicobacter:s_	d_Bacteria:p_Campylobacterota:c_Campylobacteria:o_Campylobacterales:f_Helicobacteraceae:g_Helicobacter:s_
31	GCF_000345185.2	GCF_000345285.2	0.982905982905983	0.0170940170940171	GCF_000345185.2_GCF_000345285.2	0.02731	1087	1091	3	Positive		3.09496305784431	-1.6987053907633	g	Helicobacter	d_Bacteria:p_Campylobacterota:c_Campylobacteria:o_Campylobacterales:f_Helicobacteraceae:g_Helicobacter:s_	d_Bacteria:p_Campylobacterota:c_Campylobacteria:o_Campylobacterales:f_Helicobacteraceae:g_Helicobacter:s_Helicobacter pylori_BT
32	GCF_000345185.2	GCF_000345265.2	0.974358974358974	0.00869565217391304	GCF_000345185.2_GCF_000345265.2	0.02768	1087	1092	3	Positive		2.95587406097112	-2.02044569734824	g	Helicobacter	d_Bacteria:p_Campylobacterota:c_Campylobacteria:o_Campylobacterales:f_Helicobacteraceae:g_Helicobacter:s_	d_Bacteria:p_Campylobacterota:c_Campylobacteria:o_Campylobacterales:f_Helicobacteraceae:g_Helicobacter:s_
33	GCF_000345165.2	GCF_000345285.2	0.975	0.00847457627118644	GCF_000345165.2_GCF_000345285.2	0.02781	1089	1091	3	Positive		2.96630573573662	-2.02891508744958	g	Helicobacter	d_Bacteria:p_Campylobacterota:c_Campylobacteria:o_Campylobacterales:f_Helicobacteraceae:g_Helicobacter:s_	d_Bacteria:p_Campylobacterota:c_Campylobacteria:o_Campylobacterales:f_Helicobacteraceae:g_Helicobacter:s_Helicobacter pylori_BT
34	GCF_000345265.2	GCF_000345285.2	0.966942148760331	0.00847457627118644	GCF_000345265.2_GCF_000345285.2	0.02801	1092	1091	3	Positive		2.83517699756878	-2.02891508744958	g	Helicobacter	d_Bacteria:p_Campylobacterota:c_Campylobacteria:o_Campylobacterales:f_Helicobacteraceae:g_Helicobacter:s_	d_Bacteria:p_Campylobacterota:c_Campylobacteria:o_Campylobacterales:f_Helicobacteraceae:g_Helicobacter:s_Helicobacter pylori_BT
35	GCF_000345405.2	GCF_000345505.2	0.966101694915254	0.0172413793103448	GCF_000345405.2_GCF_000345505.2	0.02968	1096	1104	3	Positive		2.82149994534788	-1.69305996274113	g	Helicobacter	d_Bacteria:p_Campylobacterota:c_Campylobacteria:o_Campylobacterales:f_Helicobacteraceae:g_Helicobacter:s_Helicobacter pylori_BT	d_Bacteria:p_Campylobacterota:c_Campylobacteria:o_Campylobacterales:f_Helicobacteraceae:g_Helicobacter:s_
36	GCF_000345485.2	GCF_000345085.2	0.959016393442623	0.00847457627118644	GCF_000345485.2_GCF_000345085.2	0.02437	1100	1083	3			2.70619791084631	-2.02891508744958	g	Helicobacter	d_Bacteria:p_Campylobacterota:c_Campylobacteria:o_Campylobacterales:f_Helicobacteraceae:g_Helicobacter:s_Helicobacter pylori_BT	d_Bacteria:p_Campylobacterota:c_Campylobacteria:o_Campylobacterales:f_Helicobacteraceae:g_Helicobacter:s_
37	GCF_000345465.2	GCF_000345085.2	0.966386554621849	0.0170940170940171	GCF_000345465.2_GCF_000345085.2	0.02686	1101	1083	3	Positive		2.82613558489614	-1.6987053907633	g	Helicobacter	d_Bacteria:p_Campylobacterota:c_Campylobacteria:o_Campylobacterales:f_Helicobacteraceae:g_Helicobacter:s_Helicobacter pylori_BT	d_Bacteria:p_Campylobacterota:c_Campylobacteria:o_Campylobacterales:f_Helicobacteraceae:g_Helicobacter:s_
38	GCF_000345525.2	GCF_000345345.2	0.973913043478261	0.00884955752212389	GCF_000345525.2_GCF_000345345.2	0.0279	1103	1094	3	Positive		2.94861724374296	-2.01454960276441	g	Helicobacter	d_Bacteria:p_Campylobacterota:c_Campylobacteria:o_Campylobacterales:f_Helicobacteraceae:g_Helicobacter:s_Helicobacter pylori_BT	d_Bacteria:p_Campylobacterota:c_Campylobacteria:o_Campylobacterales:f_Helicobacteraceae:g_Helicobacter:s_
39	GCF_000345545.2	GCF_000345505.2	0.958677685950413	0.0169491525423729	GCF_000345545.2_GCF_000345505.2	0.0222	1105	1104	3			2.7006859840633	-1.70425513356475	g	Helicobacter	d_Bacteria:p_Campylobacterota:c_Campylobacteria:o_Campylobacterales:f_Helicobacteraceae:g_Helicobacter:s_Helicobacter pylori_BT	d_Bacteria:p_Campylobacterota:c_Campylobacteria:o_Campylobacterales:f_Helicobacteraceae:g_Helicobacter:s_
40	GCF_000345725.2	GCF_000345085.2	0.983333333333333	0	GCF_000345725.2_GCF_000345085.2	0.02972	1113	1083	3	Positive		3.10191750768796	-2.35357504133442	g	Helicobacter	d_Bacteria:p_Campylobacterota:c_Campylobacteria:o_Campylobacterales:f_Helicobacteraceae:g_Helicobacter:s_	d_Bacteria:p_Campylobacterota:c_Campylobacteria:o_Campylobacterales:f_Helicobacteraceae:g_Helicobacter:s_
41	GCF_000346835.2	GCF_000345085.2	0.974137931034483	0.0173913043478261	GCF_000346835.2_GCF_000345085.2	0.02897	1130	1083	3	Positive		2.95227693174165	-1.68731635336206	g	Helicobacter	d_Bacteria:p_Campylobacterota:c_Campylobacteria:o_Campylobacterales:f_Helicobacteraceae:g_Helicobacter:s_	d_Bacteria:p_Campylobacterota:c_Campylobacteria:o_Campylobacterales:f_Helicobacteraceae:g_Helicobacter:s_
42	GCF_000346835.2	GCF_000345425.2	0.974137931034483	0.0173913043478261	GCF_000346835.2_GCF_000345425.2	0.02781	1130	1099	3	Positive		2.95227693174165	-1.68731635336206	g	Helicobacter	d_Bacteria:p_Campylobacterota:c_Campylobacteria:o_Campylobacterales:f_Helicobacteraceae:g_Helicobacter:s_	d_Bacteria:p_Campylobacterota:c_Campylobacteria:o_Campylobacterales:f_Helicobacteraceae:g_Helicobacter:s_Helicobacter pylori_BT
43	GCF_000346025.2	GCF_000345085.2	0.966942148760331	0.0168067226890756	GCF_000346025.2_GCF_000345085.2	0.02275	1131	1083	3	Positive		2.83517699756878	-1.70971160337794	g	Helicobacter	d_Bacteria:p_Campylobacterota:c_Campylobacteria:o_Campylobacterales:f_Helicobacteraceae:g_Helicobacter:s_Helicobacter pylori_BT	d_Bacteria:p_Campylobacterota:c_Campylobacteria:o_Campylobacterales:f_Helicobacteraceae:g_Helicobacter:s_
44	GCF_000346875.2	GCF_000345005.2	0.966386554621849	0.0170940170940171	GCF_000346875.2_GCF_000345005.2	0.0241	1133	1079	3	Positive		2.82613558489614	-1.6987053907633	g	Helicobacter	d_Bacteria:p_Campylobacterota:c_Campylobacteria:o_Campylobacterales:f_Helicobacteraceae:g_Helicobacter:s_Helicobacter pylori_BT	d_Bacteria:p_Campylobacterota:c_Campylobacteria:o_Campylobacterales:f_Helicobacteraceae:g_Helicobacter:s_
45	GCF_000346875.2	GCF_000345425.2	0.966386554621849	0.00862068965517241	GCF_000346875.2_GCF_000345425.2	0.02599	1133	1099	3	Positive		2.82613558489614	-2.02331750203778	s	Helicobacter pylori_BT	d_Bacteria:p_Campylobacterota:c_Campylobacteria:o_Campylobacterales:f_Helicobacteraceae:g_Helicobacter:s_Helicobacter pylori_BT	d_Bacteria:p_Campylobacterota:c_Campylobacteria:o_Campylobacterales:f_Helicobacteraceae:g_Helicobacter:s_Helicobacter pylori_BT
46	GCF_000455765.1	GCF_000345285.2	0.965217391304348	0.0176991150442478	GCF_000455765.1_GCF_000345285.2	0.02807	1160	1091	3	Positive		2.80710930779372	-1.67552416419441	s	Helicobacter pylori_BT	d_Bacteria:p_Campylobacterota:c_Campylobacteria:o_Campylobacterales:f_Helicobacteraceae:g_Helicobacter:s_Helicobacter pylori_BT	d_Bacteria:p_Campylobacterota:c_Campylobacteria:o_Campylobacterales:f_Helicobacteraceae:g_Helicobacter:s_Helicobacter pylori_BT
47	GCF_000455765.1	GCF_000345685.2	0.965217391304348	0	GCF_000455765.1_GCF_000345685.2	0.02599	1160	1111	3	Positive		2.80710930779372	-2.35357504133442	s	Helicobacter pylori_BT	d_Bacteria:p_Campylobacterota:c_Campylobacteria:o_Campylobacterales:f_Helicobacteraceae:g_Helicobacter:s_Helicobacter pylori_BT	d_Bacteria:p_Campylobacterota:c_Campylobacteria:o_Campylobacterales:f_Helicobacteraceae:g_Helicobacter:s_Helicobacter pylori_BT
48	GCF_000517745.1	GCF_000517805.1	0.982935153583618	0.00346020761245675	GCF_000517745.1_GCF_000517805.1	0.0219	1183	1184	3	Positive		3.09543776431829	-2.22101492175514	g	Providencia	d_Bacteria:p_Proteobacteria:c_Gammaproteobacteria:o_Enterobacterales:f_Enterobacteriaceae:g_Providencia:s_Providencia alcalifaciens_A	d_Bacteria:p_Proteobacteria:c_Gammaproteobacteria:o_Enterobacterales:f_Enterobacteriaceae:g_Providencia:s_Providencia alcalifaciens
49	GCF_000517805.1	GCF_000517745.1	0.976271186440678	0.0136986301369863	GCF_000517805.1_GCF_000517745.1	0.0219	1184	1183	3	Positive		2.98699227722072	-1.82878223916441	g	Providencia	d_Bacteria:p_Proteobacteria:c_Gammaproteobacteria:o_Enterobacterales:f_Enterobacteriaceae:g_Providencia:s_Providencia alcalifaciens	d_Bacteria:p_Proteobacteria:c_Gammaproteobacteria:o_Enterobacterales:f_Enterobacteriaceae:g_Providencia:s_Providencia alcalifaciens_A
50	GCF_000517805.1	GCF_000527275.1	0.976271186440678	0.0136986301369863	GCF_000517805.1_GCF_000527275.1	0.02036	1184	1188	3	Positive		2.98699227722072	-1.82878223916441	g	Providencia	d_Bacteria:p_Proteobacteria:c_Gammaproteobacteria:o_Enterobacterales:f_Enterobacteriaceae:g_Providencia:s_Providencia alcalifaciens	d_Bacteria:p_Proteobacteria:c_Gammaproteobacteria:o_Enterobacterales:f_Enterobacteriaceae:g_Providencia:s_Providencia alcalifaciens_A
51	GCF_000527275.1	GCF_000517805.1	0.982935153583618	0.00346020761245675	GCF_000527275.1_GCF_000517805.1	0.02036	1188	1184	3	Positive		3.09543776431829	-2.22101492175514	g	Providencia	d_Bacteria:p_Proteobacteria:c_Gammaproteobacteria:o_Enterobacterales:f_Enterobacteriaceae:g_Providencia:s_Providencia alcalifaciens_A	d_Bacteria:p_Proteobacteria:c_Gammaproteobacteria:o_Enterobacterales:f_Enterobacteriaceae:g_Providencia:s_Providencia alcalifaciens
52	GCF_000527335.1	GCF_000517745.1	0.965779467680608	0.0230769230769231	GCF_000527335.1_GCF_000517745.1	0.02165	1191	1183	3	Positive		2.81625620859652	-1.4695010130634	g	Providencia	d_Bacteria:p_Proteobacteria:c_Gammaproteobacteria:o_Enterobacterales:f_Enterobacteriaceae:g_Providencia:s_Providencia alcalifaciens	d_Bacteria:p_Proteobacteria:c_Gammaproteobacteria:o_Enterobacterales:f_Enterobacteriaceae:g_Providencia:s_Providencia alcalifaciens_A
53	GCF_000527335.1	GCF_000527275.1	0.965779467680608	0.0230769230769231	GCF_000527335.1_GCF_000527275.1	0.02011	1191	1188	3	Positive		2.81625620859652	-1.4695010130634	g	Providencia	d_Bacteria:p_Proteobacteria:c_Gammaproteobacteria:o_Enterobacterales:f_Enterobacteriaceae:g_Providencia:s_Providencia alcalifaciens	d_Bacteria:p_Proteobacteria:c_Gammaproteobacteria:o_Enterobacterales:f_Enterobacteriaceae:g_Providencia:s_Providencia alcalifaciens_A
54	GCF_000238715.1	20298_3_13	0.987730061349693	0.00923076923076923	GCF_000238715.1_20298_3_13	0.03763	1017	563	4	Positive		2.75214274803627	-1.90025293313557	f	Enterobacteriaceae	d_Bacteria:p_Proteobacteria:c_Gammaproteobacteria:o_Enterobacterales:f_Enterobacteriaceae:g_Klebsiella:s_Klebsiella pneumoniae	d_Bacteria:p_Proteobacteria:c_Gammaproteobacteria:o_Enterobacterales:f_Enterobacteriaceae:g_Klebsiella_A:s_Klebsiella_A oxytoca
55	GCF_000345025.2	GCF_000345005.2	0.991525423728814	0	GCF_000345025.2_GCF_000345005.2	0.03771	1080	1079	4	Positive		2.80506142603961	-2.22086700134263	g	Helicobacter	d_Bacteria:p_Campylobacterota:c_Campylobacteria:o_Campylobacterales:f_Helicobacteraceae:g_Helicobacter:s_Helicobacter pylori_BT	d_Bacteria:p_Campylobacterota:c_Campylobacteria:o_Campylobacterales:f_Helicobacteraceae:g_Helicobacter:s_
56	20298_3_33	20298_2_9	0.980582524271845	0.0130293159609121	20298_3_33_20298_2_9	0.04438	585	556	5	Positive		2.70039850849412	-1.75965222475308	f	Enterobacteriaceae	d_Bacteria:p_Proteobacteria:c_Gammaproteobacteria:o_Enterobacterales:f_Enterobacteriaceae:g_Klebsiella:s_Klebsiella pneumoniae	d_Bacteria:p_Proteobacteria:c_Gammaproteobacteria:o_Enterobacterales:f_Enterobacteriaceae:g_Klebsiella_A:s_Klebsiella_A oxytoca
57	GCF_000238715.1	20298_2_9	0.98159509202454	0.0153846153846154	GCF_000238715.1_20298_2_9	0.04456	1017	556	5	Positive		2.71453697662162	-1.67909307154441	f	Enterobacteriaceae	d_Bacteria:p_Proteobacteria:c_Gammaproteobacteria:o_Enterobacterales:f_Enterobacteriaceae:g_Klebsiella:s_Klebsiella pneumoniae	d_Bacteria:p_Proteobacteria:c_Gammaproteobacteria:o_Enterobacterales:f_Enterobacteriaceae:g_Klebsiella_A:s_Klebsiella_A oxytoca
58	GCF_000345185.2	GCF_000345145.2	0.991452991452991	0.00854700854700855	GCF_000345185.2_GCF_000345145.2	0.0418	1087	1085	5	Positive		2.85218267638071	-1.9129621971715	g	Helicobacter	d_Bacteria:p_Campylobacterota:c_Campylobacteria:o_Campylobacterales:f_Helicobacteraceae:g_Helicobacter:s_	d_Bacteria:p_Campylobacterota:c_Campylobacteria:o_Campylobacterales:f_Helicobacteraceae:g_Helicobacter:s_
59	GCF_000345465.2	GCF_000345905.2	0.983193277310924	0	GCF_000345465.2_GCF_000345905.2	0.04129	1101	1122	5	Positive		2.73685241346348	-2.20529860420536	g	Helicobacter	d_Bacteria:p_Campylobacterota:c_Campylobacteria:o_Campylobacterales:f_Helicobacteraceae:g_Helicobacter:s_Helicobacter pylori_BT	d_Bacteria:p_Campylobacterota:c_Campylobacteria:o_Campylobacterales:f_Helicobacteraceae:g_Helicobacter:s_
60	GCF_000156395.1	GCF_000173415.1	0.983164983164983	0	GCF_000156395.1_GCF_000173415.1	0.05022	804	919	6			2.77185375439184	-2.07446636702797	g	Providencia	d_Bacteria:p_Proteobacteria:c_Gammaproteobacteria:o_Enterobacterales:f_Enterobacteriaceae:g_Providencia:s_Providencia rustigianii	d_Bacteria:p_Proteobacteria:c_Gammaproteobacteria:o_Enterobacterales:f_Enterobacteriaceae:g_Providencia:s_Providencia alcalifaciens
61	GCF_000173415.1	GCF_000156395.1	0.976588628762542	0.00680272108843537	GCF_000173415.1_GCF_000156395.1	0.05022	919	804	6			2.69807202347643	-1.89578005510662	g	Providencia	d_Bacteria:p_Proteobacteria:c_Gammaproteobacteria:o_Enterobacterales:f_Enterobacteriaceae:g_Providencia:s_Providencia alcalifaciens	d_Bacteria:p_Proteobacteria:c_Gammaproteobacteria:o_Enterobacterales:f_Enterobacteriaceae:g_Providencia:s_Providencia rustigianii
62	21673_4_33	20298_3_41	0.895424836601307	0.0551724137931034	21673_4_33_20298_3_41	0.40572	657	589	7			2.71404985598855	-1.00919407745433	o	Bacteroidales	d_Bacteria:p_Bacteroidota:c_Bacteroidia:o_Bacteroidales:f_Tannerellaceae:g_Parabacteroides:s_Parabacteroides johnsonii	d_Bacteria:p_Bacteroidota:c_Bacteroidia:o_Bacteroidales:f_Bacteroidaceae:g_Bacteroides:s_
63	21673_4_33	GCF_000163675.1	0.895424836601307	0.0551724137931034	21673_4_33_GCF_000163675.1	0.40102	657	882	7			2.71404985598855	-1.00919407745433	o	Bacteroidales	d_Bacteria:p_Bacteroidota:c_Bacteroidia:o_Bacteroidales:f_Tannerellaceae:g_Parabacteroides:s_Parabacteroides johnsonii	d_Bacteria:p_Bacteroidota:c_Bacteroidia:o_Bacteroidales:f_Bacteroidaceae:g_Bacteroides:s_Bacteroides xylanisolvens
64	12718_7_95	UMGS1251	0.898395721925134	0.0561797752808989	12718_7_95_UMGS1251	0.42167	103	1601	9	Positive		2.86949027895971	-1.07951022868734	f	Lachnospiraceae	d_Bacteria:p_Firmicutes:c_Clostridia:o_Lachnospirales:f_Lachnospiraceae:g_Blautia_A:s_GCA_900066085.1	d_Bacteria:p_Firmicutes:c_Clostridia:o_Lachnospirales:f_Lachnospiraceae:g_:s_
65	UMGS287	UMGS355	0.883720930232558	0.0617283950617284	UMGS287_UMGS355	0.44915	2065	2134	11	Positive		2.71350719619407	-0.928868060587208	f	Bacteroidaceae	d_Bacteria:p_Bacteroidota:c_Bacteroidia:o_Bacteroidales:f_Bacteroidaceae:g_Prevotellamassilia:s_	d_Bacteria:p_Bacteroidota:c_Bacteroidia:o_Bacteroidales:f_Bacteroidaceae:g_Bacteroides_A:s_
66	UMGS899	14207_7_20	0.882716049382716	0.0592105263157895	UMGS899_14207_7_20	0.44675	2700	240	11	Positive		2.70099500121235	-0.987466324485102	f	Bacteroidaceae	d_Bacteria:p_Bacteroidota:c_Bacteroidia:o_Bacteroidales:f_Bacteroidaceae:g_Prevotella:s_	d_Bacteria:p_Bacteroidota:c_Bacteroidia:o_Bacteroidales:f_Bacteroidaceae:g_Bacteroides_B:s_Bacteroides_B vulgatus
67	UMGS899	GCF_000158335.2	0.882716049382716	0.065359477124183	UMGS899_GCF_000158335.2	0.44888	2700	827	11	Positive		2.70099500121235	-0.844362025364438	f	Bacteroidaceae	d_Bacteria:p_Bacteroidota:c_Bacteroidia:o_Bacteroidales:f_Bacteroidaceae:g_Prevotella:s_	d_Bacteria:p_Bacteroidota:c_Bacteroidia:o_Bacteroidales:f_Bacteroidaceae:g_Bacteroides_B:s_Bacteroides_B dorei
68	UMGS287	12718_7_29	0.883720930232558	0.0559006211180124	UMGS287_12718_7_29	0.4586	2065	31	12	Positive		2.86764669690455	-1.20425072216899	f	Bacteroidaceae	d_Bacteria:p_Bacteroidota:c_Bacteroidia:o_Bacteroidales:f_Bacteroidaceae:g_Prevotellamassilia:s_	d_Bacteria:p_Bacteroidota:c_Bacteroidia:o_Bacteroidales:f_Bacteroidaceae:g_Bacteroides:s_
69	UMGS333	GCF_900129655.1	0.872727272727273	0.027027027027027	UMGS333_GCF_900129655.1	0.45034	2116	1336	12			2.72631878390696	-1.90016262213282	f	Bacteroidaceae	d_Bacteria:p_Bacteroidota:c_Bacteroidia:o_Bacteroidales:f_Bacteroidaceae:g_Prevotellamassilia:s_	d_Bacteria:p_Bacteroidota:c_Bacteroidia:o_Bacteroidales:f_Bacteroidaceae:g_Bacteroides:s_Bacteroides clarus
70	UMGS499	11861_6_68	0.871212121212121	0.0650406504065041	UMGS499_11861_6_68	0.45838	2285	7	12			2.70684089846177	-0.983957566843893	f	Bacteroidaceae	d_Bacteria:p_Bacteroidota:c_Bacteroidia:o_Bacteroidales:f_Bacteroidaceae:g_Prevotellamassilia:s_	d_Bacteria:p_Bacteroidota:c_Bacteroidia:o_Bacteroidales:f_Bacteroidaceae:g_Bacteroides:s_Bacteroides cellulosilyticus
71	UMGS796	20287_6_60	0.901162790697674	0.03125	UMGS796_20287_6_60	0.45013	2588	474	12	Positive		3.0918688665642	-1.79838044926384	f	Bacteroidaceae	d_Bacteria:p_Bacteroidota:c_Bacteroidia:o_Bacteroidales:f_Bacteroidaceae:g_Prevotella:s_	d_Bacteria:p_Bacteroidota:c_Bacteroidia:o_Bacteroidales:f_Bacteroidaceae:g_Bacteroides:s_Bacteroides clarus
72	UMGS1250	13154_4_44	0.895061728395062	0.0268456375838926	UMGS1250_13154_4_44	0.46953	1604	102	13	Positive		2.89414537877556	-1.8975749626364	f	Bacteroidaceae	d_Bacteria:p_Bacteroidota:c_Bacteroidia:o_Bacteroidales:f_Bacteroidaceae:g_Prevotella:s_	d_Bacteria:p_Bacteroidota:c_Bacteroidia:o_Bacteroidales:f_Bacteroidaceae:g_Bacteroides:s_Bacteroides clarus
73	UMGS499	18048_2_61	0.893939393939394	0.0634920634920635	UMGS499_18048_2_61	0.46677	2285	393	13	Positive		2.88030220244028	-1.02057750308408	f	Bacteroidaceae	d_Bacteria:p_Bacteroidota:c_Bacteroidia:o_Bacteroidales:f_Bacteroidaceae:g_Prevotellamassilia:s_	d_Bacteria:p_Bacteroidota:c_Bacteroidia:o_Bacteroidales:f_Bacteroidaceae:g_Bacteroides:s_Bacteroides uniformis
74	UMGS499	20287_6_46	0.893939393939394	0.0634920634920635	UMGS499_20287_6_46	0.46732	2285	467	13	Positive		2.88030220244028	-1.02057750308408	f	Bacteroidaceae	d_Bacteria:p_Bacteroidota:c_Bacteroidia:o_Bacteroidales:f_Bacteroidaceae:g_Prevotellamassilia:s_	d_Bacteria:p_Bacteroidota:c_Bacteroidia:o_Bacteroidales:f_Bacteroidaceae:g_Bacteroides:s_Bacteroides uniformis
75	UMGS499	20287_6_60	0.901515151515151	0.062992125984252	UMGS499_20287_6_60	0.46574	2285	474	13	Positive		2.97374364270344	-1.03254166912265	f	Bacteroidaceae	d_Bacteria:p_Bacteroidota:c_Bacteroidia:o_Bacteroidales:f_Bacteroidaceae:g_Prevotellamassilia:s_	d_Bacteria:p_Bacteroidota:c_Bacteroidia:o_Bacteroidales:f_Bacteroidaceae:g_Bacteroides:s_Bacteroides clarus
76	UMGS1250	GCF_000163675.1	0.895061728395062	0.0522875816993464	UMGS1250_GCF_000163675.1	0.47572	1604	882	14	Positive		2.91327440939702	-1.25806764081025	f	Bacteroidaceae	d_Bacteria:p_Bacteroidota:c_Bacteroidia:o_Bacteroidales:f_Bacteroidaceae:g_Prevotella:s_	d_Bacteria:p_Bacteroidota:c_Bacteroidia:o_Bacteroidales:f_Bacteroidaceae:g_Bacteroides:s_Bacteroides xylanisolvens
77	UMGS1250	GCF_900129655.1	0.882716049382716	0.0592105263157895	UMGS1250_GCF_900129655.1	0.4723	1604	1336	14	Positive		2.75904426575189	-1.09616176669859	f	Bacteroidaceae	d_Bacteria:p_Bacteroidota:c_Bacteroidia:o_Bacteroidales:f_Bacteroidaceae:g_Prevotella:s_	d_Bacteria:p_Bacteroidota:c_Bacteroidia:o_Bacteroidales:f_Bacteroidaceae:g_Bacteroides:s_Bacteroides clarus
78	UMGS499	12718_7_90	0.878787878787879	0.0569105691056911	UMGS499_12718_7_90	0.47036	2285	97	14			2.70997103822845	-1.14995052323954	f	Bacteroidaceae	d_Bacteria:p_Bacteroidota:c_Bacteroidia:o_Bacteroidales:f_Bacteroidaceae:g_Prevotellamassilia:s_	d_Bacteria:p_Bacteroidota:c_Bacteroidia:o_Bacteroidales:f_Bacteroidaceae:g_Bacteroides:s_Bacteroides uniformis
79	UMGS499	21673_4_27	0.901515151515151	0.0703125	UMGS499_21673_4_27	0.47083	2285	648	14	Positive		2.99389471175696	-0.836521562523399	f	Bacteroidaceae	d_Bacteria:p_Bacteroidota:c_Bacteroidia:o_Bacteroidales:f_Bacteroidaceae:g_Prevotellamassilia:s_	d_Bacteria:p_Bacteroidota:c_Bacteroidia:o_Bacteroidales:f_Bacteroidaceae:g_Bacteroides:s_Bacteroides uniformis
80	UMGS499	21673_4_89	0.893939393939394	0.0634920634920635	UMGS499_21673_4_89	0.47249	2285	708	14	Positive		2.89925348724746	-0.99603009477682	f	Bacteroidaceae	d_Bacteria:p_Bacteroidota:c_Bacteroidia:o_Bacteroidales:f_Bacteroidaceae:g_Prevotellamassilia:s_	d_Bacteria:p_Bacteroidota:c_Bacteroidia:o_Bacteroidales:f_Bacteroidaceae:g_Bacteroides:s_Bacteroides uniformis
81	UMGS899	GCF_900129655.1	0.888888888888889	0.04	UMGS899_GCF_900129655.1	0.47798	2700	1336	14	Positive		2.83615933757445	-1.54543548296024	f	Bacteroidaceae	d_Bacteria:p_Bacteroidota:c_Bacteroidia:o_Bacteroidales:f_Bacteroidaceae:g_Prevotella:s_	d_Bacteria:p_Bacteroidota:c_Bacteroidia:o_Bacteroidales:f_Bacteroidaceae:g_Bacteroides:s_Bacteroides clarus
82	UMGS626	GCF_000154125.1	0.864864864864865	0.0857142857142857	UMGS626_GCF_000154125.1	0.48078	2414	759	15			2.70462777613361	-0.548171059815152	f	Bacteroidaceae	d_Bacteria:p_Bacteroidota:c_Bacteroidia:o_Bacteroidales:f_Bacteroidaceae:g_Prevotella:s_	d_Bacteria:p_Bacteroidota:c_Bacteroidia:o_Bacteroidales:f_Bacteroidaceae:g_Bacteroides:s_Bacteroides ovatus
83	UMGS845	GCF_001403595.1	0.884615384615385	0.0142857142857143	UMGS845_GCF_001403595.1	0.48139	2648	1274	15	Positive		2.95739441905556	-2.17149681160366	o	Bacteroidales	d_Bacteria:p_Bacteroidota:c_Bacteroidia:o_Bacteroidales:f_Bacteroidaceae:g_Bacteroides_A:s_	d_Bacteria:p_Bacteroidota:c_Bacteroidia:o_Bacteroidales:f_Coprobacteraceae:g_Coprobacter:s_Coprobacter secundus
84	UMGS889	21673_4_15	0.866279069767442	0.0802469135802469	UMGS889_21673_4_15	0.48272	2691	633	15			2.72272673404173	-0.672425623532297	f	Bacteroidaceae	d_Bacteria:p_Bacteroidota:c_Bacteroidia:o_Bacteroidales:f_Bacteroidaceae:g_Prevotella:s_	d_Bacteria:p_Bacteroidota:c_Bacteroidia:o_Bacteroidales:f_Bacteroidaceae:g_Bacteroides_B:s_Bacteroides_B vulgatus
85	GCF_000241405.1	GCF_000723585.1	0.859154929577465	0.0757575757575758	GCF_000241405.1_GCF_000723585.1	0.49116	1020	1198	16	Positive		2.77584888413497	-0.825092427869924	c	Bacilli	d_Bacteria:p_Firmicutes:c_Bacilli:o_Lactobacillales:f_Listeriaceae:g_Listeria:s_Listeria innocua	d_Bacteria:p_Firmicutes:c_Bacilli:o_Bacillales:f_Amphibacillaceae:g_Virgibacillus:s_Virgibacillus massiliensis
86	GCF_000821325.1	GCF_000723585.1	0.856410256410256	0.0402298850574713	GCF_000821325.1_GCF_000723585.1	0.49509	1226	1198	16			2.73915996027742	-1.67087560666043	c	Bacilli	d_Bacteria:p_Firmicutes:c_Bacilli:o_Bacillales_A:f_Planococcaceae:g_Planomicrobium:s_Planomicrobium massiliensis	d_Bacteria:p_Firmicutes:c_Bacilli:o_Bacillales:f_Amphibacillaceae:g_Virgibacillus:s_Virgibacillus massiliensis
87	UMGS1311	13414_6_57	0.857142857142857	0.0769230769230769	UMGS1311_13414_6_57	0.49616	1663	157	16			2.74895286852511	-0.797346147117748	f	Bacteroidaceae	d_Bacteria:p_Bacteroidota:c_Bacteroidia:o_Bacteroidales:f_Bacteroidaceae:g_Prevotella:s_GCA_000434515.1	d_Bacteria:p_Bacteroidota:c_Bacteroidia:o_Bacteroidales:f_Bacteroidaceae:g_Bacteroides:s_Bacteroides thetaiotaomicron
88	UMGS1311	20287_6_83	0.862244897959184	0.0611111111111111	UMGS1311_20287_6_83	0.49725	1663	493	16	Positive		2.81715347953582	-1.17377068932229	f	Bacteroidaceae	d_Bacteria:p_Bacteroidota:c_Bacteroidia:o_Bacteroidales:f_Bacteroidaceae:g_Prevotella:s_GCA_000434515.1	d_Bacteria:p_Bacteroidota:c_Bacteroidia:o_Bacteroidales:f_Bacteroidaceae:g_Bacteroides:s_Bacteroides thetaiotaomicron
89	UMGS278	GCF_000154845.1	0.855421686746988	0.0469798657718121	UMGS278_GCF_000154845.1	0.49447	2055	775	16			2.72594543348536	-1.51018348080456	f	Bacteroidaceae	d_Bacteria:p_Bacteroidota:c_Bacteroidia:o_Bacteroidales:f_Bacteroidaceae:g_Prevotella:s_GCA_000434515.1	d_Bacteria:p_Bacteroidota:c_Bacteroidia:o_Bacteroidales:f_Bacteroidaceae:g_Bacteroides_A:s_Bacteroides_A coprocola
90	UMGS499	UMGS626	0.871212121212121	0.0336134453781513	UMGS499_UMGS626	0.49285	2285	2414	16	Positive		2.93702122010007	-1.82838861338773	f	Bacteroidaceae	d_Bacteria:p_Bacteroidota:c_Bacteroidia:o_Bacteroidales:f_Bacteroidaceae:g_Prevotellamassilia:s_	d_Bacteria:p_Bacteroidota:c_Bacteroidia:o_Bacteroidales:f_Bacteroidaceae:g_Prevotella:s_
91	UMGS287	UMGS617	0.877906976744186	0.050314465408805	UMGS287_UMGS617	0.50105	2065	2401	17	Positive		2.92229574210159	-1.41975804995486	f	Bacteroidaceae	d_Bacteria:p_Bacteroidota:c_Bacteroidia:o_Bacteroidales:f_Bacteroidaceae:g_Prevotellamassilia:s_	d_Bacteria:p_Bacteroidota:c_Bacteroidia:o_Bacteroidales:f_Bacteroidaceae:g_Prevotella:s_Prevotella sp13
92	UMGS489	GCF_000162195.1	0.866242038216561	0.0555555555555556	UMGS489_GCF_000162195.1	0.51748	2278	867	18			2.69893842276029	-1.31213825929197	o	Bacteroidales	d_Bacteria:p_Bacteroidota:c_Bacteroidia:o_Bacteroidales:f_Muribaculaceae:g_Homeothermus:s_	d_Bacteria:p_Bacteroidota:c_Bacteroidia:o_Bacteroidales:f_Bacteroidaceae:g_Bacteroides_B:s_Bacteroides_B dorei
93	UMGS499	UMGS617	0.878787878787879	0.0491803278688525	UMGS499_UMGS617	0.5162	2285	2401	18	Positive		2.85992612364785	-1.46097201857728	f	Bacteroidaceae	d_Bacteria:p_Bacteroidota:c_Bacteroidia:o_Bacteroidales:f_Bacteroidaceae:g_Prevotellamassilia:s_	d_Bacteria:p_Bacteroidota:c_Bacteroidia:o_Bacteroidales:f_Bacteroidaceae:g_Prevotella:s_Prevotella sp13
94	UMGS1003	20287_6_50	0.865853658536585	0.0405405405405405	UMGS1003_20287_6_50	0.52913	1343	477	19			2.71946045115324	-1.67484395543914	f	Bacteroidaceae	d_Bacteria:p_Bacteroidota:c_Bacteroidia:o_Bacteroidales:f_Bacteroidaceae:g_Prevotella:s_	d_Bacteria:p_Bacteroidota:c_Bacteroidia:o_Bacteroidales:f_Bacteroidaceae:g_Bacteroides:s_Bacteroides cellulosilyticus
95	UMGS1003	GCF_000172175.1	0.865853658536585	0.0206896551724138	UMGS1003_GCF_000172175.1	0.52628	1343	913	19			2.71946045115324	-2.14236896946359	f	Bacteroidaceae	d_Bacteria:p_Bacteroidota:c_Bacteroidia:o_Bacteroidales:f_Bacteroidaceae:g_Prevotella:s_	d_Bacteria:p_Bacteroidota:c_Bacteroidia:o_Bacteroidales:f_Bacteroidaceae:g_Bacteroides:s_Bacteroides intestinalis
96	UMGS1126	13470_2_65	0.874172185430464	0.0503597122302158	UMGS1126_13470_2_65	0.52963	1472	196	19	Positive		2.82535452082296	-1.44358432662204	o	Bacteroidales	d_Bacteria:p_Bacteroidota:c_Bacteroidia:o_Bacteroidales:f_Muribaculaceae:g_CAG-279:s_	d_Bacteria:p_Bacteroidota:c_Bacteroidia:o_Bacteroidales:f_Bacteroidaceae:g_Bacteroides:s_Bacteroides faecis
97	UMGS1126	18048_1_66	0.880794701986755	0.0431654676258993	UMGS1126_18048_1_66	0.52867	1472	363	19	Positive		2.9096585374532	-1.61302207446823	o	Bacteroidales	d_Bacteria:p_Bacteroidota:c_Bacteroidia:o_Bacteroidales:f_Muribaculaceae:g_CAG-279:s_	d_Bacteria:p_Bacteroidota:c_Bacteroidia:o_Bacteroidales:f_Bacteroidaceae:g_Bacteroides:s_Bacteroides faecis
98	UMGS1126	20287_6_83	0.867549668874172	0.0507246376811594	UMGS1126_20287_6_83	0.52979	1472	493	19			2.7410505041927	-1.43498965825303	o	Bacteroidales	d_Bacteria:p_Bacteroidota:c_Bacteroidia:o_Bacteroidales:f_Muribaculaceae:g_CAG-279:s_	d_Bacteria:p_Bacteroidota:c_Bacteroidia:o_Bacteroidales:f_Bacteroidaceae:g_Bacteroides:s_Bacteroides thetaiotaomicron
99	UMGS1214	UMGS904	0.864285714285714	0.0396825396825397	UMGS1214_UMGS904	0.52104	1569	2711	19			2.69950066742493	-1.69505146033028	f	Lachnospiraceae	d_Bacteria:p_Firmicutes:c_Clostridia:o_Lachnospirales:f_Lachnospiraceae:g_CAG-194:s_	d_Bacteria:p_Firmicutes:c_Clostridia:o_Lachnospirales:f_Lachnospiraceae:g_Agathobacter:s_
100	UMGS499	UMGS1311	0.909090909090909	0.032258064516129	UMGS499_UMGS1311	0.52211	2285	1663	19	Positive		3.26986660850973	-1.86991156313827	f	Bacteroidaceae	d_Bacteria:p_Bacteroidota:c_Bacteroidia:o_Bacteroidales:f_Bacteroidaceae:g_Prevotellamassilia:s_	d_Bacteria:p_Bacteroidota:c_Bacteroidia:o_Bacteroidales:f_Bacteroidaceae:g_Prevotella:s_GCA_000434515.1
101	UMGS1003	13414_6_45	0.859756097560976	0.0408163265306122	UMGS1003_13414_6_45	0.53867	1343	145	20			2.70419561671358	-1.67414253378578	f	Bacteroidaceae	d_Bacteria:p_Bacteroidota:c_Bacteroidia:o_Bacteroidales:f_Bacteroidaceae:g_Prevotella:s_	d_Bacteria:p_Bacteroidota:c_Bacteroidia:o_Bacteroidales:f_Bacteroidaceae:g_Bacteroides:s_GCA_900066265.1
102	UMGS1003	14207_7_65	0.884146341463415	0.0333333333333333	UMGS1003_14207_7_65	0.53688	1343	282	20	Positive		3.02272238814479	-1.84976418736732	f	Bacteroidaceae	d_Bacteria:p_Bacteroidota:c_Bacteroidia:o_Bacteroidales:f_Bacteroidaceae:g_Prevotella:s_	d_Bacteria:p_Bacteroidota:c_Bacteroidia:o_Bacteroidales:f_Bacteroidaceae:g_Bacteroides:s_Bacteroides uniformis
103	UMGS1003	18048_2_61	0.859756097560976	0.06	UMGS1003_18048_2_61	0.53817	1343	393	20			2.70419561671358	-1.22391247642219	f	Bacteroidaceae	d_Bacteria:p_Bacteroidota:c_Bacteroidia:o_Bacteroidales:f_Bacteroidaceae:g_Prevotella:s_	d_Bacteria:p_Bacteroidota:c_Bacteroidia:o_Bacteroidales:f_Bacteroidaceae:g_Bacteroides:s_Bacteroides uniformis
104	UMGS1003	20287_6_46	0.859756097560976	0.06	UMGS1003_20287_6_46	0.53872	1343	467	20			2.70419561671358	-1.22391247642219	f	Bacteroidaceae	d_Bacteria:p_Bacteroidota:c_Bacteroidia:o_Bacteroidales:f_Bacteroidaceae:g_Prevotella:s_	d_Bacteria:p_Bacteroidota:c_Bacteroidia:o_Bacteroidales:f_Bacteroidaceae:g_Bacteroides:s_Bacteroides uniformis
105	UMGS1003	20287_6_60	0.871951219512195	0.0402684563758389	UMGS1003_20287_6_60	0.53714	1343	474	20	Positive		2.86345900242918	-1.68700073905105	f	Bacteroidaceae	d_Bacteria:p_Bacteroidota:c_Bacteroidia:o_Bacteroidales:f_Bacteroidaceae:g_Prevotella:s_	d_Bacteria:p_Bacteroidota:c_Bacteroidia:o_Bacteroidales:f_Bacteroidaceae:g_Bacteroides:s_Bacteroides clarus
106	UMGS1003	21673_4_62	0.859756097560976	0.0472972972972973	UMGS1003_21673_4_62	0.53982	1343	683	20			2.70419561671358	-1.52203778467646	f	Bacteroidaceae	d_Bacteria:p_Bacteroidota:c_Bacteroidia:o_Bacteroidales:f_Bacteroidaceae:g_Prevotella:s_	d_Bacteria:p_Bacteroidota:c_Bacteroidia:o_Bacteroidales:f_Bacteroidaceae:g_Bacteroides:s_Bacteroides uniformis
107	UMGS1003	21673_4_70	0.859756097560976	0.0472972972972973	UMGS1003_21673_4_70	0.53927	1343	691	20			2.70419561671358	-1.52203778467646	f	Bacteroidaceae	d_Bacteria:p_Bacteroidota:c_Bacteroidia:o_Bacteroidales:f_Bacteroidaceae:g_Prevotella:s_	d_Bacteria:p_Bacteroidota:c_Bacteroidia:o_Bacteroidales:f_Bacteroidaceae:g_Bacteroides:s_Bacteroides uniformis
108	UMGS1003	GCF_000154205.1	0.871951219512195	0.0529801324503311	UMGS1003_GCF_000154205.1	0.53799	1343	761	20	Positive		2.86345900242918	-1.38866483079351	f	Bacteroidaceae	d_Bacteria:p_Bacteroidota:c_Bacteroidia:o_Bacteroidales:f_Bacteroidaceae:g_Prevotella:s_	d_Bacteria:p_Bacteroidota:c_Bacteroidia:o_Bacteroidales:f_Bacteroidaceae:g_Bacteroides:s_Bacteroides uniformis
109	UMGS1003	GCF_000155815.1	0.865853658536585	0.0405405405405405	UMGS1003_GCF_000155815.1	0.53531	1343	788	20	Positive		2.78382730957137	-1.68061507630107	f	Bacteroidaceae	d_Bacteria:p_Bacteroidota:c_Bacteroidia:o_Bacteroidales:f_Bacteroidaceae:g_Prevotella:s_	d_Bacteria:p_Bacteroidota:c_Bacteroidia:o_Bacteroidales:f_Bacteroidaceae:g_Bacteroides:s_Bacteroides eggerthii
110	UMGS1003	GCF_900129655.1	0.859756097560976	0.0275862068965517	UMGS1003_GCF_900129655.1	0.53749	1343	1336	20			2.70419561671358	-1.98464602162273	f	Bacteroidaceae	d_Bacteria:p_Bacteroidota:c_Bacteroidia:o_Bacteroidales:f_Bacteroidaceae:g_Prevotella:s_	d_Bacteria:p_Bacteroidota:c_Bacteroidia:o_Bacteroidales:f_Bacteroidaceae:g_Bacteroides:s_Bacteroides clarus
111	UMGS1126	13154_4_44	0.860927152317881	0.0298507462686567	UMGS1126_13154_4_44	0.53295	1472	102	20			2.71948912063991	-1.93149855260269	o	Bacteroidales	d_Bacteria:p_Bacteroidota:c_Bacteroidia:o_Bacteroidales:f_Muribaculaceae:g_CAG-279:s_	d_Bacteria:p_Bacteroidota:c_Bacteroidia:o_Bacteroidales:f_Bacteroidaceae:g_Bacteroides:s_Bacteroides clarus
112	UMGS1126	20287_6_60	0.874172185430464	0.0294117647058824	UMGS1126_20287_6_60	0.53537	1472	474	20	Positive		2.89246392366879	-1.94180120368277	o	Bacteroidales	d_Bacteria:p_Bacteroidota:c_Bacteroidia:o_Bacteroidales:f_Muribaculaceae:g_CAG-279:s_	d_Bacteria:p_Bacteroidota:c_Bacteroidia:o_Bacteroidales:f_Bacteroidaceae:g_Bacteroides:s_Bacteroides clarus
113	UMGS1126	20287_6_67	0.867549668874172	0.0367647058823529	UMGS1126_20287_6_67	0.53346	1472	483	20	Positive		2.80597652215434	-1.76923179809129	o	Bacteroidales	d_Bacteria:p_Bacteroidota:c_Bacteroidia:o_Bacteroidales:f_Muribaculaceae:g_CAG-279:s_	d_Bacteria:p_Bacteroidota:c_Bacteroidia:o_Bacteroidales:f_Bacteroidaceae:g_Bacteroides:s_Bacteroides fragilis
114	UMGS1126	20298_2_21	0.860927152317881	0.0441176470588235	UMGS1126_20298_2_21	0.53566	1472	516	20			2.71948912063991	-1.5966623924998	o	Bacteroidales	d_Bacteria:p_Bacteroidota:c_Bacteroidia:o_Bacteroidales:f_Muribaculaceae:g_CAG-279:s_	d_Bacteria:p_Bacteroidota:c_Bacteroidia:o_Bacteroidales:f_Bacteroidaceae:g_Bacteroides:s_Bacteroides fragilis
115	UMGS1126	20298_2_7	0.867549668874172	0.0223880597014925	UMGS1126_20298_2_7	0.53361	1472	554	20	Positive		2.80597652215434	-2.1066436209642	o	Bacteroidales	d_Bacteria:p_Bacteroidota:c_Bacteroidia:o_Bacteroidales:f_Muribaculaceae:g_CAG-279:s_	d_Bacteria:p_Bacteroidota:c_Bacteroidia:o_Bacteroidales:f_Bacteroidaceae:g_Bacteroides:s_Bacteroides clarus
116	UMGS1126	21673_4_17	0.874172185430464	0.0503597122302158	UMGS1126_21673_4_17	0.53855	1472	637	20	Positive		2.89246392366879	-1.45016462372429	o	Bacteroidales	d_Bacteria:p_Bacteroidota:c_Bacteroidia:o_Bacteroidales:f_Muribaculaceae:g_CAG-279:s_	d_Bacteria:p_Bacteroidota:c_Bacteroidia:o_Bacteroidales:f_Bacteroidaceae:g_Bacteroides:s_Bacteroides xylanisolvens
117	UMGS1126	21673_4_16	0.874172185430464	0.0503597122302158	UMGS1126_21673_4_16	0.53845	1472	639	20	Positive		2.89246392366879	-1.45016462372429	o	Bacteroidales	d_Bacteria:p_Bacteroidota:c_Bacteroidia:o_Bacteroidales:f_Muribaculaceae:g_CAG-279:s_	d_Bacteria:p_Bacteroidota:c_Bacteroidia:o_Bacteroidales:f_Bacteroidaceae:g_Bacteroides:s_Bacteroides xylanisolvens
118	UMGS1126	21673_4_14	0.867549668874172	0.0223880597014925	UMGS1126_21673_4_14	0.53811	1472	640	20	Positive		2.80597652215434	-2.1066436209642	o	Bacteroidales	d_Bacteria:p_Bacteroidota:c_Bacteroidia:o_Bacteroidales:f_Muribaculaceae:g_CAG-279:s_	d_Bacteria:p_Bacteroidota:c_Bacteroidia:o_Bacteroidales:f_Bacteroidaceae:g_Bacteroides:s_Bacteroides stercoris
119	UMGS1126	21673_4_24	0.867549668874172	0.0223880597014925	UMGS1126_21673_4_24	0.53997	1472	652	20	Positive		2.80597652215434	-2.1066436209642	o	Bacteroidales	d_Bacteria:p_Bacteroidota:c_Bacteroidia:o_Bacteroidales:f_Muribaculaceae:g_CAG-279:s_	d_Bacteria:p_Bacteroidota:c_Bacteroidia:o_Bacteroidales:f_Bacteroidaceae:g_Bacteroides:s_Bacteroides stercoris
120	UMGS1126	21673_4_48	0.867549668874172	0.0437956204379562	UMGS1126_21673_4_48	0.53566	1472	675	20	Positive		2.80597652215434	-1.60422017668629	o	Bacteroidales	d_Bacteria:p_Bacteroidota:c_Bacteroidia:o_Bacteroidales:f_Muribaculaceae:g_CAG-279:s_	d_Bacteria:p_Bacteroidota:c_Bacteroidia:o_Bacteroidales:f_Bacteroidaceae:g_Bacteroides:s_Bacteroides fragilis
121	UMGS1126	21673_4_92	0.867549668874172	0.0223880597014925	UMGS1126_21673_4_92	0.53997	1472	715	20	Positive		2.80597652215434	-2.1066436209642	o	Bacteroidales	d_Bacteria:p_Bacteroidota:c_Bacteroidia:o_Bacteroidales:f_Muribaculaceae:g_CAG-279:s_	d_Bacteria:p_Bacteroidota:c_Bacteroidia:o_Bacteroidales:f_Bacteroidaceae:g_Bacteroides:s_Bacteroides stercoris
122	UMGS1126	GCF_000157015.1	0.860927152317881	0.037037037037037	UMGS1126_GCF_000157015.1	0.53082	1472	803	20			2.71948912063991	-1.76284033862494	o	Bacteroidales	d_Bacteria:p_Bacteroidota:c_Bacteroidia:o_Bacteroidales:f_Muribaculaceae:g_CAG-279:s_	d_Bacteria:p_Bacteroidota:c_Bacteroidia:o_Bacteroidales:f_Bacteroidaceae:g_Bacteroides:s_Bacteroides sp2
123	UMGS1126	GCF_000162135.1	0.860927152317881	0.0510948905109489	UMGS1126_GCF_000162135.1	0.53533	1472	868	20			2.71948912063991	-1.43291040179255	o	Bacteroidales	d_Bacteria:p_Bacteroidota:c_Bacteroidia:o_Bacteroidales:f_Muribaculaceae:g_CAG-279:s_	d_Bacteria:p_Bacteroidota:c_Bacteroidia:o_Bacteroidales:f_Bacteroidaceae:g_Bacteroides:s_Bacteroides fragilis
124	UMGS1126	GCF_000195615.1	0.874172185430464	0.0222222222222222	UMGS1126_GCF_000195615.1	0.53543	1472	962	20	Positive		2.89246392366879	-2.11053573359445	o	Bacteroidales	d_Bacteria:p_Bacteroidota:c_Bacteroidia:o_Bacteroidales:f_Muribaculaceae:g_CAG-279:s_	d_Bacteria:p_Bacteroidota:c_Bacteroidia:o_Bacteroidales:f_Bacteroidaceae:g_Bacteroides:s_Bacteroides clarus
125	UMGS1126	GCF_900129655.1	0.860927152317881	0.0225563909774436	UMGS1126_GCF_900129655.1	0.53572	1472	1336	20			2.71948912063991	-2.10269298032446	o	Bacteroidales	d_Bacteria:p_Bacteroidota:c_Bacteroidia:o_Bacteroidales:f_Muribaculaceae:g_CAG-279:s_	d_Bacteria:p_Bacteroidota:c_Bacteroidia:o_Bacteroidales:f_Bacteroidaceae:g_Bacteroides:s_Bacteroides clarus
126	UMGS1126	UMGS963	0.860927152317881	0.037037037037037	UMGS1126_UMGS963	0.53629	1472	2769	20			2.71948912063991	-1.76284033862494	o	Bacteroidales	d_Bacteria:p_Bacteroidota:c_Bacteroidia:o_Bacteroidales:f_Muribaculaceae:g_CAG-279:s_	d_Bacteria:p_Bacteroidota:c_Bacteroidia:o_Bacteroidales:f_Bacteroidaceae:g_Bacteroides:s_
127	UMGS489	14207_7_22	0.866242038216561	0.048951048951049	UMGS489_14207_7_22	0.53826	2278	239	20	Positive		2.78889939191902	-1.48322516085225	o	Bacteroidales	d_Bacteria:p_Bacteroidota:c_Bacteroidia:o_Bacteroidales:f_Muribaculaceae:g_Homeothermus:s_	d_Bacteria:p_Bacteroidota:c_Bacteroidia:o_Bacteroidales:f_Bacteroidaceae:g_Bacteroides:s_Bacteroides thetaiotaomicron
128	UMGS489	20287_6_53	0.859872611464968	0.0559440559440559	UMGS489_20287_6_53	0.5399	2278	471	20			2.70571724141786	-1.31910320868133	o	Bacteroidales	d_Bacteria:p_Bacteroidota:c_Bacteroidia:o_Bacteroidales:f_Muribaculaceae:g_Homeothermus:s_	d_Bacteria:p_Bacteroidota:c_Bacteroidia:o_Bacteroidales:f_Bacteroidaceae:g_Bacteroides:s_Bacteroides thetaiotaomicron
129	UMGS489	20298_2_36	0.859872611464968	0.0625	UMGS489_20298_2_36	0.53851	2278	525	20			2.70571724141786	-1.16523887852108	o	Bacteroidales	d_Bacteria:p_Bacteroidota:c_Bacteroidia:o_Bacteroidales:f_Muribaculaceae:g_Homeothermus:s_	d_Bacteria:p_Bacteroidota:c_Bacteroidia:o_Bacteroidales:f_Bacteroidaceae:g_Bacteroides:s_Bacteroides thetaiotaomicron
130	UMGS489	21673_4_20	0.859872611464968	0.0625	UMGS489_21673_4_20	0.53841	2278	645	20			2.70571724141786	-1.16523887852108	o	Bacteroidales	d_Bacteria:p_Bacteroidota:c_Bacteroidia:o_Bacteroidales:f_Muribaculaceae:g_Homeothermus:s_	d_Bacteria:p_Bacteroidota:c_Bacteroidia:o_Bacteroidales:f_Bacteroidaceae:g_Bacteroides:s_Bacteroides cellulosilyticus
131	UMGS489	GCF_000159875.2	0.859872611464968	0.0559440559440559	UMGS489_GCF_000159875.2	0.53975	2278	848	20			2.70571724141786	-1.31910320868133	o	Bacteroidales	d_Bacteria:p_Bacteroidota:c_Bacteroidia:o_Bacteroidales:f_Muribaculaceae:g_Homeothermus:s_	d_Bacteria:p_Bacteroidota:c_Bacteroidia:o_Bacteroidales:f_Bacteroidaceae:g_Bacteroides:s_Bacteroides thetaiotaomicron
132	UMGS499	UMGS476	0.886363636363636	0.0487804878048781	UMGS499_UMGS476	0.53834	2285	2263	20	Positive		3.05167936736581	-1.48722813529544	f	Bacteroidaceae	d_Bacteria:p_Bacteroidota:c_Bacteroidia:o_Bacteroidales:f_Bacteroidaceae:g_Prevotellamassilia:s_	d_Bacteria:p_Bacteroidota:c_Bacteroidia:o_Bacteroidales:f_Bacteroidaceae:g_Prevotella:s_Prevotella copri_A
133	UMGS499	UMGS712	0.878787878787879	0.0413223140495868	UMGS499_UMGS712	0.53823	2285	2506	20	Positive		2.952743021694	-1.66226729049326	f	Bacteroidaceae	d_Bacteria:p_Bacteroidota:c_Bacteroidia:o_Bacteroidales:f_Bacteroidaceae:g_Prevotellamassilia:s_	d_Bacteria:p_Bacteroidota:c_Bacteroidia:o_Bacteroidales:f_Bacteroidaceae:g_Prevotella:s_
134	UMGS937	20287_6_60	0.864516129032258	0.0945945945945946	UMGS937_20287_6_60	0.5326	2747	474	20	Positive		2.76635971242838	-0.411996743304185	f	Bacteroidaceae	d_Bacteria:p_Bacteroidota:c_Bacteroidia:o_Bacteroidales:f_Bacteroidaceae:g_Prevotella:s_	d_Bacteria:p_Bacteroidota:c_Bacteroidia:o_Bacteroidales:f_Bacteroidaceae:g_Bacteroides:s_Bacteroides clarus
135	UMGS1003	12718_7_90	0.871951219512195	0.0337837837837838	UMGS1003_12718_7_90	0.54176	1343	97	21	Positive		2.84805631292826	-1.85247043121402	f	Bacteroidaceae	d_Bacteria:p_Bacteroidota:c_Bacteroidia:o_Bacteroidales:f_Bacteroidaceae:g_Prevotella:s_	d_Bacteria:p_Bacteroidota:c_Bacteroidia:o_Bacteroidales:f_Bacteroidaceae:g_Bacteroides:s_Bacteroides uniformis
136	UMGS1126	GCF_000154125.1	0.860927152317881	0.0579710144927536	UMGS1126_GCF_000154125.1	0.54258	1472	759	21			2.70142536864132	-1.26059530136538	o	Bacteroidales	d_Bacteria:p_Bacteroidota:c_Bacteroidia:o_Bacteroidales:f_Muribaculaceae:g_CAG-279:s_	d_Bacteria:p_Bacteroidota:c_Bacteroidia:o_Bacteroidales:f_Bacteroidaceae:g_Bacteroides:s_Bacteroides ovatus
137	UMGS1126	GCF_000218325.1	0.860927152317881	0.0579710144927536	UMGS1126_GCF_000218325.1	0.54244	1472	979	21			2.70142536864132	-1.26059530136538	o	Bacteroidales	d_Bacteria:p_Bacteroidota:c_Bacteroidia:o_Bacteroidales:f_Muribaculaceae:g_CAG-279:s_	d_Bacteria:p_Bacteroidota:c_Bacteroidia:o_Bacteroidales:f_Bacteroidaceae:g_Bacteroides:s_Bacteroides ovatus
138	UMGS489	12718_7_26	0.872611464968153	0.0352112676056338	UMGS489_12718_7_26	0.54062	2278	30	21	Positive		2.85683822734894	-1.81753909977801	o	Bacteroidales	d_Bacteria:p_Bacteroidota:c_Bacteroidia:o_Bacteroidales:f_Muribaculaceae:g_Homeothermus:s_	d_Bacteria:p_Bacteroidota:c_Bacteroidia:o_Bacteroidales:f_Bacteroidaceae:g_Bacteroides:s_Bacteroides faecis
139	UMGS489	13154_4_44	0.872611464968153	0.0283687943262411	UMGS489_13154_4_44	0.54363	2278	102	21	Positive		2.85683822734894	-1.98497826672756	o	Bacteroidales	d_Bacteria:p_Bacteroidota:c_Bacteroidia:o_Bacteroidales:f_Muribaculaceae:g_Homeothermus:s_	d_Bacteria:p_Bacteroidota:c_Bacteroidia:o_Bacteroidales:f_Bacteroidaceae:g_Bacteroides:s_Bacteroides clarus
140	UMGS489	13470_2_65	0.885350318471338	0.0479452054794521	UMGS489_13470_2_65	0.54031	2278	196	21	Positive		3.02627751734786	-1.5059324829132	o	Bacteroidales	d_Bacteria:p_Bacteroidota:c_Bacteroidia:o_Bacteroidales:f_Muribaculaceae:g_Homeothermus:s_	d_Bacteria:p_Bacteroidota:c_Bacteroidia:o_Bacteroidales:f_Bacteroidaceae:g_Bacteroides:s_Bacteroides faecis
141	UMGS489	18048_2_66	0.872611464968153	0.0551724137931034	UMGS489_18048_2_66	0.54033	2278	407	21	Positive		2.85683822734894	-1.32907863343554	o	Bacteroidales	d_Bacteria:p_Bacteroidota:c_Bacteroidia:o_Bacteroidales:f_Muribaculaceae:g_Homeothermus:s_	d_Bacteria:p_Bacteroidota:c_Bacteroidia:o_Bacteroidales:f_Bacteroidaceae:g_Bacteroides:s_Bacteroides faecis
142	UMGS489	20287_6_60	0.885350318471338	0.027972027972028	UMGS489_20287_6_60	0.54605	2278	474	21	Positive		3.02627751734786	-1.99468736241714	o	Bacteroidales	d_Bacteria:p_Bacteroidota:c_Bacteroidia:o_Bacteroidales:f_Muribaculaceae:g_Homeothermus:s_	d_Bacteria:p_Bacteroidota:c_Bacteroidia:o_Bacteroidales:f_Bacteroidaceae:g_Bacteroides:s_Bacteroides clarus
143	UMGS489	20287_6_83	0.872611464968153	0.0486111111111111	UMGS489_20287_6_83	0.54047	2278	493	21	Positive		2.85683822734894	-1.48963739783515	o	Bacteroidales	d_Bacteria:p_Bacteroidota:c_Bacteroidia:o_Bacteroidales:f_Muribaculaceae:g_Homeothermus:s_	d_Bacteria:p_Bacteroidota:c_Bacteroidia:o_Bacteroidales:f_Bacteroidaceae:g_Bacteroides:s_Bacteroides thetaiotaomicron
144	UMGS489	21673_4_17	0.866242038216561	0.0422535211267606	UMGS489_21673_4_17	0.54923	2278	637	21			2.77211858234948	-1.64521119802702	o	Bacteroidales	d_Bacteria:p_Bacteroidota:c_Bacteroidia:o_Bacteroidales:f_Muribaculaceae:g_Homeothermus:s_	d_Bacteria:p_Bacteroidota:c_Bacteroidia:o_Bacteroidales:f_Bacteroidaceae:g_Bacteroides:s_Bacteroides xylanisolvens
145	UMGS489	21673_4_16	0.866242038216561	0.0422535211267606	UMGS489_21673_4_16	0.54913	2278	639	21			2.77211858234948	-1.64521119802702	o	Bacteroidales	d_Bacteria:p_Bacteroidota:c_Bacteroidia:o_Bacteroidales:f_Muribaculaceae:g_Homeothermus:s_	d_Bacteria:p_Bacteroidota:c_Bacteroidia:o_Bacteroidales:f_Bacteroidaceae:g_Bacteroides:s_Bacteroides xylanisolvens
146	UMGS489	GCF_000163675.1	0.866242038216561	0.048951048951049	UMGS489_GCF_000163675.1	0.54982	2278	882	21			2.77211858234948	-1.48131892783027	o	Bacteroidales	d_Bacteria:p_Bacteroidota:c_Bacteroidia:o_Bacteroidales:f_Muribaculaceae:g_Homeothermus:s_	d_Bacteria:p_Bacteroidota:c_Bacteroidia:o_Bacteroidales:f_Bacteroidaceae:g_Bacteroides:s_Bacteroides xylanisolvens
147	UMGS499	UMGS569	0.878787878787879	0.0413223140495868	UMGS499_UMGS569	0.54544	2285	2354	21	Positive		2.93899061037872	-1.66799835858913	f	Bacteroidaceae	d_Bacteria:p_Bacteroidota:c_Bacteroidia:o_Bacteroidales:f_Bacteroidaceae:g_Prevotellamassilia:s_	d_Bacteria:p_Bacteroidota:c_Bacteroidia:o_Bacteroidales:f_Bacteroidaceae:g_Prevotella:s_GCA_000431975.1
148	UMGS800	GCF_000157075.2	0.864864864864865	0.072463768115942	UMGS800_GCF_000157075.2	0.54959	2595	808	21			2.75380082126852	-0.905949474573486	o	Bacteroidales	d_Bacteria:p_Bacteroidota:c_Bacteroidia:o_Bacteroidales:f_Muribaculaceae:g_UBA7173:s_GCA_001915385.1	d_Bacteria:p_Bacteroidota:c_Bacteroidia:o_Bacteroidales:f_Bacteroidaceae:g_Bacteroides_B:s_Bacteroides_B dorei
149	UMGS800	GCF_000158335.2	0.864864864864865	0.0656934306569343	UMGS800_GCF_000158335.2	0.54966	2595	827	21			2.75380082126852	-1.07162343745437	o	Bacteroidales	d_Bacteria:p_Bacteroidota:c_Bacteroidia:o_Bacteroidales:f_Muribaculaceae:g_UBA7173:s_GCA_001915385.1	d_Bacteria:p_Bacteroidota:c_Bacteroidia:o_Bacteroidales:f_Bacteroidaceae:g_Bacteroides_B:s_Bacteroides_B dorei
150	UMGS800	GCF_000162195.1	0.871621621621622	0.0719424460431655	UMGS800_GCF_000162195.1	0.54984	2595	867	21	Positive		2.843672336572	-0.91870651870269	o	Bacteroidales	d_Bacteria:p_Bacteroidota:c_Bacteroidia:o_Bacteroidales:f_Muribaculaceae:g_UBA7173:s_GCA_001915385.1	d_Bacteria:p_Bacteroidota:c_Bacteroidia:o_Bacteroidales:f_Bacteroidaceae:g_Bacteroides_B:s_Bacteroides_B dorei
151	UMGS871	UMGS1311	0.87719298245614	0.0566037735849057	UMGS871_UMGS1311	0.54218	2671	1663	21	Positive		2.91777691936609	-1.29405245483632	f	Bacteroidaceae	d_Bacteria:p_Bacteroidota:c_Bacteroidia:o_Bacteroidales:f_Bacteroidaceae:g_Bacteroides_A:s_	d_Bacteria:p_Bacteroidota:c_Bacteroidia:o_Bacteroidales:f_Bacteroidaceae:g_Prevotella:s_GCA_000434515.1
152	UMGS965	21673_4_19	0.867647058823529	0.056	UMGS965_21673_4_19	0.54828	2775	642	21	Positive		2.79080673933465	-1.30882713380908	f	Lachnospiraceae	d_Bacteria:p_Firmicutes:c_Clostridia:o_Lachnospirales:f_Lachnospiraceae:g_Lachnospira:s_	d_Bacteria:p_Firmicutes:c_Clostridia:o_Lachnospirales:f_Lachnospiraceae:g_Blautia_A:s_GCA_000436615.1
153	UMGS1257	20287_6_60	0.858064516129032	0.036231884057971	UMGS1257_20287_6_60	0.55213	1611	474	22			2.7555652141773	-1.81283543406003	o	Bacteroidales	d_Bacteria:p_Bacteroidota:c_Bacteroidia:o_Bacteroidales:f_Muribaculaceae:g_CAG-279:s_	d_Bacteria:p_Bacteroidota:c_Bacteroidia:o_Bacteroidales:f_Bacteroidaceae:g_Bacteroides:s_Bacteroides clarus
154	UMGS157	UMGS144	0.884615384615385	0.0359281437125748	UMGS157_UMGS144	0.55731	1856	1771	22	Positive		3.11798767153889	-1.82032452023568	f	Succinivibrionaceae	d_Bacteria:p_Proteobacteria:c_Gammaproteobacteria:o_Enterobacterales:f_Succinivibrionaceae:g_Ruminobacter:s_	d_Bacteria:p_Proteobacteria:c_Gammaproteobacteria:o_Enterobacterales:f_Succinivibrionaceae:g_Succinivibrio:s_GCA_000431835.1
155	UMGS489	12718_7_29	0.859872611464968	0.0753424657534247	UMGS489_12718_7_29	0.55406	2278	31	22			2.78024592679243	-0.848516662659986	o	Bacteroidales	d_Bacteria:p_Bacteroidota:c_Bacteroidia:o_Bacteroidales:f_Muribaculaceae:g_Homeothermus:s_	d_Bacteria:p_Bacteroidota:c_Bacteroidia:o_Bacteroidales:f_Bacteroidaceae:g_Bacteroides:s_
156	UMGS489	18048_1_76	0.859872611464968	0.0425531914893617	UMGS489_18048_1_76	0.5543	2278	372	22			2.78024592679243	-1.65697594152302	o	Bacteroidales	d_Bacteria:p_Bacteroidota:c_Bacteroidia:o_Bacteroidales:f_Muribaculaceae:g_Homeothermus:s_	d_Bacteria:p_Bacteroidota:c_Bacteroidia:o_Bacteroidales:f_Bacteroidaceae:g_Bacteroides:s_Bacteroides ovatus
157	UMGS489	18048_2_76	0.878980891719745	0.0416666666666667	UMGS489_18048_2_76	0.55421	2278	414	22	Positive		3.04107618511147	-1.67883428498858	o	Bacteroidales	d_Bacteria:p_Bacteroidota:c_Bacteroidia:o_Bacteroidales:f_Muribaculaceae:g_Homeothermus:s_	d_Bacteria:p_Bacteroidota:c_Bacteroidia:o_Bacteroidales:f_Bacteroidaceae:g_Bacteroides:s_Bacteroides ovatus
158	UMGS489	20287_6_31	0.878980891719745	0.0482758620689655	UMGS489_20287_6_31	0.55296	2278	453	22	Positive		3.04107618511147	-1.51587656577295	o	Bacteroidales	d_Bacteria:p_Bacteroidota:c_Bacteroidia:o_Bacteroidales:f_Muribaculaceae:g_Homeothermus:s_	d_Bacteria:p_Bacteroidota:c_Bacteroidia:o_Bacteroidales:f_Bacteroidaceae:g_Bacteroides:s_Bacteroides ovatus
159	UMGS489	20298_3_41	0.885350318471338	0.054421768707483	UMGS489_20298_3_41	0.55452	2278	589	22	Positive		3.12801960455116	-1.36434179226986	o	Bacteroidales	d_Bacteria:p_Bacteroidota:c_Bacteroidia:o_Bacteroidales:f_Muribaculaceae:g_Homeothermus:s_	d_Bacteria:p_Bacteroidota:c_Bacteroidia:o_Bacteroidales:f_Bacteroidaceae:g_Bacteroides:s_
160	UMGS489	GCF_000154125.1	0.885350318471338	0.054421768707483	UMGS489_GCF_000154125.1	0.55326	2278	759	22	Positive		3.12801960455116	-1.36434179226986	o	Bacteroidales	d_Bacteria:p_Bacteroidota:c_Bacteroidia:o_Bacteroidales:f_Muribaculaceae:g_Homeothermus:s_	d_Bacteria:p_Bacteroidota:c_Bacteroidia:o_Bacteroidales:f_Bacteroidaceae:g_Bacteroides:s_Bacteroides ovatus
161	UMGS489	GCF_000157055.1	0.872611464968153	0.041958041958042	UMGS489_GCF_000157055.1	0.55151	2278	805	22	Positive		2.9541327656718	-1.6716500741992	o	Bacteroidales	d_Bacteria:p_Bacteroidota:c_Bacteroidia:o_Bacteroidales:f_Muribaculaceae:g_Homeothermus:s_	d_Bacteria:p_Bacteroidota:c_Bacteroidia:o_Bacteroidales:f_Bacteroidaceae:g_Bacteroides:s_Bacteroides ovatus
162	UMGS489	GCF_000218325.1	0.866242038216561	0.0620689655172414	UMGS489_GCF_000218325.1	0.55312	2278	979	22	Positive		2.86718934623212	-1.17579089088816	o	Bacteroidales	d_Bacteria:p_Bacteroidota:c_Bacteroidia:o_Bacteroidales:f_Muribaculaceae:g_Homeothermus:s_	d_Bacteria:p_Bacteroidota:c_Bacteroidia:o_Bacteroidales:f_Bacteroidaceae:g_Bacteroides:s_Bacteroides ovatus
163	UMGS769	18048_2_68	0.854304635761589	0.0652173913043478	UMGS769_18048_2_68	0.55791	2561	403	22			2.70424240781205	-1.09816263901228	f	Bacteroidaceae	d_Bacteria:p_Bacteroidota:c_Bacteroidia:o_Bacteroidales:f_Bacteroidaceae:g_Prevotella:s_	d_Bacteria:p_Bacteroidota:c_Bacteroidia:o_Bacteroidales:f_Bacteroidaceae:g_Bacteroides_B:s_Bacteroides_B vulgatus
164	20287_6_36	UMGS1373	0.844559585492228	0.0842696629213483	20287_6_36_UMGS1373	0.56859	459	1714	23			2.70725112753439	-0.699202352203686	f	Lachnospiraceae	d_Bacteria:p_Firmicutes:c_Clostridia:o_Lachnospirales:f_Lachnospiraceae:g_Blautia_A:s_Blautia_A obeum	d_Bacteria:p_Firmicutes:c_Clostridia:o_Lachnospirales:f_Lachnospiraceae:g_Clostridium_M:s_
165	21673_4_19	UMGS1373	0.854166666666667	0.0681818181818182	21673_4_19_UMGS1373	0.56676	642	1714	23	Positive		2.84181005533464	-1.10554116438077	f	Lachnospiraceae	d_Bacteria:p_Firmicutes:c_Clostridia:o_Lachnospirales:f_Lachnospiraceae:g_Blautia_A:s_GCA_000436615.1	d_Bacteria:p_Firmicutes:c_Clostridia:o_Lachnospirales:f_Lachnospiraceae:g_Clostridium_M:s_
166	UMGS1257	20298_3_41	0.845161290322581	0.0642857142857143	UMGS1257_20298_3_41	0.5606	1611	589	23			2.7156787399751	-1.2039470263774	o	Bacteroidales	d_Bacteria:p_Bacteroidota:c_Bacteroidia:o_Bacteroidales:f_Muribaculaceae:g_CAG-279:s_	d_Bacteria:p_Bacteroidota:c_Bacteroidia:o_Bacteroidales:f_Bacteroidaceae:g_Bacteroides:s_
167	UMGS1407	14207_7_20	0.843971631205674	0.0703125	UMGS1407_14207_7_20	0.56823	1743	240	23			2.6990161082858	-1.05172545860136	o	Bacteroidales	d_Bacteria:p_Bacteroidota:c_Bacteroidia:o_Bacteroidales:f_Muribaculaceae:g_CAG-1031:s_	d_Bacteria:p_Bacteroidota:c_Bacteroidia:o_Bacteroidales:f_Bacteroidaceae:g_Bacteroides_B:s_Bacteroides_B vulgatus
168	UMGS1407	21673_4_15	0.843971631205674	0.0775193798449612	UMGS1407_21673_4_15	0.56849	1743	633	23			2.6990161082858	-0.869697657915986	o	Bacteroidales	d_Bacteria:p_Bacteroidota:c_Bacteroidia:o_Bacteroidales:f_Muribaculaceae:g_CAG-1031:s_	d_Bacteria:p_Bacteroidota:c_Bacteroidia:o_Bacteroidales:f_Bacteroidaceae:g_Bacteroides_B:s_Bacteroides_B vulgatus
169	UMGS157	GCF_000412335.2	0.851648351648352	0.109195402298851	UMGS157_GCF_000412335.2	0.56825	1856	1152	23			2.80653797190213	-0.0696403757381009	o	Enterobacterales	d_Bacteria:p_Proteobacteria:c_Gammaproteobacteria:o_Enterobacterales:f_Succinivibrionaceae:g_Ruminobacter:s_	d_Bacteria:p_Proteobacteria:c_Gammaproteobacteria:o_Enterobacterales:f_Enterobacteriaceae:g_Cedecea:s_Cedecea davisae
170	UMGS472	UMGS1373	0.858064516129032	0.0763888888888889	UMGS472_UMGS1373	0.56567	2255	1714	23	Positive		2.89640420675892	-0.898251038415652	f	Lachnospiraceae	d_Bacteria:p_Firmicutes:c_Clostridia:o_Lachnospirales:f_Lachnospiraceae:g_Roseburia:s_	d_Bacteria:p_Firmicutes:c_Clostridia:o_Lachnospirales:f_Lachnospiraceae:g_Clostridium_M:s_
171	UMGS809	UMGS1373	0.847328244274809	0.075	UMGS809_UMGS1373	0.56863	2606	1714	23			2.74602958172504	-0.933330905886672	f	Lachnospiraceae	d_Bacteria:p_Firmicutes:c_Clostridia:o_Lachnospirales:f_Lachnospiraceae:g_Lachnospira:s_	d_Bacteria:p_Firmicutes:c_Clostridia:o_Lachnospirales:f_Lachnospiraceae:g_Clostridium_M:s_
172	UMGS965	20287_6_48	0.845588235294118	0.0650406504065041	UMGS965_20287_6_48	0.56733	2775	470	23			2.72165862674368	-1.1848792238496	f	Lachnospiraceae	d_Bacteria:p_Firmicutes:c_Clostridia:o_Lachnospirales:f_Lachnospiraceae:g_Lachnospira:s_	d_Bacteria:p_Firmicutes:c_Clostridia:o_Lachnospirales:f_Lachnospiraceae:g_Blautia_A:s_GCA_900066145.1
173	UMGS965	20287_6_55	0.852941176470588	0.0569105691056911	UMGS965_20287_6_55	0.56788	2775	472	23			2.82464556553592	-1.39022478953361	f	Lachnospiraceae	d_Bacteria:p_Firmicutes:c_Clostridia:o_Lachnospirales:f_Lachnospiraceae:g_Lachnospira:s_	d_Bacteria:p_Firmicutes:c_Clostridia:o_Lachnospirales:f_Lachnospiraceae:g_Blautia_A:s_GCA_900066145.1
174	UMGS965	20287_6_62	0.852941176470588	0.0569105691056911	UMGS965_20287_6_62	0.56843	2775	481	23			2.82464556553592	-1.39022478953361	f	Lachnospiraceae	d_Bacteria:p_Firmicutes:c_Clostridia:o_Lachnospirales:f_Lachnospiraceae:g_Lachnospira:s_	d_Bacteria:p_Firmicutes:c_Clostridia:o_Lachnospirales:f_Lachnospiraceae:g_Blautia_A:s_GCA_900066145.1
175	13414_6_21	UMGS1373	0.857894736842105	0.0944444444444444	13414_6_21_UMGS1373	0.57086	121	1714	24	Positive		2.92753031551609	-0.448165330232029	f	Lachnospiraceae	d_Bacteria:p_Firmicutes:c_Clostridia:o_Lachnospirales:f_Lachnospiraceae:g_Blautia_A:s_Blautia_A obeum	d_Bacteria:p_Firmicutes:c_Clostridia:o_Lachnospirales:f_Lachnospiraceae:g_Clostridium_M:s_
176	13414_6_66	UMGS1373	0.888198757763975	0.0529801324503311	13414_6_66_UMGS1373	0.57124	166	1714	24	Positive		3.344337365749	-1.45101246465582	f	Lachnospiraceae	d_Bacteria:p_Firmicutes:c_Clostridia:o_Lachnospirales:f_Lachnospiraceae:g_Blautia_A:s_Blautia_A obeum_A	d_Bacteria:p_Firmicutes:c_Clostridia:o_Lachnospirales:f_Lachnospiraceae:g_Clostridium_M:s_
177	13470_2_82	UMGS1373	0.871657754010695	0.0578034682080925	13470_2_82_UMGS1373	0.57484	199	1714	24	Positive		3.11682937266546	-1.3343562798451	f	Lachnospiraceae	d_Bacteria:p_Firmicutes:c_Clostridia:o_Lachnospirales:f_Lachnospiraceae:g_Blautia_A:s_Blautia_A wexlerae	d_Bacteria:p_Firmicutes:c_Clostridia:o_Lachnospirales:f_Lachnospiraceae:g_Clostridium_M:s_
178	18048_1_59	UMGS1373	0.853260869565217	0.0818713450292398	18048_1_59_UMGS1373	0.57205	356	1714	24	Positive		2.86379525686397	-0.752255669923508	f	Lachnospiraceae	d_Bacteria:p_Firmicutes:c_Clostridia:o_Lachnospirales:f_Lachnospiraceae:g_Blautia_A:s_Blautia_A wexlerae	d_Bacteria:p_Firmicutes:c_Clostridia:o_Lachnospirales:f_Lachnospiraceae:g_Clostridium_M:s_
179	18048_1_94	UMGS1373	0.890804597701149	0.0548780487804878	18048_1_94_UMGS1373	0.57195	379	1714	24	Positive		3.38017856518563	-1.40510985922144	f	Lachnospiraceae	d_Bacteria:p_Firmicutes:c_Clostridia:o_Lachnospirales:f_Lachnospiraceae:g_Lachnospira:s_Lachnospira eligens	d_Bacteria:p_Firmicutes:c_Clostridia:o_Lachnospirales:f_Lachnospiraceae:g_Clostridium_M:s_
180	18048_2_94	UMGS1373	0.873563218390805	0.0617283950617284	18048_2_94_UMGS1373	0.57221	430	1714	24	Positive		3.14303747850215	-1.23942882395121	f	Lachnospiraceae	d_Bacteria:p_Firmicutes:c_Clostridia:o_Lachnospirales:f_Lachnospiraceae:g_Lachnospira:s_Lachnospira eligens	d_Bacteria:p_Firmicutes:c_Clostridia:o_Lachnospirales:f_Lachnospiraceae:g_Clostridium_M:s_
181	21673_4_60	UMGS1373	0.848958333333333	0.0994475138121547	21673_4_60_UMGS1373	0.57159	685	1714	24	Positive		2.80461738604757	-0.327162146109643	f	Lachnospiraceae	d_Bacteria:p_Firmicutes:c_Clostridia:o_Lachnospirales:f_Lachnospiraceae:g_Blautia_A:s_Blautia_A obeum_A	d_Bacteria:p_Firmicutes:c_Clostridia:o_Lachnospirales:f_Lachnospiraceae:g_Clostridium_M:s_
182	GCF_000159975.2	UMGS1373	0.85207100591716	0.0588235294117647	GCF_000159975.2_UMGS1373	0.57319	849	1714	24	Positive		2.84742965447066	-1.30968529398176	f	Lachnospiraceae	d_Bacteria:p_Firmicutes:c_Clostridia:o_Lachnospirales:f_Lachnospiraceae:g_Blautia_A:s_Blautia_A wexlerae	d_Bacteria:p_Firmicutes:c_Clostridia:o_Lachnospirales:f_Lachnospiraceae:g_Clostridium_M:s_
183	UMGS1025	UMGS440	0.846715328467153	0.0333333333333333	UMGS1025_UMGS440	0.57412	1368	2224	24	Positive		2.77376668658624	-1.92618581849993	f	Muribaculaceae	d_Bacteria:p_Bacteroidota:c_Bacteroidia:o_Bacteroidales:f_Muribaculaceae:g_CAG-1031:s_	d_Bacteria:p_Bacteroidota:c_Bacteroidia:o_Bacteroidales:f_Muribaculaceae:g_CAG-485:s_
184	UMGS119	UMGS1373	0.876237623762376	0.0432432432432432	UMGS119_UMGS1373	0.57121	1540	1714	24	Positive		3.17982173947285	-1.68650682040243	f	Lachnospiraceae	d_Bacteria:p_Firmicutes:c_Clostridia:o_Lachnospirales:f_Lachnospiraceae:g_Blautia_A:s_	d_Bacteria:p_Firmicutes:c_Clostridia:o_Lachnospirales:f_Lachnospiraceae:g_Clostridium_M:s_
185	UMGS1250	GCF_000969845.1	0.845679012345679	0.0927152317880795	UMGS1250_GCF_000969845.1	0.57416	1604	1236	24	Positive		2.75951300497699	-0.489987704072238	o	Bacteroidales	d_Bacteria:p_Bacteroidota:c_Bacteroidia:o_Bacteroidales:f_Bacteroidaceae:g_Prevotella:s_	d_Bacteria:p_Bacteroidota:c_Bacteroidia:o_Bacteroidales:f_Tannerellaceae:g_Parabacteroides:s_Parabacteroides gordonii
186	UMGS1407	18048_2_68	0.843971631205674	0.0775193798449612	UMGS1407_18048_2_68	0.57112	1743	403	24	Positive		2.73602937227942	-0.857511385122292	o	Bacteroidales	d_Bacteria:p_Bacteroidota:c_Bacteroidia:o_Bacteroidales:f_Muribaculaceae:g_CAG-1031:s_	d_Bacteria:p_Bacteroidota:c_Bacteroidia:o_Bacteroidales:f_Bacteroidaceae:g_Bacteroides_B:s_Bacteroides_B vulgatus
187	UMGS1407	20287_6_14	0.851063829787234	0.0697674418604651	UMGS1407_20287_6_14	0.57115	1743	443	24	Positive		2.83357676963858	-1.04499812782012	o	Bacteroidales	d_Bacteria:p_Bacteroidota:c_Bacteroidia:o_Bacteroidales:f_Muribaculaceae:g_CAG-1031:s_	d_Bacteria:p_Bacteroidota:c_Bacteroidia:o_Bacteroidales:f_Bacteroidaceae:g_Bacteroides_B:s_Bacteroides_B vulgatus
188	UMGS1407	20287_6_40	0.851063829787234	0.0697674418604651	UMGS1407_20287_6_40	0.5706	1743	461	24	Positive		2.83357676963858	-1.04499812782012	o	Bacteroidales	d_Bacteria:p_Bacteroidota:c_Bacteroidia:o_Bacteroidales:f_Muribaculaceae:g_CAG-1031:s_	d_Bacteria:p_Bacteroidota:c_Bacteroidia:o_Bacteroidales:f_Bacteroidaceae:g_Bacteroides_B:s_Bacteroides_B vulgatus
189	UMGS1407	20287_6_81	0.851063829787234	0.0697674418604651	UMGS1407_20287_6_81	0.57115	1743	489	24	Positive		2.83357676963858	-1.04499812782012	o	Bacteroidales	d_Bacteria:p_Bacteroidota:c_Bacteroidia:o_Bacteroidales:f_Muribaculaceae:g_CAG-1031:s_	d_Bacteria:p_Bacteroidota:c_Bacteroidia:o_Bacteroidales:f_Bacteroidaceae:g_Bacteroides_B:s_Bacteroides_B vulgatus
190	UMGS1407	20287_6_79	0.851063829787234	0.0697674418604651	UMGS1407_20287_6_79	0.5717	1743	490	24	Positive		2.83357676963858	-1.04499812782012	o	Bacteroidales	d_Bacteria:p_Bacteroidota:c_Bacteroidia:o_Bacteroidales:f_Muribaculaceae:g_CAG-1031:s_	d_Bacteria:p_Bacteroidota:c_Bacteroidia:o_Bacteroidales:f_Bacteroidaceae:g_Bacteroides_B:s_Bacteroides_B vulgatus
191	UMGS1407	21673_4_50	0.851063829787234	0.0697674418604651	UMGS1407_21673_4_50	0.5717	1743	672	24	Positive		2.83357676963858	-1.04499812782012	o	Bacteroidales	d_Bacteria:p_Bacteroidota:c_Bacteroidia:o_Bacteroidales:f_Muribaculaceae:g_CAG-1031:s_	d_Bacteria:p_Bacteroidota:c_Bacteroidia:o_Bacteroidales:f_Bacteroidaceae:g_Bacteroides_B:s_Bacteroides_B vulgatus
192	UMGS1407	21673_4_58	0.851063829787234	0.0697674418604651	UMGS1407_21673_4_58	0.57171	1743	680	24	Positive		2.83357676963858	-1.04499812782012	o	Bacteroidales	d_Bacteria:p_Bacteroidota:c_Bacteroidia:o_Bacteroidales:f_Muribaculaceae:g_CAG-1031:s_	d_Bacteria:p_Bacteroidota:c_Bacteroidia:o_Bacteroidales:f_Bacteroidaceae:g_Bacteroides_B:s_Bacteroides_B vulgatus
193	UMGS152	UMGS803	0.86013986013986	0.0238095238095238	UMGS152_UMGS803	0.57128	1831	2603	24	Positive		2.95841015227304	-2.1565266738144	f	Lachnospiraceae	d_Bacteria:p_Firmicutes:c_Clostridia:o_Lachnospirales:f_Lachnospiraceae:g_:s_	d_Bacteria:p_Firmicutes:c_Clostridia:o_Lachnospirales:f_Lachnospiraceae:g_Eubacterium_F:s_
194	UMGS247	13470_2_61	0.847222222222222	0.0615384615384615	UMGS247_13470_2_61	0.5714	2027	180	24	Positive		2.78073859606903	-1.24402251622243	o	Bacteroidales	d_Bacteria:p_Bacteroidota:c_Bacteroidia:o_Bacteroidales:f_Muribaculaceae:g_CAG-1031:s_CAG-1031 sp2	d_Bacteria:p_Bacteroidota:c_Bacteroidia:o_Bacteroidales:f_Bacteroidaceae:g_Bacteroides_B:s_Bacteroides_B vulgatus
195	UMGS247	14207_7_20	0.868055555555556	0.0458015267175573	UMGS247_14207_7_20	0.57048	2027	240	24	Positive		3.06728407581159	-1.62463271402334	o	Bacteroidales	d_Bacteria:p_Bacteroidota:c_Bacteroidia:o_Bacteroidales:f_Muribaculaceae:g_CAG-1031:s_CAG-1031 sp2	d_Bacteria:p_Bacteroidota:c_Bacteroidia:o_Bacteroidales:f_Bacteroidaceae:g_Bacteroides_B:s_Bacteroides_B vulgatus
196	UMGS247	14207_7_67	0.847222222222222	0.0757575757575758	UMGS247_14207_7_67	0.57139	2027	281	24	Positive		2.78073859606903	-0.900122008462706	o	Bacteroidales	d_Bacteria:p_Bacteroidota:c_Bacteroidia:o_Bacteroidales:f_Muribaculaceae:g_CAG-1031:s_CAG-1031 sp2	d_Bacteria:p_Bacteroidota:c_Bacteroidia:o_Bacteroidales:f_Bacteroidaceae:g_Bacteroides_B:s_Bacteroides_B vulgatus
197	UMGS247	18048_1_68	0.847222222222222	0.0687022900763359	UMGS247_18048_1_68	0.5734	2027	365	24	Positive		2.78073859606903	-1.07075966498471	o	Bacteroidales	d_Bacteria:p_Bacteroidota:c_Bacteroidia:o_Bacteroidales:f_Muribaculaceae:g_CAG-1031:s_CAG-1031 sp2	d_Bacteria:p_Bacteroidota:c_Bacteroidia:o_Bacteroidales:f_Bacteroidaceae:g_Bacteroides_B:s_Bacteroides_B vulgatus
198	UMGS247	18048_2_68	0.847222222222222	0.0687022900763359	UMGS247_18048_2_68	0.57337	2027	403	24	Positive		2.78073859606903	-1.07075966498471	o	Bacteroidales	d_Bacteria:p_Bacteroidota:c_Bacteroidia:o_Bacteroidales:f_Muribaculaceae:g_CAG-1031:s_CAG-1031 sp2	d_Bacteria:p_Bacteroidota:c_Bacteroidia:o_Bacteroidales:f_Bacteroidaceae:g_Bacteroides_B:s_Bacteroides_B vulgatus
199	UMGS247	20287_6_14	0.854166666666667	0.0681818181818182	UMGS247_20287_6_14	0.5734	2027	443	24	Positive		2.87625375598322	-1.0833476888265	o	Bacteroidales	d_Bacteria:p_Bacteroidota:c_Bacteroidia:o_Bacteroidales:f_Muribaculaceae:g_CAG-1031:s_CAG-1031 sp2	d_Bacteria:p_Bacteroidota:c_Bacteroidia:o_Bacteroidales:f_Bacteroidaceae:g_Bacteroides_B:s_Bacteroides_B vulgatus
200	UMGS247	20287_6_79	0.854166666666667	0.0681818181818182	UMGS247_20287_6_79	0.57395	2027	490	24	Positive		2.87625375598322	-1.0833476888265	o	Bacteroidales	d_Bacteria:p_Bacteroidota:c_Bacteroidia:o_Bacteroidales:f_Muribaculaceae:g_CAG-1031:s_CAG-1031 sp2	d_Bacteria:p_Bacteroidota:c_Bacteroidia:o_Bacteroidales:f_Bacteroidaceae:g_Bacteroides_B:s_Bacteroides_B vulgatus
201	UMGS247	21673_4_15	0.861111111111111	0.0606060606060606	UMGS247_21673_4_15	0.57074	2027	633	24	Positive		2.9717689158974	-1.26657336919029	o	Bacteroidales	d_Bacteria:p_Bacteroidota:c_Bacteroidia:o_Bacteroidales:f_Muribaculaceae:g_CAG-1031:s_CAG-1031 sp2	d_Bacteria:p_Bacteroidota:c_Bacteroidia:o_Bacteroidales:f_Bacteroidaceae:g_Bacteroides_B:s_Bacteroides_B vulgatus
202	UMGS247	21673_4_50	0.854166666666667	0.0681818181818182	UMGS247_21673_4_50	0.57395	2027	672	24	Positive		2.87625375598322	-1.0833476888265	o	Bacteroidales	d_Bacteria:p_Bacteroidota:c_Bacteroidia:o_Bacteroidales:f_Muribaculaceae:g_CAG-1031:s_CAG-1031 sp2	d_Bacteria:p_Bacteroidota:c_Bacteroidia:o_Bacteroidales:f_Bacteroidaceae:g_Bacteroides_B:s_Bacteroides_B vulgatus
203	UMGS247	GCF_000162195.1	0.847222222222222	0.0757575757575758	UMGS247_GCF_000162195.1	0.57279	2027	867	24	Positive		2.78073859606903	-0.900122008462706	o	Bacteroidales	d_Bacteria:p_Bacteroidota:c_Bacteroidia:o_Bacteroidales:f_Muribaculaceae:g_CAG-1031:s_CAG-1031 sp2	d_Bacteria:p_Bacteroidota:c_Bacteroidia:o_Bacteroidales:f_Bacteroidaceae:g_Bacteroides_B:s_Bacteroides_B dorei
204	UMGS287	UMGS580	0.848837209302326	0.0641025641025641	UMGS287_UMGS580	0.5727	2065	2365	24	Positive		2.80295142395606	-1.18200767056084	f	Bacteroidaceae	d_Bacteria:p_Bacteroidota:c_Bacteroidia:o_Bacteroidales:f_Bacteroidaceae:g_Prevotellamassilia:s_	d_Bacteria:p_Bacteroidota:c_Bacteroidia:o_Bacteroidales:f_Bacteroidaceae:g_Prevotella:s_
205	UMGS42	UMGS1373	0.886904761904762	0.06875	UMGS42_UMGS1373	0.57431	2202	1714	24	Positive		3.32653950986437	-1.06960576279921	f	Lachnospiraceae	d_Bacteria:p_Firmicutes:c_Clostridia:o_Lachnospirales:f_Lachnospiraceae:g_Lachnospira:s_GCA_000436535.1	d_Bacteria:p_Firmicutes:c_Clostridia:o_Lachnospirales:f_Lachnospiraceae:g_Clostridium_M:s_
206	UMGS499	UMGS1294	0.863636363636364	0.05	UMGS499_UMGS1294	0.57104	2285	1648	24	Positive		3.00650170132074	-1.52308932169959	f	Bacteroidaceae	d_Bacteria:p_Bacteroidota:c_Bacteroidia:o_Bacteroidales:f_Bacteroidaceae:g_Prevotellamassilia:s_	d_Bacteria:p_Bacteroidota:c_Bacteroidia:o_Bacteroidales:f_Bacteroidaceae:g_Prevotella:s_
207	UMGS499	UMGS1464	0.848484848484849	0.0260869565217391	UMGS499_UMGS1464	0.57198	2285	1784	24	Positive		2.79810498878071	-2.10144516493485	f	Bacteroidaceae	d_Bacteria:p_Bacteroidota:c_Bacteroidia:o_Bacteroidales:f_Bacteroidaceae:g_Prevotellamassilia:s_	d_Bacteria:p_Bacteroidota:c_Bacteroidia:o_Bacteroidales:f_Bacteroidaceae:g_Prevotella:s_
208	UMGS769	20287_6_53	0.854304635761589	0.0444444444444444	UMGS769_20287_6_53	0.57975	2561	471	24	Positive		2.87815140816694	-1.65745482063304	f	Bacteroidaceae	d_Bacteria:p_Bacteroidota:c_Bacteroidia:o_Bacteroidales:f_Bacteroidaceae:g_Prevotella:s_	d_Bacteria:p_Bacteroidota:c_Bacteroidia:o_Bacteroidales:f_Bacteroidaceae:g_Bacteroides:s_Bacteroides thetaiotaomicron
209	UMGS800	13414_6_45	0.851351351351351	0.0526315789473684	UMGS800_13414_6_45	0.57994	2595	145	24	Positive		2.83753139385584	-1.45944250641533	o	Bacteroidales	d_Bacteria:p_Bacteroidota:c_Bacteroidia:o_Bacteroidales:f_Muribaculaceae:g_UBA7173:s_GCA_001915385.1	d_Bacteria:p_Bacteroidota:c_Bacteroidia:o_Bacteroidales:f_Bacteroidaceae:g_Bacteroides:s_GCA_900066265.1
210	UMGS800	20287_6_50	0.844594594594595	0.0601503759398496	UMGS800_20287_6_50	0.5704	2595	477	24	Positive		2.74459772475016	-1.277594462746	o	Bacteroidales	d_Bacteria:p_Bacteroidota:c_Bacteroidia:o_Bacteroidales:f_Muribaculaceae:g_UBA7173:s_GCA_001915385.1	d_Bacteria:p_Bacteroidota:c_Bacteroidia:o_Bacteroidales:f_Bacteroidaceae:g_Bacteroides:s_Bacteroides cellulosilyticus
211	12718_7_95	UMGS1373	0.855614973262032	0.0751445086705202	12718_7_95_UMGS1373	0.58273	103	1714	25	Positive		2.84738890693236	-0.872100143541246	f	Lachnospiraceae	d_Bacteria:p_Firmicutes:c_Clostridia:o_Lachnospirales:f_Lachnospiraceae:g_Blautia_A:s_GCA_900066085.1	d_Bacteria:p_Firmicutes:c_Clostridia:o_Lachnospirales:f_Lachnospiraceae:g_Clostridium_M:s_
212	13414_6_63	UMGS1373	0.863354037267081	0.0347222222222222	13414_6_63_UMGS1373	0.5829	162	1714	25	Positive		2.95259637782778	-1.83578381339235	f	Lachnospiraceae	d_Bacteria:p_Firmicutes:c_Clostridia:o_Lachnospirales:f_Lachnospiraceae:g_Blautia_A:s_Blautia_A massiliensis	d_Bacteria:p_Firmicutes:c_Clostridia:o_Lachnospirales:f_Lachnospiraceae:g_Clostridium_M:s_
213	13414_6_64	UMGS1373	0.847826086956522	0.0487804878048781	13414_6_64_UMGS1373	0.58241	165	1714	25			2.74150413472218	-1.50062907181772	f	Lachnospiraceae	d_Bacteria:p_Firmicutes:c_Clostridia:o_Lachnospirales:f_Lachnospiraceae:g_Blautia_A:s_GCA_900066335.1	d_Bacteria:p_Firmicutes:c_Clostridia:o_Lachnospirales:f_Lachnospiraceae:g_Clostridium_M:s_
214	13470_2_81	UMGS1373	0.871657754010695	0.0578034682080925	13470_2_81_UMGS1373	0.58647	208	1714	25	Positive		3.06547993029066	-1.28551756695304	f	Lachnospiraceae	d_Bacteria:p_Firmicutes:c_Clostridia:o_Lachnospirales:f_Lachnospiraceae:g_Blautia_A:s_GCA_900066505.1	d_Bacteria:p_Firmicutes:c_Clostridia:o_Lachnospirales:f_Lachnospiraceae:g_Clostridium_M:s_
215	14207_7_35	UMGS1373	0.873417721518987	0.034965034965035	14207_7_35_UMGS1373	0.58251	256	1714	25	Positive		3.08940552778988	-1.82999505932522	f	Lachnospiraceae	d_Bacteria:p_Firmicutes:c_Clostridia:o_Lachnospirales:f_Lachnospiraceae:g_Blautia_A:s_Blautia_A massiliensis	d_Bacteria:p_Firmicutes:c_Clostridia:o_Lachnospirales:f_Lachnospiraceae:g_Clostridium_M:s_
216	21673_4_53	UMGS1373	0.864130434782609	0.0647058823529412	21673_4_53_UMGS1373	0.58316	677	1714	25	Positive		2.96315098998306	-1.12096121998717	f	Lachnospiraceae	d_Bacteria:p_Firmicutes:c_Clostridia:o_Lachnospirales:f_Lachnospiraceae:g_Blautia_A:s_Blautia_A massiliensis	d_Bacteria:p_Firmicutes:c_Clostridia:o_Lachnospirales:f_Lachnospiraceae:g_Clostridium_M:s_
217	21673_4_81	UMGS1373	0.863387978142076	0.0760233918128655	21673_4_81_UMGS1373	0.58646	701	1714	25	Positive		2.95305778163784	-0.851147213699711	f	Lachnospiraceae	d_Bacteria:p_Firmicutes:c_Clostridia:o_Lachnospirales:f_Lachnospiraceae:g_Blautia_A:s_GCA_900066165.1	d_Bacteria:p_Firmicutes:c_Clostridia:o_Lachnospirales:f_Lachnospiraceae:g_Clostridium_M:s_
218	UMGS1436	UMGS1373	0.847058823529412	0.0463576158940397	UMGS1436_UMGS1373	0.58935	1769	1714	25			2.73107369447461	-1.5583913188297	f	Lachnospiraceae	d_Bacteria:p_Firmicutes:c_Clostridia:o_Lachnospirales:f_Lachnospiraceae:g_Blautia_A:s_GCA_900066165.1	d_Bacteria:p_Firmicutes:c_Clostridia:o_Lachnospirales:f_Lachnospiraceae:g_Clostridium_M:s_
219	UMGS157	12718_7_50	0.846153846153846	0.109826589595376	UMGS157_12718_7_50	0.5897	1856	64	25			2.71877112392619	-0.0452652967176455	o	Enterobacterales	d_Bacteria:p_Proteobacteria:c_Gammaproteobacteria:o_Enterobacterales:f_Succinivibrionaceae:g_Ruminobacter:s_	d_Bacteria:p_Proteobacteria:c_Gammaproteobacteria:o_Enterobacterales:f_Enterobacteriaceae:g_Enterobacter:s_Enterobacter cloacae_A
220	UMGS157	UMGS47	0.851648351648352	0.119318181818182	UMGS157_UMGS47	0.58358	1856	2258	25	Positive		2.79346530225587	0.181018103596764	o	Enterobacterales	d_Bacteria:p_Proteobacteria:c_Gammaproteobacteria:o_Enterobacterales:f_Succinivibrionaceae:g_Ruminobacter:s_	d_Bacteria:p_Proteobacteria:c_Gammaproteobacteria:o_Enterobacterales:f_Enterobacteriaceae:g_Pantoea:s_Pantoea brenneri
221	UMGS499	UMGS580	0.848484848484849	0.0666666666666667	UMGS499_UMGS580	0.58785	2285	2365	25	Positive		2.75045956321757	-1.07421532832035	f	Bacteroidaceae	d_Bacteria:p_Bacteroidota:c_Bacteroidia:o_Bacteroidales:f_Bacteroidaceae:g_Prevotellamassilia:s_	d_Bacteria:p_Bacteroidota:c_Bacteroidia:o_Bacteroidales:f_Bacteroidaceae:g_Prevotella:s_
222	UMGS769	18048_2_66	0.854304635761589	0.0444444444444444	UMGS769_18048_2_66	0.58018	2561	407	25	Positive		2.82957573283908	-1.60400210054435	f	Bacteroidaceae	d_Bacteria:p_Bacteroidota:c_Bacteroidia:o_Bacteroidales:f_Bacteroidaceae:g_Prevotella:s_	d_Bacteria:p_Bacteroidota:c_Bacteroidia:o_Bacteroidales:f_Bacteroidaceae:g_Bacteroides:s_Bacteroides faecis
223	UMGS769	20287_6_60	0.867549668874172	0.0367647058823529	UMGS769_20287_6_60	0.5859	2561	474	25	Positive		3.00963322232253	-1.78709017623941	f	Bacteroidaceae	d_Bacteria:p_Bacteroidota:c_Bacteroidia:o_Bacteroidales:f_Bacteroidaceae:g_Prevotella:s_	d_Bacteria:p_Bacteroidota:c_Bacteroidia:o_Bacteroidales:f_Bacteroidaceae:g_Bacteroides:s_Bacteroides clarus
224	UMGS769	20287_6_83	0.847682119205298	0.0447761194029851	UMGS769_20287_6_83	0.58032	2561	493	25			2.73954698809736	-1.59609483528728	f	Bacteroidaceae	d_Bacteria:p_Bacteroidota:c_Bacteroidia:o_Bacteroidales:f_Bacteroidaceae:g_Prevotella:s_	d_Bacteria:p_Bacteroidota:c_Bacteroidia:o_Bacteroidales:f_Bacteroidaceae:g_Bacteroides:s_Bacteroides thetaiotaomicron
225	UMGS769	21673_4_17	0.854304635761589	0.0583941605839416	UMGS769_21673_4_17	0.58908	2561	637	25	Positive		2.82957573283908	-1.27143522163001	f	Bacteroidaceae	d_Bacteria:p_Bacteroidota:c_Bacteroidia:o_Bacteroidales:f_Bacteroidaceae:g_Prevotella:s_	d_Bacteria:p_Bacteroidota:c_Bacteroidia:o_Bacteroidales:f_Bacteroidaceae:g_Bacteroides:s_Bacteroides xylanisolvens
226	UMGS769	21673_4_16	0.854304635761589	0.0583941605839416	UMGS769_21673_4_16	0.58898	2561	639	25	Positive		2.82957573283908	-1.27143522163001	f	Bacteroidaceae	d_Bacteria:p_Bacteroidota:c_Bacteroidia:o_Bacteroidales:f_Bacteroidaceae:g_Prevotella:s_	d_Bacteria:p_Bacteroidota:c_Bacteroidia:o_Bacteroidales:f_Bacteroidaceae:g_Bacteroides:s_Bacteroides xylanisolvens
227	UMGS769	GCF_000162135.1	0.847682119205298	0.037593984962406	UMGS769_GCF_000162135.1	0.58586	2561	868	25			2.73954698809736	-1.76731982732017	f	Bacteroidaceae	d_Bacteria:p_Bacteroidota:c_Bacteroidia:o_Bacteroidales:f_Bacteroidaceae:g_Prevotella:s_	d_Bacteria:p_Bacteroidota:c_Bacteroidia:o_Bacteroidales:f_Bacteroidaceae:g_Bacteroides:s_Bacteroides fragilis
228	UMGS769	GCF_000162155.1	0.847682119205298	0.0447761194029851	UMGS769_GCF_000162155.1	0.5899	2561	870	25			2.73954698809736	-1.59609483528728	f	Bacteroidaceae	d_Bacteria:p_Bacteroidota:c_Bacteroidia:o_Bacteroidales:f_Bacteroidaceae:g_Prevotella:s_	d_Bacteria:p_Bacteroidota:c_Bacteroidia:o_Bacteroidales:f_Bacteroidaceae:g_Bacteroides:s_Bacteroides xylanisolvens
229	UMGS769	GCF_000195615.1	0.860927152317881	0.0151515151515152	UMGS769_GCF_000195615.1	0.58596	2561	962	25	Positive		2.91960447758081	-2.30235739120327	f	Bacteroidaceae	d_Bacteria:p_Bacteroidota:c_Bacteroidia:o_Bacteroidales:f_Bacteroidaceae:g_Prevotella:s_	d_Bacteria:p_Bacteroidota:c_Bacteroidia:o_Bacteroidales:f_Bacteroidaceae:g_Bacteroides:s_Bacteroides clarus
230	UMGS769	GCF_900129655.1	0.860927152317881	0.0225563909774436	UMGS769_GCF_900129655.1	0.58625	2561	1336	25	Positive		2.91960447758081	-2.12582215438905	f	Bacteroidaceae	d_Bacteria:p_Bacteroidota:c_Bacteroidia:o_Bacteroidales:f_Bacteroidaceae:g_Prevotella:s_	d_Bacteria:p_Bacteroidota:c_Bacteroidia:o_Bacteroidales:f_Bacteroidaceae:g_Bacteroides:s_Bacteroides clarus
231	UMGS769	UMGS963	0.854304635761589	0.0373134328358209	UMGS769_UMGS963	0.58682	2561	2769	25	Positive		2.82957573283908	-1.77400830357146	f	Bacteroidaceae	d_Bacteria:p_Bacteroidota:c_Bacteroidia:o_Bacteroidales:f_Bacteroidaceae:g_Prevotella:s_	d_Bacteria:p_Bacteroidota:c_Bacteroidia:o_Bacteroidales:f_Bacteroidaceae:g_Bacteroides:s_
232	UMGS800	20427_4_21	0.851351351351351	0.0526315789473684	UMGS800_20427_4_21	0.58565	2595	625	25	Positive		2.7894277791029	-1.4088175002513	o	Bacteroidales	d_Bacteria:p_Bacteroidota:c_Bacteroidia:o_Bacteroidales:f_Muribaculaceae:g_UBA7173:s_GCA_001915385.1	d_Bacteria:p_Bacteroidota:c_Bacteroidia:o_Bacteroidales:f_Bacteroidaceae:g_Bacteroides:s_
233	UMGS965	UMGS1373	0.845588235294118	0.0873015873015873	UMGS965_UMGS1373	0.5801	2775	1714	25			2.71108201733343	-0.582270468398055	f	Lachnospiraceae	d_Bacteria:p_Firmicutes:c_Clostridia:o_Lachnospirales:f_Lachnospiraceae:g_Lachnospira:s_	d_Bacteria:p_Firmicutes:c_Clostridia:o_Lachnospirales:f_Lachnospiraceae:g_Clostridium_M:s_
234	UMGS1407	13154_4_44	0.865248226950355	0.0393700787401575	UMGS1407_13154_4_44	0.59669	1743	102	26	Positive		2.74690998104752	-1.60261122400339	o	Bacteroidales	d_Bacteria:p_Bacteroidota:c_Bacteroidia:o_Bacteroidales:f_Muribaculaceae:g_CAG-1031:s_	d_Bacteria:p_Bacteroidota:c_Bacteroidia:o_Bacteroidales:f_Bacteroidaceae:g_Bacteroides:s_Bacteroides clarus
235	UMGS1407	13470_2_65	0.872340425531915	0.0538461538461538	UMGS1407_13470_2_65	0.59337	1743	196	26	Positive		2.83648292840689	-1.2688180652115	o	Bacteroidales	d_Bacteria:p_Bacteroidota:c_Bacteroidia:o_Bacteroidales:f_Muribaculaceae:g_CAG-1031:s_	d_Bacteria:p_Bacteroidota:c_Bacteroidia:o_Bacteroidales:f_Bacteroidaceae:g_Bacteroides:s_Bacteroides faecis
236	UMGS1407	14207_7_65	0.879432624113475	0.0461538461538462	UMGS1407_14207_7_65	0.59885	1743	282	26	Positive		2.92605587576627	-1.44618932532267	o	Bacteroidales	d_Bacteria:p_Bacteroidota:c_Bacteroidia:o_Bacteroidales:f_Muribaculaceae:g_CAG-1031:s_	d_Bacteria:p_Bacteroidota:c_Bacteroidia:o_Bacteroidales:f_Bacteroidaceae:g_Bacteroides:s_Bacteroides uniformis
237	UMGS1407	20287_6_60	0.886524822695035	0.0384615384615385	UMGS1407_20287_6_60	0.59911	1743	474	26	Positive		3.01562882312564	-1.62356058543384	o	Bacteroidales	d_Bacteria:p_Bacteroidota:c_Bacteroidia:o_Bacteroidales:f_Muribaculaceae:g_CAG-1031:s_	d_Bacteria:p_Bacteroidota:c_Bacteroidia:o_Bacteroidales:f_Bacteroidaceae:g_Bacteroides:s_Bacteroides clarus
238	UMGS1407	GCF_000154205.1	0.865248226950355	0.0615384615384615	UMGS1407_GCF_000154205.1	0.59996	1743	761	26	Positive		2.74690998104752	-1.09144680510032	o	Bacteroidales	d_Bacteria:p_Bacteroidota:c_Bacteroidia:o_Bacteroidales:f_Muribaculaceae:g_CAG-1031:s_	d_Bacteria:p_Bacteroidota:c_Bacteroidia:o_Bacteroidales:f_Bacteroidaceae:g_Bacteroides:s_Bacteroides uniformis
239	UMGS1407	GCF_900129655.1	0.872340425531915	0.0465116279069767	UMGS1407_GCF_900129655.1	0.59946	1743	1336	26	Positive		2.83648292840689	-1.43793949927099	o	Bacteroidales	d_Bacteria:p_Bacteroidota:c_Bacteroidia:o_Bacteroidales:f_Muribaculaceae:g_CAG-1031:s_	d_Bacteria:p_Bacteroidota:c_Bacteroidia:o_Bacteroidales:f_Bacteroidaceae:g_Bacteroides:s_Bacteroides clarus
240	UMGS157	UMGS201	0.868131868131868	0.0919540229885057	UMGS157_UMGS201	0.59871	1856	1982	26	Positive		2.78332975085297	-0.39011676512051	o	Enterobacterales	d_Bacteria:p_Proteobacteria:c_Gammaproteobacteria:o_Enterobacterales:f_Succinivibrionaceae:g_Ruminobacter:s_	d_Bacteria:p_Proteobacteria:c_Gammaproteobacteria:o_Enterobacterales:f_Enterobacteriaceae:g_Leclercia:s_
241	UMGS247	13414_6_57	0.875	0.0597014925373134	UMGS247_13414_6_57	0.59469	2027	157	26	Positive		2.87007278366666	-1.13380412094777	o	Bacteroidales	d_Bacteria:p_Bacteroidota:c_Bacteroidia:o_Bacteroidales:f_Muribaculaceae:g_CAG-1031:s_CAG-1031 sp2	d_Bacteria:p_Bacteroidota:c_Bacteroidia:o_Bacteroidales:f_Bacteroidaceae:g_Bacteroides:s_Bacteroides thetaiotaomicron
242	UMGS247	13470_2_65	0.875	0.0454545454545455	UMGS247_13470_2_65	0.59562	2027	196	26	Positive		2.87007278366666	-1.46231398533278	o	Bacteroidales	d_Bacteria:p_Bacteroidota:c_Bacteroidia:o_Bacteroidales:f_Muribaculaceae:g_CAG-1031:s_CAG-1031 sp2	d_Bacteria:p_Bacteroidota:c_Bacteroidia:o_Bacteroidales:f_Bacteroidaceae:g_Bacteroides:s_Bacteroides faecis
243	UMGS247	14207_7_22	0.875	0.0526315789473684	UMGS247_14207_7_22	0.59357	2027	239	26	Positive		2.87007278366666	-1.2968240536501	o	Bacteroidales	d_Bacteria:p_Bacteroidota:c_Bacteroidia:o_Bacteroidales:f_Muribaculaceae:g_CAG-1031:s_CAG-1031 sp2	d_Bacteria:p_Bacteroidota:c_Bacteroidia:o_Bacteroidales:f_Bacteroidaceae:g_Bacteroides:s_Bacteroides thetaiotaomicron
244	UMGS247	20287_6_53	0.888888888888889	0.0447761194029851	UMGS247_20287_6_53	0.59521	2027	471	26	Positive		3.04548647224544	-1.47795731220825	o	Bacteroidales	d_Bacteria:p_Bacteroidota:c_Bacteroidia:o_Bacteroidales:f_Muribaculaceae:g_CAG-1031:s_CAG-1031 sp2	d_Bacteria:p_Bacteroidota:c_Bacteroidia:o_Bacteroidales:f_Bacteroidaceae:g_Bacteroides:s_Bacteroides thetaiotaomicron
245	UMGS247	20287_6_83	0.888888888888889	0.0447761194029851	UMGS247_20287_6_83	0.59578	2027	493	26	Positive		3.04548647224544	-1.47795731220825	o	Bacteroidales	d_Bacteria:p_Bacteroidota:c_Bacteroidia:o_Bacteroidales:f_Muribaculaceae:g_CAG-1031:s_CAG-1031 sp2	d_Bacteria:p_Bacteroidota:c_Bacteroidia:o_Bacteroidales:f_Bacteroidaceae:g_Bacteroides:s_Bacteroides thetaiotaomicron
246	UMGS247	20298_2_36	0.881944444444444	0.0661764705882353	UMGS247_20298_2_36	0.59382	2027	525	26	Positive		2.95777962795604	-0.984502368856821	o	Bacteroidales	d_Bacteria:p_Bacteroidota:c_Bacteroidia:o_Bacteroidales:f_Muribaculaceae:g_CAG-1031:s_CAG-1031 sp2	d_Bacteria:p_Bacteroidota:c_Bacteroidia:o_Bacteroidales:f_Bacteroidaceae:g_Bacteroides:s_Bacteroides thetaiotaomicron
247	UMGS247	GCF_000159875.2	0.881944444444444	0.0522388059701493	UMGS247_GCF_000159875.2	0.59506	2027	848	26	Positive		2.95777962795604	-1.30588071657801	o	Bacteroidales	d_Bacteria:p_Bacteroidota:c_Bacteroidia:o_Bacteroidales:f_Muribaculaceae:g_CAG-1031:s_CAG-1031 sp2	d_Bacteria:p_Bacteroidota:c_Bacteroidia:o_Bacteroidales:f_Bacteroidaceae:g_Bacteroides:s_Bacteroides thetaiotaomicron
248	UMGS1407	12718_7_90	0.886524822695035	0.053030303030303	UMGS1407_12718_7_90	0.60373	1743	97	27	Positive		2.96548509892672	-1.19439338281432	o	Bacteroidales	d_Bacteria:p_Bacteroidota:c_Bacteroidia:o_Bacteroidales:f_Muribaculaceae:g_CAG-1031:s_	d_Bacteria:p_Bacteroidota:c_Bacteroidia:o_Bacteroidales:f_Bacteroidaceae:g_Bacteroides:s_Bacteroides uniformis
249	UMGS1407	20287_6_31	0.872340425531915	0.0465116279069767	UMGS1407_20287_6_31	0.60602	1743	453	27	Positive		2.785810510612	-1.34704440731295	o	Bacteroidales	d_Bacteria:p_Bacteroidota:c_Bacteroidia:o_Bacteroidales:f_Muribaculaceae:g_CAG-1031:s_	d_Bacteria:p_Bacteroidota:c_Bacteroidia:o_Bacteroidales:f_Bacteroidaceae:g_Bacteroides:s_Bacteroides ovatus
250	UMGS1407	20287_6_46	0.872340425531915	0.0538461538461538	UMGS1407_20287_6_46	0.60069	1743	467	27	Positive		2.785810510612	-1.1752882026172	o	Bacteroidales	d_Bacteria:p_Bacteroidota:c_Bacteroidia:o_Bacteroidales:f_Muribaculaceae:g_CAG-1031:s_	d_Bacteria:p_Bacteroidota:c_Bacteroidia:o_Bacteroidales:f_Bacteroidaceae:g_Bacteroides:s_Bacteroides uniformis
251	UMGS1407	21673_4_27	0.872340425531915	0.0681818181818182	UMGS1407_21673_4_27	0.6042	1743	648	27	Positive		2.785810510612	-0.839582893439148	o	Bacteroidales	d_Bacteria:p_Bacteroidota:c_Bacteroidia:o_Bacteroidales:f_Muribaculaceae:g_CAG-1031:s_	d_Bacteria:p_Bacteroidota:c_Bacteroidia:o_Bacteroidales:f_Bacteroidaceae:g_Bacteroides:s_Bacteroides uniformis
252	UMGS1407	21673_4_89	0.872340425531915	0.0538461538461538	UMGS1407_21673_4_89	0.60586	1743	708	27	Positive		2.785810510612	-1.1752882026172	o	Bacteroidales	d_Bacteria:p_Bacteroidota:c_Bacteroidia:o_Bacteroidales:f_Muribaculaceae:g_CAG-1031:s_	d_Bacteria:p_Bacteroidota:c_Bacteroidia:o_Bacteroidales:f_Bacteroidaceae:g_Bacteroides:s_Bacteroides uniformis
253	UMGS1407	GCF_000154125.1	0.879432624113475	0.0461538461538462	UMGS1407_GCF_000154125.1	0.60632	1743	759	27	Positive		2.87564780476936	-1.35542275876152	o	Bacteroidales	d_Bacteria:p_Bacteroidota:c_Bacteroidia:o_Bacteroidales:f_Muribaculaceae:g_CAG-1031:s_	d_Bacteria:p_Bacteroidota:c_Bacteroidia:o_Bacteroidales:f_Bacteroidaceae:g_Bacteroides:s_Bacteroides ovatus
254	UMGS247	12718_7_90	0.875	0.0307692307692308	UMGS247_12718_7_90	0.60598	2027	97	27	Positive		2.81949949592101	-1.71569187105016	o	Bacteroidales	d_Bacteria:p_Bacteroidota:c_Bacteroidia:o_Bacteroidales:f_Muribaculaceae:g_CAG-1031:s_CAG-1031 sp2	d_Bacteria:p_Bacteroidota:c_Bacteroidia:o_Bacteroidales:f_Bacteroidaceae:g_Bacteroides:s_Bacteroides uniformis
255	UMGS247	14207_7_65	0.875	0.0307692307692308	UMGS247_14207_7_65	0.6011	2027	282	27	Positive		2.81949949592101	-1.71569187105016	o	Bacteroidales	d_Bacteria:p_Bacteroidota:c_Bacteroidia:o_Bacteroidales:f_Muribaculaceae:g_CAG-1031:s_CAG-1031 sp2	d_Bacteria:p_Bacteroidota:c_Bacteroidia:o_Bacteroidales:f_Bacteroidaceae:g_Bacteroides:s_Bacteroides uniformis
256	UMGS247	18048_2_61	0.881944444444444	0.0522388059701493	UMGS247_18048_2_61	0.60239	2027	393	27	Positive		2.90746517978342	-1.21292825912497	o	Bacteroidales	d_Bacteria:p_Bacteroidota:c_Bacteroidia:o_Bacteroidales:f_Muribaculaceae:g_CAG-1031:s_CAG-1031 sp2	d_Bacteria:p_Bacteroidota:c_Bacteroidia:o_Bacteroidales:f_Bacteroidaceae:g_Bacteroides:s_Bacteroides uniformis
257	UMGS247	20287_6_60	0.888888888888889	0.0229007633587786	UMGS247_20287_6_60	0.60136	2027	474	27	Positive		2.99543086364585	-1.89995164603748	o	Bacteroidales	d_Bacteria:p_Bacteroidota:c_Bacteroidia:o_Bacteroidales:f_Muribaculaceae:g_CAG-1031:s_CAG-1031 sp2	d_Bacteria:p_Bacteroidota:c_Bacteroidia:o_Bacteroidales:f_Bacteroidaceae:g_Bacteroides:s_Bacteroides clarus
258	UMGS247	21673_4_62	0.881944444444444	0.0305343511450382	UMGS247_21673_4_62	0.60404	2027	683	27	Positive		2.90746517978342	-1.72119216284082	o	Bacteroidales	d_Bacteria:p_Bacteroidota:c_Bacteroidia:o_Bacteroidales:f_Muribaculaceae:g_CAG-1031:s_CAG-1031 sp2	d_Bacteria:p_Bacteroidota:c_Bacteroidia:o_Bacteroidales:f_Bacteroidaceae:g_Bacteroides:s_Bacteroides uniformis
259	UMGS247	21673_4_70	0.881944444444444	0.0305343511450382	UMGS247_21673_4_70	0.60349	2027	691	27	Positive		2.90746517978342	-1.72119216284082	o	Bacteroidales	d_Bacteria:p_Bacteroidota:c_Bacteroidia:o_Bacteroidales:f_Muribaculaceae:g_CAG-1031:s_CAG-1031 sp2	d_Bacteria:p_Bacteroidota:c_Bacteroidia:o_Bacteroidales:f_Bacteroidaceae:g_Bacteroides:s_Bacteroides uniformis
260	UMGS247	GCF_000154205.1	0.881944444444444	0.0305343511450382	UMGS247_GCF_000154205.1	0.60221	2027	761	27	Positive		2.90746517978342	-1.72119216284082	o	Bacteroidales	d_Bacteria:p_Bacteroidota:c_Bacteroidia:o_Bacteroidales:f_Muribaculaceae:g_CAG-1031:s_CAG-1031 sp2	d_Bacteria:p_Bacteroidota:c_Bacteroidia:o_Bacteroidales:f_Bacteroidaceae:g_Bacteroides:s_Bacteroides uniformis
261	UMGS247	GCF_000162215.1	0.868055555555556	0.0384615384615385	UMGS247_GCF_000162215.1	0.60244	2027	869	27	Positive		2.73153381205859	-1.53555731490584	o	Bacteroidales	d_Bacteria:p_Bacteroidota:c_Bacteroidia:o_Bacteroidales:f_Muribaculaceae:g_CAG-1031:s_CAG-1031 sp2	d_Bacteria:p_Bacteroidota:c_Bacteroidia:o_Bacteroidales:f_Bacteroidaceae:g_Bacteroides:s_Bacteroides uniformis
262	UMGS247	GCF_900129655.1	0.875	0.0232558139534884	UMGS247_GCF_900129655.1	0.60171	2027	1336	27	Positive		2.81949949592101	-1.89163725147019	o	Bacteroidales	d_Bacteria:p_Bacteroidota:c_Bacteroidia:o_Bacteroidales:f_Muribaculaceae:g_CAG-1031:s_CAG-1031 sp2	d_Bacteria:p_Bacteroidota:c_Bacteroidia:o_Bacteroidales:f_Bacteroidaceae:g_Bacteroides:s_Bacteroides clarus
263	UMGS247	UMGS963	0.881944444444444	0.0305343511450382	UMGS247_UMGS963	0.60228	2027	2769	27	Positive		2.90746517978342	-1.72119216284082	o	Bacteroidales	d_Bacteria:p_Bacteroidota:c_Bacteroidia:o_Bacteroidales:f_Muribaculaceae:g_CAG-1031:s_CAG-1031 sp2	d_Bacteria:p_Bacteroidota:c_Bacteroidia:o_Bacteroidales:f_Bacteroidaceae:g_Bacteroides:s_
264	UMGS1198	20287_6_60	0.853658536585366	0.0540540540540541	UMGS1198_20287_6_60	0.61908	1548	474	28	Positive		2.76490206567089	-1.2655975690381	o	Bacteroidales	d_Bacteria:p_Bacteroidota:c_Bacteroidia:o_Bacteroidales:f_Muribaculaceae:g_CAG-1031:s_	d_Bacteria:p_Bacteroidota:c_Bacteroidia:o_Bacteroidales:f_Bacteroidaceae:g_Bacteroides:s_Bacteroides clarus
265	UMGS144	UMGS205	0.866396761133603	0.0854700854700855	UMGS144_UMGS205	0.61877	1771	1985	28	Positive		2.93430566705001	-0.523512918841287	o	Enterobacterales	d_Bacteria:p_Proteobacteria:c_Gammaproteobacteria:o_Enterobacterales:f_Succinivibrionaceae:g_Succinivibrio:s_GCA_000431835.1	d_Bacteria:p_Proteobacteria:c_Gammaproteobacteria:o_Enterobacterales:f_Aeromonadaceae:g_Aeromonas:s_Aeromonas caviae
266	UMGS152	21673_4_84	0.86013986013986	0.0610687022900763	UMGS152_21673_4_84	0.61115	1831	703	28	Positive		2.85109614614709	-1.09990309561629	f	Lachnospiraceae	d_Bacteria:p_Firmicutes:c_Clostridia:o_Lachnospirales:f_Lachnospiraceae:g_:s_	d_Bacteria:p_Firmicutes:c_Clostridia:o_Lachnospirales:f_Lachnospiraceae:g_Agathobacter:s_Agathobacter faecis
267	UMGS259	UMGS440	0.858108108108108	0.0378787878787879	UMGS259_UMGS440	0.61457	2038	2224	28	Positive		2.82407620235628	-1.64767691517052	f	Muribaculaceae	d_Bacteria:p_Bacteroidota:c_Bacteroidia:o_Bacteroidales:f_Muribaculaceae:g_CAG-873:s_	d_Bacteria:p_Bacteroidota:c_Bacteroidia:o_Bacteroidales:f_Muribaculaceae:g_CAG-485:s_
268	UMGS363	UMGS535	0.852941176470588	0.072	UMGS363_UMGS535	0.61312	2144	2323	28	Positive		2.75536200877608	-0.841692625622733	f	Ruminococcaceae	d_Bacteria:p_Firmicutes:c_Clostridia:o_Oscillospirales:f_Ruminococcaceae:g_:s_	d_Bacteria:p_Firmicutes:c_Clostridia:o_Oscillospirales:f_Ruminococcaceae:g_CAG-115:s_GCA_000432175.1
269	17138_5_74	GCF_000233495.1	0.838862559241706	0.106060606060606	17138_5_74_GCF_000233495.1	0.6224	332	1002	29	Positive		2.75902950611245	-0.116668014121199	o	Pseudomonadales	d_Bacteria:p_Proteobacteria:c_Gammaproteobacteria:o_Pseudomonadales:f_Moraxellaceae:g_Acinetobacter:s_Acinetobacter lwoffii_A	d_Bacteria:p_Proteobacteria:c_Gammaproteobacteria:o_Pseudomonadales:f_Pseudomonadaceae:g_Pseudomonas:s_Pseudomonas aeruginosa
270	GCF_000188195.1	20298_3_79	0.835443037974684	0.108108108108108	GCF_000188195.1_20298_3_79	0.62738	957	624	29	Positive		2.71163960782194	-0.0665732805496861	o	Enterobacterales	d_Bacteria:p_Proteobacteria:c_Gammaproteobacteria:o_Enterobacterales:f_Succinivibrionaceae:g_Succinatimonas:s_Succinatimonas hippei	d_Bacteria:p_Proteobacteria:c_Gammaproteobacteria:o_Enterobacterales:f_Enterobacteriaceae:g_Hafnia:s_Hafnia paralvei
271	GCF_000188195.1	GCF_000185685.2	0.839662447257384	0.103603603603604	GCF_000188195.1_GCF_000185685.2	0.62964	957	948	29	Positive		2.77011486243772	-0.176781694407004	o	Enterobacterales	d_Bacteria:p_Proteobacteria:c_Gammaproteobacteria:o_Enterobacterales:f_Succinivibrionaceae:g_Succinatimonas:s_Succinatimonas hippei	d_Bacteria:p_Proteobacteria:c_Gammaproteobacteria:o_Enterobacterales:f_Enterobacteriaceae:g_Hafnia:s_Hafnia paralvei
272	GCF_001457815.1	20287_6_1	0.83710407239819	0.075	GCF_001457815.1_20287_6_1	0.62174	1288	439	29	Positive		2.73465927819104	-0.876605122401063	o	Betaproteobacteriales	d_Bacteria:p_Proteobacteria:c_Gammaproteobacteria:o_Betaproteobacteriales:f_Neisseriaceae:g_Vitreoscilla:s_GCF_001457815.1	d_Bacteria:p_Proteobacteria:c_Gammaproteobacteria:o_Betaproteobacteriales:f_Burkholderiaceae:g_Achromobacter:s_Achromobacter xylosoxidans
273	GCF_001457815.1	20287_6_2	0.868778280542986	0.072463768115942	GCF_001457815.1_20287_6_2	0.62342	1288	447	29	Positive		3.1736205786779	-0.938657251072908	o	Betaproteobacteriales	d_Bacteria:p_Proteobacteria:c_Gammaproteobacteria:o_Betaproteobacteriales:f_Neisseriaceae:g_Vitreoscilla:s_GCF_001457815.1	d_Bacteria:p_Proteobacteria:c_Gammaproteobacteria:o_Betaproteobacteriales:f_Burkholderiaceae:g_Achromobacter:s_Achromobacter xylosoxidans
274	GCF_001457815.1	20287_6_3	0.864253393665158	0.0772946859903382	GCF_001457815.1_20287_6_3	0.62349	1288	455	29	Positive		3.11091182146549	-0.820462720269392	o	Betaproteobacteriales	d_Bacteria:p_Proteobacteria:c_Gammaproteobacteria:o_Betaproteobacteriales:f_Neisseriaceae:g_Vitreoscilla:s_GCF_001457815.1	d_Bacteria:p_Proteobacteria:c_Gammaproteobacteria:o_Betaproteobacteriales:f_Burkholderiaceae:g_Achromobacter:s_Achromobacter xylosoxidans
275	GCF_001457815.1	20287_6_4	0.83710407239819	0.075	GCF_001457815.1_20287_6_4	0.62108	1288	465	29	Positive		2.73465927819104	-0.876605122401063	o	Betaproteobacteriales	d_Bacteria:p_Proteobacteria:c_Gammaproteobacteria:o_Betaproteobacteriales:f_Neisseriaceae:g_Vitreoscilla:s_GCF_001457815.1	d_Bacteria:p_Proteobacteria:c_Gammaproteobacteria:o_Betaproteobacteriales:f_Burkholderiaceae:g_Achromobacter:s_Achromobacter xylosoxidans
276	UMGS100	18048_2_66	0.835526315789474	0.0797101449275362	UMGS100_18048_2_66	0.62768	1338	407	29	Positive		2.71279372468935	-0.761365454867637	o	Bacteroidales	d_Bacteria:p_Bacteroidota:c_Bacteroidia:o_Bacteroidales:f_Muribaculaceae:g_CAG-1031:s_GCA_000431215.1	d_Bacteria:p_Bacteroidota:c_Bacteroidia:o_Bacteroidales:f_Bacteroidaceae:g_Bacteroides:s_Bacteroides faecis
277	UMGS1198	12718_7_90	0.847560975609756	0.0671140939597315	UMGS1198_12718_7_90	0.6237	1548	97	29	Positive		2.87957768662704	-1.06954381202982	o	Bacteroidales	d_Bacteria:p_Bacteroidota:c_Bacteroidia:o_Bacteroidales:f_Muribaculaceae:g_CAG-1031:s_	d_Bacteria:p_Bacteroidota:c_Bacteroidia:o_Bacteroidales:f_Bacteroidaceae:g_Bacteroides:s_Bacteroides uniformis
278	UMGS1198	13414_6_45	0.841463414634146	0.0675675675675676	UMGS1198_13414_6_45	0.62061	1548	145	29	Positive		2.7950738125786	-1.05844900526566	o	Bacteroidales	d_Bacteria:p_Bacteroidota:c_Bacteroidia:o_Bacteroidales:f_Muribaculaceae:g_CAG-1031:s_	d_Bacteria:p_Bacteroidota:c_Bacteroidia:o_Bacteroidales:f_Bacteroidaceae:g_Bacteroides:s_GCA_900066265.1
279	UMGS1198	18048_2_61	0.853658536585366	0.0849673202614379	UMGS1198_18048_2_61	0.62011	1548	393	29	Positive		2.96408156067547	-0.632741994875578	o	Bacteroidales	d_Bacteria:p_Bacteroidota:c_Bacteroidia:o_Bacteroidales:f_Muribaculaceae:g_CAG-1031:s_	d_Bacteria:p_Bacteroidota:c_Bacteroidia:o_Bacteroidales:f_Bacteroidaceae:g_Bacteroides:s_Bacteroides uniformis
280	UMGS1198	20287_6_31	0.835365853658537	0.0866666666666667	UMGS1198_20287_6_31	0.62599	1548	453	29	Positive		2.71056993853018	-0.591165330510576	o	Bacteroidales	d_Bacteria:p_Bacteroidota:c_Bacteroidia:o_Bacteroidales:f_Muribaculaceae:g_CAG-1031:s_	d_Bacteria:p_Bacteroidota:c_Bacteroidia:o_Bacteroidales:f_Bacteroidaceae:g_Bacteroides:s_Bacteroides ovatus
281	UMGS1198	GCF_000157055.1	0.841463414634146	0.0738255033557047	UMGS1198_GCF_000157055.1	0.62454	1548	805	29	Positive		2.7950738125786	-0.905340671920239	o	Bacteroidales	d_Bacteria:p_Bacteroidota:c_Bacteroidia:o_Bacteroidales:f_Muribaculaceae:g_CAG-1031:s_	d_Bacteria:p_Bacteroidota:c_Bacteroidia:o_Bacteroidales:f_Bacteroidaceae:g_Bacteroides:s_Bacteroides ovatus
282	UMGS944	18048_1_75	0.853932584269663	0.0256410256410256	UMGS944_18048_1_75	0.62605	2751	370	29	Positive		2.96787948759899	-2.0842350111685	f	Lachnospiraceae	d_Bacteria:p_Firmicutes:c_Clostridia:o_Lachnospirales:f_Lachnospiraceae:g_TF01-11:s_GCA_000436755.1	d_Bacteria:p_Firmicutes:c_Clostridia:o_Lachnospirales:f_Lachnospiraceae:g_Agathobacter:s_Agathobacter rectalis
283	UMGS1179	21673_4_15	0.847682119205298	0.0656934306569343	UMGS1179_21673_4_15	0.63366	1528	633	30	Positive		2.7244360021565	-0.990883227727948	o	Bacteroidales	d_Bacteria:p_Bacteroidota:c_Bacteroidia:o_Bacteroidales:f_Muribaculaceae:g_CAG-485:s_	d_Bacteria:p_Bacteroidota:c_Bacteroidia:o_Bacteroidales:f_Bacteroidaceae:g_Bacteroides_B:s_Bacteroides_B vulgatus
284	UMGS1318	20287_6_60	0.871428571428571	0.046875	UMGS1318_20287_6_60	0.63636	1667	474	30	Positive		3.04189643236715	-1.45015826326018	o	Bacteroidales	d_Bacteria:p_Bacteroidota:c_Bacteroidia:o_Bacteroidales:f_Muribaculaceae:g_CAG-485:s_	d_Bacteria:p_Bacteroidota:c_Bacteroidia:o_Bacteroidales:f_Bacteroidaceae:g_Bacteroides:s_Bacteroides clarus
285	UMGS152	UMGS1310	0.874125874125874	0.0458015267175573	UMGS152_UMGS1310	0.63695	1831	1660	30	Positive		3.07795600314611	-1.47635701962434	f	Lachnospiraceae	d_Bacteria:p_Firmicutes:c_Clostridia:o_Lachnospirales:f_Lachnospiraceae:g_:s_	d_Bacteria:p_Firmicutes:c_Clostridia:o_Lachnospirales:f_Lachnospiraceae:g_Agathobacter:s_
286	UMGS601	13470_2_65	0.855263157894737	0.0909090909090909	UMGS601_13470_2_65	0.63327	2385	196	30	Positive		2.82578502815687	-0.375479984524426	o	Bacteroidales	d_Bacteria:p_Bacteroidota:c_Bacteroidia:o_Bacteroidales:f_Muribaculaceae:g_UBA7173:s_GCA_001701135.1	d_Bacteria:p_Bacteroidota:c_Bacteroidia:o_Bacteroidales:f_Bacteroidaceae:g_Bacteroides:s_Bacteroides faecis
287	UMGS601	20287_6_60	0.848684210526316	0.0785714285714286	UMGS601_20287_6_60	0.63901	2385	474	30	Positive		2.73783271248989	-0.676587999949005	o	Bacteroidales	d_Bacteria:p_Bacteroidota:c_Bacteroidia:o_Bacteroidales:f_Muribaculaceae:g_UBA7173:s_GCA_001701135.1	d_Bacteria:p_Bacteroidota:c_Bacteroidia:o_Bacteroidales:f_Bacteroidaceae:g_Bacteroides:s_Bacteroides clarus
288	UMGS601	GCF_000155815.1	0.855263157894737	0.0714285714285714	UMGS601_GCF_000155815.1	0.63718	2385	788	30	Positive		2.82578502815687	-0.850913693089553	o	Bacteroidales	d_Bacteria:p_Bacteroidota:c_Bacteroidia:o_Bacteroidales:f_Muribaculaceae:g_UBA7173:s_GCA_001701135.1	d_Bacteria:p_Bacteroidota:c_Bacteroidia:o_Bacteroidales:f_Bacteroidaceae:g_Bacteroides:s_Bacteroides eggerthii
289	GCF_000188195.1	GCF_000412335.2	0.860759493670886	0.0852017937219731	GCF_000188195.1_GCF_000412335.2	0.64187	957	1152	31	Positive		2.737392637031	-0.381568014771322	o	Enterobacterales	d_Bacteria:p_Proteobacteria:c_Gammaproteobacteria:o_Enterobacterales:f_Succinivibrionaceae:g_Succinatimonas:s_Succinatimonas hippei	d_Bacteria:p_Proteobacteria:c_Gammaproteobacteria:o_Enterobacterales:f_Enterobacteriaceae:g_Cedecea:s_Cedecea davisae
290	UMGS209	14207_7_65	0.867647058823529	0.040650406504065	UMGS209_14207_7_65	0.64495	1988	282	31	Positive		2.82690287313372	-1.4661667880324	o	Bacteroidales	d_Bacteria:p_Bacteroidota:c_Bacteroidia:o_Bacteroidales:f_Muribaculaceae:g_CAG-873:s_GCA_001701165.1	d_Bacteria:p_Bacteroidota:c_Bacteroidia:o_Bacteroidales:f_Bacteroidaceae:g_Bacteroides:s_Bacteroides uniformis
291	UMGS209	18048_2_61	0.860294117647059	0.0714285714285714	UMGS209_18048_2_61	0.64624	1988	393	31	Positive		2.73134464810514	-0.716875643470051	o	Bacteroidales	d_Bacteria:p_Bacteroidota:c_Bacteroidia:o_Bacteroidales:f_Muribaculaceae:g_CAG-873:s_GCA_001701165.1	d_Bacteria:p_Bacteroidota:c_Bacteroidia:o_Bacteroidales:f_Bacteroidaceae:g_Bacteroides:s_Bacteroides uniformis
292	UMGS209	20287_6_60	0.860294117647059	0.0714285714285714	UMGS209_20287_6_60	0.64521	1988	474	31	Positive		2.73134464810514	-0.716875643470051	o	Bacteroidales	d_Bacteria:p_Bacteroidota:c_Bacteroidia:o_Bacteroidales:f_Muribaculaceae:g_CAG-873:s_GCA_001701165.1	d_Bacteria:p_Bacteroidota:c_Bacteroidia:o_Bacteroidales:f_Bacteroidaceae:g_Bacteroides:s_Bacteroides clarus
293	UMGS209	GCF_000154205.1	0.889705882352941	0.047244094488189	UMGS209_GCF_000154205.1	0.64606	1988	761	31	Positive		3.11357754821949	-1.30564415685443	o	Bacteroidales	d_Bacteria:p_Bacteroidota:c_Bacteroidia:o_Bacteroidales:f_Muribaculaceae:g_CAG-873:s_GCA_001701165.1	d_Bacteria:p_Bacteroidota:c_Bacteroidia:o_Bacteroidales:f_Bacteroidaceae:g_Bacteroides:s_Bacteroides uniformis
294	18048_1_78	20287_6_2	0.870466321243523	0.0819672131147541	18048_1_78_20287_6_2	0.68289	377	447	32	Positive		2.83286708947238	-0.665759659273779	f	Burkholderiaceae	d_Bacteria:p_Proteobacteria:c_Gammaproteobacteria:o_Betaproteobacteriales:f_Burkholderiaceae:g_Sutterella:s_Sutterella wadsworthensis	d_Bacteria:p_Proteobacteria:c_Gammaproteobacteria:o_Betaproteobacteriales:f_Burkholderiaceae:g_Achromobacter:s_Achromobacter xylosoxidans
295	18048_1_78	20287_6_3	0.875647668393782	0.0864864864864865	18048_1_78_20287_6_3	0.68296	377	455	32	Positive		2.89338080003219	-0.562613163026401	f	Burkholderiaceae	d_Bacteria:p_Proteobacteria:c_Gammaproteobacteria:o_Betaproteobacteriales:f_Burkholderiaceae:g_Sutterella:s_Sutterella wadsworthensis	d_Bacteria:p_Proteobacteria:c_Gammaproteobacteria:o_Betaproteobacteriales:f_Burkholderiaceae:g_Achromobacter:s_Achromobacter xylosoxidans
296	20298_3_43	20287_6_60	0.863945578231292	0.0592592592592593	20298_3_43_20287_6_60	0.69865	590	474	32	Positive		2.75671037890391	-1.18403896757851	o	Bacteroidales	d_Bacteria:p_Bacteroidota:c_Bacteroidia:o_Bacteroidales:f_Rikenellaceae:g_Alistipes_A:s_Alistipes_A indistinctus	d_Bacteria:p_Bacteroidota:c_Bacteroidia:o_Bacteroidales:f_Bacteroidaceae:g_Bacteroides:s_Bacteroides clarus
297	20298_3_43	UMGS963	0.863945578231292	0.0592592592592593	20298_3_43_UMGS963	0.69957	590	2769	32	Positive		2.75671037890391	-1.18403896757851	o	Bacteroidales	d_Bacteria:p_Bacteroidota:c_Bacteroidia:o_Bacteroidales:f_Rikenellaceae:g_Alistipes_A:s_Alistipes_A indistinctus	d_Bacteria:p_Bacteroidota:c_Bacteroidia:o_Bacteroidales:f_Bacteroidaceae:g_Bacteroides:s_
298	GCF_000162075.1	GCF_000158055.1	0.859712230215827	0.101503759398496	GCF_000162075.1_GCF_000158055.1	0.71662	861	814	32	Positive		2.7072684887781	-0.219863575503515	c	Gammaproteobacteria	d_Bacteria:p_Proteobacteria:c_Gammaproteobacteria:o_Pseudomonadales:f_Moraxellaceae:g_Acinetobacter:s_Acinetobacter junii	d_Bacteria:p_Proteobacteria:c_Gammaproteobacteria:o_Enterobacterales:f_Enterobacteriaceae:g_Providencia:s_Providencia rettgeri
299	GCF_000188195.1	12718_7_1	0.877637130801688	0.091703056768559	GCF_000188195.1_12718_7_1	0.67354	957	24	32	Positive		2.91661602223027	-0.443551777983939	o	Enterobacterales	d_Bacteria:p_Proteobacteria:c_Gammaproteobacteria:o_Enterobacterales:f_Succinivibrionaceae:g_Succinatimonas:s_Succinatimonas hippei	d_Bacteria:p_Proteobacteria:c_Gammaproteobacteria:o_Enterobacterales:f_Enterobacteriaceae:g_Escherichia:s_Escherichia coli
300	GCF_000188195.1	12718_7_12	0.881856540084388	0.0833333333333333	GCF_000188195.1_12718_7_12	0.6696	957	25	32	Positive		2.96589511985914	-0.6345797543624	o	Enterobacterales	d_Bacteria:p_Proteobacteria:c_Gammaproteobacteria:o_Enterobacterales:f_Succinivibrionaceae:g_Succinatimonas:s_Succinatimonas hippei	d_Bacteria:p_Proteobacteria:c_Gammaproteobacteria:o_Enterobacterales:f_Enterobacteriaceae:g_Klebsiella:s_Klebsiella pneumoniae
301	GCF_000188195.1	12718_7_3	0.860759493670886	0.0973451327433628	GCF_000188195.1_12718_7_3	0.67026	957	29	32	Positive		2.71949963171476	-0.314778782749212	o	Enterobacterales	d_Bacteria:p_Proteobacteria:c_Gammaproteobacteria:o_Enterobacterales:f_Succinivibrionaceae:g_Succinatimonas:s_Succinatimonas hippei	d_Bacteria:p_Proteobacteria:c_Gammaproteobacteria:o_Enterobacterales:f_Enterobacteriaceae:g_Enterobacter:s_Enterobacter mori
302	GCF_000188195.1	12718_7_2	0.873417721518987	0.0960698689956332	GCF_000188195.1_12718_7_2	0.6805	957	34	32	Positive		2.86733692460139	-0.343885007699527	o	Enterobacterales	d_Bacteria:p_Proteobacteria:c_Gammaproteobacteria:o_Enterobacterales:f_Succinivibrionaceae:g_Succinatimonas:s_Succinatimonas hippei	d_Bacteria:p_Proteobacteria:c_Gammaproteobacteria:o_Enterobacterales:f_Enterobacteriaceae:g_Escherichia:s_Escherichia coli
303	GCF_000188195.1	12718_7_19	0.860759493670886	0.0973451327433628	GCF_000188195.1_12718_7_19	0.68102	957	38	32	Positive		2.71949963171476	-0.314778782749212	o	Enterobacterales	d_Bacteria:p_Proteobacteria:c_Gammaproteobacteria:o_Enterobacterales:f_Succinivibrionaceae:g_Succinatimonas:s_Succinatimonas hippei	d_Bacteria:p_Proteobacteria:c_Gammaproteobacteria:o_Enterobacterales:f_Enterobacteriaceae:g_Escherichia:s_
304	GCF_000188195.1	12718_7_49	0.864978902953586	0.104803493449782	GCF_000188195.1_12718_7_49	0.66826	957	56	32	Positive		2.76877872934363	-0.144551467130693	o	Enterobacterales	d_Bacteria:p_Proteobacteria:c_Gammaproteobacteria:o_Enterobacterales:f_Succinivibrionaceae:g_Succinatimonas:s_Succinatimonas hippei	d_Bacteria:p_Proteobacteria:c_Gammaproteobacteria:o_Enterobacterales:f_Enterobacteriaceae:g_Enterobacter:s_
305	GCF_000188195.1	12718_7_5	0.869198312236287	0.0884955752212389	GCF_000188195.1_12718_7_5	0.67201	957	57	32	Positive		2.81805782697252	-0.516758343768068	o	Enterobacterales	d_Bacteria:p_Proteobacteria:c_Gammaproteobacteria:o_Enterobacterales:f_Succinivibrionaceae:g_Succinatimonas:s_Succinatimonas hippei	d_Bacteria:p_Proteobacteria:c_Gammaproteobacteria:o_Enterobacterales:f_Enterobacteriaceae:g_Klebsiella:s_Klebsiella pneumoniae
306	GCF_000188195.1	12718_7_6	0.869198312236287	0.092511013215859	GCF_000188195.1_12718_7_6	0.67333	957	74	32	Positive		2.81805782697252	-0.425111230178014	o	Enterobacterales	d_Bacteria:p_Proteobacteria:c_Gammaproteobacteria:o_Enterobacterales:f_Succinivibrionaceae:g_Succinatimonas:s_Succinatimonas hippei	d_Bacteria:p_Proteobacteria:c_Gammaproteobacteria:o_Enterobacterales:f_Enterobacteriaceae:g_Klebsiella:s_Klebsiella pneumoniae
307	GCF_000188195.1	12718_7_8	0.869198312236287	0.0884955752212389	GCF_000188195.1_12718_7_8	0.67196	957	87	32	Positive		2.81805782697252	-0.516758343768068	o	Enterobacterales	d_Bacteria:p_Proteobacteria:c_Gammaproteobacteria:o_Enterobacterales:f_Succinivibrionaceae:g_Succinatimonas:s_Succinatimonas hippei	d_Bacteria:p_Proteobacteria:c_Gammaproteobacteria:o_Enterobacterales:f_Enterobacteriaceae:g_Klebsiella:s_Klebsiella pneumoniae
308	GCF_000188195.1	13154_4_42	0.860759493670886	0.0933333333333333	GCF_000188195.1_13154_4_42	0.66733	957	106	32	Positive		2.71949963171476	-0.406342850411094	o	Enterobacterales	d_Bacteria:p_Proteobacteria:c_Gammaproteobacteria:o_Enterobacterales:f_Succinivibrionaceae:g_Succinatimonas:s_Succinatimonas hippei	d_Bacteria:p_Proteobacteria:c_Gammaproteobacteria:o_Enterobacterales:f_Enterobacteriaceae:g_Enterobacter:s_Enterobacter steigerwaltii
309	GCF_000188195.1	14637_1_53	0.881856540084388	0.0873362445414847	GCF_000188195.1_14637_1_53	0.68389	957	313	32	Positive		2.96589511985914	-0.543218548268354	o	Enterobacterales	d_Bacteria:p_Proteobacteria:c_Gammaproteobacteria:o_Enterobacterales:f_Succinivibrionaceae:g_Succinatimonas:s_Succinatimonas hippei	d_Bacteria:p_Proteobacteria:c_Gammaproteobacteria:o_Enterobacterales:f_Enterobacteriaceae:g_Escherichia:s_
310	GCF_000188195.1	14672_4_1	0.869198312236287	0.0884955752212389	GCF_000188195.1_14672_4_1	0.67627	957	318	32	Positive		2.81805782697252	-0.516758343768068	o	Enterobacterales	d_Bacteria:p_Proteobacteria:c_Gammaproteobacteria:o_Enterobacterales:f_Succinivibrionaceae:g_Succinatimonas:s_Succinatimonas hippei	d_Bacteria:p_Proteobacteria:c_Gammaproteobacteria:o_Enterobacterales:f_Enterobacteriaceae:g_Escherichia:s_
311	GCF_000188195.1	14672_4_2	0.873417721518987	0.0881057268722467	GCF_000188195.1_14672_4_2	0.67735	957	320	32	Positive		2.86733692460139	-0.525656121786518	o	Enterobacterales	d_Bacteria:p_Proteobacteria:c_Gammaproteobacteria:o_Enterobacterales:f_Succinivibrionaceae:g_Succinatimonas:s_Succinatimonas hippei	d_Bacteria:p_Proteobacteria:c_Gammaproteobacteria:o_Enterobacterales:f_Enterobacteriaceae:g_Escherichia:s_
312	GCF_000188195.1	15841_8_80	0.869198312236287	0.0964912280701754	GCF_000188195.1_15841_8_80	0.68155	957	325	32	Positive		2.81805782697252	-0.334268038636997	o	Enterobacterales	d_Bacteria:p_Proteobacteria:c_Gammaproteobacteria:o_Enterobacterales:f_Succinivibrionaceae:g_Succinatimonas:s_Succinatimonas hippei	d_Bacteria:p_Proteobacteria:c_Gammaproteobacteria:o_Enterobacterales:f_Enterobacteriaceae:g_Escherichia:s_
313	GCF_000188195.1	18048_1_37	0.860759493670886	0.0973451327433628	GCF_000188195.1_18048_1_37	0.68268	957	340	32	Positive		2.71949963171476	-0.314778782749212	o	Enterobacterales	d_Bacteria:p_Proteobacteria:c_Gammaproteobacteria:o_Enterobacterales:f_Succinivibrionaceae:g_Succinatimonas:s_Succinatimonas hippei	d_Bacteria:p_Proteobacteria:c_Gammaproteobacteria:o_Enterobacterales:f_Enterobacteriaceae:g_Escherichia:s_
314	GCF_000188195.1	20287_6_7	0.860759493670886	0.0892857142857143	GCF_000188195.1_20287_6_7	0.67701	957	484	32	Positive		2.71949963171476	-0.498724454391383	o	Enterobacterales	d_Bacteria:p_Proteobacteria:c_Gammaproteobacteria:o_Enterobacterales:f_Succinivibrionaceae:g_Succinatimonas:s_Succinatimonas hippei	d_Bacteria:p_Proteobacteria:c_Gammaproteobacteria:o_Enterobacterales:f_Enterobacteriaceae:g_Escherichia:s_
315	GCF_000188195.1	20298_2_11	0.869198312236287	0.104347826086957	GCF_000188195.1_20298_2_11	0.67178	957	504	32	Positive		2.81805782697252	-0.154951477942976	o	Enterobacterales	d_Bacteria:p_Proteobacteria:c_Gammaproteobacteria:o_Enterobacterales:f_Succinivibrionaceae:g_Succinatimonas:s_Succinatimonas hippei	d_Bacteria:p_Proteobacteria:c_Gammaproteobacteria:o_Enterobacterales:f_Enterobacteriaceae:g_Klebsiella_A:s_Klebsiella_A michiganensis_A
316	GCF_000188195.1	20298_2_20	0.869198312236287	0.0844444444444444	GCF_000188195.1_20298_2_20	0.66632	957	511	32	Positive		2.81805782697252	-0.60922009836781	o	Enterobacterales	d_Bacteria:p_Proteobacteria:c_Gammaproteobacteria:o_Enterobacterales:f_Succinivibrionaceae:g_Succinatimonas:s_Succinatimonas hippei	d_Bacteria:p_Proteobacteria:c_Gammaproteobacteria:o_Enterobacterales:f_Enterobacteriaceae:g_Klebsiella:s_Klebsiella variicola
317	GCF_000188195.1	20298_2_45	0.869198312236287	0.092511013215859	GCF_000188195.1_20298_2_45	0.67619	957	536	32	Positive		2.81805782697252	-0.425111230178014	o	Enterobacterales	d_Bacteria:p_Proteobacteria:c_Gammaproteobacteria:o_Enterobacterales:f_Succinivibrionaceae:g_Succinatimonas:s_Succinatimonas hippei	d_Bacteria:p_Proteobacteria:c_Gammaproteobacteria:o_Enterobacterales:f_Enterobacteriaceae:g_Escherichia:s_
318	GCF_000188195.1	20298_2_67	0.869198312236287	0.100436681222707	GCF_000188195.1_20298_2_67	0.67058	957	553	32	Positive		2.81805782697252	-0.244218237415123	o	Enterobacterales	d_Bacteria:p_Proteobacteria:c_Gammaproteobacteria:o_Enterobacterales:f_Succinivibrionaceae:g_Succinatimonas:s_Succinatimonas hippei	d_Bacteria:p_Proteobacteria:c_Gammaproteobacteria:o_Enterobacterales:f_Enterobacteriaceae:g_Klebsiella_A:s_Klebsiella_A michiganensis_A
319	GCF_000188195.1	20298_2_9	0.869198312236287	0.100436681222707	GCF_000188195.1_20298_2_9	0.67512	957	556	32	Positive		2.81805782697252	-0.244218237415123	o	Enterobacterales	d_Bacteria:p_Proteobacteria:c_Gammaproteobacteria:o_Enterobacterales:f_Succinivibrionaceae:g_Succinatimonas:s_Succinatimonas hippei	d_Bacteria:p_Proteobacteria:c_Gammaproteobacteria:o_Enterobacterales:f_Enterobacteriaceae:g_Klebsiella_A:s_Klebsiella_A oxytoca
320	GCF_000188195.1	20298_3_17	0.869198312236287	0.0884955752212389	GCF_000188195.1_20298_3_17	0.6675	957	562	32	Positive		2.81805782697252	-0.516758343768068	o	Enterobacterales	d_Bacteria:p_Proteobacteria:c_Gammaproteobacteria:o_Enterobacterales:f_Succinivibrionaceae:g_Succinatimonas:s_Succinatimonas hippei	d_Bacteria:p_Proteobacteria:c_Gammaproteobacteria:o_Enterobacterales:f_Enterobacteriaceae:g_Citrobacter:s_Citrobacter freundii
321	GCF_000188195.1	20298_3_13	0.881856540084388	0.091304347826087	GCF_000188195.1_20298_3_13	0.66819	957	563	32	Positive		2.96589511985914	-0.45265178744469	o	Enterobacterales	d_Bacteria:p_Proteobacteria:c_Gammaproteobacteria:o_Enterobacterales:f_Succinivibrionaceae:g_Succinatimonas:s_Succinatimonas hippei	d_Bacteria:p_Proteobacteria:c_Gammaproteobacteria:o_Enterobacterales:f_Enterobacteriaceae:g_Klebsiella_A:s_Klebsiella_A oxytoca
322	GCF_000188195.1	20298_3_15	0.864978902953586	0.104803493449782	GCF_000188195.1_20298_3_15	0.66696	957	564	32	Positive		2.76877872934363	-0.144551467130693	o	Enterobacterales	d_Bacteria:p_Proteobacteria:c_Gammaproteobacteria:o_Enterobacterales:f_Succinivibrionaceae:g_Succinatimonas:s_Succinatimonas hippei	d_Bacteria:p_Proteobacteria:c_Gammaproteobacteria:o_Enterobacterales:f_Enterobacteriaceae:g_Klebsiella_A:s_Klebsiella_A michiganensis_A
323	GCF_000188195.1	20298_3_37	0.873417721518987	0.0881057268722467	GCF_000188195.1_20298_3_37	0.66803	957	584	32	Positive		2.86733692460139	-0.525656121786518	o	Enterobacterales	d_Bacteria:p_Proteobacteria:c_Gammaproteobacteria:o_Enterobacterales:f_Succinivibrionaceae:g_Succinatimonas:s_Succinatimonas hippei	d_Bacteria:p_Proteobacteria:c_Gammaproteobacteria:o_Enterobacterales:f_Enterobacteriaceae:g_Klebsiella:s_Klebsiella pneumoniae
324	GCF_000188195.1	20298_3_73	0.869198312236287	0.0884955752212389	GCF_000188195.1_20298_3_73	0.67654	957	618	32	Positive		2.81805782697252	-0.516758343768068	o	Enterobacterales	d_Bacteria:p_Proteobacteria:c_Gammaproteobacteria:o_Enterobacterales:f_Succinivibrionaceae:g_Succinatimonas:s_Succinatimonas hippei	d_Bacteria:p_Proteobacteria:c_Gammaproteobacteria:o_Enterobacterales:f_Enterobacteriaceae:g_Escherichia:s_
325	GCF_000188195.1	20298_3_77	0.869198312236287	0.0884955752212389	GCF_000188195.1_20298_3_77	0.6787	957	628	32	Positive		2.81805782697252	-0.516758343768068	o	Enterobacterales	d_Bacteria:p_Proteobacteria:c_Gammaproteobacteria:o_Enterobacterales:f_Succinivibrionaceae:g_Succinatimonas:s_Succinatimonas hippei	d_Bacteria:p_Proteobacteria:c_Gammaproteobacteria:o_Enterobacterales:f_Enterobacteriaceae:g_Escherichia:s_
326	GCF_000188195.1	GCF_000010385.1	0.877637130801688	0.0837004405286344	GCF_000188195.1_GCF_000010385.1	0.67707	957	739	32	Positive		2.91661602223027	-0.626201013395023	o	Enterobacterales	d_Bacteria:p_Proteobacteria:c_Gammaproteobacteria:o_Enterobacterales:f_Succinivibrionaceae:g_Succinatimonas:s_Succinatimonas hippei	d_Bacteria:p_Proteobacteria:c_Gammaproteobacteria:o_Enterobacterales:f_Enterobacteriaceae:g_Escherichia:s_Escherichia coli
327	GCF_000188195.1	GCF_000010485.1	0.881856540084388	0.091304347826087	GCF_000188195.1_GCF_000010485.1	0.67844	957	742	32	Positive		2.96589511985914	-0.45265178744469	o	Enterobacterales	d_Bacteria:p_Proteobacteria:c_Gammaproteobacteria:o_Enterobacterales:f_Succinivibrionaceae:g_Succinatimonas:s_Succinatimonas hippei	d_Bacteria:p_Proteobacteria:c_Gammaproteobacteria:o_Enterobacterales:f_Enterobacteriaceae:g_Escherichia:s_
328	GCF_000188195.1	GCF_000157115.2	0.860759493670886	0.0973451327433628	GCF_000188195.1_GCF_000157115.2	0.68024	957	811	32	Positive		2.71949963171476	-0.314778782749212	o	Enterobacterales	d_Bacteria:p_Proteobacteria:c_Gammaproteobacteria:o_Enterobacterales:f_Succinivibrionaceae:g_Succinatimonas:s_Succinatimonas hippei	d_Bacteria:p_Proteobacteria:c_Gammaproteobacteria:o_Enterobacterales:f_Enterobacteriaceae:g_Escherichia:s_
329	GCF_000188195.1	GCF_000158415.2	0.881856540084388	0.0833333333333333	GCF_000188195.1_GCF_000158415.2	0.67635	957	829	32	Positive		2.96589511985914	-0.6345797543624	o	Enterobacterales	d_Bacteria:p_Proteobacteria:c_Gammaproteobacteria:o_Enterobacterales:f_Succinivibrionaceae:g_Succinatimonas:s_Succinatimonas hippei	d_Bacteria:p_Proteobacteria:c_Gammaproteobacteria:o_Enterobacterales:f_Enterobacteriaceae:g_Escherichia:s_Escherichia coli
330	GCF_000188195.1	GCF_000158355.2	0.860759493670886	0.0933333333333333	GCF_000188195.1_GCF_000158355.2	0.67645	957	830	32	Positive		2.71949963171476	-0.406342850411094	o	Enterobacterales	d_Bacteria:p_Proteobacteria:c_Gammaproteobacteria:o_Enterobacterales:f_Succinivibrionaceae:g_Succinatimonas:s_Succinatimonas hippei	d_Bacteria:p_Proteobacteria:c_Gammaproteobacteria:o_Enterobacterales:f_Enterobacteriaceae:g_Citrobacter:s_Citrobacter portucalensis
331	GCF_000188195.1	GCF_000159895.2	0.877637130801688	0.087719298245614	GCF_000188195.1_GCF_000159895.2	0.67842	957	856	32	Positive		2.91661602223027	-0.534475849120599	o	Enterobacterales	d_Bacteria:p_Proteobacteria:c_Gammaproteobacteria:o_Enterobacterales:f_Succinivibrionaceae:g_Succinatimonas:s_Succinatimonas hippei	d_Bacteria:p_Proteobacteria:c_Gammaproteobacteria:o_Enterobacterales:f_Enterobacteriaceae:g_Escherichia:s_Escherichia coli
332	GCF_000188195.1	GCF_000163075.1	0.873417721518987	0.08	GCF_000188195.1_GCF_000163075.1	0.67132	957	879	32	Positive		2.86733692460139	-0.710658722346168	o	Enterobacterales	d_Bacteria:p_Proteobacteria:c_Gammaproteobacteria:o_Enterobacterales:f_Succinivibrionaceae:g_Succinatimonas:s_Succinatimonas hippei	d_Bacteria:p_Proteobacteria:c_Gammaproteobacteria:o_Enterobacterales:f_Enterobacteriaceae:g_Klebsiella:s_Klebsiella variicola
333	GCF_000188195.1	GCF_000164195.1	0.869198312236287	0.0844444444444444	GCF_000188195.1_GCF_000164195.1	0.67839	957	890	32	Positive		2.81805782697252	-0.60922009836781	o	Enterobacterales	d_Bacteria:p_Proteobacteria:c_Gammaproteobacteria:o_Enterobacterales:f_Succinivibrionaceae:g_Succinatimonas:s_Succinatimonas hippei	d_Bacteria:p_Proteobacteria:c_Gammaproteobacteria:o_Enterobacterales:f_Enterobacteriaceae:g_Escherichia:s_
334	GCF_000188195.1	GCF_000164235.1	0.881856540084388	0.091304347826087	GCF_000188195.1_GCF_000164235.1	0.67995	957	891	32	Positive		2.96589511985914	-0.45265178744469	o	Enterobacterales	d_Bacteria:p_Proteobacteria:c_Gammaproteobacteria:o_Enterobacterales:f_Succinivibrionaceae:g_Succinatimonas:s_Succinatimonas hippei	d_Bacteria:p_Proteobacteria:c_Gammaproteobacteria:o_Enterobacterales:f_Enterobacteriaceae:g_Escherichia:s_Escherichia coli
335	GCF_000188195.1	GCF_000164335.1	0.881856540084388	0.0873362445414847	GCF_000188195.1_GCF_000164335.1	0.67758	957	892	32	Positive		2.96589511985914	-0.543218548268354	o	Enterobacterales	d_Bacteria:p_Proteobacteria:c_Gammaproteobacteria:o_Enterobacterales:f_Succinivibrionaceae:g_Succinatimonas:s_Succinatimonas hippei	d_Bacteria:p_Proteobacteria:c_Gammaproteobacteria:o_Enterobacterales:f_Enterobacteriaceae:g_Escherichia:s_Escherichia coli
336	GCF_000188195.1	GCF_000164255.1	0.873417721518987	0.0921052631578947	GCF_000188195.1_GCF_000164255.1	0.67662	957	893	32	Positive		2.86733692460139	-0.434371943878798	o	Enterobacterales	d_Bacteria:p_Proteobacteria:c_Gammaproteobacteria:o_Enterobacterales:f_Succinivibrionaceae:g_Succinatimonas:s_Succinatimonas hippei	d_Bacteria:p_Proteobacteria:c_Gammaproteobacteria:o_Enterobacterales:f_Enterobacteriaceae:g_Escherichia:s_Escherichia coli
337	GCF_000188195.1	GCF_000164315.1	0.881856540084388	0.091304347826087	GCF_000188195.1_GCF_000164315.1	0.67624	957	894	32	Positive		2.96589511985914	-0.45265178744469	o	Enterobacterales	d_Bacteria:p_Proteobacteria:c_Gammaproteobacteria:o_Enterobacterales:f_Succinivibrionaceae:g_Succinatimonas:s_Succinatimonas hippei	d_Bacteria:p_Proteobacteria:c_Gammaproteobacteria:o_Enterobacterales:f_Enterobacteriaceae:g_Escherichia:s_
338	GCF_000188195.1	GCF_000164215.1	0.877637130801688	0.087719298245614	GCF_000188195.1_GCF_000164215.1	0.67953	957	895	32	Positive		2.91661602223027	-0.534475849120599	o	Enterobacterales	d_Bacteria:p_Proteobacteria:c_Gammaproteobacteria:o_Enterobacterales:f_Succinivibrionaceae:g_Succinatimonas:s_Succinatimonas hippei	d_Bacteria:p_Proteobacteria:c_Gammaproteobacteria:o_Enterobacterales:f_Enterobacteriaceae:g_Escherichia:s_Escherichia coli
339	GCF_000188195.1	GCF_000164295.1	0.881856540084388	0.091304347826087	GCF_000188195.1_GCF_000164295.1	0.68624	957	896	32	Positive		2.96589511985914	-0.45265178744469	o	Enterobacterales	d_Bacteria:p_Proteobacteria:c_Gammaproteobacteria:o_Enterobacterales:f_Succinivibrionaceae:g_Succinatimonas:s_Succinatimonas hippei	d_Bacteria:p_Proteobacteria:c_Gammaproteobacteria:o_Enterobacterales:f_Enterobacteriaceae:g_Escherichia:s_
340	GCF_000188195.1	GCF_000164415.1	0.860759493670886	0.0973451327433628	GCF_000188195.1_GCF_000164415.1	0.68015	957	897	32	Positive		2.71949963171476	-0.314778782749212	o	Enterobacterales	d_Bacteria:p_Proteobacteria:c_Gammaproteobacteria:o_Enterobacterales:f_Succinivibrionaceae:g_Succinatimonas:s_Succinatimonas hippei	d_Bacteria:p_Proteobacteria:c_Gammaproteobacteria:o_Enterobacterales:f_Enterobacteriaceae:g_Escherichia:s_
341	GCF_000188195.1	GCF_000164355.1	0.864978902953586	0.0807174887892377	GCF_000188195.1_GCF_000164355.1	0.68646	957	898	32	Positive		2.76877872934363	-0.694282980358629	o	Enterobacterales	d_Bacteria:p_Proteobacteria:c_Gammaproteobacteria:o_Enterobacterales:f_Succinivibrionaceae:g_Succinatimonas:s_Succinatimonas hippei	d_Bacteria:p_Proteobacteria:c_Gammaproteobacteria:o_Enterobacterales:f_Enterobacteriaceae:g_Escherichia:s_
342	GCF_000188195.1	GCF_000164435.1	0.881856540084388	0.091304347826087	GCF_000188195.1_GCF_000164435.1	0.68298	957	899	32	Positive		2.96589511985914	-0.45265178744469	o	Enterobacterales	d_Bacteria:p_Proteobacteria:c_Gammaproteobacteria:o_Enterobacterales:f_Succinivibrionaceae:g_Succinatimonas:s_Succinatimonas hippei	d_Bacteria:p_Proteobacteria:c_Gammaproteobacteria:o_Enterobacterales:f_Enterobacteriaceae:g_Escherichia:s_
343	GCF_000188195.1	GCF_000164455.1	0.877637130801688	0.087719298245614	GCF_000188195.1_GCF_000164455.1	0.68028	957	900	32	Positive		2.91661602223027	-0.534475849120599	o	Enterobacterales	d_Bacteria:p_Proteobacteria:c_Gammaproteobacteria:o_Enterobacterales:f_Succinivibrionaceae:g_Succinatimonas:s_Succinatimonas hippei	d_Bacteria:p_Proteobacteria:c_Gammaproteobacteria:o_Enterobacterales:f_Enterobacteriaceae:g_Escherichia:s_Escherichia coli
344	GCF_000188195.1	GCF_000164495.1	0.864978902953586	0.0888888888888889	GCF_000188195.1_GCF_000164495.1	0.68007	957	901	32	Positive		2.76877872934363	-0.507781474389451	o	Enterobacterales	d_Bacteria:p_Proteobacteria:c_Gammaproteobacteria:o_Enterobacterales:f_Succinivibrionaceae:g_Succinatimonas:s_Succinatimonas hippei	d_Bacteria:p_Proteobacteria:c_Gammaproteobacteria:o_Enterobacterales:f_Enterobacteriaceae:g_Escherichia:s_
345	GCF_000188195.1	GCF_000164515.1	0.877637130801688	0.087719298245614	GCF_000188195.1_GCF_000164515.1	0.67991	957	902	32	Positive		2.91661602223027	-0.534475849120599	o	Enterobacterales	d_Bacteria:p_Proteobacteria:c_Gammaproteobacteria:o_Enterobacterales:f_Succinivibrionaceae:g_Succinatimonas:s_Succinatimonas hippei	d_Bacteria:p_Proteobacteria:c_Gammaproteobacteria:o_Enterobacterales:f_Enterobacteriaceae:g_Escherichia:s_Escherichia coli
346	GCF_000188195.1	GCF_000164475.1	0.877637130801688	0.091703056768559	GCF_000188195.1_GCF_000164475.1	0.68019	957	903	32	Positive		2.91661602223027	-0.443551777983939	o	Enterobacterales	d_Bacteria:p_Proteobacteria:c_Gammaproteobacteria:o_Enterobacterales:f_Succinivibrionaceae:g_Succinatimonas:s_Succinatimonas hippei	d_Bacteria:p_Proteobacteria:c_Gammaproteobacteria:o_Enterobacterales:f_Enterobacteriaceae:g_Escherichia:s_Escherichia coli
347	GCF_000188195.1	GCF_000164555.1	0.873417721518987	0.0881057268722467	GCF_000188195.1_GCF_000164555.1	0.68845	957	908	32	Positive		2.86733692460139	-0.525656121786518	o	Enterobacterales	d_Bacteria:p_Proteobacteria:c_Gammaproteobacteria:o_Enterobacterales:f_Succinivibrionaceae:g_Succinatimonas:s_Succinatimonas hippei	d_Bacteria:p_Proteobacteria:c_Gammaproteobacteria:o_Enterobacterales:f_Enterobacteriaceae:g_Escherichia:s_Escherichia coli
348	GCF_000188195.1	GCF_000164615.1	0.869198312236287	0.092511013215859	GCF_000188195.1_GCF_000164615.1	0.68117	957	909	32	Positive		2.81805782697252	-0.425111230178014	o	Enterobacterales	d_Bacteria:p_Proteobacteria:c_Gammaproteobacteria:o_Enterobacterales:f_Succinivibrionaceae:g_Succinatimonas:s_Succinatimonas hippei	d_Bacteria:p_Proteobacteria:c_Gammaproteobacteria:o_Enterobacterales:f_Enterobacteriaceae:g_Escherichia:s_
349	GCF_000188195.1	GCF_000179075.1	0.877637130801688	0.091703056768559	GCF_000188195.1_GCF_000179075.1	0.67537	957	932	32	Positive		2.91661602223027	-0.443551777983939	o	Enterobacterales	d_Bacteria:p_Proteobacteria:c_Gammaproteobacteria:o_Enterobacterales:f_Succinivibrionaceae:g_Succinatimonas:s_Succinatimonas hippei	d_Bacteria:p_Proteobacteria:c_Gammaproteobacteria:o_Enterobacterales:f_Enterobacteriaceae:g_Escherichia:s_
350	GCF_000188195.1	GCF_000179135.1	0.877637130801688	0.087719298245614	GCF_000188195.1_GCF_000179135.1	0.67902	957	933	32	Positive		2.91661602223027	-0.534475849120599	o	Enterobacterales	d_Bacteria:p_Proteobacteria:c_Gammaproteobacteria:o_Enterobacterales:f_Succinivibrionaceae:g_Succinatimonas:s_Succinatimonas hippei	d_Bacteria:p_Proteobacteria:c_Gammaproteobacteria:o_Enterobacterales:f_Enterobacteriaceae:g_Escherichia:s_Escherichia coli
351	GCF_000188195.1	GCF_000179095.1	0.877637130801688	0.0837004405286344	GCF_000188195.1_GCF_000179095.1	0.68105	957	934	32	Positive		2.91661602223027	-0.626201013395023	o	Enterobacterales	d_Bacteria:p_Proteobacteria:c_Gammaproteobacteria:o_Enterobacterales:f_Succinivibrionaceae:g_Succinatimonas:s_Succinatimonas hippei	d_Bacteria:p_Proteobacteria:c_Gammaproteobacteria:o_Enterobacterales:f_Enterobacteriaceae:g_Escherichia:s_Escherichia coli
352	GCF_000188195.1	GCF_000179115.1	0.869198312236287	0.0884955752212389	GCF_000188195.1_GCF_000179115.1	0.6791	957	935	32	Positive		2.81805782697252	-0.516758343768068	o	Enterobacterales	d_Bacteria:p_Proteobacteria:c_Gammaproteobacteria:o_Enterobacterales:f_Succinivibrionaceae:g_Succinatimonas:s_Succinatimonas hippei	d_Bacteria:p_Proteobacteria:c_Gammaproteobacteria:o_Enterobacterales:f_Enterobacteriaceae:g_Escherichia:s_Escherichia coli
353	GCF_000188195.1	GCF_000179155.1	0.873417721518987	0.0881057268722467	GCF_000188195.1_GCF_000179155.1	0.68012	957	937	32	Positive		2.86733692460139	-0.525656121786518	o	Enterobacterales	d_Bacteria:p_Proteobacteria:c_Gammaproteobacteria:o_Enterobacterales:f_Succinivibrionaceae:g_Succinatimonas:s_Succinatimonas hippei	d_Bacteria:p_Proteobacteria:c_Gammaproteobacteria:o_Enterobacterales:f_Enterobacteriaceae:g_Escherichia:s_Escherichia coli
354	GCF_000188195.1	GCF_000238715.1	0.869198312236287	0.0964912280701754	GCF_000188195.1_GCF_000238715.1	0.67268	957	1017	32	Positive		2.81805782697252	-0.334268038636997	o	Enterobacterales	d_Bacteria:p_Proteobacteria:c_Gammaproteobacteria:o_Enterobacterales:f_Succinivibrionaceae:g_Succinatimonas:s_Succinatimonas hippei	d_Bacteria:p_Proteobacteria:c_Gammaproteobacteria:o_Enterobacterales:f_Enterobacteriaceae:g_Klebsiella:s_Klebsiella pneumoniae
355	GCF_000188195.1	GCF_000238735.1	0.864978902953586	0.0888888888888889	GCF_000188195.1_GCF_000238735.1	0.67049	957	1018	32	Positive		2.76877872934363	-0.507781474389451	o	Enterobacterales	d_Bacteria:p_Proteobacteria:c_Gammaproteobacteria:o_Enterobacterales:f_Succinivibrionaceae:g_Succinatimonas:s_Succinatimonas hippei	d_Bacteria:p_Proteobacteria:c_Gammaproteobacteria:o_Enterobacterales:f_Enterobacteriaceae:g_Citrobacter:s_Citrobacter portucalensis
356	GCF_000188195.1	GCF_000300935.1	0.873417721518987	0.0881057268722467	GCF_000188195.1_GCF_000300935.1	0.67064	957	1050	32	Positive		2.86733692460139	-0.525656121786518	o	Enterobacterales	d_Bacteria:p_Proteobacteria:c_Gammaproteobacteria:o_Enterobacterales:f_Succinivibrionaceae:g_Succinatimonas:s_Succinatimonas hippei	d_Bacteria:p_Proteobacteria:c_Gammaproteobacteria:o_Enterobacterales:f_Enterobacteriaceae:g_Klebsiella:s_Klebsiella pneumoniae
357	GCF_000188195.1	GCF_000527215.1	0.877637130801688	0.0956521739130435	GCF_000188195.1_GCF_000527215.1	0.67015	957	1187	32	Positive		2.91661602223027	-0.353418350944123	o	Enterobacterales	d_Bacteria:p_Proteobacteria:c_Gammaproteobacteria:o_Enterobacterales:f_Succinivibrionaceae:g_Succinatimonas:s_Succinatimonas hippei	d_Bacteria:p_Proteobacteria:c_Gammaproteobacteria:o_Enterobacterales:f_Enterobacteriaceae:g_Klebsiella_A:s_Klebsiella_A oxytoca
358	GCF_000188195.1	UMGS1256	0.860759493670886	0.105263157894737	GCF_000188195.1_UMGS1256	0.66226	957	1613	32	Positive		2.71949963171476	-0.13406022815339	o	Enterobacterales	d_Bacteria:p_Proteobacteria:c_Gammaproteobacteria:o_Enterobacterales:f_Succinivibrionaceae:g_Succinatimonas:s_Succinatimonas hippei	d_Bacteria:p_Proteobacteria:c_Gammaproteobacteria:o_Enterobacterales:f_Enterobacteriaceae:g_Atlantibacter:s_Atlantibacter hermannii
359	GCF_000188195.1	UMGS201	0.869198312236287	0.0884955752212389	GCF_000188195.1_UMGS201	0.67233	957	1982	32	Positive		2.81805782697252	-0.516758343768068	o	Enterobacterales	d_Bacteria:p_Proteobacteria:c_Gammaproteobacteria:o_Enterobacterales:f_Succinivibrionaceae:g_Succinatimonas:s_Succinatimonas hippei	d_Bacteria:p_Proteobacteria:c_Gammaproteobacteria:o_Enterobacterales:f_Enterobacteriaceae:g_Leclercia:s_
360	GCF_000188195.1	UMGS47	0.860759493670886	0.0933333333333333	GCF_000188195.1_UMGS47	0.6572	957	2258	32	Positive		2.71949963171476	-0.406342850411094	o	Enterobacterales	d_Bacteria:p_Proteobacteria:c_Gammaproteobacteria:o_Enterobacterales:f_Succinivibrionaceae:g_Succinatimonas:s_Succinatimonas hippei	d_Bacteria:p_Proteobacteria:c_Gammaproteobacteria:o_Enterobacterales:f_Enterobacteriaceae:g_Pantoea:s_Pantoea brenneri
361	GCF_000321205.1	12718_7_90	0.869230769230769	0.0583333333333333	GCF_000321205.1_12718_7_90	0.71444	1074	97	32	Positive		2.81843689695427	-1.20517201424067	o	Bacteroidales	d_Bacteria:p_Bacteroidota:c_Bacteroidia:o_Bacteroidales:f_Rikenellaceae:g_Alistipes_A:s_Alistipes_A ihumii	d_Bacteria:p_Bacteroidota:c_Bacteroidia:o_Bacteroidales:f_Bacteroidaceae:g_Bacteroides:s_Bacteroides uniformis
362	GCF_000321205.1	13154_4_44	0.861538461538462	0.0427350427350427	GCF_000321205.1_13154_4_44	0.7074	1074	102	32	Positive		2.72859731127702	-1.56118256954933	o	Bacteroidales	d_Bacteria:p_Bacteroidota:c_Bacteroidia:o_Bacteroidales:f_Rikenellaceae:g_Alistipes_A:s_Alistipes_A ihumii	d_Bacteria:p_Bacteroidota:c_Bacteroidia:o_Bacteroidales:f_Bacteroidaceae:g_Bacteroides:s_Bacteroides clarus
363	GCF_000321205.1	14207_7_65	0.861538461538462	0.0588235294117647	GCF_000321205.1_14207_7_65	0.70956	1074	282	32	Positive		2.72859731127702	-1.19398393071364	o	Bacteroidales	d_Bacteria:p_Bacteroidota:c_Bacteroidia:o_Bacteroidales:f_Rikenellaceae:g_Alistipes_A:s_Alistipes_A ihumii	d_Bacteria:p_Bacteroidota:c_Bacteroidia:o_Bacteroidales:f_Bacteroidaceae:g_Bacteroides:s_Bacteroides uniformis
364	GCF_000321205.1	20287_6_46	0.861538461538462	0.0588235294117647	GCF_000321205.1_20287_6_46	0.7114	1074	467	32	Positive		2.72859731127702	-1.19398393071364	o	Bacteroidales	d_Bacteria:p_Bacteroidota:c_Bacteroidia:o_Bacteroidales:f_Rikenellaceae:g_Alistipes_A:s_Alistipes_A ihumii	d_Bacteria:p_Bacteroidota:c_Bacteroidia:o_Bacteroidales:f_Bacteroidaceae:g_Bacteroides:s_Bacteroides uniformis
365	GCF_000321205.1	20287_6_60	0.884615384615385	0.0416666666666667	GCF_000321205.1_20287_6_60	0.70982	1074	474	32	Positive		2.9981160683088	-1.58556685415951	o	Bacteroidales	d_Bacteria:p_Bacteroidota:c_Bacteroidia:o_Bacteroidales:f_Rikenellaceae:g_Alistipes_A:s_Alistipes_A ihumii	d_Bacteria:p_Bacteroidota:c_Bacteroidia:o_Bacteroidales:f_Bacteroidaceae:g_Bacteroides:s_Bacteroides clarus
366	GCF_000321205.1	21673_4_27	0.861538461538462	0.0666666666666667	GCF_000321205.1_21673_4_27	0.71491	1074	648	32	Positive		2.72859731127702	-1.01497459428124	o	Bacteroidales	d_Bacteria:p_Bacteroidota:c_Bacteroidia:o_Bacteroidales:f_Rikenellaceae:g_Alistipes_A:s_Alistipes_A ihumii	d_Bacteria:p_Bacteroidota:c_Bacteroidia:o_Bacteroidales:f_Bacteroidaceae:g_Bacteroides:s_Bacteroides uniformis
367	GCF_000321205.1	21673_4_89	0.861538461538462	0.0588235294117647	GCF_000321205.1_21673_4_89	0.71657	1074	708	32	Positive		2.72859731127702	-1.19398393071364	o	Bacteroidales	d_Bacteria:p_Bacteroidota:c_Bacteroidia:o_Bacteroidales:f_Rikenellaceae:g_Alistipes_A:s_Alistipes_A ihumii	d_Bacteria:p_Bacteroidota:c_Bacteroidia:o_Bacteroidales:f_Bacteroidaceae:g_Bacteroides:s_Bacteroides uniformis
368	GCF_000321205.1	GCF_900129655.1	0.869230769230769	0.0423728813559322	GCF_000321205.1_GCF_900129655.1	0.71017	1074	1336	32	Positive		2.81843689695427	-1.56944842873922	o	Bacteroidales	d_Bacteria:p_Bacteroidota:c_Bacteroidia:o_Bacteroidales:f_Rikenellaceae:g_Alistipes_A:s_Alistipes_A ihumii	d_Bacteria:p_Bacteroidota:c_Bacteroidia:o_Bacteroidales:f_Bacteroidaceae:g_Bacteroides:s_Bacteroides clarus
369	UMGS144	12718_7_1	0.882591093117409	0.0723404255319149	UMGS144_12718_7_1	0.71087	1771	24	32	Positive		2.97447407207794	-0.885478478564189	o	Enterobacterales	d_Bacteria:p_Proteobacteria:c_Gammaproteobacteria:o_Enterobacterales:f_Succinivibrionaceae:g_Succinivibrio:s_GCA_000431835.1	d_Bacteria:p_Proteobacteria:c_Gammaproteobacteria:o_Enterobacterales:f_Enterobacteriaceae:g_Escherichia:s_Escherichia coli
370	UMGS144	12718_7_12	0.882591093117409	0.076271186440678	UMGS144_12718_7_12	0.70693	1771	25	32	Positive		2.97447407207794	-0.795764008565298	o	Enterobacterales	d_Bacteria:p_Proteobacteria:c_Gammaproteobacteria:o_Enterobacterales:f_Succinivibrionaceae:g_Succinivibrio:s_GCA_000431835.1	d_Bacteria:p_Proteobacteria:c_Gammaproteobacteria:o_Enterobacterales:f_Enterobacteriaceae:g_Klebsiella:s_Klebsiella pneumoniae
371	UMGS144	12718_7_3	0.882591093117409	0.080168776371308	UMGS144_12718_7_3	0.70759	1771	29	32	Positive		2.97447407207794	-0.70680662270142	o	Enterobacterales	d_Bacteria:p_Proteobacteria:c_Gammaproteobacteria:o_Enterobacterales:f_Succinivibrionaceae:g_Succinivibrio:s_GCA_000431835.1	d_Bacteria:p_Proteobacteria:c_Gammaproteobacteria:o_Enterobacterales:f_Enterobacteriaceae:g_Enterobacter:s_Enterobacter mori
372	UMGS144	12718_7_2	0.882591093117409	0.076271186440678	UMGS144_12718_7_2	0.71783	1771	34	32	Positive		2.97447407207794	-0.795764008565298	o	Enterobacterales	d_Bacteria:p_Proteobacteria:c_Gammaproteobacteria:o_Enterobacterales:f_Succinivibrionaceae:g_Succinivibrio:s_GCA_000431835.1	d_Bacteria:p_Proteobacteria:c_Gammaproteobacteria:o_Enterobacterales:f_Enterobacteriaceae:g_Escherichia:s_Escherichia coli
373	UMGS144	12718_7_49	0.870445344129555	0.0889830508474576	UMGS144_12718_7_49	0.70559	1771	56	32	Positive		2.8326220946928	-0.50563235100008	o	Enterobacterales	d_Bacteria:p_Proteobacteria:c_Gammaproteobacteria:o_Enterobacterales:f_Succinivibrionaceae:g_Succinivibrio:s_GCA_000431835.1	d_Bacteria:p_Proteobacteria:c_Gammaproteobacteria:o_Enterobacterales:f_Enterobacteriaceae:g_Enterobacter:s_
374	UMGS144	12718_7_5	0.870445344129555	0.0772532188841202	UMGS144_12718_7_5	0.70934	1771	57	32	Positive		2.8326220946928	-0.773350404118199	o	Enterobacterales	d_Bacteria:p_Proteobacteria:c_Gammaproteobacteria:o_Enterobacterales:f_Succinivibrionaceae:g_Succinivibrio:s_GCA_000431835.1	d_Bacteria:p_Proteobacteria:c_Gammaproteobacteria:o_Enterobacterales:f_Enterobacteriaceae:g_Klebsiella:s_Klebsiella pneumoniae
375	UMGS144	12718_7_55	0.874493927125506	0.0729613733905579	UMGS144_12718_7_55	0.71642	1771	63	32	Positive		2.87990608715451	-0.871306156887002	o	Enterobacterales	d_Bacteria:p_Proteobacteria:c_Gammaproteobacteria:o_Enterobacterales:f_Succinivibrionaceae:g_Succinivibrio:s_GCA_000431835.1	d_Bacteria:p_Proteobacteria:c_Gammaproteobacteria:o_Enterobacterales:f_Enterobacteriaceae:g_Kluyvera:s_
376	UMGS144	12718_7_50	0.88663967611336	0.0798319327731092	UMGS144_12718_7_50	0.70065	1771	64	32	Positive		3.02175806453965	-0.714494636698291	o	Enterobacterales	d_Bacteria:p_Proteobacteria:c_Gammaproteobacteria:o_Enterobacterales:f_Succinivibrionaceae:g_Succinivibrio:s_GCA_000431835.1	d_Bacteria:p_Proteobacteria:c_Gammaproteobacteria:o_Enterobacterales:f_Enterobacteriaceae:g_Enterobacter:s_Enterobacter cloacae_A
377	UMGS144	12718_7_6	0.874493927125506	0.0808510638297872	UMGS144_12718_7_6	0.71066	1771	74	32	Positive		2.87990608715451	-0.69123430498861	o	Enterobacterales	d_Bacteria:p_Proteobacteria:c_Gammaproteobacteria:o_Enterobacterales:f_Succinivibrionaceae:g_Succinivibrio:s_GCA_000431835.1	d_Bacteria:p_Proteobacteria:c_Gammaproteobacteria:o_Enterobacterales:f_Enterobacteriaceae:g_Klebsiella:s_Klebsiella pneumoniae
378	UMGS144	12718_7_8	0.874493927125506	0.0769230769230769	UMGS144_12718_7_8	0.70929	1771	87	32	Positive		2.87990608715451	-0.780885462023493	o	Enterobacterales	d_Bacteria:p_Proteobacteria:c_Gammaproteobacteria:o_Enterobacterales:f_Succinivibrionaceae:g_Succinivibrio:s_GCA_000431835.1	d_Bacteria:p_Proteobacteria:c_Gammaproteobacteria:o_Enterobacterales:f_Enterobacteriaceae:g_Klebsiella:s_Klebsiella pneumoniae
379	UMGS144	13154_4_42	0.882591093117409	0.076271186440678	UMGS144_13154_4_42	0.70466	1771	106	32	Positive		2.97447407207794	-0.795764008565298	o	Enterobacterales	d_Bacteria:p_Proteobacteria:c_Gammaproteobacteria:o_Enterobacterales:f_Succinivibrionaceae:g_Succinivibrio:s_GCA_000431835.1	d_Bacteria:p_Proteobacteria:c_Gammaproteobacteria:o_Enterobacterales:f_Enterobacteriaceae:g_Enterobacter:s_Enterobacter steigerwaltii
380	UMGS144	14637_1_53	0.878542510121457	0.0805084745762712	UMGS144_14637_1_53	0.72122	1771	313	32	Positive		2.92719007961622	-0.699053456043559	o	Enterobacterales	d_Bacteria:p_Proteobacteria:c_Gammaproteobacteria:o_Enterobacterales:f_Succinivibrionaceae:g_Succinivibrio:s_GCA_000431835.1	d_Bacteria:p_Proteobacteria:c_Gammaproteobacteria:o_Enterobacterales:f_Enterobacteriaceae:g_Escherichia:s_
381	UMGS144	14672_4_1	0.882591093117409	0.080168776371308	UMGS144_14672_4_1	0.7136	1771	318	32	Positive		2.97447407207794	-0.70680662270142	o	Enterobacterales	d_Bacteria:p_Proteobacteria:c_Gammaproteobacteria:o_Enterobacterales:f_Succinivibrionaceae:g_Succinivibrio:s_GCA_000431835.1	d_Bacteria:p_Proteobacteria:c_Gammaproteobacteria:o_Enterobacterales:f_Enterobacteriaceae:g_Escherichia:s_
382	UMGS144	14672_4_2	0.874493927125506	0.0808510638297872	UMGS144_14672_4_2	0.71468	1771	320	32	Positive		2.87990608715451	-0.69123430498861	o	Enterobacterales	d_Bacteria:p_Proteobacteria:c_Gammaproteobacteria:o_Enterobacterales:f_Succinivibrionaceae:g_Succinivibrio:s_GCA_000431835.1	d_Bacteria:p_Proteobacteria:c_Gammaproteobacteria:o_Enterobacterales:f_Enterobacteriaceae:g_Escherichia:s_
383	UMGS144	15841_8_80	0.874493927125506	0.0847457627118644	UMGS144_15841_8_80	0.71888	1771	325	32	Positive		2.87990608715451	-0.602342903521819	o	Enterobacterales	d_Bacteria:p_Proteobacteria:c_Gammaproteobacteria:o_Enterobacterales:f_Succinivibrionaceae:g_Succinivibrio:s_GCA_000431835.1	d_Bacteria:p_Proteobacteria:c_Gammaproteobacteria:o_Enterobacterales:f_Enterobacteriaceae:g_Escherichia:s_
384	UMGS144	20287_6_7	0.874493927125506	0.0769230769230769	UMGS144_20287_6_7	0.71434	1771	484	32	Positive		2.87990608715451	-0.780885462023493	o	Enterobacterales	d_Bacteria:p_Proteobacteria:c_Gammaproteobacteria:o_Enterobacterales:f_Succinivibrionaceae:g_Succinivibrio:s_GCA_000431835.1	d_Bacteria:p_Proteobacteria:c_Gammaproteobacteria:o_Enterobacterales:f_Enterobacteriaceae:g_Escherichia:s_
385	UMGS144	20298_2_11	0.882591093117409	0.0840336134453782	UMGS144_20298_2_11	0.70911	1771	504	32	Positive		2.97447407207794	-0.618596777895219	o	Enterobacterales	d_Bacteria:p_Proteobacteria:c_Gammaproteobacteria:o_Enterobacterales:f_Succinivibrionaceae:g_Succinivibrio:s_GCA_000431835.1	d_Bacteria:p_Proteobacteria:c_Gammaproteobacteria:o_Enterobacterales:f_Enterobacteriaceae:g_Klebsiella_A:s_Klebsiella_A michiganensis_A
386	UMGS144	20298_2_20	0.882591093117409	0.0723404255319149	UMGS144_20298_2_20	0.70365	1771	511	32	Positive		2.97447407207794	-0.885478478564189	o	Enterobacterales	d_Bacteria:p_Proteobacteria:c_Gammaproteobacteria:o_Enterobacterales:f_Succinivibrionaceae:g_Succinivibrio:s_GCA_000431835.1	d_Bacteria:p_Proteobacteria:c_Gammaproteobacteria:o_Enterobacterales:f_Enterobacteriaceae:g_Klebsiella:s_Klebsiella variicola
387	UMGS144	20298_2_45	0.874493927125506	0.0847457627118644	UMGS144_20298_2_45	0.71352	1771	536	32	Positive		2.87990608715451	-0.602342903521819	o	Enterobacterales	d_Bacteria:p_Proteobacteria:c_Gammaproteobacteria:o_Enterobacterales:f_Succinivibrionaceae:g_Succinivibrio:s_GCA_000431835.1	d_Bacteria:p_Proteobacteria:c_Gammaproteobacteria:o_Enterobacterales:f_Enterobacteriaceae:g_Escherichia:s_
388	UMGS144	20298_2_67	0.882591093117409	0.080168776371308	UMGS144_20298_2_67	0.70791	1771	553	32	Positive		2.97447407207794	-0.70680662270142	o	Enterobacterales	d_Bacteria:p_Proteobacteria:c_Gammaproteobacteria:o_Enterobacterales:f_Succinivibrionaceae:g_Succinivibrio:s_GCA_000431835.1	d_Bacteria:p_Proteobacteria:c_Gammaproteobacteria:o_Enterobacterales:f_Enterobacteriaceae:g_Klebsiella_A:s_Klebsiella_A michiganensis_A
389	UMGS144	20298_2_9	0.882591093117409	0.0878661087866109	UMGS144_20298_2_9	0.71245	1771	556	32	Positive		2.97447407207794	-0.531125090786144	o	Enterobacterales	d_Bacteria:p_Proteobacteria:c_Gammaproteobacteria:o_Enterobacterales:f_Succinivibrionaceae:g_Succinivibrio:s_GCA_000431835.1	d_Bacteria:p_Proteobacteria:c_Gammaproteobacteria:o_Enterobacterales:f_Enterobacteriaceae:g_Klebsiella_A:s_Klebsiella_A oxytoca
390	UMGS144	20298_3_17	0.88663967611336	0.0720338983050847	UMGS144_20298_3_17	0.70483	1771	562	32	Positive		3.02175806453965	-0.892474561087039	o	Enterobacterales	d_Bacteria:p_Proteobacteria:c_Gammaproteobacteria:o_Enterobacterales:f_Succinivibrionaceae:g_Succinivibrio:s_GCA_000431835.1	d_Bacteria:p_Proteobacteria:c_Gammaproteobacteria:o_Enterobacterales:f_Enterobacteriaceae:g_Citrobacter:s_Citrobacter freundii
391	UMGS144	20298_3_13	0.890688259109312	0.0794979079497908	UMGS144_20298_3_13	0.70552	1771	563	32	Positive		3.06904205700137	-0.722118315849999	o	Enterobacterales	d_Bacteria:p_Proteobacteria:c_Gammaproteobacteria:o_Enterobacterales:f_Succinivibrionaceae:g_Succinivibrio:s_GCA_000431835.1	d_Bacteria:p_Proteobacteria:c_Gammaproteobacteria:o_Enterobacterales:f_Enterobacteriaceae:g_Klebsiella_A:s_Klebsiella_A oxytoca
392	UMGS144	20298_3_15	0.878542510121457	0.0843881856540084	UMGS144_20298_3_15	0.70429	1771	564	32	Positive		2.92719007961622	-0.610504131582726	o	Enterobacterales	d_Bacteria:p_Proteobacteria:c_Gammaproteobacteria:o_Enterobacterales:f_Succinivibrionaceae:g_Succinivibrio:s_GCA_000431835.1	d_Bacteria:p_Proteobacteria:c_Gammaproteobacteria:o_Enterobacterales:f_Enterobacteriaceae:g_Klebsiella_A:s_Klebsiella_A michiganensis_A
393	UMGS144	20298_3_19	0.866396761133603	0.0775862068965517	UMGS144_20298_3_19	0.71315	1771	566	32	Positive		2.78533810223107	-0.765750388817173	o	Enterobacterales	d_Bacteria:p_Proteobacteria:c_Gammaproteobacteria:o_Enterobacterales:f_Succinivibrionaceae:g_Succinivibrio:s_GCA_000431835.1	d_Bacteria:p_Proteobacteria:c_Gammaproteobacteria:o_Enterobacterales:f_Enterobacteriaceae:g_Kluyvera:s_
394	UMGS144	20298_3_37	0.878542510121457	0.0726495726495727	UMGS144_20298_3_37	0.70536	1771	584	32	Positive		2.92719007961622	-0.878422600464221	o	Enterobacterales	d_Bacteria:p_Proteobacteria:c_Gammaproteobacteria:o_Enterobacterales:f_Succinivibrionaceae:g_Succinivibrio:s_GCA_000431835.1	d_Bacteria:p_Proteobacteria:c_Gammaproteobacteria:o_Enterobacterales:f_Enterobacteriaceae:g_Klebsiella:s_Klebsiella pneumoniae
395	UMGS144	20298_3_73	0.882591093117409	0.0723404255319149	UMGS144_20298_3_73	0.71387	1771	618	32	Positive		2.97447407207794	-0.885478478564189	o	Enterobacterales	d_Bacteria:p_Proteobacteria:c_Gammaproteobacteria:o_Enterobacterales:f_Succinivibrionaceae:g_Succinivibrio:s_GCA_000431835.1	d_Bacteria:p_Proteobacteria:c_Gammaproteobacteria:o_Enterobacterales:f_Enterobacteriaceae:g_Escherichia:s_
396	UMGS144	20298_3_77	0.882591093117409	0.0723404255319149	UMGS144_20298_3_77	0.71603	1771	628	32	Positive		2.97447407207794	-0.885478478564189	o	Enterobacterales	d_Bacteria:p_Proteobacteria:c_Gammaproteobacteria:o_Enterobacterales:f_Succinivibrionaceae:g_Succinivibrio:s_GCA_000431835.1	d_Bacteria:p_Proteobacteria:c_Gammaproteobacteria:o_Enterobacterales:f_Enterobacteriaceae:g_Escherichia:s_
397	UMGS144	GCF_000010385.1	0.870445344129555	0.0811965811965812	UMGS144_GCF_000010385.1	0.7144	1771	739	32	Positive		2.8326220946928	-0.683348323582763	o	Enterobacterales	d_Bacteria:p_Proteobacteria:c_Gammaproteobacteria:o_Enterobacterales:f_Succinivibrionaceae:g_Succinivibrio:s_GCA_000431835.1	d_Bacteria:p_Proteobacteria:c_Gammaproteobacteria:o_Enterobacterales:f_Enterobacteriaceae:g_Escherichia:s_Escherichia coli
398	UMGS144	GCF_000010485.1	0.878542510121457	0.0843881856540084	UMGS144_GCF_000010485.1	0.71577	1771	742	32	Positive		2.92719007961622	-0.610504131582726	o	Enterobacterales	d_Bacteria:p_Proteobacteria:c_Gammaproteobacteria:o_Enterobacterales:f_Succinivibrionaceae:g_Succinivibrio:s_GCA_000431835.1	d_Bacteria:p_Proteobacteria:c_Gammaproteobacteria:o_Enterobacterales:f_Enterobacteriaceae:g_Escherichia:s_
399	UMGS144	GCF_000156395.1	0.878542510121457	0.0726495726495727	UMGS144_GCF_000156395.1	0.69426	1771	804	32	Positive		2.92719007961622	-0.878422600464221	o	Enterobacterales	d_Bacteria:p_Proteobacteria:c_Gammaproteobacteria:o_Enterobacterales:f_Succinivibrionaceae:g_Succinivibrio:s_GCA_000431835.1	d_Bacteria:p_Proteobacteria:c_Gammaproteobacteria:o_Enterobacterales:f_Enterobacteriaceae:g_Providencia:s_Providencia rustigianii
400	UMGS144	GCF_000158415.2	0.882591093117409	0.080168776371308	UMGS144_GCF_000158415.2	0.71368	1771	829	32	Positive		2.97447407207794	-0.70680662270142	o	Enterobacterales	d_Bacteria:p_Proteobacteria:c_Gammaproteobacteria:o_Enterobacterales:f_Succinivibrionaceae:g_Succinivibrio:s_GCA_000431835.1	d_Bacteria:p_Proteobacteria:c_Gammaproteobacteria:o_Enterobacterales:f_Enterobacteriaceae:g_Escherichia:s_Escherichia coli
401	UMGS144	GCF_000158355.2	0.882591093117409	0.076271186440678	UMGS144_GCF_000158355.2	0.71378	1771	830	32	Positive		2.97447407207794	-0.795764008565298	o	Enterobacterales	d_Bacteria:p_Proteobacteria:c_Gammaproteobacteria:o_Enterobacterales:f_Succinivibrionaceae:g_Succinivibrio:s_GCA_000431835.1	d_Bacteria:p_Proteobacteria:c_Gammaproteobacteria:o_Enterobacterales:f_Enterobacteriaceae:g_Citrobacter:s_Citrobacter portucalensis
402	UMGS144	GCF_000163075.1	0.88663967611336	0.0680851063829787	UMGS144_GCF_000163075.1	0.70865	1771	879	32	Positive		3.02175806453965	-0.98260056535198	o	Enterobacterales	d_Bacteria:p_Proteobacteria:c_Gammaproteobacteria:o_Enterobacterales:f_Succinivibrionaceae:g_Succinivibrio:s_GCA_000431835.1	d_Bacteria:p_Proteobacteria:c_Gammaproteobacteria:o_Enterobacterales:f_Enterobacteriaceae:g_Klebsiella:s_Klebsiella variicola
403	UMGS144	GCF_000164235.1	0.882591093117409	0.080168776371308	UMGS144_GCF_000164235.1	0.71728	1771	891	32	Positive		2.97447407207794	-0.70680662270142	o	Enterobacterales	d_Bacteria:p_Proteobacteria:c_Gammaproteobacteria:o_Enterobacterales:f_Succinivibrionaceae:g_Succinivibrio:s_GCA_000431835.1	d_Bacteria:p_Proteobacteria:c_Gammaproteobacteria:o_Enterobacterales:f_Enterobacteriaceae:g_Escherichia:s_Escherichia coli
404	UMGS144	GCF_000164335.1	0.878542510121457	0.0843881856540084	UMGS144_GCF_000164335.1	0.71491	1771	892	32	Positive		2.92719007961622	-0.610504131582726	o	Enterobacterales	d_Bacteria:p_Proteobacteria:c_Gammaproteobacteria:o_Enterobacterales:f_Succinivibrionaceae:g_Succinivibrio:s_GCA_000431835.1	d_Bacteria:p_Proteobacteria:c_Gammaproteobacteria:o_Enterobacterales:f_Enterobacteriaceae:g_Escherichia:s_Escherichia coli
405	UMGS144	GCF_000164315.1	0.88663967611336	0.0759493670886076	UMGS144_GCF_000164315.1	0.71357	1771	894	32	Positive		3.02175806453965	-0.803109113820114	o	Enterobacterales	d_Bacteria:p_Proteobacteria:c_Gammaproteobacteria:o_Enterobacterales:f_Succinivibrionaceae:g_Succinivibrio:s_GCA_000431835.1	d_Bacteria:p_Proteobacteria:c_Gammaproteobacteria:o_Enterobacterales:f_Enterobacteriaceae:g_Escherichia:s_
406	UMGS144	GCF_000164295.1	0.878542510121457	0.0843881856540084	UMGS144_GCF_000164295.1	0.72357	1771	896	32	Positive		2.92719007961622	-0.610504131582726	o	Enterobacterales	d_Bacteria:p_Proteobacteria:c_Gammaproteobacteria:o_Enterobacterales:f_Succinivibrionaceae:g_Succinivibrio:s_GCA_000431835.1	d_Bacteria:p_Proteobacteria:c_Gammaproteobacteria:o_Enterobacterales:f_Enterobacteriaceae:g_Escherichia:s_
407	UMGS144	GCF_000164355.1	0.882591093117409	0.080168776371308	UMGS144_GCF_000164355.1	0.72379	1771	898	32	Positive		2.97447407207794	-0.70680662270142	o	Enterobacterales	d_Bacteria:p_Proteobacteria:c_Gammaproteobacteria:o_Enterobacterales:f_Succinivibrionaceae:g_Succinivibrio:s_GCA_000431835.1	d_Bacteria:p_Proteobacteria:c_Gammaproteobacteria:o_Enterobacterales:f_Enterobacteriaceae:g_Escherichia:s_
408	UMGS144	GCF_000164435.1	0.878542510121457	0.0843881856540084	UMGS144_GCF_000164435.1	0.72031	1771	899	32	Positive		2.92719007961622	-0.610504131582726	o	Enterobacterales	d_Bacteria:p_Proteobacteria:c_Gammaproteobacteria:o_Enterobacterales:f_Succinivibrionaceae:g_Succinivibrio:s_GCA_000431835.1	d_Bacteria:p_Proteobacteria:c_Gammaproteobacteria:o_Enterobacterales:f_Enterobacteriaceae:g_Escherichia:s_
409	UMGS144	GCF_000164455.1	0.878542510121457	0.0843881856540084	UMGS144_GCF_000164455.1	0.71761	1771	900	32	Positive		2.92719007961622	-0.610504131582726	o	Enterobacterales	d_Bacteria:p_Proteobacteria:c_Gammaproteobacteria:o_Enterobacterales:f_Succinivibrionaceae:g_Succinivibrio:s_GCA_000431835.1	d_Bacteria:p_Proteobacteria:c_Gammaproteobacteria:o_Enterobacterales:f_Enterobacteriaceae:g_Escherichia:s_Escherichia coli
410	UMGS144	GCF_000164495.1	0.874493927125506	0.0808510638297872	UMGS144_GCF_000164495.1	0.7174	1771	901	32	Positive		2.87990608715451	-0.69123430498861	o	Enterobacterales	d_Bacteria:p_Proteobacteria:c_Gammaproteobacteria:o_Enterobacterales:f_Succinivibrionaceae:g_Succinivibrio:s_GCA_000431835.1	d_Bacteria:p_Proteobacteria:c_Gammaproteobacteria:o_Enterobacterales:f_Enterobacteriaceae:g_Escherichia:s_
411	UMGS144	GCF_000164515.1	0.88663967611336	0.0759493670886076	UMGS144_GCF_000164515.1	0.71724	1771	902	32	Positive		3.02175806453965	-0.803109113820114	o	Enterobacterales	d_Bacteria:p_Proteobacteria:c_Gammaproteobacteria:o_Enterobacterales:f_Succinivibrionaceae:g_Succinivibrio:s_GCA_000431835.1	d_Bacteria:p_Proteobacteria:c_Gammaproteobacteria:o_Enterobacterales:f_Enterobacteriaceae:g_Escherichia:s_Escherichia coli
412	UMGS144	GCF_000164475.1	0.88663967611336	0.0798319327731092	UMGS144_GCF_000164475.1	0.71752	1771	903	32	Positive		3.02175806453965	-0.714494636698291	o	Enterobacterales	d_Bacteria:p_Proteobacteria:c_Gammaproteobacteria:o_Enterobacterales:f_Succinivibrionaceae:g_Succinivibrio:s_GCA_000431835.1	d_Bacteria:p_Proteobacteria:c_Gammaproteobacteria:o_Enterobacterales:f_Enterobacteriaceae:g_Escherichia:s_Escherichia coli
413	UMGS144	GCF_000164555.1	0.874493927125506	0.0847457627118644	UMGS144_GCF_000164555.1	0.72578	1771	908	32	Positive		2.87990608715451	-0.602342903521819	o	Enterobacterales	d_Bacteria:p_Proteobacteria:c_Gammaproteobacteria:o_Enterobacterales:f_Succinivibrionaceae:g_Succinivibrio:s_GCA_000431835.1	d_Bacteria:p_Proteobacteria:c_Gammaproteobacteria:o_Enterobacterales:f_Enterobacteriaceae:g_Escherichia:s_Escherichia coli
414	UMGS144	GCF_000173415.1	0.874493927125506	0.0729613733905579	UMGS144_GCF_000173415.1	0.70424	1771	919	32	Positive		2.87990608715451	-0.871306156887002	o	Enterobacterales	d_Bacteria:p_Proteobacteria:c_Gammaproteobacteria:o_Enterobacterales:f_Succinivibrionaceae:g_Succinivibrio:s_GCA_000431835.1	d_Bacteria:p_Proteobacteria:c_Gammaproteobacteria:o_Enterobacterales:f_Enterobacteriaceae:g_Providencia:s_Providencia alcalifaciens
415	UMGS144	GCF_000179075.1	0.878542510121457	0.0882352941176471	UMGS144_GCF_000179075.1	0.7127	1771	932	32	Positive		2.92719007961622	-0.52269891909215	o	Enterobacterales	d_Bacteria:p_Proteobacteria:c_Gammaproteobacteria:o_Enterobacterales:f_Succinivibrionaceae:g_Succinivibrio:s_GCA_000431835.1	d_Bacteria:p_Proteobacteria:c_Gammaproteobacteria:o_Enterobacterales:f_Enterobacteriaceae:g_Escherichia:s_
416	UMGS144	GCF_000179135.1	0.878542510121457	0.0843881856540084	UMGS144_GCF_000179135.1	0.71635	1771	933	32	Positive		2.92719007961622	-0.610504131582726	o	Enterobacterales	d_Bacteria:p_Proteobacteria:c_Gammaproteobacteria:o_Enterobacterales:f_Succinivibrionaceae:g_Succinivibrio:s_GCA_000431835.1	d_Bacteria:p_Proteobacteria:c_Gammaproteobacteria:o_Enterobacterales:f_Enterobacteriaceae:g_Escherichia:s_Escherichia coli
417	UMGS144	GCF_000179095.1	0.878542510121457	0.0805084745762712	UMGS144_GCF_000179095.1	0.71838	1771	934	32	Positive		2.92719007961622	-0.699053456043559	o	Enterobacterales	d_Bacteria:p_Proteobacteria:c_Gammaproteobacteria:o_Enterobacterales:f_Succinivibrionaceae:g_Succinivibrio:s_GCA_000431835.1	d_Bacteria:p_Proteobacteria:c_Gammaproteobacteria:o_Enterobacterales:f_Enterobacteriaceae:g_Escherichia:s_Escherichia coli
418	UMGS144	GCF_000179115.1	0.878542510121457	0.0765957446808511	UMGS144_GCF_000179115.1	0.71643	1771	935	32	Positive		2.92719007961622	-0.788356391776398	o	Enterobacterales	d_Bacteria:p_Proteobacteria:c_Gammaproteobacteria:o_Enterobacterales:f_Succinivibrionaceae:g_Succinivibrio:s_GCA_000431835.1	d_Bacteria:p_Proteobacteria:c_Gammaproteobacteria:o_Enterobacterales:f_Enterobacteriaceae:g_Escherichia:s_Escherichia coli
419	UMGS144	GCF_000179155.1	0.874493927125506	0.0808510638297872	UMGS144_GCF_000179155.1	0.71745	1771	937	32	Positive		2.87990608715451	-0.69123430498861	o	Enterobacterales	d_Bacteria:p_Proteobacteria:c_Gammaproteobacteria:o_Enterobacterales:f_Succinivibrionaceae:g_Succinivibrio:s_GCA_000431835.1	d_Bacteria:p_Proteobacteria:c_Gammaproteobacteria:o_Enterobacterales:f_Enterobacteriaceae:g_Escherichia:s_Escherichia coli
420	UMGS144	GCF_000238715.1	0.874493927125506	0.0808510638297872	UMGS144_GCF_000238715.1	0.71001	1771	1017	32	Positive		2.87990608715451	-0.69123430498861	o	Enterobacterales	d_Bacteria:p_Proteobacteria:c_Gammaproteobacteria:o_Enterobacterales:f_Succinivibrionaceae:g_Succinivibrio:s_GCA_000431835.1	d_Bacteria:p_Proteobacteria:c_Gammaproteobacteria:o_Enterobacterales:f_Enterobacteriaceae:g_Klebsiella:s_Klebsiella pneumoniae
421	UMGS144	GCF_000300935.1	0.878542510121457	0.0765957446808511	UMGS144_GCF_000300935.1	0.70797	1771	1050	32	Positive		2.92719007961622	-0.788356391776398	o	Enterobacterales	d_Bacteria:p_Proteobacteria:c_Gammaproteobacteria:o_Enterobacterales:f_Succinivibrionaceae:g_Succinivibrio:s_GCA_000431835.1	d_Bacteria:p_Proteobacteria:c_Gammaproteobacteria:o_Enterobacterales:f_Enterobacteriaceae:g_Klebsiella:s_Klebsiella pneumoniae
422	UMGS144	GCF_000412335.2	0.890688259109312	0.0677966101694915	UMGS144_GCF_000412335.2	0.6792	1771	1152	32	Positive		3.06904205700137	-0.989185113608779	o	Enterobacterales	d_Bacteria:p_Proteobacteria:c_Gammaproteobacteria:o_Enterobacterales:f_Succinivibrionaceae:g_Succinivibrio:s_GCA_000431835.1	d_Bacteria:p_Proteobacteria:c_Gammaproteobacteria:o_Enterobacterales:f_Enterobacteriaceae:g_Cedecea:s_Cedecea davisae
423	UMGS144	GCF_000517745.1	0.866396761133603	0.0735930735930736	UMGS144_GCF_000517745.1	0.6912	1771	1183	32	Positive		2.78533810223107	-0.856888427042242	o	Enterobacterales	d_Bacteria:p_Proteobacteria:c_Gammaproteobacteria:o_Enterobacterales:f_Succinivibrionaceae:g_Succinivibrio:s_GCA_000431835.1	d_Bacteria:p_Proteobacteria:c_Gammaproteobacteria:o_Enterobacterales:f_Enterobacteriaceae:g_Providencia:s_Providencia alcalifaciens_A
424	UMGS144	GCF_000517805.1	0.866396761133603	0.0735930735930736	UMGS144_GCF_000517805.1	0.69376	1771	1184	32	Positive		2.78533810223107	-0.856888427042242	o	Enterobacterales	d_Bacteria:p_Proteobacteria:c_Gammaproteobacteria:o_Enterobacterales:f_Succinivibrionaceae:g_Succinivibrio:s_GCA_000431835.1	d_Bacteria:p_Proteobacteria:c_Gammaproteobacteria:o_Enterobacterales:f_Enterobacteriaceae:g_Providencia:s_Providencia alcalifaciens
425	UMGS144	GCF_000527215.1	0.88663967611336	0.0836820083682008	UMGS144_GCF_000527215.1	0.70748	1771	1187	32	Positive		3.02175806453965	-0.626621703318072	o	Enterobacterales	d_Bacteria:p_Proteobacteria:c_Gammaproteobacteria:o_Enterobacterales:f_Succinivibrionaceae:g_Succinivibrio:s_GCA_000431835.1	d_Bacteria:p_Proteobacteria:c_Gammaproteobacteria:o_Enterobacterales:f_Enterobacteriaceae:g_Klebsiella_A:s_Klebsiella_A oxytoca
426	UMGS144	GCF_000527275.1	0.866396761133603	0.0735930735930736	UMGS144_GCF_000527275.1	0.68966	1771	1188	32	Positive		2.78533810223107	-0.856888427042242	o	Enterobacterales	d_Bacteria:p_Proteobacteria:c_Gammaproteobacteria:o_Enterobacterales:f_Succinivibrionaceae:g_Succinivibrio:s_GCA_000431835.1	d_Bacteria:p_Proteobacteria:c_Gammaproteobacteria:o_Enterobacterales:f_Enterobacteriaceae:g_Providencia:s_Providencia alcalifaciens_A
427	UMGS144	GCF_000527315.1	0.866396761133603	0.0735930735930736	UMGS144_GCF_000527315.1	0.6913	1771	1192	32	Positive		2.78533810223107	-0.856888427042242	o	Enterobacterales	d_Bacteria:p_Proteobacteria:c_Gammaproteobacteria:o_Enterobacterales:f_Succinivibrionaceae:g_Succinivibrio:s_GCA_000431835.1	d_Bacteria:p_Proteobacteria:c_Gammaproteobacteria:o_Enterobacterales:f_Enterobacteriaceae:g_Providencia:s_Providencia alcalifaciens
428	UMGS144	UMGS201	0.890688259109312	0.0638297872340425	UMGS144_UMGS201	0.70966	1771	1982	32	Positive		3.06904205700137	-1.07972265213977	o	Enterobacterales	d_Bacteria:p_Proteobacteria:c_Gammaproteobacteria:o_Enterobacterales:f_Succinivibrionaceae:g_Succinivibrio:s_GCA_000431835.1	d_Bacteria:p_Proteobacteria:c_Gammaproteobacteria:o_Enterobacterales:f_Enterobacteriaceae:g_Leclercia:s_
429	UMGS144	UMGS47	0.882591093117409	0.076271186440678	UMGS144_UMGS47	0.69453	1771	2258	32	Positive		2.97447407207794	-0.795764008565298	o	Enterobacterales	d_Bacteria:p_Proteobacteria:c_Gammaproteobacteria:o_Enterobacterales:f_Succinivibrionaceae:g_Succinivibrio:s_GCA_000431835.1	d_Bacteria:p_Proteobacteria:c_Gammaproteobacteria:o_Enterobacterales:f_Enterobacteriaceae:g_Pantoea:s_Pantoea brenneri
430	UMGS763	18048_2_68	0.859259259259259	0.0645161290322581	UMGS763_18048_2_68	0.67341	2556	403	32	Positive		2.70197817478005	-1.06405779943206	o	Bacteroidales	d_Bacteria:p_Bacteroidota:c_Bacteroidia:o_Bacteroidales:f_Rikenellaceae:g_Alistipes_A:s_	d_Bacteria:p_Bacteroidota:c_Bacteroidia:o_Bacteroidales:f_Bacteroidaceae:g_Bacteroides_B:s_Bacteroides_B vulgatus
431	UMGS763	GCF_000162195.1	0.866666666666667	0.064	UMGS763_GCF_000162195.1	0.67283	2556	867	32	Positive		2.78849036839519	-1.07583776866826	o	Bacteroidales	d_Bacteria:p_Bacteroidota:c_Bacteroidia:o_Bacteroidales:f_Rikenellaceae:g_Alistipes_A:s_	d_Bacteria:p_Bacteroidota:c_Bacteroidia:o_Bacteroidales:f_Bacteroidaceae:g_Bacteroides_B:s_Bacteroides_B dorei
432	UMGS763	GCF_000163675.1	0.859259259259259	0.072	UMGS763_GCF_000163675.1	0.70517	2556	882	32	Positive		2.70197817478005	-0.893248245507213	o	Bacteroidales	d_Bacteria:p_Bacteroidota:c_Bacteroidia:o_Bacteroidales:f_Rikenellaceae:g_Alistipes_A:s_	d_Bacteria:p_Bacteroidota:c_Bacteroidia:o_Bacteroidales:f_Bacteroidaceae:g_Bacteroides:s_Bacteroides xylanisolvens
433	GCF_000162075.1	12718_7_50	0.838129496402878	0.0968992248062016	GCF_000162075.1_12718_7_50	0.73864	861	64	33			2.81208690562567	-0.538034994905622	c	Gammaproteobacteria	d_Bacteria:p_Proteobacteria:c_Gammaproteobacteria:o_Pseudomonadales:f_Moraxellaceae:g_Acinetobacter:s_Acinetobacter junii	d_Bacteria:p_Proteobacteria:c_Gammaproteobacteria:o_Enterobacterales:f_Enterobacteriaceae:g_Enterobacter:s_Enterobacter cloacae_A
434	GCF_000162075.1	GCF_000156395.1	0.830935251798561	0.076	GCF_000162075.1_GCF_000156395.1	0.73225	861	804	33			2.72492620071224	-0.994109667290431	c	Gammaproteobacteria	d_Bacteria:p_Proteobacteria:c_Gammaproteobacteria:o_Pseudomonadales:f_Moraxellaceae:g_Acinetobacter:s_Acinetobacter junii	d_Bacteria:p_Proteobacteria:c_Gammaproteobacteria:o_Enterobacterales:f_Enterobacteriaceae:g_Providencia:s_Providencia rustigianii
435	GCF_000162075.1	UMGS47	0.863309352517986	0.0977443609022556	GCF_000162075.1_UMGS47	0.73252	861	2258	33	Positive		3.11714937282266	-0.519591958300072	c	Gammaproteobacteria	d_Bacteria:p_Proteobacteria:c_Gammaproteobacteria:o_Pseudomonadales:f_Moraxellaceae:g_Acinetobacter:s_Acinetobacter junii	d_Bacteria:p_Proteobacteria:c_Gammaproteobacteria:o_Enterobacterales:f_Enterobacteriaceae:g_Pantoea:s_Pantoea brenneri
436	GCF_000162115.1	GCF_000158055.1	0.869731800766284	0.0883534136546185	GCF_000162115.1_GCF_000158055.1	0.73739	866	814	33	Positive		3.1949595040289	-0.724526506306761	c	Gammaproteobacteria	d_Bacteria:p_Proteobacteria:c_Gammaproteobacteria:o_Pseudomonadales:f_Moraxellaceae:g_Acinetobacter:s_Acinetobacter radioresistens	d_Bacteria:p_Proteobacteria:c_Gammaproteobacteria:o_Enterobacterales:f_Enterobacteriaceae:g_Providencia:s_Providencia rettgeri
437	GCF_000162115.1	GCF_000412335.2	0.839080459770115	0.0798319327731092	GCF_000162115.1_GCF_000412335.2	0.73796	866	1152	33			2.82360814822916	-0.910487068830329	c	Gammaproteobacteria	d_Bacteria:p_Proteobacteria:c_Gammaproteobacteria:o_Pseudomonadales:f_Moraxellaceae:g_Acinetobacter:s_Acinetobacter radioresistens	d_Bacteria:p_Proteobacteria:c_Gammaproteobacteria:o_Enterobacterales:f_Enterobacteriaceae:g_Cedecea:s_Cedecea davisae
438	UMGS1092	20298_3_17	0.845771144278607	0.123711340206186	UMGS1092_20298_3_17	0.73746	1440	562	33	Positive		2.90466805238694	0.0470741113117028	o	Enterobacterales	d_Bacteria:p_Proteobacteria:c_Gammaproteobacteria:o_Enterobacterales:f_Succinivibrionaceae:g_Succinivibrio:s_	d_Bacteria:p_Proteobacteria:c_Gammaproteobacteria:o_Enterobacterales:f_Enterobacteriaceae:g_Citrobacter:s_Citrobacter freundii
439	UMGS528	12718_7_12	0.858490566037736	0.0945273631840796	UMGS528_12718_7_12	0.73631	2313	25	33	Positive		3.05876814594668	-0.589795097123882	o	Enterobacterales	d_Bacteria:p_Proteobacteria:c_Gammaproteobacteria:o_Enterobacterales:f_Succinivibrionaceae:g_Anaerobiospirillum:s_	d_Bacteria:p_Proteobacteria:c_Gammaproteobacteria:o_Enterobacterales:f_Enterobacteriaceae:g_Klebsiella:s_Klebsiella pneumoniae
440	UMGS528	12718_7_3	0.858490566037736	0.09	UMGS528_12718_7_3	0.73697	2313	29	33	Positive		3.05876814594668	-0.688593770284881	o	Enterobacterales	d_Bacteria:p_Proteobacteria:c_Gammaproteobacteria:o_Enterobacterales:f_Succinivibrionaceae:g_Anaerobiospirillum:s_	d_Bacteria:p_Proteobacteria:c_Gammaproteobacteria:o_Enterobacterales:f_Enterobacteriaceae:g_Enterobacter:s_Enterobacter mori
441	UMGS528	12718_7_49	0.839622641509434	0.11	UMGS528_12718_7_49	0.73497	2313	56	33			2.83017686324921	-0.252142488848381	o	Enterobacterales	d_Bacteria:p_Proteobacteria:c_Gammaproteobacteria:o_Enterobacterales:f_Succinivibrionaceae:g_Anaerobiospirillum:s_	d_Bacteria:p_Proteobacteria:c_Gammaproteobacteria:o_Enterobacterales:f_Enterobacteriaceae:g_Enterobacter:s_
442	UMGS528	12718_7_5	0.849056603773585	0.0909090909090909	UMGS528_12718_7_5	0.73872	2313	57	33	Positive		2.94447250459794	-0.668755075674131	o	Enterobacterales	d_Bacteria:p_Proteobacteria:c_Gammaproteobacteria:o_Enterobacterales:f_Succinivibrionaceae:g_Anaerobiospirillum:s_	d_Bacteria:p_Proteobacteria:c_Gammaproteobacteria:o_Enterobacterales:f_Enterobacteriaceae:g_Klebsiella:s_Klebsiella pneumoniae
443	UMGS528	12718_7_50	0.844339622641509	0.100502512562814	UMGS528_12718_7_50	0.73003	2313	64	33			2.88732468392357	-0.459402016967725	o	Enterobacterales	d_Bacteria:p_Proteobacteria:c_Gammaproteobacteria:o_Enterobacterales:f_Succinivibrionaceae:g_Anaerobiospirillum:s_	d_Bacteria:p_Proteobacteria:c_Gammaproteobacteria:o_Enterobacterales:f_Enterobacteriaceae:g_Enterobacter:s_Enterobacter cloacae_A
444	UMGS528	12718_7_7	0.834905660377358	0.0969387755102041	UMGS528_12718_7_7	0.73746	2313	79	33			2.77302904257483	-0.537171897133442	o	Enterobacterales	d_Bacteria:p_Proteobacteria:c_Gammaproteobacteria:o_Enterobacterales:f_Succinivibrionaceae:g_Anaerobiospirillum:s_	d_Bacteria:p_Proteobacteria:c_Gammaproteobacteria:o_Enterobacterales:f_Enterobacteriaceae:g_Enterobacter:s_
445	UMGS528	12718_7_8	0.849056603773585	0.0909090909090909	UMGS528_12718_7_8	0.73867	2313	87	33	Positive		2.94447250459794	-0.668755075674131	o	Enterobacterales	d_Bacteria:p_Proteobacteria:c_Gammaproteobacteria:o_Enterobacterales:f_Succinivibrionaceae:g_Anaerobiospirillum:s_	d_Bacteria:p_Proteobacteria:c_Gammaproteobacteria:o_Enterobacterales:f_Enterobacteriaceae:g_Klebsiella:s_Klebsiella pneumoniae
446	UMGS528	13154_4_42	0.849056603773585	0.0909090909090909	UMGS528_13154_4_42	0.73404	2313	106	33	Positive		2.94447250459794	-0.668755075674131	o	Enterobacterales	d_Bacteria:p_Proteobacteria:c_Gammaproteobacteria:o_Enterobacterales:f_Succinivibrionaceae:g_Anaerobiospirillum:s_	d_Bacteria:p_Proteobacteria:c_Gammaproteobacteria:o_Enterobacterales:f_Enterobacteriaceae:g_Enterobacter:s_Enterobacter steigerwaltii
447	UMGS528	20298_2_11	0.85377358490566	0.0995024875621891	UMGS528_20298_2_11	0.73849	2313	504	33	Positive		3.00162032527231	-0.481225126617289	o	Enterobacterales	d_Bacteria:p_Proteobacteria:c_Gammaproteobacteria:o_Enterobacterales:f_Succinivibrionaceae:g_Anaerobiospirillum:s_	d_Bacteria:p_Proteobacteria:c_Gammaproteobacteria:o_Enterobacterales:f_Enterobacteriaceae:g_Klebsiella_A:s_Klebsiella_A michiganensis_A
448	UMGS528	20298_2_20	0.844339622641509	0.0913705583756345	UMGS528_20298_2_20	0.73303	2313	511	33			2.88732468392357	-0.658684672318421	o	Enterobacterales	d_Bacteria:p_Proteobacteria:c_Gammaproteobacteria:o_Enterobacterales:f_Succinivibrionaceae:g_Anaerobiospirillum:s_	d_Bacteria:p_Proteobacteria:c_Gammaproteobacteria:o_Enterobacterales:f_Enterobacteriaceae:g_Klebsiella:s_Klebsiella variicola
449	UMGS528	20298_2_67	0.849056603773585	0.1	UMGS528_20298_2_67	0.73729	2313	553	33	Positive		2.94447250459794	-0.470368129566631	o	Enterobacterales	d_Bacteria:p_Proteobacteria:c_Gammaproteobacteria:o_Enterobacterales:f_Succinivibrionaceae:g_Anaerobiospirillum:s_	d_Bacteria:p_Proteobacteria:c_Gammaproteobacteria:o_Enterobacterales:f_Enterobacteriaceae:g_Klebsiella_A:s_Klebsiella_A michiganensis_A
450	UMGS528	20298_3_17	0.867924528301887	0.0753768844221105	UMGS528_20298_3_17	0.73421	2313	562	33	Positive		3.17306378729542	-1.00770764691308	o	Enterobacterales	d_Bacteria:p_Proteobacteria:c_Gammaproteobacteria:o_Enterobacterales:f_Succinivibrionaceae:g_Anaerobiospirillum:s_	d_Bacteria:p_Proteobacteria:c_Gammaproteobacteria:o_Enterobacterales:f_Enterobacteriaceae:g_Citrobacter:s_Citrobacter freundii
451	UMGS528	20298_3_13	0.858490566037736	0.099009900990099	UMGS528_20298_3_13	0.7349	2313	563	33	Positive		3.05876814594668	-0.491974628647646	o	Enterobacterales	d_Bacteria:p_Proteobacteria:c_Gammaproteobacteria:o_Enterobacterales:f_Succinivibrionaceae:g_Anaerobiospirillum:s_	d_Bacteria:p_Proteobacteria:c_Gammaproteobacteria:o_Enterobacterales:f_Enterobacteriaceae:g_Klebsiella_A:s_Klebsiella_A oxytoca
452	UMGS528	20298_3_15	0.849056603773585	0.1	UMGS528_20298_3_15	0.73367	2313	564	33	Positive		2.94447250459794	-0.470368129566631	o	Enterobacterales	d_Bacteria:p_Proteobacteria:c_Gammaproteobacteria:o_Enterobacterales:f_Succinivibrionaceae:g_Anaerobiospirillum:s_	d_Bacteria:p_Proteobacteria:c_Gammaproteobacteria:o_Enterobacterales:f_Enterobacteriaceae:g_Klebsiella_A:s_Klebsiella_A michiganensis_A
453	UMGS528	20298_3_37	0.85377358490566	0.0858585858585859	UMGS528_20298_3_37	0.73474	2313	584	33	Positive		3.00162032527231	-0.778970045733852	o	Enterobacterales	d_Bacteria:p_Proteobacteria:c_Gammaproteobacteria:o_Enterobacterales:f_Succinivibrionaceae:g_Anaerobiospirillum:s_	d_Bacteria:p_Proteobacteria:c_Gammaproteobacteria:o_Enterobacterales:f_Enterobacteriaceae:g_Klebsiella:s_Klebsiella pneumoniae
454	UMGS528	20298_3_33	0.834905660377358	0.101522842639594	UMGS528_20298_3_33	0.73921	2313	585	33			2.77302904257483	-0.437135798492784	o	Enterobacterales	d_Bacteria:p_Proteobacteria:c_Gammaproteobacteria:o_Enterobacterales:f_Succinivibrionaceae:g_Anaerobiospirillum:s_	d_Bacteria:p_Proteobacteria:c_Gammaproteobacteria:o_Enterobacterales:f_Enterobacteriaceae:g_Klebsiella:s_Klebsiella pneumoniae
455	UMGS528	20298_3_4	0.844339622641509	0.095959595959596	UMGS528_20298_3_4	0.73625	2313	592	33			2.88732468392357	-0.558540105614408	o	Enterobacterales	d_Bacteria:p_Proteobacteria:c_Gammaproteobacteria:o_Enterobacterales:f_Succinivibrionaceae:g_Anaerobiospirillum:s_	d_Bacteria:p_Proteobacteria:c_Gammaproteobacteria:o_Enterobacterales:f_Enterobacteriaceae:g_Citrobacter:s_Citrobacter pasteurii
456	UMGS528	GCF_000155995.1	0.844339622641509	0.0913705583756345	UMGS528_GCF_000155995.1	0.73758	2313	793	33			2.88732468392357	-0.658684672318421	o	Enterobacterales	d_Bacteria:p_Proteobacteria:c_Gammaproteobacteria:o_Enterobacterales:f_Succinivibrionaceae:g_Anaerobiospirillum:s_	d_Bacteria:p_Proteobacteria:c_Gammaproteobacteria:o_Enterobacterales:f_Enterobacteriaceae:g_Enterobacter:s_Enterobacter cancerogenus
457	UMGS528	GCF_000163075.1	0.849056603773585	0.0862944162436548	UMGS528_GCF_000163075.1	0.73803	2313	879	33	Positive		2.94447250459794	-0.769459109231238	o	Enterobacterales	d_Bacteria:p_Proteobacteria:c_Gammaproteobacteria:o_Enterobacterales:f_Succinivibrionaceae:g_Anaerobiospirillum:s_	d_Bacteria:p_Proteobacteria:c_Gammaproteobacteria:o_Enterobacterales:f_Enterobacteriaceae:g_Klebsiella:s_Klebsiella variicola
458	UMGS528	GCF_000238715.1	0.85377358490566	0.095	UMGS528_GCF_000238715.1	0.73939	2313	1017	33	Positive		3.00162032527231	-0.579480949925756	o	Enterobacterales	d_Bacteria:p_Proteobacteria:c_Gammaproteobacteria:o_Enterobacterales:f_Succinivibrionaceae:g_Anaerobiospirillum:s_	d_Bacteria:p_Proteobacteria:c_Gammaproteobacteria:o_Enterobacterales:f_Enterobacteriaceae:g_Klebsiella:s_Klebsiella pneumoniae
459	UMGS528	GCF_000238735.1	0.858490566037736	0.0808080808080808	UMGS528_GCF_000238735.1	0.7372	2313	1018	33	Positive		3.05876814594668	-0.889185015793575	o	Enterobacterales	d_Bacteria:p_Proteobacteria:c_Gammaproteobacteria:o_Enterobacterales:f_Succinivibrionaceae:g_Anaerobiospirillum:s_	d_Bacteria:p_Proteobacteria:c_Gammaproteobacteria:o_Enterobacterales:f_Enterobacteriaceae:g_Citrobacter:s_Citrobacter portucalensis
460	UMGS528	GCF_000300935.1	0.849056603773585	0.0954773869346734	UMGS528_GCF_000300935.1	0.73735	2313	1050	33	Positive		2.94447250459794	-0.569063142956793	o	Enterobacterales	d_Bacteria:p_Proteobacteria:c_Gammaproteobacteria:o_Enterobacterales:f_Succinivibrionaceae:g_Anaerobiospirillum:s_	d_Bacteria:p_Proteobacteria:c_Gammaproteobacteria:o_Enterobacterales:f_Enterobacteriaceae:g_Klebsiella:s_Klebsiella pneumoniae
461	UMGS528	GCF_000300955.1	0.830188679245283	0.111111111111111	UMGS528_GCF_000300955.1	0.73875	2313	1052	33			2.71588122190047	-0.227895195435245	o	Enterobacterales	d_Bacteria:p_Proteobacteria:c_Gammaproteobacteria:o_Enterobacterales:f_Succinivibrionaceae:g_Anaerobiospirillum:s_	d_Bacteria:p_Proteobacteria:c_Gammaproteobacteria:o_Enterobacterales:f_Enterobacteriaceae:g_Klebsiella:s_Klebsiella pneumoniae
462	UMGS528	GCF_000527235.1	0.830188679245283	0.111111111111111	UMGS528_GCF_000527235.1	0.73843	2313	1186	33			2.71588122190047	-0.227895195435245	o	Enterobacterales	d_Bacteria:p_Proteobacteria:c_Gammaproteobacteria:o_Enterobacterales:f_Succinivibrionaceae:g_Anaerobiospirillum:s_	d_Bacteria:p_Proteobacteria:c_Gammaproteobacteria:o_Enterobacterales:f_Enterobacteriaceae:g_Klebsiella_A:s_Klebsiella_A oxytoca
463	UMGS528	GCF_000527215.1	0.85377358490566	0.103960396039604	UMGS528_GCF_000527215.1	0.73686	2313	1187	33	Positive		3.00162032527231	-0.383942133242571	o	Enterobacterales	d_Bacteria:p_Proteobacteria:c_Gammaproteobacteria:o_Enterobacterales:f_Succinivibrionaceae:g_Anaerobiospirillum:s_	d_Bacteria:p_Proteobacteria:c_Gammaproteobacteria:o_Enterobacterales:f_Enterobacteriaceae:g_Klebsiella_A:s_Klebsiella_A oxytoca
464	UMGS528	UMGS201	0.867924528301887	0.0707070707070707	UMGS528_UMGS201	0.73904	2313	1982	33	Positive		3.17306378729542	-1.10961495591302	o	Enterobacterales	d_Bacteria:p_Proteobacteria:c_Gammaproteobacteria:o_Enterobacterales:f_Succinivibrionaceae:g_Anaerobiospirillum:s_	d_Bacteria:p_Proteobacteria:c_Gammaproteobacteria:o_Enterobacterales:f_Enterobacteriaceae:g_Leclercia:s_
465	UMGS528	UMGS836	0.834905660377358	0.0829015544041451	UMGS528_UMGS836	0.73392	2313	2632	33			2.77302904257483	-0.843500054110789	o	Enterobacterales	d_Bacteria:p_Proteobacteria:c_Gammaproteobacteria:o_Enterobacterales:f_Succinivibrionaceae:g_Anaerobiospirillum:s_	d_Bacteria:p_Proteobacteria:c_Gammaproteobacteria:o_Enterobacterales:f_Enterobacteriaceae:g_Morganella:s_
466	UMGS763	UMGS560	0.837037037037037	0.0504201680672269	UMGS763_UMGS560	0.73751	2556	2348	33			2.79885139117585	-1.55232718858989	o	Bacteroidales	d_Bacteria:p_Bacteroidota:c_Bacteroidia:o_Bacteroidales:f_Rikenellaceae:g_Alistipes_A:s_	d_Bacteria:p_Bacteroidota:c_Bacteroidia:o_Bacteroidales:f_Bacteroidaceae:g_43-108:s_GCA_001915545.1
467	14672_4_4	GCF_001486505.1	0.844919786096257	0.0481927710843374	14672_4_4_GCF_001486505.1	0.74772	316	1293	34	Positive		2.98105288936061	-1.66356869438867	c	Bacilli	d_Bacteria:p_Firmicutes:c_Bacilli:o_Exiguobacterales:f_Exiguobacteraceae:g_Exiguobacterium:s_Exiguobacterium profundum	d_Bacteria:p_Firmicutes:c_Bacilli:o_Paenibacillales:f_Paenibacillaceae:g_Paenibacillus_A:s_Paenibacillus_A rubinfantis
468	GCF_000162075.1	12718_7_1	0.834532374100719	0.107692307692308	GCF_000162075.1_12718_7_1	0.74886	861	24	34	Positive		2.85742485619224	-0.365616041619626	c	Gammaproteobacteria	d_Bacteria:p_Proteobacteria:c_Gammaproteobacteria:o_Pseudomonadales:f_Moraxellaceae:g_Acinetobacter:s_Acinetobacter junii	d_Bacteria:p_Proteobacteria:c_Gammaproteobacteria:o_Enterobacterales:f_Enterobacteriaceae:g_Escherichia:s_Escherichia coli
469	GCF_000162075.1	12718_7_12	0.845323741007194	0.0996168582375479	GCF_000162075.1_12718_7_12	0.74492	861	25	34	Positive		2.98586064620604	-0.541777935302409	c	Gammaproteobacteria	d_Bacteria:p_Proteobacteria:c_Gammaproteobacteria:o_Pseudomonadales:f_Moraxellaceae:g_Acinetobacter:s_Acinetobacter junii	d_Bacteria:p_Proteobacteria:c_Gammaproteobacteria:o_Enterobacterales:f_Enterobacteriaceae:g_Klebsiella:s_Klebsiella pneumoniae
470	GCF_000162075.1	12718_7_3	0.845323741007194	0.0926640926640927	GCF_000162075.1_12718_7_3	0.74558	861	29	34	Positive		2.98586064620604	-0.693449041240712	c	Gammaproteobacteria	d_Bacteria:p_Proteobacteria:c_Gammaproteobacteria:o_Pseudomonadales:f_Moraxellaceae:g_Acinetobacter:s_Acinetobacter junii	d_Bacteria:p_Proteobacteria:c_Gammaproteobacteria:o_Enterobacterales:f_Enterobacteriaceae:g_Enterobacter:s_Enterobacter mori
471	GCF_000162075.1	12718_7_49	0.841726618705036	0.106870229007634	GCF_000162075.1_12718_7_49	0.74358	861	56	34	Positive		2.94304871620145	-0.383549277244432	c	Gammaproteobacteria	d_Bacteria:p_Proteobacteria:c_Gammaproteobacteria:o_Pseudomonadales:f_Moraxellaceae:g_Acinetobacter:s_Acinetobacter junii	d_Bacteria:p_Proteobacteria:c_Gammaproteobacteria:o_Enterobacterales:f_Enterobacteriaceae:g_Enterobacter:s_
472	GCF_000162075.1	12718_7_5	0.834532374100719	0.10077519379845	GCF_000162075.1_12718_7_5	0.74733	861	57	34	Positive		2.85742485619224	-0.516509423986505	c	Gammaproteobacteria	d_Bacteria:p_Proteobacteria:c_Gammaproteobacteria:o_Pseudomonadales:f_Moraxellaceae:g_Acinetobacter:s_Acinetobacter junii	d_Bacteria:p_Proteobacteria:c_Gammaproteobacteria:o_Enterobacterales:f_Enterobacteriaceae:g_Klebsiella:s_Klebsiella pneumoniae
473	GCF_000162075.1	12718_7_6	0.845323741007194	0.0996168582375479	GCF_000162075.1_12718_7_6	0.74865	861	74	34	Positive		2.98586064620604	-0.541777935302409	c	Gammaproteobacteria	d_Bacteria:p_Proteobacteria:c_Gammaproteobacteria:o_Pseudomonadales:f_Moraxellaceae:g_Acinetobacter:s_Acinetobacter junii	d_Bacteria:p_Proteobacteria:c_Gammaproteobacteria:o_Enterobacterales:f_Enterobacteriaceae:g_Klebsiella:s_Klebsiella pneumoniae
474	GCF_000162075.1	12718_7_8	0.838129496402878	0.1003861003861	GCF_000162075.1_12718_7_8	0.74728	861	87	34	Positive		2.90023678619685	-0.524997302304989	c	Gammaproteobacteria	d_Bacteria:p_Proteobacteria:c_Gammaproteobacteria:o_Pseudomonadales:f_Moraxellaceae:g_Acinetobacter:s_Acinetobacter junii	d_Bacteria:p_Proteobacteria:c_Gammaproteobacteria:o_Enterobacterales:f_Enterobacteriaceae:g_Klebsiella:s_Klebsiella pneumoniae
475	GCF_000162075.1	13154_4_42	0.856115107913669	0.0916030534351145	GCF_000162075.1_13154_4_42	0.74265	861	106	34	Positive		3.11429643621984	-0.716595081705165	c	Gammaproteobacteria	d_Bacteria:p_Proteobacteria:c_Gammaproteobacteria:o_Pseudomonadales:f_Moraxellaceae:g_Acinetobacter:s_Acinetobacter junii	d_Bacteria:p_Proteobacteria:c_Gammaproteobacteria:o_Enterobacterales:f_Enterobacteriaceae:g_Enterobacter:s_Enterobacter steigerwaltii
476	GCF_000162075.1	20298_2_11	0.859712230215827	0.0981132075471698	GCF_000162075.1_20298_2_11	0.7471	861	504	34	Positive		3.15710836622444	-0.57457932357663	c	Gammaproteobacteria	d_Bacteria:p_Proteobacteria:c_Gammaproteobacteria:o_Pseudomonadales:f_Moraxellaceae:g_Acinetobacter:s_Acinetobacter junii	d_Bacteria:p_Proteobacteria:c_Gammaproteobacteria:o_Enterobacterales:f_Enterobacteriaceae:g_Klebsiella_A:s_Klebsiella_A michiganensis_A
477	GCF_000162075.1	20298_2_20	0.848920863309353	0.0957854406130268	GCF_000162075.1_20298_2_20	0.74164	861	511	34	Positive		3.02867257621065	-0.625358395808837	c	Gammaproteobacteria	d_Bacteria:p_Proteobacteria:c_Gammaproteobacteria:o_Pseudomonadales:f_Moraxellaceae:g_Acinetobacter:s_Acinetobacter junii	d_Bacteria:p_Proteobacteria:c_Gammaproteobacteria:o_Enterobacterales:f_Enterobacteriaceae:g_Klebsiella:s_Klebsiella variicola
478	GCF_000162075.1	20298_2_67	0.848920863309353	0.102661596958175	GCF_000162075.1_20298_2_67	0.7459	861	553	34	Positive		3.02867257621065	-0.47535848189616	c	Gammaproteobacteria	d_Bacteria:p_Proteobacteria:c_Gammaproteobacteria:o_Pseudomonadales:f_Moraxellaceae:g_Acinetobacter:s_Acinetobacter junii	d_Bacteria:p_Proteobacteria:c_Gammaproteobacteria:o_Enterobacterales:f_Enterobacteriaceae:g_Klebsiella_A:s_Klebsiella_A michiganensis_A
479	GCF_000162075.1	20298_3_17	0.838129496402878	0.10727969348659	GCF_000162075.1_20298_3_17	0.74282	861	562	34	Positive		2.90023678619685	-0.374617014289557	c	Gammaproteobacteria	d_Bacteria:p_Proteobacteria:c_Gammaproteobacteria:o_Pseudomonadales:f_Moraxellaceae:g_Acinetobacter:s_Acinetobacter junii	d_Bacteria:p_Proteobacteria:c_Gammaproteobacteria:o_Enterobacterales:f_Enterobacteriaceae:g_Citrobacter:s_Citrobacter freundii
480	GCF_000162075.1	20298_3_13	0.863309352517986	0.0977443609022556	GCF_000162075.1_20298_3_13	0.74351	861	563	34	Positive		3.19992029622904	-0.582625528782995	c	Gammaproteobacteria	d_Bacteria:p_Proteobacteria:c_Gammaproteobacteria:o_Pseudomonadales:f_Moraxellaceae:g_Acinetobacter:s_Acinetobacter junii	d_Bacteria:p_Proteobacteria:c_Gammaproteobacteria:o_Enterobacterales:f_Enterobacteriaceae:g_Klebsiella_A:s_Klebsiella_A oxytoca
481	GCF_000162075.1	20298_3_15	0.856115107913669	0.0984848484848485	GCF_000162075.1_20298_3_15	0.74228	861	564	34	Positive		3.11429643621984	-0.566472162270217	c	Gammaproteobacteria	d_Bacteria:p_Proteobacteria:c_Gammaproteobacteria:o_Pseudomonadales:f_Moraxellaceae:g_Acinetobacter:s_Acinetobacter junii	d_Bacteria:p_Proteobacteria:c_Gammaproteobacteria:o_Enterobacterales:f_Enterobacteriaceae:g_Klebsiella_A:s_Klebsiella_A michiganensis_A
482	GCF_000162075.1	20298_3_37	0.848920863309353	0.0957854406130268	GCF_000162075.1_20298_3_37	0.74335	861	584	34	Positive		3.02867257621065	-0.625358395808837	c	Gammaproteobacteria	d_Bacteria:p_Proteobacteria:c_Gammaproteobacteria:o_Pseudomonadales:f_Moraxellaceae:g_Acinetobacter:s_Acinetobacter junii	d_Bacteria:p_Proteobacteria:c_Gammaproteobacteria:o_Enterobacterales:f_Enterobacteriaceae:g_Klebsiella:s_Klebsiella pneumoniae
483	GCF_000162075.1	GCF_000163075.1	0.852517985611511	0.0919540229885057	GCF_000162075.1_GCF_000163075.1	0.74664	861	879	34	Positive		3.07148450621525	-0.708938856315264	c	Gammaproteobacteria	d_Bacteria:p_Proteobacteria:c_Gammaproteobacteria:o_Pseudomonadales:f_Moraxellaceae:g_Acinetobacter:s_Acinetobacter junii	d_Bacteria:p_Proteobacteria:c_Gammaproteobacteria:o_Enterobacterales:f_Enterobacteriaceae:g_Klebsiella:s_Klebsiella variicola
484	GCF_000162075.1	GCF_000173415.1	0.823741007194245	0.0803212851405622	GCF_000162075.1_GCF_000173415.1	0.74223	861	919	34	Positive		2.72898906617846	-0.962701218334777	c	Gammaproteobacteria	d_Bacteria:p_Proteobacteria:c_Gammaproteobacteria:o_Pseudomonadales:f_Moraxellaceae:g_Acinetobacter:s_Acinetobacter junii	d_Bacteria:p_Proteobacteria:c_Gammaproteobacteria:o_Enterobacterales:f_Enterobacteriaceae:g_Providencia:s_Providencia alcalifaciens
485	GCF_000162075.1	GCF_000238715.1	0.845323741007194	0.103053435114504	GCF_000162075.1_GCF_000238715.1	0.748	861	1017	34	Positive		2.98586064620604	-0.466810728359618	c	Gammaproteobacteria	d_Bacteria:p_Proteobacteria:c_Gammaproteobacteria:o_Pseudomonadales:f_Moraxellaceae:g_Acinetobacter:s_Acinetobacter junii	d_Bacteria:p_Proteobacteria:c_Gammaproteobacteria:o_Enterobacterales:f_Enterobacteriaceae:g_Klebsiella:s_Klebsiella pneumoniae
486	GCF_000162075.1	GCF_000300935.1	0.852517985611511	0.102272727272727	GCF_000162075.1_GCF_000300935.1	0.74596	861	1050	34	Positive		3.07148450621525	-0.483841479724097	c	Gammaproteobacteria	d_Bacteria:p_Proteobacteria:c_Gammaproteobacteria:o_Pseudomonadales:f_Moraxellaceae:g_Acinetobacter:s_Acinetobacter junii	d_Bacteria:p_Proteobacteria:c_Gammaproteobacteria:o_Enterobacterales:f_Enterobacteriaceae:g_Klebsiella:s_Klebsiella pneumoniae
487	GCF_000162075.1	GCF_000527215.1	0.852517985611511	0.102272727272727	GCF_000162075.1_GCF_000527215.1	0.74547	861	1187	34	Positive		3.07148450621525	-0.483841479724097	c	Gammaproteobacteria	d_Bacteria:p_Proteobacteria:c_Gammaproteobacteria:o_Pseudomonadales:f_Moraxellaceae:g_Acinetobacter:s_Acinetobacter junii	d_Bacteria:p_Proteobacteria:c_Gammaproteobacteria:o_Enterobacterales:f_Enterobacteriaceae:g_Klebsiella_A:s_Klebsiella_A oxytoca
488	GCF_000162075.1	UMGS201	0.838129496402878	0.0933852140077821	GCF_000162075.1_UMGS201	0.74765	861	1982	34	Positive		2.90023678619685	-0.677718139550217	c	Gammaproteobacteria	d_Bacteria:p_Proteobacteria:c_Gammaproteobacteria:o_Pseudomonadales:f_Moraxellaceae:g_Acinetobacter:s_Acinetobacter junii	d_Bacteria:p_Proteobacteria:c_Gammaproteobacteria:o_Enterobacterales:f_Enterobacteriaceae:g_Leclercia:s_
489	GCF_000162075.1	UMGS836	0.827338129496403	0.094488188976378	GCF_000162075.1_UMGS836	0.74253	861	2632	34	Positive		2.77180099618305	-0.653657291885815	c	Gammaproteobacteria	d_Bacteria:p_Proteobacteria:c_Gammaproteobacteria:o_Pseudomonadales:f_Moraxellaceae:g_Acinetobacter:s_Acinetobacter junii	d_Bacteria:p_Proteobacteria:c_Gammaproteobacteria:o_Enterobacterales:f_Enterobacteriaceae:g_Morganella:s_
490	UMGS1092	12718_7_1	0.830845771144279	0.139175257731959	UMGS1092_12718_7_1	0.7435	1440	24	34	Positive		2.81354795280446	0.321168778070652	o	Enterobacterales	d_Bacteria:p_Proteobacteria:c_Gammaproteobacteria:o_Enterobacterales:f_Succinivibrionaceae:g_Succinivibrio:s_	d_Bacteria:p_Proteobacteria:c_Gammaproteobacteria:o_Enterobacterales:f_Enterobacteriaceae:g_Escherichia:s_Escherichia coli
491	UMGS1092	12718_7_3	0.830845771144279	0.134715025906736	UMGS1092_12718_7_3	0.74022	1440	29	34	Positive		2.81354795280446	0.22387105006217	o	Enterobacterales	d_Bacteria:p_Proteobacteria:c_Gammaproteobacteria:o_Enterobacterales:f_Succinivibrionaceae:g_Succinivibrio:s_	d_Bacteria:p_Proteobacteria:c_Gammaproteobacteria:o_Enterobacterales:f_Enterobacteriaceae:g_Enterobacter:s_Enterobacter mori
492	UMGS1092	14672_4_1	0.830845771144279	0.130208333333333	UMGS1092_14672_4_1	0.74623	1440	318	34	Positive		2.81354795280446	0.125559804053585	o	Enterobacterales	d_Bacteria:p_Proteobacteria:c_Gammaproteobacteria:o_Enterobacterales:f_Succinivibrionaceae:g_Succinivibrio:s_	d_Bacteria:p_Proteobacteria:c_Gammaproteobacteria:o_Enterobacterales:f_Enterobacteriaceae:g_Escherichia:s_
493	UMGS1092	14672_4_2	0.825870646766169	0.135416666666667	UMGS1092_14672_4_2	0.74731	1440	320	34	Positive		2.75433543269859	0.239176992554523	o	Enterobacterales	d_Bacteria:p_Proteobacteria:c_Gammaproteobacteria:o_Enterobacterales:f_Succinivibrionaceae:g_Succinivibrio:s_	d_Bacteria:p_Proteobacteria:c_Gammaproteobacteria:o_Enterobacterales:f_Enterobacteriaceae:g_Escherichia:s_
494	UMGS1092	20298_2_45	0.830845771144279	0.139175257731959	UMGS1092_20298_2_45	0.74615	1440	536	34	Positive		2.81354795280446	0.321168778070652	o	Enterobacterales	d_Bacteria:p_Proteobacteria:c_Gammaproteobacteria:o_Enterobacterales:f_Succinivibrionaceae:g_Succinivibrio:s_	d_Bacteria:p_Proteobacteria:c_Gammaproteobacteria:o_Enterobacterales:f_Enterobacteriaceae:g_Escherichia:s_
495	UMGS1092	20298_2_67	0.825870646766169	0.139896373056995	UMGS1092_20298_2_67	0.74054	1440	553	34	Positive		2.75433543269859	0.336899548467232	o	Enterobacterales	d_Bacteria:p_Proteobacteria:c_Gammaproteobacteria:o_Enterobacterales:f_Succinivibrionaceae:g_Succinivibrio:s_	d_Bacteria:p_Proteobacteria:c_Gammaproteobacteria:o_Enterobacterales:f_Enterobacteriaceae:g_Klebsiella_A:s_Klebsiella_A michiganensis_A
496	UMGS1092	20298_3_73	0.825870646766169	0.139896373056995	UMGS1092_20298_3_73	0.7465	1440	618	34	Positive		2.75433543269859	0.336899548467232	o	Enterobacterales	d_Bacteria:p_Proteobacteria:c_Gammaproteobacteria:o_Enterobacterales:f_Succinivibrionaceae:g_Succinivibrio:s_	d_Bacteria:p_Proteobacteria:c_Gammaproteobacteria:o_Enterobacterales:f_Enterobacteriaceae:g_Escherichia:s_
497	UMGS1092	20298_3_77	0.825870646766169	0.139896373056995	UMGS1092_20298_3_77	0.74866	1440	628	34	Positive		2.75433543269859	0.336899548467232	o	Enterobacterales	d_Bacteria:p_Proteobacteria:c_Gammaproteobacteria:o_Enterobacterales:f_Succinivibrionaceae:g_Succinivibrio:s_	d_Bacteria:p_Proteobacteria:c_Gammaproteobacteria:o_Enterobacterales:f_Enterobacteriaceae:g_Escherichia:s_
498	UMGS1092	GCF_000010385.1	0.830845771144279	0.139175257731959	UMGS1092_GCF_000010385.1	0.74703	1440	739	34	Positive		2.81354795280446	0.321168778070652	o	Enterobacterales	d_Bacteria:p_Proteobacteria:c_Gammaproteobacteria:o_Enterobacterales:f_Succinivibrionaceae:g_Succinivibrio:s_	d_Bacteria:p_Proteobacteria:c_Gammaproteobacteria:o_Enterobacterales:f_Enterobacteriaceae:g_Escherichia:s_Escherichia coli
499	UMGS1092	GCF_000010485.1	0.830845771144279	0.134715025906736	UMGS1092_GCF_000010485.1	0.7484	1440	742	34	Positive		2.81354795280446	0.22387105006217	o	Enterobacterales	d_Bacteria:p_Proteobacteria:c_Gammaproteobacteria:o_Enterobacterales:f_Succinivibrionaceae:g_Succinivibrio:s_	d_Bacteria:p_Proteobacteria:c_Gammaproteobacteria:o_Enterobacterales:f_Enterobacteriaceae:g_Escherichia:s_
500	UMGS1092	GCF_000158415.2	0.830845771144279	0.139175257731959	UMGS1092_GCF_000158415.2	0.74631	1440	829	34	Positive		2.81354795280446	0.321168778070652	o	Enterobacterales	d_Bacteria:p_Proteobacteria:c_Gammaproteobacteria:o_Enterobacterales:f_Succinivibrionaceae:g_Succinivibrio:s_	d_Bacteria:p_Proteobacteria:c_Gammaproteobacteria:o_Enterobacterales:f_Enterobacteriaceae:g_Escherichia:s_Escherichia coli
501	UMGS1092	GCF_000158355.2	0.830845771144279	0.134715025906736	UMGS1092_GCF_000158355.2	0.74641	1440	830	34	Positive		2.81354795280446	0.22387105006217	o	Enterobacterales	d_Bacteria:p_Proteobacteria:c_Gammaproteobacteria:o_Enterobacterales:f_Succinivibrionaceae:g_Succinivibrio:s_	d_Bacteria:p_Proteobacteria:c_Gammaproteobacteria:o_Enterobacterales:f_Enterobacteriaceae:g_Citrobacter:s_Citrobacter portucalensis
502	UMGS1092	GCF_000164235.1	0.835820895522388	0.138461538461538	UMGS1092_GCF_000164235.1	0.74991	1440	891	34	Positive		2.87276047291031	0.305599348908893	o	Enterobacterales	d_Bacteria:p_Proteobacteria:c_Gammaproteobacteria:o_Enterobacterales:f_Succinivibrionaceae:g_Succinivibrio:s_	d_Bacteria:p_Proteobacteria:c_Gammaproteobacteria:o_Enterobacterales:f_Enterobacteriaceae:g_Escherichia:s_Escherichia coli
503	UMGS1092	GCF_000164335.1	0.825870646766169	0.135416666666667	UMGS1092_GCF_000164335.1	0.74754	1440	892	34	Positive		2.75433543269859	0.239176992554523	o	Enterobacterales	d_Bacteria:p_Proteobacteria:c_Gammaproteobacteria:o_Enterobacterales:f_Succinivibrionaceae:g_Succinivibrio:s_	d_Bacteria:p_Proteobacteria:c_Gammaproteobacteria:o_Enterobacterales:f_Enterobacteriaceae:g_Escherichia:s_Escherichia coli
504	UMGS1092	GCF_000164315.1	0.830845771144279	0.139175257731959	UMGS1092_GCF_000164315.1	0.7462	1440	894	34	Positive		2.81354795280446	0.321168778070652	o	Enterobacterales	d_Bacteria:p_Proteobacteria:c_Gammaproteobacteria:o_Enterobacterales:f_Succinivibrionaceae:g_Succinivibrio:s_	d_Bacteria:p_Proteobacteria:c_Gammaproteobacteria:o_Enterobacterales:f_Enterobacteriaceae:g_Escherichia:s_
505	UMGS1092	GCF_000164515.1	0.835820895522388	0.134020618556701	UMGS1092_GCF_000164515.1	0.74987	1440	902	34	Positive		2.87276047291031	0.208722900791381	o	Enterobacterales	d_Bacteria:p_Proteobacteria:c_Gammaproteobacteria:o_Enterobacterales:f_Succinivibrionaceae:g_Succinivibrio:s_	d_Bacteria:p_Proteobacteria:c_Gammaproteobacteria:o_Enterobacterales:f_Enterobacteriaceae:g_Escherichia:s_Escherichia coli
506	UMGS1092	GCF_000179075.1	0.825870646766169	0.144329896907216	UMGS1092_GCF_000179075.1	0.74533	1440	932	34	Positive		2.75433543269859	0.433614655349902	o	Enterobacterales	d_Bacteria:p_Proteobacteria:c_Gammaproteobacteria:o_Enterobacterales:f_Succinivibrionaceae:g_Succinivibrio:s_	d_Bacteria:p_Proteobacteria:c_Gammaproteobacteria:o_Enterobacterales:f_Enterobacteriaceae:g_Escherichia:s_
507	UMGS1092	GCF_000179135.1	0.825870646766169	0.144329896907216	UMGS1092_GCF_000179135.1	0.74898	1440	933	34	Positive		2.75433543269859	0.433614655349902	o	Enterobacterales	d_Bacteria:p_Proteobacteria:c_Gammaproteobacteria:o_Enterobacterales:f_Succinivibrionaceae:g_Succinivibrio:s_	d_Bacteria:p_Proteobacteria:c_Gammaproteobacteria:o_Enterobacterales:f_Enterobacteriaceae:g_Escherichia:s_Escherichia coli
508	UMGS1092	GCF_000179115.1	0.825870646766169	0.144329896907216	UMGS1092_GCF_000179115.1	0.74906	1440	935	34	Positive		2.75433543269859	0.433614655349902	o	Enterobacterales	d_Bacteria:p_Proteobacteria:c_Gammaproteobacteria:o_Enterobacterales:f_Succinivibrionaceae:g_Succinivibrio:s_	d_Bacteria:p_Proteobacteria:c_Gammaproteobacteria:o_Enterobacterales:f_Enterobacteriaceae:g_Escherichia:s_Escherichia coli
509	UMGS1092	GCF_000300935.1	0.825870646766169	0.135416666666667	UMGS1092_GCF_000300935.1	0.7406	1440	1050	34	Positive		2.75433543269859	0.239176992554523	o	Enterobacterales	d_Bacteria:p_Proteobacteria:c_Gammaproteobacteria:o_Enterobacterales:f_Succinivibrionaceae:g_Succinivibrio:s_	d_Bacteria:p_Proteobacteria:c_Gammaproteobacteria:o_Enterobacterales:f_Enterobacteriaceae:g_Klebsiella:s_Klebsiella pneumoniae
510	UMGS1342	13154_4_44	0.858208955223881	0.0416666666666667	UMGS1342_13154_4_44	0.74804	1694	102	34	Positive		3.1392168133867	-1.80593240046212	o	Bacteroidales	d_Bacteria:p_Bacteroidota:c_Bacteroidia:o_Bacteroidales:f_Rikenellaceae:g_:s_	d_Bacteria:p_Bacteroidota:c_Bacteroidia:o_Bacteroidales:f_Bacteroidaceae:g_Bacteroides:s_Bacteroides clarus
511	UMGS1342	13414_6_57	0.843283582089552	0.0737704918032787	UMGS1342_13414_6_57	0.74379	1694	157	34	Positive		2.96157925306911	-1.10560350084986	o	Bacteroidales	d_Bacteria:p_Bacteroidota:c_Bacteroidia:o_Bacteroidales:f_Rikenellaceae:g_:s_	d_Bacteria:p_Bacteroidota:c_Bacteroidia:o_Bacteroidales:f_Bacteroidaceae:g_Bacteroides:s_Bacteroides thetaiotaomicron
512	UMGS1342	14207_7_22	0.843283582089552	0.0737704918032787	UMGS1342_14207_7_22	0.74267	1694	239	34	Positive		2.96157925306911	-1.10560350084986	o	Bacteroidales	d_Bacteria:p_Bacteroidota:c_Bacteroidia:o_Bacteroidales:f_Rikenellaceae:g_:s_	d_Bacteria:p_Bacteroidota:c_Bacteroidia:o_Bacteroidales:f_Bacteroidaceae:g_Bacteroides:s_Bacteroides thetaiotaomicron
513	UMGS1342	14207_7_69	0.835820895522388	0.0743801652892562	UMGS1342_14207_7_69	0.74589	1694	283	34	Positive		2.87276047291031	-1.09230377847284	o	Bacteroidales	d_Bacteria:p_Bacteroidota:c_Bacteroidia:o_Bacteroidales:f_Rikenellaceae:g_:s_	d_Bacteria:p_Bacteroidota:c_Bacteroidia:o_Bacteroidales:f_Bacteroidaceae:g_Bacteroides:s_Bacteroides caccae
514	UMGS1342	18048_2_66	0.843283582089552	0.0813008130081301	UMGS1342_18048_2_66	0.74474	1694	407	34	Positive		2.96157925306911	-0.941333307479475	o	Bacteroidales	d_Bacteria:p_Bacteroidota:c_Bacteroidia:o_Bacteroidales:f_Rikenellaceae:g_:s_	d_Bacteria:p_Bacteroidota:c_Bacteroidia:o_Bacteroidales:f_Bacteroidaceae:g_Bacteroides:s_Bacteroides faecis
515	UMGS1342	20287_6_53	0.835820895522388	0.0894308943089431	UMGS1342_20287_6_53	0.74431	1694	471	34	Positive		2.87276047291031	-0.763979647380471	o	Bacteroidales	d_Bacteria:p_Bacteroidota:c_Bacteroidia:o_Bacteroidales:f_Rikenellaceae:g_:s_	d_Bacteria:p_Bacteroidota:c_Bacteroidia:o_Bacteroidales:f_Bacteroidaceae:g_Bacteroides:s_Bacteroides thetaiotaomicron
516	UMGS1342	20287_6_83	0.835820895522388	0.0819672131147541	UMGS1342_20287_6_83	0.74488	1694	493	34	Positive		2.87276047291031	-0.926796122225458	o	Bacteroidales	d_Bacteria:p_Bacteroidota:c_Bacteroidia:o_Bacteroidales:f_Rikenellaceae:g_:s_	d_Bacteria:p_Bacteroidota:c_Bacteroidia:o_Bacteroidales:f_Bacteroidaceae:g_Bacteroides:s_Bacteroides thetaiotaomicron
517	UMGS1342	20298_2_2	0.843283582089552	0.0504201680672269	UMGS1342_20298_2_2	0.74788	1694	510	34	Positive		2.96157925306911	-1.61497914247737	o	Bacteroidales	d_Bacteria:p_Bacteroidota:c_Bacteroidia:o_Bacteroidales:f_Rikenellaceae:g_:s_	d_Bacteria:p_Bacteroidota:c_Bacteroidia:o_Bacteroidales:f_Bacteroidaceae:g_Bacteroides:s_Bacteroides uniformis
518	UMGS1342	20298_2_36	0.843283582089552	0.0813008130081301	UMGS1342_20298_2_36	0.74292	1694	525	34	Positive		2.96157925306911	-0.941333307479475	o	Bacteroidales	d_Bacteria:p_Bacteroidota:c_Bacteroidia:o_Bacteroidales:f_Rikenellaceae:g_:s_	d_Bacteria:p_Bacteroidota:c_Bacteroidia:o_Bacteroidales:f_Bacteroidaceae:g_Bacteroides:s_Bacteroides thetaiotaomicron
519	UMGS1342	20298_2_7	0.843283582089552	0.0504201680672269	UMGS1342_20298_2_7	0.7487	1694	554	34	Positive		2.96157925306911	-1.61497914247737	o	Bacteroidales	d_Bacteria:p_Bacteroidota:c_Bacteroidia:o_Bacteroidales:f_Rikenellaceae:g_:s_	d_Bacteria:p_Bacteroidota:c_Bacteroidia:o_Bacteroidales:f_Bacteroidaceae:g_Bacteroides:s_Bacteroides clarus
520	UMGS1342	GCF_000159875.2	0.858208955223881	0.08	UMGS1342_GCF_000159875.2	0.74416	1694	848	34	Positive		3.1392168133867	-0.969709893095315	o	Bacteroidales	d_Bacteria:p_Bacteroidota:c_Bacteroidia:o_Bacteroidales:f_Rikenellaceae:g_:s_	d_Bacteria:p_Bacteroidota:c_Bacteroidia:o_Bacteroidales:f_Bacteroidaceae:g_Bacteroides:s_Bacteroides thetaiotaomicron
521	UMGS211	UMGS617	0.831325301204819	0.028169014084507	UMGS211_UMGS617	0.74162	1992	2401	34	Positive		2.81925518365802	-2.10037694530958	o	Bacteroidales	d_Bacteria:p_Bacteroidota:c_Bacteroidia:o_Bacteroidales:f_Muribaculaceae:g_Homeothermus:s_	d_Bacteria:p_Bacteroidota:c_Bacteroidia:o_Bacteroidales:f_Bacteroidaceae:g_Prevotella:s_Prevotella sp13
522	UMGS489	UMGS617	0.834394904458599	0.0575539568345324	UMGS489_UMGS617	0.74743	2278	2401	34	Positive		2.8557887314787	-1.45935910604203	o	Bacteroidales	d_Bacteria:p_Bacteroidota:c_Bacteroidia:o_Bacteroidales:f_Muribaculaceae:g_Homeothermus:s_	d_Bacteria:p_Bacteroidota:c_Bacteroidia:o_Bacteroidales:f_Bacteroidaceae:g_Prevotella:s_Prevotella sp13
523	UMGS528	12718_7_1	0.872641509433962	0.0796019900497512	UMGS528_12718_7_1	0.74025	2313	24	34	Positive		3.31098898256172	-0.978392281231506	o	Enterobacterales	d_Bacteria:p_Proteobacteria:c_Gammaproteobacteria:o_Enterobacterales:f_Succinivibrionaceae:g_Anaerobiospirillum:s_	d_Bacteria:p_Proteobacteria:c_Gammaproteobacteria:o_Enterobacterales:f_Enterobacteriaceae:g_Escherichia:s_Escherichia coli
524	UMGS528	12718_7_2	0.867924528301887	0.0891089108910891	UMGS528_12718_7_2	0.74721	2313	34	34	Positive		3.25484881019721	-0.771003554711125	o	Enterobacterales	d_Bacteria:p_Proteobacteria:c_Gammaproteobacteria:o_Enterobacterales:f_Succinivibrionaceae:g_Anaerobiospirillum:s_	d_Bacteria:p_Proteobacteria:c_Gammaproteobacteria:o_Enterobacterales:f_Enterobacteriaceae:g_Escherichia:s_Escherichia coli
525	UMGS528	12718_7_19	0.839622641509434	0.0918367346938776	UMGS528_12718_7_19	0.74773	2313	38	34	Positive		2.91800777601008	-0.711497441840969	o	Enterobacterales	d_Bacteria:p_Proteobacteria:c_Gammaproteobacteria:o_Enterobacterales:f_Succinivibrionaceae:g_Anaerobiospirillum:s_	d_Bacteria:p_Proteobacteria:c_Gammaproteobacteria:o_Enterobacterales:f_Enterobacteriaceae:g_Escherichia:s_
526	UMGS528	12718_7_55	0.834905660377358	0.0876288659793814	UMGS528_12718_7_55	0.7458	2313	63	34	Positive		2.86186760364555	-0.803289994722004	o	Enterobacterales	d_Bacteria:p_Proteobacteria:c_Gammaproteobacteria:o_Enterobacterales:f_Succinivibrionaceae:g_Anaerobiospirillum:s_	d_Bacteria:p_Proteobacteria:c_Gammaproteobacteria:o_Enterobacterales:f_Enterobacteriaceae:g_Kluyvera:s_
527	UMGS528	12718_7_6	0.849056603773585	0.0954773869346734	UMGS528_12718_7_6	0.74004	2313	74	34	Positive		3.03028812073912	-0.632078432834478	o	Enterobacterales	d_Bacteria:p_Proteobacteria:c_Gammaproteobacteria:o_Enterobacterales:f_Succinivibrionaceae:g_Anaerobiospirillum:s_	d_Bacteria:p_Proteobacteria:c_Gammaproteobacteria:o_Enterobacterales:f_Enterobacteriaceae:g_Klebsiella:s_Klebsiella pneumoniae
528	UMGS528	14672_4_1	0.849056603773585	0.0909090909090909	UMGS528_14672_4_1	0.74298	2313	318	34	Positive		3.03028812073912	-0.731733527362471	o	Enterobacterales	d_Bacteria:p_Proteobacteria:c_Gammaproteobacteria:o_Enterobacterales:f_Succinivibrionaceae:g_Anaerobiospirillum:s_	d_Bacteria:p_Proteobacteria:c_Gammaproteobacteria:o_Enterobacterales:f_Enterobacteriaceae:g_Escherichia:s_
529	UMGS528	14672_4_2	0.863207547169811	0.085	UMGS528_14672_4_2	0.74406	2313	320	34	Positive		3.19870863783268	-0.860637392134428	o	Enterobacterales	d_Bacteria:p_Proteobacteria:c_Gammaproteobacteria:o_Enterobacterales:f_Succinivibrionaceae:g_Anaerobiospirillum:s_	d_Bacteria:p_Proteobacteria:c_Gammaproteobacteria:o_Enterobacterales:f_Enterobacteriaceae:g_Escherichia:s_
530	UMGS528	15841_8_80	0.863207547169811	0.0940594059405941	UMGS528_15841_8_80	0.74826	2313	325	34	Positive		3.19870863783268	-0.663010979502325	o	Enterobacterales	d_Bacteria:p_Proteobacteria:c_Gammaproteobacteria:o_Enterobacterales:f_Succinivibrionaceae:g_Anaerobiospirillum:s_	d_Bacteria:p_Proteobacteria:c_Gammaproteobacteria:o_Enterobacterales:f_Enterobacteriaceae:g_Escherichia:s_
531	UMGS528	18048_1_37	0.849056603773585	0.0954773869346734	UMGS528_18048_1_37	0.74939	2313	340	34	Positive		3.03028812073912	-0.632078432834478	o	Enterobacterales	d_Bacteria:p_Proteobacteria:c_Gammaproteobacteria:o_Enterobacterales:f_Succinivibrionaceae:g_Anaerobiospirillum:s_	d_Bacteria:p_Proteobacteria:c_Gammaproteobacteria:o_Enterobacterales:f_Enterobacteriaceae:g_Escherichia:s_
532	UMGS528	20287_6_7	0.85377358490566	0.0858585858585859	UMGS528_20287_6_7	0.74372	2313	484	34	Positive		3.08642829310364	-0.841907770757305	o	Enterobacterales	d_Bacteria:p_Proteobacteria:c_Gammaproteobacteria:o_Enterobacterales:f_Succinivibrionaceae:g_Anaerobiospirillum:s_	d_Bacteria:p_Proteobacteria:c_Gammaproteobacteria:o_Enterobacterales:f_Enterobacteriaceae:g_Escherichia:s_
533	UMGS528	20298_2_45	0.863207547169811	0.0940594059405941	UMGS528_20298_2_45	0.7429	2313	536	34	Positive		3.19870863783268	-0.663010979502325	o	Enterobacterales	d_Bacteria:p_Proteobacteria:c_Gammaproteobacteria:o_Enterobacterales:f_Succinivibrionaceae:g_Anaerobiospirillum:s_	d_Bacteria:p_Proteobacteria:c_Gammaproteobacteria:o_Enterobacterales:f_Enterobacteriaceae:g_Escherichia:s_
534	UMGS528	20298_2_9	0.844339622641509	0.109452736318408	UMGS528_20298_2_9	0.74183	2313	556	34	Positive		2.97414794837459	-0.327213171017253	o	Enterobacterales	d_Bacteria:p_Proteobacteria:c_Gammaproteobacteria:o_Enterobacterales:f_Succinivibrionaceae:g_Anaerobiospirillum:s_	d_Bacteria:p_Proteobacteria:c_Gammaproteobacteria:o_Enterobacterales:f_Enterobacteriaceae:g_Klebsiella_A:s_Klebsiella_A oxytoca
535	UMGS528	20298_3_19	0.830188679245283	0.0880829015544041	UMGS528_20298_3_19	0.74253	2313	566	34	Positive		2.80572743128103	-0.793385435583416	o	Enterobacterales	d_Bacteria:p_Proteobacteria:c_Gammaproteobacteria:o_Enterobacterales:f_Succinivibrionaceae:g_Anaerobiospirillum:s_	d_Bacteria:p_Proteobacteria:c_Gammaproteobacteria:o_Enterobacterales:f_Enterobacteriaceae:g_Kluyvera:s_
536	UMGS528	20298_3_75	0.830188679245283	0.115577889447236	UMGS528_20298_3_75	0.74068	2313	617	34	Positive		2.80572743128103	-0.193596016911319	o	Enterobacterales	d_Bacteria:p_Proteobacteria:c_Gammaproteobacteria:o_Enterobacterales:f_Succinivibrionaceae:g_Anaerobiospirillum:s_	d_Bacteria:p_Proteobacteria:c_Gammaproteobacteria:o_Enterobacterales:f_Enterobacteriaceae:g_Klebsiella_A:s_Klebsiella_A oxytoca
537	UMGS528	20298_3_73	0.85377358490566	0.0904522613065327	UMGS528_20298_3_73	0.74325	2313	618	34	Positive		3.08642829310364	-0.741699036815269	o	Enterobacterales	d_Bacteria:p_Proteobacteria:c_Gammaproteobacteria:o_Enterobacterales:f_Succinivibrionaceae:g_Anaerobiospirillum:s_	d_Bacteria:p_Proteobacteria:c_Gammaproteobacteria:o_Enterobacterales:f_Enterobacteriaceae:g_Escherichia:s_
538	UMGS528	20298_3_76	0.830188679245283	0.115577889447236	UMGS528_20298_3_76	0.74011	2313	619	34	Positive		2.80572743128103	-0.193596016911319	o	Enterobacterales	d_Bacteria:p_Proteobacteria:c_Gammaproteobacteria:o_Enterobacterales:f_Succinivibrionaceae:g_Anaerobiospirillum:s_	d_Bacteria:p_Proteobacteria:c_Gammaproteobacteria:o_Enterobacterales:f_Enterobacteriaceae:g_Klebsiella_A:s_Klebsiella_A oxytoca
539	UMGS528	20298_3_77	0.85377358490566	0.0904522613065327	UMGS528_20298_3_77	0.74541	2313	628	34	Positive		3.08642829310364	-0.741699036815269	o	Enterobacterales	d_Bacteria:p_Proteobacteria:c_Gammaproteobacteria:o_Enterobacterales:f_Succinivibrionaceae:g_Anaerobiospirillum:s_	d_Bacteria:p_Proteobacteria:c_Gammaproteobacteria:o_Enterobacterales:f_Enterobacteriaceae:g_Escherichia:s_
540	UMGS528	GCF_000010385.1	0.863207547169811	0.085	UMGS528_GCF_000010385.1	0.74378	2313	739	34	Positive		3.19870863783268	-0.860637392134428	o	Enterobacterales	d_Bacteria:p_Proteobacteria:c_Gammaproteobacteria:o_Enterobacterales:f_Succinivibrionaceae:g_Anaerobiospirillum:s_	d_Bacteria:p_Proteobacteria:c_Gammaproteobacteria:o_Enterobacterales:f_Enterobacteriaceae:g_Escherichia:s_Escherichia coli
541	UMGS528	GCF_000010485.1	0.867924528301887	0.0891089108910891	UMGS528_GCF_000010485.1	0.74515	2313	742	34	Positive		3.25484881019721	-0.771003554711125	o	Enterobacterales	d_Bacteria:p_Proteobacteria:c_Gammaproteobacteria:o_Enterobacterales:f_Succinivibrionaceae:g_Anaerobiospirillum:s_	d_Bacteria:p_Proteobacteria:c_Gammaproteobacteria:o_Enterobacterales:f_Enterobacteriaceae:g_Escherichia:s_
542	UMGS528	GCF_000157115.2	0.844339622641509	0.0913705583756345	UMGS528_GCF_000157115.2	0.74695	2313	811	34	Positive		2.97414794837459	-0.721666845224872	o	Enterobacterales	d_Bacteria:p_Proteobacteria:c_Gammaproteobacteria:o_Enterobacterales:f_Succinivibrionaceae:g_Anaerobiospirillum:s_	d_Bacteria:p_Proteobacteria:c_Gammaproteobacteria:o_Enterobacterales:f_Enterobacteriaceae:g_Escherichia:s_
543	UMGS528	GCF_000158415.2	0.867924528301887	0.0935960591133005	UMGS528_GCF_000158415.2	0.74306	2313	829	34	Positive		3.25484881019721	-0.673118658955366	o	Enterobacterales	d_Bacteria:p_Proteobacteria:c_Gammaproteobacteria:o_Enterobacterales:f_Succinivibrionaceae:g_Anaerobiospirillum:s_	d_Bacteria:p_Proteobacteria:c_Gammaproteobacteria:o_Enterobacterales:f_Enterobacteriaceae:g_Escherichia:s_Escherichia coli
544	UMGS528	GCF_000158355.2	0.858490566037736	0.085427135678392	UMGS528_GCF_000158355.2	0.74316	2313	830	34	Positive		3.14256846546816	-0.85131964079606	o	Enterobacterales	d_Bacteria:p_Proteobacteria:c_Gammaproteobacteria:o_Enterobacterales:f_Succinivibrionaceae:g_Anaerobiospirillum:s_	d_Bacteria:p_Proteobacteria:c_Gammaproteobacteria:o_Enterobacterales:f_Enterobacteriaceae:g_Citrobacter:s_Citrobacter portucalensis
545	UMGS528	GCF_000159895.2	0.85377358490566	0.0904522613065327	UMGS528_GCF_000159895.2	0.74513	2313	856	34	Positive		3.08642829310364	-0.741699036815269	o	Enterobacterales	d_Bacteria:p_Proteobacteria:c_Gammaproteobacteria:o_Enterobacterales:f_Succinivibrionaceae:g_Anaerobiospirillum:s_	d_Bacteria:p_Proteobacteria:c_Gammaproteobacteria:o_Enterobacterales:f_Enterobacteriaceae:g_Escherichia:s_Escherichia coli
546	UMGS528	GCF_000164195.1	0.839622641509434	0.0871794871794872	UMGS528_GCF_000164195.1	0.7451	2313	890	34	Positive		2.91800777601008	-0.813092968638656	o	Enterobacterales	d_Bacteria:p_Proteobacteria:c_Gammaproteobacteria:o_Enterobacterales:f_Succinivibrionaceae:g_Anaerobiospirillum:s_	d_Bacteria:p_Proteobacteria:c_Gammaproteobacteria:o_Enterobacterales:f_Enterobacteriaceae:g_Escherichia:s_
547	UMGS528	GCF_000164235.1	0.872641509433962	0.0886699507389163	UMGS528_GCF_000164235.1	0.74666	2313	891	34	Positive		3.31098898256172	-0.780579251035057	o	Enterobacterales	d_Bacteria:p_Proteobacteria:c_Gammaproteobacteria:o_Enterobacterales:f_Succinivibrionaceae:g_Anaerobiospirillum:s_	d_Bacteria:p_Proteobacteria:c_Gammaproteobacteria:o_Enterobacterales:f_Enterobacteriaceae:g_Escherichia:s_Escherichia coli
548	UMGS528	GCF_000164335.1	0.867924528301887	0.0845771144278607	UMGS528_GCF_000164335.1	0.74429	2313	892	34	Positive		3.25484881019721	-0.86986242952913	o	Enterobacterales	d_Bacteria:p_Proteobacteria:c_Gammaproteobacteria:o_Enterobacterales:f_Succinivibrionaceae:g_Anaerobiospirillum:s_	d_Bacteria:p_Proteobacteria:c_Gammaproteobacteria:o_Enterobacterales:f_Enterobacteriaceae:g_Escherichia:s_Escherichia coli
549	UMGS528	GCF_000164255.1	0.849056603773585	0.1	UMGS528_GCF_000164255.1	0.74333	2313	893	34	Positive		3.03028812073912	-0.533419889251767	o	Enterobacterales	d_Bacteria:p_Proteobacteria:c_Gammaproteobacteria:o_Enterobacterales:f_Succinivibrionaceae:g_Anaerobiospirillum:s_	d_Bacteria:p_Proteobacteria:c_Gammaproteobacteria:o_Enterobacterales:f_Enterobacteriaceae:g_Escherichia:s_Escherichia coli
550	UMGS528	GCF_000164315.1	0.858490566037736	0.0945273631840796	UMGS528_GCF_000164315.1	0.74295	2313	894	34	Positive		3.14256846546816	-0.65280272612438	o	Enterobacterales	d_Bacteria:p_Proteobacteria:c_Gammaproteobacteria:o_Enterobacterales:f_Succinivibrionaceae:g_Anaerobiospirillum:s_	d_Bacteria:p_Proteobacteria:c_Gammaproteobacteria:o_Enterobacterales:f_Enterobacteriaceae:g_Escherichia:s_
551	UMGS528	GCF_000164215.1	0.85377358490566	0.095	UMGS528_GCF_000164215.1	0.74624	2313	895	34	Positive		3.08642829310364	-0.642492390212654	o	Enterobacterales	d_Bacteria:p_Proteobacteria:c_Gammaproteobacteria:o_Enterobacterales:f_Succinivibrionaceae:g_Anaerobiospirillum:s_	d_Bacteria:p_Proteobacteria:c_Gammaproteobacteria:o_Enterobacterales:f_Enterobacteriaceae:g_Escherichia:s_Escherichia coli
552	UMGS528	GCF_000164415.1	0.844339622641509	0.0913705583756345	UMGS528_GCF_000164415.1	0.74686	2313	897	34	Positive		2.97414794837459	-0.721666845224872	o	Enterobacterales	d_Bacteria:p_Proteobacteria:c_Gammaproteobacteria:o_Enterobacterales:f_Succinivibrionaceae:g_Anaerobiospirillum:s_	d_Bacteria:p_Proteobacteria:c_Gammaproteobacteria:o_Enterobacterales:f_Enterobacteriaceae:g_Escherichia:s_
553	UMGS528	GCF_000164435.1	0.867924528301887	0.0891089108910891	UMGS528_GCF_000164435.1	0.74969	2313	899	34	Positive		3.25484881019721	-0.771003554711125	o	Enterobacterales	d_Bacteria:p_Proteobacteria:c_Gammaproteobacteria:o_Enterobacterales:f_Succinivibrionaceae:g_Anaerobiospirillum:s_	d_Bacteria:p_Proteobacteria:c_Gammaproteobacteria:o_Enterobacterales:f_Enterobacteriaceae:g_Escherichia:s_
554	UMGS528	GCF_000164455.1	0.867924528301887	0.0935960591133005	UMGS528_GCF_000164455.1	0.74699	2313	900	34	Positive		3.25484881019721	-0.673118658955366	o	Enterobacterales	d_Bacteria:p_Proteobacteria:c_Gammaproteobacteria:o_Enterobacterales:f_Succinivibrionaceae:g_Anaerobiospirillum:s_	d_Bacteria:p_Proteobacteria:c_Gammaproteobacteria:o_Enterobacterales:f_Enterobacteriaceae:g_Escherichia:s_Escherichia coli
555	UMGS528	GCF_000164495.1	0.85377358490566	0.0904522613065327	UMGS528_GCF_000164495.1	0.74678	2313	901	34	Positive		3.08642829310364	-0.741699036815269	o	Enterobacterales	d_Bacteria:p_Proteobacteria:c_Gammaproteobacteria:o_Enterobacterales:f_Succinivibrionaceae:g_Anaerobiospirillum:s_	d_Bacteria:p_Proteobacteria:c_Gammaproteobacteria:o_Enterobacterales:f_Enterobacteriaceae:g_Escherichia:s_
556	UMGS528	GCF_000164515.1	0.877358490566038	0.083743842364532	UMGS528_GCF_000164515.1	0.74662	2313	902	34	Positive		3.36712915492625	-0.88803984311475	o	Enterobacterales	d_Bacteria:p_Proteobacteria:c_Gammaproteobacteria:o_Enterobacterales:f_Succinivibrionaceae:g_Anaerobiospirillum:s_	d_Bacteria:p_Proteobacteria:c_Gammaproteobacteria:o_Enterobacterales:f_Enterobacteriaceae:g_Escherichia:s_Escherichia coli
557	UMGS528	GCF_000164475.1	0.877358490566038	0.0882352941176471	UMGS528_GCF_000164475.1	0.7469	2313	903	34	Positive		3.36712915492625	-0.790061067983265	o	Enterobacterales	d_Bacteria:p_Proteobacteria:c_Gammaproteobacteria:o_Enterobacterales:f_Succinivibrionaceae:g_Anaerobiospirillum:s_	d_Bacteria:p_Proteobacteria:c_Gammaproteobacteria:o_Enterobacterales:f_Enterobacteriaceae:g_Escherichia:s_Escherichia coli
558	UMGS528	GCF_000164615.1	0.844339622641509	0.086734693877551	UMGS528_GCF_000164615.1	0.74788	2313	909	34	Positive		2.97414794837459	-0.822795912209223	o	Enterobacterales	d_Bacteria:p_Proteobacteria:c_Gammaproteobacteria:o_Enterobacterales:f_Succinivibrionaceae:g_Anaerobiospirillum:s_	d_Bacteria:p_Proteobacteria:c_Gammaproteobacteria:o_Enterobacterales:f_Enterobacteriaceae:g_Escherichia:s_
559	UMGS528	GCF_000179075.1	0.867924528301887	0.0980392156862745	UMGS528_GCF_000179075.1	0.74208	2313	932	34	Positive		3.25484881019721	-0.57619341904035	o	Enterobacterales	d_Bacteria:p_Proteobacteria:c_Gammaproteobacteria:o_Enterobacterales:f_Succinivibrionaceae:g_Anaerobiospirillum:s_	d_Bacteria:p_Proteobacteria:c_Gammaproteobacteria:o_Enterobacterales:f_Enterobacteriaceae:g_Escherichia:s_
560	UMGS528	GCF_000179135.1	0.867924528301887	0.0935960591133005	UMGS528_GCF_000179135.1	0.74573	2313	933	34	Positive		3.25484881019721	-0.673118658955366	o	Enterobacterales	d_Bacteria:p_Proteobacteria:c_Gammaproteobacteria:o_Enterobacterales:f_Succinivibrionaceae:g_Anaerobiospirillum:s_	d_Bacteria:p_Proteobacteria:c_Gammaproteobacteria:o_Enterobacterales:f_Enterobacteriaceae:g_Escherichia:s_Escherichia coli
561	UMGS528	GCF_000179095.1	0.858490566037736	0.0945273631840796	UMGS528_GCF_000179095.1	0.74776	2313	934	34	Positive		3.14256846546816	-0.65280272612438	o	Enterobacterales	d_Bacteria:p_Proteobacteria:c_Gammaproteobacteria:o_Enterobacterales:f_Succinivibrionaceae:g_Anaerobiospirillum:s_	d_Bacteria:p_Proteobacteria:c_Gammaproteobacteria:o_Enterobacterales:f_Enterobacteriaceae:g_Escherichia:s_Escherichia coli
562	UMGS528	GCF_000179115.1	0.867924528301887	0.0845771144278607	UMGS528_GCF_000179115.1	0.74581	2313	935	34	Positive		3.25484881019721	-0.86986242952913	o	Enterobacterales	d_Bacteria:p_Proteobacteria:c_Gammaproteobacteria:o_Enterobacterales:f_Succinivibrionaceae:g_Anaerobiospirillum:s_	d_Bacteria:p_Proteobacteria:c_Gammaproteobacteria:o_Enterobacterales:f_Enterobacteriaceae:g_Escherichia:s_Escherichia coli
563	UMGS528	GCF_000179155.1	0.858490566037736	0.0945273631840796	UMGS528_GCF_000179155.1	0.74683	2313	937	34	Positive		3.14256846546816	-0.65280272612438	o	Enterobacterales	d_Bacteria:p_Proteobacteria:c_Gammaproteobacteria:o_Enterobacterales:f_Succinivibrionaceae:g_Anaerobiospirillum:s_	d_Bacteria:p_Proteobacteria:c_Gammaproteobacteria:o_Enterobacterales:f_Enterobacteriaceae:g_Escherichia:s_Escherichia coli
564	14207_6_4	UMGS617	0.828877005347594	0.0372670807453416	14207_6_4_UMGS617	0.75831	226	2401	35			2.71552671932278	-1.81236530601291	o	Bacteroidales	d_Bacteria:p_Bacteroidota:c_Bacteroidia:o_Bacteroidales:f_Muribaculaceae:g_Homeothermus:s_	d_Bacteria:p_Bacteroidota:c_Bacteroidia:o_Bacteroidales:f_Bacteroidaceae:g_Prevotella:s_Prevotella sp13
565	GCF_000162075.1	12718_7_2	0.834532374100719	0.104247104247104	GCF_000162075.1_12718_7_2	0.75582	861	34	35			2.78219550090403	-0.42117778048989	c	Gammaproteobacteria	d_Bacteria:p_Proteobacteria:c_Gammaproteobacteria:o_Pseudomonadales:f_Moraxellaceae:g_Acinetobacter:s_Acinetobacter junii	d_Bacteria:p_Proteobacteria:c_Gammaproteobacteria:o_Enterobacterales:f_Enterobacteriaceae:g_Escherichia:s_Escherichia coli
566	GCF_000162075.1	12718_7_55	0.838129496402878	0.0933852140077821	GCF_000162075.1_12718_7_55	0.75441	861	63	35			2.82460047422273	-0.64678125768406	c	Gammaproteobacteria	d_Bacteria:p_Proteobacteria:c_Gammaproteobacteria:o_Pseudomonadales:f_Moraxellaceae:g_Acinetobacter:s_Acinetobacter junii	d_Bacteria:p_Proteobacteria:c_Gammaproteobacteria:o_Enterobacterales:f_Enterobacteriaceae:g_Kluyvera:s_
567	GCF_000162075.1	14637_1_53	0.838129496402878	0.103846153846154	GCF_000162075.1_14637_1_53	0.75921	861	313	35			2.82460047422273	-0.429505594769328	c	Gammaproteobacteria	d_Bacteria:p_Proteobacteria:c_Gammaproteobacteria:o_Pseudomonadales:f_Moraxellaceae:g_Acinetobacter:s_Acinetobacter junii	d_Bacteria:p_Proteobacteria:c_Gammaproteobacteria:o_Enterobacterales:f_Enterobacteriaceae:g_Escherichia:s_
568	GCF_000162075.1	14672_4_1	0.845323741007194	0.103053435114504	GCF_000162075.1_14672_4_1	0.75159	861	318	35	Positive		2.90941042086011	-0.445970510024111	c	Gammaproteobacteria	d_Bacteria:p_Proteobacteria:c_Gammaproteobacteria:o_Pseudomonadales:f_Moraxellaceae:g_Acinetobacter:s_Acinetobacter junii	d_Bacteria:p_Proteobacteria:c_Gammaproteobacteria:o_Enterobacterales:f_Enterobacteriaceae:g_Escherichia:s_
569	GCF_000162075.1	14672_4_2	0.841726618705036	0.103448275862069	GCF_000162075.1_14672_4_2	0.75267	861	320	35	Positive		2.86700544754142	-0.437769594379969	c	Gammaproteobacteria	d_Bacteria:p_Proteobacteria:c_Gammaproteobacteria:o_Pseudomonadales:f_Moraxellaceae:g_Acinetobacter:s_Acinetobacter junii	d_Bacteria:p_Proteobacteria:c_Gammaproteobacteria:o_Enterobacterales:f_Enterobacteriaceae:g_Escherichia:s_
570	GCF_000162075.1	15841_8_80	0.845323741007194	0.106463878326996	GCF_000162075.1_15841_8_80	0.75687	861	325	35	Positive		2.90941042086011	-0.375134971222028	c	Gammaproteobacteria	d_Bacteria:p_Proteobacteria:c_Gammaproteobacteria:o_Pseudomonadales:f_Moraxellaceae:g_Acinetobacter:s_Acinetobacter junii	d_Bacteria:p_Proteobacteria:c_Gammaproteobacteria:o_Enterobacterales:f_Enterobacteriaceae:g_Escherichia:s_
571	GCF_000162075.1	20287_6_7	0.830935251798561	0.104651162790698	GCF_000162075.1_20287_6_7	0.75233	861	484	35			2.73979052758534	-0.412785409510591	c	Gammaproteobacteria	d_Bacteria:p_Proteobacteria:c_Gammaproteobacteria:o_Pseudomonadales:f_Moraxellaceae:g_Acinetobacter:s_Acinetobacter junii	d_Bacteria:p_Proteobacteria:c_Gammaproteobacteria:o_Enterobacterales:f_Enterobacteriaceae:g_Escherichia:s_
572	GCF_000162075.1	20298_2_45	0.845323741007194	0.103053435114504	GCF_000162075.1_20298_2_45	0.75151	861	536	35	Positive		2.90941042086011	-0.445970510024111	c	Gammaproteobacteria	d_Bacteria:p_Proteobacteria:c_Gammaproteobacteria:o_Pseudomonadales:f_Moraxellaceae:g_Acinetobacter:s_Acinetobacter junii	d_Bacteria:p_Proteobacteria:c_Gammaproteobacteria:o_Enterobacterales:f_Enterobacteriaceae:g_Escherichia:s_
573	GCF_000162075.1	20298_2_9	0.856115107913669	0.10188679245283	GCF_000162075.1_20298_2_9	0.75044	861	556	35	Positive		3.03662534081619	-0.470201894738707	c	Gammaproteobacteria	d_Bacteria:p_Proteobacteria:c_Gammaproteobacteria:o_Pseudomonadales:f_Moraxellaceae:g_Acinetobacter:s_Acinetobacter junii	d_Bacteria:p_Proteobacteria:c_Gammaproteobacteria:o_Enterobacterales:f_Enterobacteriaceae:g_Klebsiella_A:s_Klebsiella_A oxytoca
574	GCF_000162075.1	20298_3_19	0.830935251798561	0.09765625	GCF_000162075.1_20298_3_19	0.75114	861	566	35			2.73979052758534	-0.558071047045256	c	Gammaproteobacteria	d_Bacteria:p_Proteobacteria:c_Gammaproteobacteria:o_Pseudomonadales:f_Moraxellaceae:g_Acinetobacter:s_Acinetobacter junii	d_Bacteria:p_Proteobacteria:c_Gammaproteobacteria:o_Enterobacterales:f_Enterobacteriaceae:g_Kluyvera:s_
575	GCF_000162075.1	GCF_000010385.1	0.830935251798561	0.104651162790698	GCF_000162075.1_GCF_000010385.1	0.75239	861	739	35			2.73979052758534	-0.412785409510591	c	Gammaproteobacteria	d_Bacteria:p_Proteobacteria:c_Gammaproteobacteria:o_Pseudomonadales:f_Moraxellaceae:g_Acinetobacter:s_Acinetobacter junii	d_Bacteria:p_Proteobacteria:c_Gammaproteobacteria:o_Enterobacterales:f_Enterobacteriaceae:g_Escherichia:s_Escherichia coli
576	GCF_000162075.1	GCF_000010485.1	0.841726618705036	0.1	GCF_000162075.1_GCF_000010485.1	0.75376	861	742	35	Positive		2.86700544754142	-0.509390924338838	c	Gammaproteobacteria	d_Bacteria:p_Proteobacteria:c_Gammaproteobacteria:o_Pseudomonadales:f_Moraxellaceae:g_Acinetobacter:s_Acinetobacter junii	d_Bacteria:p_Proteobacteria:c_Gammaproteobacteria:o_Enterobacterales:f_Enterobacteriaceae:g_Escherichia:s_
577	GCF_000162075.1	GCF_000158415.2	0.838129496402878	0.10727969348659	GCF_000162075.1_GCF_000158415.2	0.75167	861	829	35			2.82460047422273	-0.358190338870117	c	Gammaproteobacteria	d_Bacteria:p_Proteobacteria:c_Gammaproteobacteria:o_Pseudomonadales:f_Moraxellaceae:g_Acinetobacter:s_Acinetobacter junii	d_Bacteria:p_Proteobacteria:c_Gammaproteobacteria:o_Enterobacterales:f_Enterobacteriaceae:g_Escherichia:s_Escherichia coli
578	GCF_000162075.1	GCF_000158355.2	0.841726618705036	0.103448275862069	GCF_000162075.1_GCF_000158355.2	0.75177	861	830	35	Positive		2.86700544754142	-0.437769594379969	c	Gammaproteobacteria	d_Bacteria:p_Proteobacteria:c_Gammaproteobacteria:o_Pseudomonadales:f_Moraxellaceae:g_Acinetobacter:s_Acinetobacter junii	d_Bacteria:p_Proteobacteria:c_Gammaproteobacteria:o_Enterobacterales:f_Enterobacteriaceae:g_Citrobacter:s_Citrobacter portucalensis
579	GCF_000162075.1	GCF_000164235.1	0.841726618705036	0.110266159695817	GCF_000162075.1_GCF_000164235.1	0.75527	861	891	35	Positive		2.86700544754142	-0.296160881153321	c	Gammaproteobacteria	d_Bacteria:p_Proteobacteria:c_Gammaproteobacteria:o_Pseudomonadales:f_Moraxellaceae:g_Acinetobacter:s_Acinetobacter junii	d_Bacteria:p_Proteobacteria:c_Gammaproteobacteria:o_Enterobacterales:f_Enterobacteriaceae:g_Escherichia:s_Escherichia coli
580	GCF_000162075.1	GCF_000164335.1	0.834532374100719	0.107692307692308	GCF_000162075.1_GCF_000164335.1	0.7529	861	892	35			2.78219550090403	-0.349620265199818	c	Gammaproteobacteria	d_Bacteria:p_Proteobacteria:c_Gammaproteobacteria:o_Pseudomonadales:f_Moraxellaceae:g_Acinetobacter:s_Acinetobacter junii	d_Bacteria:p_Proteobacteria:c_Gammaproteobacteria:o_Enterobacterales:f_Enterobacteriaceae:g_Escherichia:s_Escherichia coli
581	GCF_000162075.1	GCF_000164315.1	0.841726618705036	0.103448275862069	GCF_000162075.1_GCF_000164315.1	0.75156	861	894	35	Positive		2.86700544754142	-0.437769594379969	c	Gammaproteobacteria	d_Bacteria:p_Proteobacteria:c_Gammaproteobacteria:o_Pseudomonadales:f_Moraxellaceae:g_Acinetobacter:s_Acinetobacter junii	d_Bacteria:p_Proteobacteria:c_Gammaproteobacteria:o_Enterobacterales:f_Enterobacteriaceae:g_Escherichia:s_
582	GCF_000162075.1	GCF_000164435.1	0.841726618705036	0.103448275862069	GCF_000162075.1_GCF_000164435.1	0.7583	861	899	35	Positive		2.86700544754142	-0.437769594379969	c	Gammaproteobacteria	d_Bacteria:p_Proteobacteria:c_Gammaproteobacteria:o_Pseudomonadales:f_Moraxellaceae:g_Acinetobacter:s_Acinetobacter junii	d_Bacteria:p_Proteobacteria:c_Gammaproteobacteria:o_Enterobacterales:f_Enterobacteriaceae:g_Escherichia:s_
583	GCF_000162075.1	GCF_000164455.1	0.834532374100719	0.104247104247104	GCF_000162075.1_GCF_000164455.1	0.7556	861	900	35			2.78219550090403	-0.42117778048989	c	Gammaproteobacteria	d_Bacteria:p_Proteobacteria:c_Gammaproteobacteria:o_Pseudomonadales:f_Moraxellaceae:g_Acinetobacter:s_Acinetobacter junii	d_Bacteria:p_Proteobacteria:c_Gammaproteobacteria:o_Enterobacterales:f_Enterobacteriaceae:g_Escherichia:s_Escherichia coli
584	GCF_000162075.1	GCF_000164495.1	0.834532374100719	0.10077519379845	GCF_000162075.1_GCF_000164495.1	0.75539	861	901	35			2.78219550090403	-0.49329000520079	c	Gammaproteobacteria	d_Bacteria:p_Proteobacteria:c_Gammaproteobacteria:o_Pseudomonadales:f_Moraxellaceae:g_Acinetobacter:s_Acinetobacter junii	d_Bacteria:p_Proteobacteria:c_Gammaproteobacteria:o_Enterobacterales:f_Enterobacteriaceae:g_Escherichia:s_
585	GCF_000162075.1	GCF_000164515.1	0.830935251798561	0.104651162790698	GCF_000162075.1_GCF_000164515.1	0.75523	861	902	35			2.73979052758534	-0.412785409510591	c	Gammaproteobacteria	d_Bacteria:p_Proteobacteria:c_Gammaproteobacteria:o_Pseudomonadales:f_Moraxellaceae:g_Acinetobacter:s_Acinetobacter junii	d_Bacteria:p_Proteobacteria:c_Gammaproteobacteria:o_Enterobacterales:f_Enterobacteriaceae:g_Escherichia:s_Escherichia coli
586	GCF_000162075.1	GCF_000164475.1	0.838129496402878	0.103846153846154	GCF_000162075.1_GCF_000164475.1	0.75551	861	903	35			2.82460047422273	-0.429505594769328	c	Gammaproteobacteria	d_Bacteria:p_Proteobacteria:c_Gammaproteobacteria:o_Pseudomonadales:f_Moraxellaceae:g_Acinetobacter:s_Acinetobacter junii	d_Bacteria:p_Proteobacteria:c_Gammaproteobacteria:o_Enterobacterales:f_Enterobacteriaceae:g_Escherichia:s_Escherichia coli
587	GCF_000162075.1	GCF_000179075.1	0.841726618705036	0.103448275862069	GCF_000162075.1_GCF_000179075.1	0.75069	861	932	35	Positive		2.86700544754142	-0.437769594379969	c	Gammaproteobacteria	d_Bacteria:p_Proteobacteria:c_Gammaproteobacteria:o_Pseudomonadales:f_Moraxellaceae:g_Acinetobacter:s_Acinetobacter junii	d_Bacteria:p_Proteobacteria:c_Gammaproteobacteria:o_Enterobacterales:f_Enterobacteriaceae:g_Escherichia:s_
588	GCF_000162075.1	GCF_000179135.1	0.841726618705036	0.103448275862069	GCF_000162075.1_GCF_000179135.1	0.75434	861	933	35	Positive		2.86700544754142	-0.437769594379969	c	Gammaproteobacteria	d_Bacteria:p_Proteobacteria:c_Gammaproteobacteria:o_Pseudomonadales:f_Moraxellaceae:g_Acinetobacter:s_Acinetobacter junii	d_Bacteria:p_Proteobacteria:c_Gammaproteobacteria:o_Enterobacterales:f_Enterobacteriaceae:g_Escherichia:s_Escherichia coli
589	GCF_000162115.1	12718_7_50	0.842911877394636	0.0794979079497908	GCF_000162115.1_12718_7_50	0.75941	866	64	35	Positive		2.88097796748551	-0.935223183215623	c	Gammaproteobacteria	d_Bacteria:p_Proteobacteria:c_Gammaproteobacteria:o_Pseudomonadales:f_Moraxellaceae:g_Acinetobacter:s_Acinetobacter radioresistens	d_Bacteria:p_Proteobacteria:c_Gammaproteobacteria:o_Enterobacterales:f_Enterobacteriaceae:g_Enterobacter:s_Enterobacter cloacae_A
590	GCF_000162115.1	GCF_000156395.1	0.827586206896552	0.0649350649350649	GCF_000162115.1_GCF_000156395.1	0.75302	866	804	35			2.70031003518518	-1.23769613677772	c	Gammaproteobacteria	d_Bacteria:p_Proteobacteria:c_Gammaproteobacteria:o_Pseudomonadales:f_Moraxellaceae:g_Acinetobacter:s_Acinetobacter radioresistens	d_Bacteria:p_Proteobacteria:c_Gammaproteobacteria:o_Enterobacterales:f_Enterobacteriaceae:g_Providencia:s_Providencia rustigianii
591	GCF_000162115.1	UMGS47	0.877394636015326	0.0691056910569106	GCF_000162115.1_UMGS47	0.75329	866	2258	35	Positive		3.28748081516127	-1.15107145779146	c	Gammaproteobacteria	d_Bacteria:p_Proteobacteria:c_Gammaproteobacteria:o_Pseudomonadales:f_Moraxellaceae:g_Acinetobacter:s_Acinetobacter radioresistens	d_Bacteria:p_Proteobacteria:c_Gammaproteobacteria:o_Enterobacterales:f_Enterobacteriaceae:g_Pantoea:s_Pantoea brenneri
592	UMGS1092	14637_1_53	0.830845771144279	0.134715025906736	UMGS1092_14637_1_53	0.75385	1440	313	35			2.73873567750279	0.211646609910291	o	Enterobacterales	d_Bacteria:p_Proteobacteria:c_Gammaproteobacteria:o_Enterobacterales:f_Succinivibrionaceae:g_Succinivibrio:s_	d_Bacteria:p_Proteobacteria:c_Gammaproteobacteria:o_Enterobacterales:f_Enterobacteriaceae:g_Escherichia:s_
593	UMGS1092	15841_8_80	0.830845771144279	0.139175257731959	UMGS1092_15841_8_80	0.75151	1440	325	35			2.73873567750279	0.304286453132019	o	Enterobacterales	d_Bacteria:p_Proteobacteria:c_Gammaproteobacteria:o_Enterobacterales:f_Succinivibrionaceae:g_Succinivibrio:s_	d_Bacteria:p_Proteobacteria:c_Gammaproteobacteria:o_Enterobacterales:f_Enterobacteriaceae:g_Escherichia:s_
594	UMGS1092	GCF_000164295.1	0.830845771144279	0.134715025906736	UMGS1092_GCF_000164295.1	0.7562	1440	896	35			2.73873567750279	0.211646609910291	o	Enterobacterales	d_Bacteria:p_Proteobacteria:c_Gammaproteobacteria:o_Enterobacterales:f_Succinivibrionaceae:g_Succinivibrio:s_	d_Bacteria:p_Proteobacteria:c_Gammaproteobacteria:o_Enterobacterales:f_Enterobacteriaceae:g_Escherichia:s_
595	UMGS1092	GCF_000164355.1	0.830845771144279	0.134715025906736	UMGS1092_GCF_000164355.1	0.75642	1440	898	35			2.73873567750279	0.211646609910291	o	Enterobacterales	d_Bacteria:p_Proteobacteria:c_Gammaproteobacteria:o_Enterobacterales:f_Succinivibrionaceae:g_Succinivibrio:s_	d_Bacteria:p_Proteobacteria:c_Gammaproteobacteria:o_Enterobacterales:f_Enterobacteriaceae:g_Escherichia:s_
596	UMGS1092	GCF_000164435.1	0.830845771144279	0.134715025906736	UMGS1092_GCF_000164435.1	0.75294	1440	899	35			2.73873567750279	0.211646609910291	o	Enterobacterales	d_Bacteria:p_Proteobacteria:c_Gammaproteobacteria:o_Enterobacterales:f_Succinivibrionaceae:g_Succinivibrio:s_	d_Bacteria:p_Proteobacteria:c_Gammaproteobacteria:o_Enterobacterales:f_Enterobacteriaceae:g_Escherichia:s_
597	UMGS1092	GCF_000164455.1	0.830845771144279	0.139175257731959	UMGS1092_GCF_000164455.1	0.75024	1440	900	35			2.73873567750279	0.304286453132019	o	Enterobacterales	d_Bacteria:p_Proteobacteria:c_Gammaproteobacteria:o_Enterobacterales:f_Succinivibrionaceae:g_Succinivibrio:s_	d_Bacteria:p_Proteobacteria:c_Gammaproteobacteria:o_Enterobacterales:f_Enterobacteriaceae:g_Escherichia:s_Escherichia coli
598	UMGS1092	GCF_000164475.1	0.830845771144279	0.139175257731959	UMGS1092_GCF_000164475.1	0.75015	1440	903	35			2.73873567750279	0.304286453132019	o	Enterobacterales	d_Bacteria:p_Proteobacteria:c_Gammaproteobacteria:o_Enterobacterales:f_Succinivibrionaceae:g_Succinivibrio:s_	d_Bacteria:p_Proteobacteria:c_Gammaproteobacteria:o_Enterobacterales:f_Enterobacteriaceae:g_Escherichia:s_Escherichia coli
599	UMGS1092	GCF_000179095.1	0.830845771144279	0.139175257731959	UMGS1092_GCF_000179095.1	0.75101	1440	934	35			2.73873567750279	0.304286453132019	o	Enterobacterales	d_Bacteria:p_Proteobacteria:c_Gammaproteobacteria:o_Enterobacterales:f_Succinivibrionaceae:g_Succinivibrio:s_	d_Bacteria:p_Proteobacteria:c_Gammaproteobacteria:o_Enterobacterales:f_Enterobacteriaceae:g_Escherichia:s_Escherichia coli
600	UMGS1092	GCF_000179155.1	0.830845771144279	0.139175257731959	UMGS1092_GCF_000179155.1	0.75008	1440	937	35			2.73873567750279	0.304286453132019	o	Enterobacterales	d_Bacteria:p_Proteobacteria:c_Gammaproteobacteria:o_Enterobacterales:f_Succinivibrionaceae:g_Succinivibrio:s_	d_Bacteria:p_Proteobacteria:c_Gammaproteobacteria:o_Enterobacterales:f_Enterobacteriaceae:g_Escherichia:s_Escherichia coli
601	UMGS1167	UMGS1196	0.837037037037037	0.124031007751938	UMGS1167_UMGS1196	0.75659	1513	1539	35			2.81172192677038	-0.0102624310595938	c	Gammaproteobacteria	d_Bacteria:p_Proteobacteria:c_Gammaproteobacteria:o_Betaproteobacteriales:f_Rhodocyclaceae:g_Dechloromonas:s_	d_Bacteria:p_Proteobacteria:c_Gammaproteobacteria:o_Pseudomonadales:f_Halomonadaceae:g_Salinicola:s_
602	UMGS1257	UMGS617	0.838709677419355	0.0441176470588235	UMGS1257_UMGS617	0.75351	1611	2401	35	Positive		2.83143998604832	-1.67007777161344	o	Bacteroidales	d_Bacteria:p_Bacteroidota:c_Bacteroidia:o_Bacteroidales:f_Muribaculaceae:g_CAG-279:s_	d_Bacteria:p_Bacteroidota:c_Bacteroidia:o_Bacteroidales:f_Bacteroidaceae:g_Prevotella:s_Prevotella sp13
603	UMGS1342	12718_7_31	0.835820895522388	0.0508474576271186	UMGS1342_12718_7_31	0.75	1694	37	35			2.79738534209282	-1.5302983564644	o	Bacteroidales	d_Bacteria:p_Bacteroidota:c_Bacteroidia:o_Bacteroidales:f_Rikenellaceae:g_:s_	d_Bacteria:p_Bacteroidota:c_Bacteroidia:o_Bacteroidales:f_Bacteroidaceae:g_Bacteroides:s_Bacteroides uniformis
604	UMGS1342	12718_7_90	0.850746268656716	0.0578512396694215	UMGS1342_12718_7_90	0.75508	1694	97	35	Positive		2.97333433586292	-1.38482850292699	o	Bacteroidales	d_Bacteria:p_Bacteroidota:c_Bacteroidia:o_Bacteroidales:f_Rikenellaceae:g_:s_	d_Bacteria:p_Bacteroidota:c_Bacteroidia:o_Bacteroidales:f_Bacteroidaceae:g_Bacteroides:s_Bacteroides uniformis
605	UMGS1342	14207_7_65	0.873134328358209	0.040983606557377	UMGS1342_14207_7_65	0.7502	1694	282	35	Positive		3.23725782651807	-1.73517237478242	o	Bacteroidales	d_Bacteria:p_Bacteroidota:c_Bacteroidia:o_Bacteroidales:f_Rikenellaceae:g_:s_	d_Bacteria:p_Bacteroidota:c_Bacteroidia:o_Bacteroidales:f_Bacteroidaceae:g_Bacteroides:s_Bacteroides uniformis
606	UMGS1342	18048_1_62	0.843283582089552	0.0504201680672269	UMGS1342_18048_1_62	0.7554	1694	358	35	Positive		2.88535983897787	-1.53917323996593	o	Bacteroidales	d_Bacteria:p_Bacteroidota:c_Bacteroidia:o_Bacteroidales:f_Rikenellaceae:g_:s_	d_Bacteria:p_Bacteroidota:c_Bacteroidia:o_Bacteroidales:f_Bacteroidaceae:g_Bacteroides:s_Bacteroides stercoris
607	UMGS1342	18048_2_61	0.828358208955224	0.0826446280991736	UMGS1342_18048_2_61	0.75149	1694	393	35			2.70941084520777	-0.869865221404545	o	Bacteroidales	d_Bacteria:p_Bacteroidota:c_Bacteroidia:o_Bacteroidales:f_Rikenellaceae:g_:s_	d_Bacteria:p_Bacteroidota:c_Bacteroidia:o_Bacteroidales:f_Bacteroidaceae:g_Bacteroides:s_Bacteroides uniformis
608	UMGS1342	20287_6_13	0.843283582089552	0.0583333333333333	UMGS1342_20287_6_13	0.75369	1694	446	35	Positive		2.88535983897787	-1.3748153280085	o	Bacteroidales	d_Bacteria:p_Bacteroidota:c_Bacteroidia:o_Bacteroidales:f_Rikenellaceae:g_:s_	d_Bacteria:p_Bacteroidota:c_Bacteroidia:o_Bacteroidales:f_Bacteroidaceae:g_Bacteroides:s_Bacteroides uniformis
609	UMGS1342	20287_6_31	0.843283582089552	0.0737704918032787	UMGS1342_20287_6_31	0.75737	1694	453	35	Positive		2.88535983897787	-1.05418268009154	o	Bacteroidales	d_Bacteria:p_Bacteroidota:c_Bacteroidia:o_Bacteroidales:f_Rikenellaceae:g_:s_	d_Bacteria:p_Bacteroidota:c_Bacteroidia:o_Bacteroidales:f_Bacteroidaceae:g_Bacteroides:s_Bacteroides ovatus
610	UMGS1342	20287_6_30	0.828358208955224	0.075	UMGS1342_20287_6_30	0.7546	1694	456	35			2.70941084520777	-1.02864556654063	o	Bacteroidales	d_Bacteria:p_Bacteroidota:c_Bacteroidia:o_Bacteroidales:f_Rikenellaceae:g_:s_	d_Bacteria:p_Bacteroidota:c_Bacteroidia:o_Bacteroidales:f_Bacteroidaceae:g_Bacteroides:s_Bacteroides stercoris
611	UMGS1342	20287_6_46	0.835820895522388	0.0743801652892562	UMGS1342_20287_6_46	0.75204	1694	467	35			2.79738534209282	-1.04151964857869	o	Bacteroidales	d_Bacteria:p_Bacteroidota:c_Bacteroidia:o_Bacteroidales:f_Rikenellaceae:g_:s_	d_Bacteria:p_Bacteroidota:c_Bacteroidia:o_Bacteroidales:f_Bacteroidaceae:g_Bacteroides:s_Bacteroides uniformis
612	UMGS1342	20287_6_60	0.880597014925373	0.056	UMGS1342_20287_6_60	0.75046	1694	474	35	Positive		3.32523232340312	-1.423279094614	o	Bacteroidales	d_Bacteria:p_Bacteroidota:c_Bacteroidia:o_Bacteroidales:f_Rikenellaceae:g_:s_	d_Bacteria:p_Bacteroidota:c_Bacteroidia:o_Bacteroidales:f_Bacteroidaceae:g_Bacteroides:s_Bacteroides clarus
613	UMGS1342	20298_3_41	0.850746268656716	0.0655737704918033	UMGS1342_20298_3_41	0.75893	1694	589	35	Positive		2.97333433586292	-1.22443010376426	o	Bacteroidales	d_Bacteria:p_Bacteroidota:c_Bacteroidia:o_Bacteroidales:f_Rikenellaceae:g_:s_	d_Bacteria:p_Bacteroidota:c_Bacteroidia:o_Bacteroidales:f_Bacteroidaceae:g_Bacteroides:s_
614	UMGS1342	21673_4_17	0.835820895522388	0.0743801652892562	UMGS1342_21673_4_17	0.75364	1694	637	35			2.79738534209282	-1.04151964857869	o	Bacteroidales	d_Bacteria:p_Bacteroidota:c_Bacteroidia:o_Bacteroidales:f_Rikenellaceae:g_:s_	d_Bacteria:p_Bacteroidota:c_Bacteroidia:o_Bacteroidales:f_Bacteroidaceae:g_Bacteroides:s_Bacteroides xylanisolvens
615	UMGS1342	21673_4_16	0.835820895522388	0.0743801652892562	UMGS1342_21673_4_16	0.75354	1694	639	35			2.79738534209282	-1.04151964857869	o	Bacteroidales	d_Bacteria:p_Bacteroidota:c_Bacteroidia:o_Bacteroidales:f_Rikenellaceae:g_:s_	d_Bacteria:p_Bacteroidota:c_Bacteroidia:o_Bacteroidales:f_Bacteroidaceae:g_Bacteroides:s_Bacteroides xylanisolvens
616	UMGS1342	21673_4_14	0.835820895522388	0.0508474576271186	UMGS1342_21673_4_14	0.7532	1694	640	35			2.79738534209282	-1.5302983564644	o	Bacteroidales	d_Bacteria:p_Bacteroidota:c_Bacteroidia:o_Bacteroidales:f_Rikenellaceae:g_:s_	d_Bacteria:p_Bacteroidota:c_Bacteroidia:o_Bacteroidales:f_Bacteroidaceae:g_Bacteroides:s_Bacteroides stercoris
617	UMGS1342	21673_4_24	0.835820895522388	0.0508474576271186	UMGS1342_21673_4_24	0.75506	1694	652	35			2.79738534209282	-1.5302983564644	o	Bacteroidales	d_Bacteria:p_Bacteroidota:c_Bacteroidia:o_Bacteroidales:f_Rikenellaceae:g_:s_	d_Bacteria:p_Bacteroidota:c_Bacteroidia:o_Bacteroidales:f_Bacteroidaceae:g_Bacteroides:s_Bacteroides stercoris
618	UMGS1342	21673_4_62	0.850746268656716	0.0578512396694215	UMGS1342_21673_4_62	0.75314	1694	683	35	Positive		2.97333433586292	-1.38482850292699	o	Bacteroidales	d_Bacteria:p_Bacteroidota:c_Bacteroidia:o_Bacteroidales:f_Rikenellaceae:g_:s_	d_Bacteria:p_Bacteroidota:c_Bacteroidia:o_Bacteroidales:f_Bacteroidaceae:g_Bacteroides:s_Bacteroides uniformis
619	UMGS1342	21673_4_65	0.835820895522388	0.0666666666666667	UMGS1342_21673_4_65	0.75611	1694	690	35			2.79738534209282	-1.20173044727456	o	Bacteroidales	d_Bacteria:p_Bacteroidota:c_Bacteroidia:o_Bacteroidales:f_Rikenellaceae:g_:s_	d_Bacteria:p_Bacteroidota:c_Bacteroidia:o_Bacteroidales:f_Bacteroidaceae:g_Bacteroides:s_Bacteroides uniformis
620	UMGS1342	21673_4_70	0.850746268656716	0.0578512396694215	UMGS1342_21673_4_70	0.75259	1694	691	35	Positive		2.97333433586292	-1.38482850292699	o	Bacteroidales	d_Bacteria:p_Bacteroidota:c_Bacteroidia:o_Bacteroidales:f_Rikenellaceae:g_:s_	d_Bacteria:p_Bacteroidota:c_Bacteroidia:o_Bacteroidales:f_Bacteroidaceae:g_Bacteroides:s_Bacteroides uniformis
621	UMGS1342	21673_4_89	0.835820895522388	0.0743801652892562	UMGS1342_21673_4_89	0.75721	1694	708	35			2.79738534209282	-1.04151964857869	o	Bacteroidales	d_Bacteria:p_Bacteroidota:c_Bacteroidia:o_Bacteroidales:f_Rikenellaceae:g_:s_	d_Bacteria:p_Bacteroidota:c_Bacteroidia:o_Bacteroidales:f_Bacteroidaceae:g_Bacteroides:s_Bacteroides uniformis
622	UMGS1342	21673_4_90	0.850746268656716	0.05	UMGS1342_21673_4_90	0.75721	1694	712	35	Positive		2.97333433586292	-1.54790020874243	o	Bacteroidales	d_Bacteria:p_Bacteroidota:c_Bacteroidia:o_Bacteroidales:f_Rikenellaceae:g_:s_	d_Bacteria:p_Bacteroidota:c_Bacteroidia:o_Bacteroidales:f_Bacteroidaceae:g_Bacteroides:s_Bacteroides uniformis
623	UMGS1342	21673_4_92	0.835820895522388	0.0588235294117647	UMGS1342_21673_4_92	0.75506	1694	715	35			2.79738534209282	-1.36463386443591	o	Bacteroidales	d_Bacteria:p_Bacteroidota:c_Bacteroidia:o_Bacteroidales:f_Rikenellaceae:g_:s_	d_Bacteria:p_Bacteroidota:c_Bacteroidia:o_Bacteroidales:f_Bacteroidaceae:g_Bacteroides:s_Bacteroides stercoris
624	UMGS1342	GCF_000154125.1	0.843283582089552	0.0737704918032787	UMGS1342_GCF_000154125.1	0.75767	1694	759	35	Positive		2.88535983897787	-1.05418268009154	o	Bacteroidales	d_Bacteria:p_Bacteroidota:c_Bacteroidia:o_Bacteroidales:f_Rikenellaceae:g_:s_	d_Bacteria:p_Bacteroidota:c_Bacteroidia:o_Bacteroidales:f_Bacteroidaceae:g_Bacteroides:s_Bacteroides ovatus
625	UMGS1342	GCF_000154205.1	0.835820895522388	0.0666666666666667	UMGS1342_GCF_000154205.1	0.75131	1694	761	35			2.79738534209282	-1.20173044727456	o	Bacteroidales	d_Bacteria:p_Bacteroidota:c_Bacteroidia:o_Bacteroidales:f_Rikenellaceae:g_:s_	d_Bacteria:p_Bacteroidota:c_Bacteroidia:o_Bacteroidales:f_Bacteroidaceae:g_Bacteroides:s_Bacteroides uniformis
626	UMGS1342	GCF_000154525.1	0.843283582089552	0.0583333333333333	UMGS1342_GCF_000154525.1	0.75414	1694	774	35	Positive		2.88535983897787	-1.3748153280085	o	Bacteroidales	d_Bacteria:p_Bacteroidota:c_Bacteroidia:o_Bacteroidales:f_Rikenellaceae:g_:s_	d_Bacteria:p_Bacteroidota:c_Bacteroidia:o_Bacteroidales:f_Bacteroidaceae:g_Bacteroides:s_Bacteroides stercoris
627	UMGS1342	GCF_000157055.1	0.843283582089552	0.0661157024793388	UMGS1342_GCF_000157055.1	0.75592	1694	805	35	Positive		2.88535983897787	-1.21317407575284	o	Bacteroidales	d_Bacteria:p_Bacteroidota:c_Bacteroidia:o_Bacteroidales:f_Rikenellaceae:g_:s_	d_Bacteria:p_Bacteroidota:c_Bacteroidia:o_Bacteroidales:f_Bacteroidaceae:g_Bacteroides:s_Bacteroides ovatus
628	UMGS1342	GCF_000162215.1	0.843283582089552	0.0583333333333333	UMGS1342_GCF_000162215.1	0.75154	1694	869	35	Positive		2.88535983897787	-1.3748153280085	o	Bacteroidales	d_Bacteria:p_Bacteroidota:c_Bacteroidia:o_Bacteroidales:f_Rikenellaceae:g_:s_	d_Bacteria:p_Bacteroidota:c_Bacteroidia:o_Bacteroidales:f_Bacteroidaceae:g_Bacteroides:s_Bacteroides uniformis
629	UMGS1342	GCF_000162155.1	0.843283582089552	0.0583333333333333	UMGS1342_GCF_000162155.1	0.75446	1694	870	35	Positive		2.88535983897787	-1.3748153280085	o	Bacteroidales	d_Bacteria:p_Bacteroidota:c_Bacteroidia:o_Bacteroidales:f_Rikenellaceae:g_:s_	d_Bacteria:p_Bacteroidota:c_Bacteroidia:o_Bacteroidales:f_Bacteroidaceae:g_Bacteroides:s_Bacteroides xylanisolvens
630	UMGS1342	GCF_000163675.1	0.835820895522388	0.0819672131147541	UMGS1342_GCF_000163675.1	0.75423	1694	882	35			2.79738534209282	-0.883935256418821	o	Bacteroidales	d_Bacteria:p_Bacteroidota:c_Bacteroidia:o_Bacteroidales:f_Rikenellaceae:g_:s_	d_Bacteria:p_Bacteroidota:c_Bacteroidia:o_Bacteroidales:f_Bacteroidaceae:g_Bacteroides:s_Bacteroides xylanisolvens
631	UMGS1342	GCF_000178295.1	0.835820895522388	0.0666666666666667	UMGS1342_GCF_000178295.1	0.75446	1694	929	35			2.79738534209282	-1.20173044727456	o	Bacteroidales	d_Bacteria:p_Bacteroidota:c_Bacteroidia:o_Bacteroidales:f_Rikenellaceae:g_:s_	d_Bacteria:p_Bacteroidota:c_Bacteroidia:o_Bacteroidales:f_Bacteroidaceae:g_Bacteroides:s_Bacteroides xylanisolvens
632	UMGS1342	GCF_000195615.1	0.843283582089552	0.0583333333333333	UMGS1342_GCF_000195615.1	0.75052	1694	962	35	Positive		2.88535983897787	-1.3748153280085	o	Bacteroidales	d_Bacteria:p_Bacteroidota:c_Bacteroidia:o_Bacteroidales:f_Rikenellaceae:g_:s_	d_Bacteria:p_Bacteroidota:c_Bacteroidia:o_Bacteroidales:f_Bacteroidaceae:g_Bacteroides:s_Bacteroides clarus
633	UMGS1342	GCF_000218325.1	0.828358208955224	0.075	UMGS1342_GCF_000218325.1	0.75753	1694	979	35			2.70941084520777	-1.02864556654063	o	Bacteroidales	d_Bacteria:p_Bacteroidota:c_Bacteroidia:o_Bacteroidales:f_Rikenellaceae:g_:s_	d_Bacteria:p_Bacteroidota:c_Bacteroidia:o_Bacteroidales:f_Bacteroidaceae:g_Bacteroides:s_Bacteroides ovatus
634	UMGS1342	GCF_900129655.1	0.873134328358209	0.040983606557377	UMGS1342_GCF_900129655.1	0.75081	1694	1336	35	Positive		3.23725782651807	-1.73517237478242	o	Bacteroidales	d_Bacteria:p_Bacteroidota:c_Bacteroidia:o_Bacteroidales:f_Rikenellaceae:g_:s_	d_Bacteria:p_Bacteroidota:c_Bacteroidia:o_Bacteroidales:f_Bacteroidaceae:g_Bacteroides:s_Bacteroides clarus
635	UMGS1342	UMGS963	0.843283582089552	0.0737704918032787	UMGS1342_UMGS963	0.75138	1694	2769	35	Positive		2.88535983897787	-1.05418268009154	o	Bacteroidales	d_Bacteria:p_Bacteroidota:c_Bacteroidia:o_Bacteroidales:f_Rikenellaceae:g_:s_	d_Bacteria:p_Bacteroidota:c_Bacteroidia:o_Bacteroidales:f_Bacteroidaceae:g_Bacteroides:s_
636	UMGS489	UMGS1311	0.853503184713376	0.0289855072463768	UMGS489_UMGS1311	0.75334	2278	1663	35	Positive		3.00583446847014	-1.98437512537582	o	Bacteroidales	d_Bacteria:p_Bacteroidota:c_Bacteroidia:o_Bacteroidales:f_Muribaculaceae:g_Homeothermus:s_	d_Bacteria:p_Bacteroidota:c_Bacteroidia:o_Bacteroidales:f_Bacteroidaceae:g_Prevotella:s_GCA_000434515.1
637	UMGS528	14637_1_53	0.867924528301887	0.0845771144278607	UMGS528_14637_1_53	0.7506	2313	313	35	Positive		3.17584166831531	-0.829727121518054	o	Enterobacterales	d_Bacteria:p_Proteobacteria:c_Gammaproteobacteria:o_Enterobacterales:f_Succinivibrionaceae:g_Anaerobiospirillum:s_	d_Bacteria:p_Proteobacteria:c_Gammaproteobacteria:o_Enterobacterales:f_Enterobacteriaceae:g_Escherichia:s_
638	UMGS528	GCF_000164295.1	0.867924528301887	0.0891089108910891	UMGS528_GCF_000164295.1	0.75295	2313	896	35	Positive		3.17584166831531	-0.735600867476253	o	Enterobacterales	d_Bacteria:p_Proteobacteria:c_Gammaproteobacteria:o_Enterobacterales:f_Succinivibrionaceae:g_Anaerobiospirillum:s_	d_Bacteria:p_Proteobacteria:c_Gammaproteobacteria:o_Enterobacterales:f_Enterobacteriaceae:g_Escherichia:s_
639	UMGS528	GCF_000164355.1	0.844339622641509	0.095959595959596	UMGS528_GCF_000164355.1	0.75317	2313	898	35	Positive		2.89780906023518	-0.593310866512865	o	Enterobacterales	d_Bacteria:p_Proteobacteria:c_Gammaproteobacteria:o_Enterobacterales:f_Succinivibrionaceae:g_Anaerobiospirillum:s_	d_Bacteria:p_Proteobacteria:c_Gammaproteobacteria:o_Enterobacterales:f_Enterobacteriaceae:g_Escherichia:s_
640	UMGS528	GCF_000164555.1	0.863207547169811	0.0940594059405941	UMGS528_GCF_000164555.1	0.75516	2313	908	35	Positive		3.12023514669928	-0.632778166050155	o	Enterobacterales	d_Bacteria:p_Proteobacteria:c_Gammaproteobacteria:o_Enterobacterales:f_Succinivibrionaceae:g_Anaerobiospirillum:s_	d_Bacteria:p_Proteobacteria:c_Gammaproteobacteria:o_Enterobacterales:f_Enterobacteriaceae:g_Escherichia:s_Escherichia coli
641	UMGS816	GCF_000311925.1	0.829931972789116	0.0615384615384615	UMGS816_GCF_000311925.1	0.75621	2617	1059	35			2.72796329012911	-1.30824422003391	o	Bacteroidales	d_Bacteria:p_Bacteroidota:c_Bacteroidia:o_Bacteroidales:f_Barnesiellaceae:g_Barnesiella:s_GCF_002159975.1	d_Bacteria:p_Bacteroidota:c_Bacteroidia:o_Bacteroidales:f_Rikenellaceae:g_Alistipes:s_Alistipes obesi
642	20298_3_28	GCF_001486505.1	0.841025641025641	0.0465116279069767	20298_3_28_GCF_001486505.1	0.76113	576	1293	36	Positive		2.98796664510092	-1.58887693852697	c	Bacilli	d_Bacteria:p_Firmicutes:c_Bacilli:o_Exiguobacterales:f_Exiguobacteraceae:g_Exiguobacterium_A:s_	d_Bacteria:p_Firmicutes:c_Bacilli:o_Paenibacillales:f_Paenibacillaceae:g_Paenibacillus_A:s_Paenibacillus_A rubinfantis
643	20298_3_29	GCF_001486505.1	0.847290640394089	0.0497237569060773	20298_3_29_GCF_001486505.1	0.76328	577	1293	36	Positive		3.06549357177571	-1.52349837455126	c	Bacilli	d_Bacteria:p_Firmicutes:c_Bacilli:o_Exiguobacterales:f_Exiguobacteraceae:g_Exiguobacterium_A:s_	d_Bacteria:p_Firmicutes:c_Bacilli:o_Paenibacillales:f_Paenibacillaceae:g_Paenibacillus_A:s_Paenibacillus_A rubinfantis
644	GCF_000162075.1	GCF_000164295.1	0.848920863309353	0.102661596958175	GCF_000162075.1_GCF_000164295.1	0.76156	861	896	36	Positive		3.08566694530417	-0.446019866200335	c	Gammaproteobacteria	d_Bacteria:p_Proteobacteria:c_Gammaproteobacteria:o_Pseudomonadales:f_Moraxellaceae:g_Acinetobacter:s_Acinetobacter junii	d_Bacteria:p_Proteobacteria:c_Gammaproteobacteria:o_Enterobacterales:f_Enterobacteriaceae:g_Escherichia:s_
645	GCF_000162075.1	GCF_000164355.1	0.838129496402878	0.103846153846154	GCF_000162075.1_GCF_000164355.1	0.76178	861	898	36	Positive		2.95212798357777	-0.421909804523086	c	Gammaproteobacteria	d_Bacteria:p_Proteobacteria:c_Gammaproteobacteria:o_Pseudomonadales:f_Moraxellaceae:g_Acinetobacter:s_Acinetobacter junii	d_Bacteria:p_Proteobacteria:c_Gammaproteobacteria:o_Enterobacterales:f_Enterobacteriaceae:g_Escherichia:s_
646	GCF_000162075.1	GCF_000164555.1	0.841726618705036	0.103448275862069	GCF_000162075.1_GCF_000164555.1	0.76377	861	908	36	Positive		2.9966409708199	-0.430008075558997	c	Gammaproteobacteria	d_Bacteria:p_Proteobacteria:c_Gammaproteobacteria:o_Pseudomonadales:f_Moraxellaceae:g_Acinetobacter:s_Acinetobacter junii	d_Bacteria:p_Proteobacteria:c_Gammaproteobacteria:o_Enterobacterales:f_Enterobacteriaceae:g_Escherichia:s_Escherichia coli
647	GCF_000162115.1	12718_7_1	0.842911877394636	0.0909090909090909	GCF_000162115.1_12718_7_1	0.76963	866	24	36	Positive		3.0113080853901	-0.685226314266412	c	Gammaproteobacteria	d_Bacteria:p_Proteobacteria:c_Gammaproteobacteria:o_Pseudomonadales:f_Moraxellaceae:g_Acinetobacter:s_Acinetobacter radioresistens	d_Bacteria:p_Proteobacteria:c_Gammaproteobacteria:o_Enterobacterales:f_Enterobacteriaceae:g_Escherichia:s_Escherichia coli
648	GCF_000162115.1	12718_7_12	0.854406130268199	0.0785123966942149	GCF_000162115.1_12718_7_12	0.76569	866	25	36	Positive		3.15354498715232	-0.937544345715787	c	Gammaproteobacteria	d_Bacteria:p_Proteobacteria:c_Gammaproteobacteria:o_Pseudomonadales:f_Moraxellaceae:g_Acinetobacter:s_Acinetobacter radioresistens	d_Bacteria:p_Proteobacteria:c_Gammaproteobacteria:o_Enterobacterales:f_Enterobacteriaceae:g_Klebsiella:s_Klebsiella pneumoniae
649	GCF_000162115.1	12718_7_3	0.846743295019157	0.0753138075313808	GCF_000162115.1_12718_7_3	0.76635	866	29	36	Positive		3.05872038597751	-1.00264732454164	c	Gammaproteobacteria	d_Bacteria:p_Proteobacteria:c_Gammaproteobacteria:o_Pseudomonadales:f_Moraxellaceae:g_Acinetobacter:s_Acinetobacter radioresistens	d_Bacteria:p_Proteobacteria:c_Gammaproteobacteria:o_Enterobacterales:f_Enterobacteriaceae:g_Enterobacter:s_Enterobacter mori
650	GCF_000162115.1	12718_7_49	0.846743295019157	0.0867768595041322	GCF_000162115.1_12718_7_49	0.76435	866	56	36	Positive		3.05872038597751	-0.769332324749537	c	Gammaproteobacteria	d_Bacteria:p_Proteobacteria:c_Gammaproteobacteria:o_Pseudomonadales:f_Moraxellaceae:g_Acinetobacter:s_Acinetobacter radioresistens	d_Bacteria:p_Proteobacteria:c_Gammaproteobacteria:o_Enterobacterales:f_Enterobacteriaceae:g_Enterobacter:s_
651	GCF_000162115.1	12718_7_5	0.839080459770115	0.0798319327731092	GCF_000162115.1_12718_7_5	0.7681	866	57	36	Positive		2.9638957848027	-0.910686964216975	c	Gammaproteobacteria	d_Bacteria:p_Proteobacteria:c_Gammaproteobacteria:o_Pseudomonadales:f_Moraxellaceae:g_Acinetobacter:s_Acinetobacter radioresistens	d_Bacteria:p_Proteobacteria:c_Gammaproteobacteria:o_Enterobacterales:f_Enterobacteriaceae:g_Klebsiella:s_Klebsiella pneumoniae
652	GCF_000162115.1	12718_7_6	0.850574712643678	0.0788381742738589	GCF_000162115.1_12718_7_6	0.76942	866	74	36	Positive		3.10613268656491	-0.93091358140384	c	Gammaproteobacteria	d_Bacteria:p_Proteobacteria:c_Gammaproteobacteria:o_Pseudomonadales:f_Moraxellaceae:g_Acinetobacter:s_Acinetobacter radioresistens	d_Bacteria:p_Proteobacteria:c_Gammaproteobacteria:o_Enterobacterales:f_Enterobacteriaceae:g_Klebsiella:s_Klebsiella pneumoniae
653	GCF_000162115.1	12718_7_8	0.846743295019157	0.0753138075313808	GCF_000162115.1_12718_7_8	0.76805	866	87	36	Positive		3.05872038597751	-1.00264732454164	c	Gammaproteobacteria	d_Bacteria:p_Proteobacteria:c_Gammaproteobacteria:o_Pseudomonadales:f_Moraxellaceae:g_Acinetobacter:s_Acinetobacter radioresistens	d_Bacteria:p_Proteobacteria:c_Gammaproteobacteria:o_Enterobacterales:f_Enterobacteriaceae:g_Klebsiella:s_Klebsiella pneumoniae
654	GCF_000162115.1	13154_4_42	0.85823754789272	0.0743801652892562	GCF_000162115.1_13154_4_42	0.76342	866	106	36	Positive		3.20095728773973	-1.02165035619891	c	Gammaproteobacteria	d_Bacteria:p_Proteobacteria:c_Gammaproteobacteria:o_Pseudomonadales:f_Moraxellaceae:g_Acinetobacter:s_Acinetobacter radioresistens	d_Bacteria:p_Proteobacteria:c_Gammaproteobacteria:o_Enterobacterales:f_Enterobacteriaceae:g_Enterobacter:s_Enterobacter steigerwaltii
655	GCF_000162115.1	20298_2_11	0.862068965517241	0.0853658536585366	GCF_000162115.1_20298_2_11	0.76787	866	504	36	Positive		3.24836958832713	-0.79805145028036	c	Gammaproteobacteria	d_Bacteria:p_Proteobacteria:c_Gammaproteobacteria:o_Pseudomonadales:f_Moraxellaceae:g_Acinetobacter:s_Acinetobacter radioresistens	d_Bacteria:p_Proteobacteria:c_Gammaproteobacteria:o_Enterobacterales:f_Enterobacteriaceae:g_Klebsiella_A:s_Klebsiella_A michiganensis_A
656	GCF_000162115.1	20298_2_20	0.854406130268199	0.0746887966804979	GCF_000162115.1_20298_2_20	0.76241	866	511	36	Positive		3.15354498715232	-1.01536857948233	c	Gammaproteobacteria	d_Bacteria:p_Proteobacteria:c_Gammaproteobacteria:o_Pseudomonadales:f_Moraxellaceae:g_Acinetobacter:s_Acinetobacter radioresistens	d_Bacteria:p_Proteobacteria:c_Gammaproteobacteria:o_Enterobacterales:f_Enterobacteriaceae:g_Klebsiella:s_Klebsiella variicola
657	GCF_000162115.1	20298_2_67	0.854406130268199	0.0860655737704918	GCF_000162115.1_20298_2_67	0.76667	866	553	36	Positive		3.15354498715232	-0.783809588849091	c	Gammaproteobacteria	d_Bacteria:p_Proteobacteria:c_Gammaproteobacteria:o_Pseudomonadales:f_Moraxellaceae:g_Acinetobacter:s_Acinetobacter radioresistens	d_Bacteria:p_Proteobacteria:c_Gammaproteobacteria:o_Enterobacterales:f_Enterobacteriaceae:g_Klebsiella_A:s_Klebsiella_A michiganensis_A
658	GCF_000162115.1	20298_3_17	0.842911877394636	0.0833333333333333	GCF_000162115.1_20298_3_17	0.76359	866	562	36	Positive		3.0113080853901	-0.839420666818809	c	Gammaproteobacteria	d_Bacteria:p_Proteobacteria:c_Gammaproteobacteria:o_Pseudomonadales:f_Moraxellaceae:g_Acinetobacter:s_Acinetobacter radioresistens	d_Bacteria:p_Proteobacteria:c_Gammaproteobacteria:o_Enterobacterales:f_Enterobacteriaceae:g_Citrobacter:s_Citrobacter freundii
659	GCF_000162115.1	20298_3_13	0.869731800766284	0.0809716599190283	GCF_000162115.1_20298_3_13	0.76428	866	563	36	Positive		3.34319418950196	-0.887489351622592	c	Gammaproteobacteria	d_Bacteria:p_Proteobacteria:c_Gammaproteobacteria:o_Pseudomonadales:f_Moraxellaceae:g_Acinetobacter:s_Acinetobacter radioresistens	d_Bacteria:p_Proteobacteria:c_Gammaproteobacteria:o_Enterobacterales:f_Enterobacteriaceae:g_Klebsiella_A:s_Klebsiella_A oxytoca
660	GCF_000162115.1	20298_3_15	0.85823754789272	0.0857142857142857	GCF_000162115.1_20298_3_15	0.76305	866	564	36	Positive		3.20095728773973	-0.790959584588055	c	Gammaproteobacteria	d_Bacteria:p_Proteobacteria:c_Gammaproteobacteria:o_Pseudomonadales:f_Moraxellaceae:g_Acinetobacter:s_Acinetobacter radioresistens	d_Bacteria:p_Proteobacteria:c_Gammaproteobacteria:o_Enterobacterales:f_Enterobacteriaceae:g_Klebsiella_A:s_Klebsiella_A michiganensis_A
661	GCF_000162115.1	20298_3_37	0.85823754789272	0.0705394190871369	GCF_000162115.1_20298_3_37	0.76412	866	584	36	Positive		3.20095728773973	-1.09982357756082	c	Gammaproteobacteria	d_Bacteria:p_Proteobacteria:c_Gammaproteobacteria:o_Pseudomonadales:f_Moraxellaceae:g_Acinetobacter:s_Acinetobacter radioresistens	d_Bacteria:p_Proteobacteria:c_Gammaproteobacteria:o_Enterobacterales:f_Enterobacteriaceae:g_Klebsiella:s_Klebsiella pneumoniae
662	GCF_000162115.1	GCF_000163075.1	0.854406130268199	0.0746887966804979	GCF_000162115.1_GCF_000163075.1	0.76741	866	879	36	Positive		3.15354498715232	-1.01536857948233	c	Gammaproteobacteria	d_Bacteria:p_Proteobacteria:c_Gammaproteobacteria:o_Pseudomonadales:f_Moraxellaceae:g_Acinetobacter:s_Acinetobacter radioresistens	d_Bacteria:p_Proteobacteria:c_Gammaproteobacteria:o_Enterobacterales:f_Enterobacteriaceae:g_Klebsiella:s_Klebsiella variicola
663	GCF_000162115.1	GCF_000173415.1	0.827586206896552	0.0608695652173913	GCF_000162115.1_GCF_000173415.1	0.763	866	919	36			2.82165888304048	-1.29664044264809	c	Gammaproteobacteria	d_Bacteria:p_Proteobacteria:c_Gammaproteobacteria:o_Pseudomonadales:f_Moraxellaceae:g_Acinetobacter:s_Acinetobacter radioresistens	d_Bacteria:p_Proteobacteria:c_Gammaproteobacteria:o_Enterobacterales:f_Enterobacteriaceae:g_Providencia:s_Providencia alcalifaciens
664	GCF_000162115.1	GCF_000238715.1	0.854406130268199	0.0823045267489712	GCF_000162115.1_GCF_000238715.1	0.76877	866	1017	36	Positive		3.15354498715232	-0.86036064062222	c	Gammaproteobacteria	d_Bacteria:p_Proteobacteria:c_Gammaproteobacteria:o_Pseudomonadales:f_Moraxellaceae:g_Acinetobacter:s_Acinetobacter radioresistens	d_Bacteria:p_Proteobacteria:c_Gammaproteobacteria:o_Enterobacterales:f_Enterobacteriaceae:g_Klebsiella:s_Klebsiella pneumoniae
665	GCF_000162115.1	GCF_000300935.1	0.854406130268199	0.0860655737704918	GCF_000162115.1_GCF_000300935.1	0.76673	866	1050	36	Positive		3.15354498715232	-0.783809588849091	c	Gammaproteobacteria	d_Bacteria:p_Proteobacteria:c_Gammaproteobacteria:o_Pseudomonadales:f_Moraxellaceae:g_Acinetobacter:s_Acinetobacter radioresistens	d_Bacteria:p_Proteobacteria:c_Gammaproteobacteria:o_Enterobacterales:f_Enterobacteriaceae:g_Klebsiella:s_Klebsiella pneumoniae
666	GCF_000162115.1	GCF_000527215.1	0.85823754789272	0.0857142857142857	GCF_000162115.1_GCF_000527215.1	0.76624	866	1187	36	Positive		3.20095728773973	-0.790959584588055	c	Gammaproteobacteria	d_Bacteria:p_Proteobacteria:c_Gammaproteobacteria:o_Pseudomonadales:f_Moraxellaceae:g_Acinetobacter:s_Acinetobacter radioresistens	d_Bacteria:p_Proteobacteria:c_Gammaproteobacteria:o_Enterobacterales:f_Enterobacteriaceae:g_Klebsiella_A:s_Klebsiella_A oxytoca
667	GCF_000162115.1	UMGS201	0.842911877394636	0.0756302521008403	GCF_000162115.1_UMGS201	0.76842	866	1982	36	Positive		3.0113080853901	-0.996206521094775	c	Gammaproteobacteria	d_Bacteria:p_Proteobacteria:c_Gammaproteobacteria:o_Pseudomonadales:f_Moraxellaceae:g_Acinetobacter:s_Acinetobacter radioresistens	d_Bacteria:p_Proteobacteria:c_Gammaproteobacteria:o_Enterobacterales:f_Enterobacteriaceae:g_Leclercia:s_
668	GCF_000241405.1	15841_8_91	0.830985915492958	0.0483870967741935	GCF_000241405.1_15841_8_91	0.76852	1020	335	36			2.86372895257578	-1.55070429310889	o	Lactobacillales	d_Bacteria:p_Firmicutes:c_Bacilli:o_Lactobacillales:f_Listeriaceae:g_Listeria:s_Listeria innocua	d_Bacteria:p_Firmicutes:c_Bacilli:o_Lactobacillales:f_Lactobacillaceae:g_Lactobacillus_C:s_Lactobacillus_C paracasei
669	GCF_000241405.1	20298_2_13	0.830985915492958	0.0483870967741935	GCF_000241405.1_20298_2_13	0.76574	1020	499	36			2.86372895257578	-1.55070429310889	o	Lactobacillales	d_Bacteria:p_Firmicutes:c_Bacilli:o_Lactobacillales:f_Listeriaceae:g_Listeria:s_Listeria innocua	d_Bacteria:p_Firmicutes:c_Bacilli:o_Lactobacillales:f_Lactobacillaceae:g_Lactobacillus_C:s_Lactobacillus_C paracasei
670	GCF_000241405.1	20298_2_26	0.830985915492958	0.0634920634920635	GCF_000241405.1_20298_2_26	0.76525	1020	517	36			2.86372895257578	-1.24326301874175	o	Lactobacillales	d_Bacteria:p_Firmicutes:c_Bacilli:o_Lactobacillales:f_Listeriaceae:g_Listeria:s_Listeria innocua	d_Bacteria:p_Firmicutes:c_Bacilli:o_Lactobacillales:f_Lactobacillaceae:g_Lactobacillus_C:s_Lactobacillus_C paracasei
671	GCF_000241405.1	20298_2_56	0.830985915492958	0.0708661417322835	GCF_000241405.1_20298_2_56	0.76759	1020	541	36			2.86372895257578	-1.09317357771212	o	Lactobacillales	d_Bacteria:p_Firmicutes:c_Bacilli:o_Lactobacillales:f_Listeriaceae:g_Listeria:s_Listeria innocua	d_Bacteria:p_Firmicutes:c_Bacilli:o_Lactobacillales:f_Lactobacillaceae:g_Lactobacillus_C:s_Lactobacillus_C paracasei
672	GCF_000241405.1	20298_3_14	0.845070422535211	0.04	GCF_000241405.1_20298_3_14	0.76786	1020	560	36	Positive		3.03801924065061	-1.72141236341851	o	Lactobacillales	d_Bacteria:p_Firmicutes:c_Bacilli:o_Lactobacillales:f_Listeriaceae:g_Listeria:s_Listeria innocua	d_Bacteria:p_Firmicutes:c_Bacilli:o_Lactobacillales:f_Lactobacillaceae:g_Lactobacillus_F:s_Lactobacillus_F plantarum
673	GCF_000241405.1	20298_3_53	0.823943661971831	0.0487804878048781	GCF_000241405.1_20298_3_53	0.76566	1020	601	36			2.77658380853836	-1.54269734797242	o	Lactobacillales	d_Bacteria:p_Firmicutes:c_Bacilli:o_Lactobacillales:f_Listeriaceae:g_Listeria:s_Listeria innocua	d_Bacteria:p_Firmicutes:c_Bacilli:o_Lactobacillales:f_Lactobacillaceae:g_Lactobacillus_C:s_Lactobacillus_C rhamnosus
674	GCF_000241405.1	GCF_000011045.1	0.823943661971831	0.064	GCF_000241405.1_GCF_000011045.1	0.76504	1020	740	36			2.77658380853836	-1.23292465453252	o	Lactobacillales	d_Bacteria:p_Firmicutes:c_Bacilli:o_Lactobacillales:f_Listeriaceae:g_Listeria:s_Listeria innocua	d_Bacteria:p_Firmicutes:c_Bacilli:o_Lactobacillales:f_Lactobacillaceae:g_Lactobacillus_C:s_Lactobacillus_C rhamnosus
675	GCF_000241405.1	GCF_000026505.1	0.823943661971831	0.064	GCF_000241405.1_GCF_000026505.1	0.76564	1020	746	36			2.77658380853836	-1.23292465453252	o	Lactobacillales	d_Bacteria:p_Firmicutes:c_Bacilli:o_Lactobacillales:f_Listeriaceae:g_Listeria:s_Listeria innocua	d_Bacteria:p_Firmicutes:c_Bacilli:o_Lactobacillales:f_Lactobacillaceae:g_Lactobacillus_C:s_Lactobacillus_C rhamnosus
676	GCF_000241405.1	GCF_000155515.2	0.845070422535211	0.04	GCF_000241405.1_GCF_000155515.2	0.76652	1020	784	36	Positive		3.03801924065061	-1.72141236341851	o	Lactobacillales	d_Bacteria:p_Firmicutes:c_Bacilli:o_Lactobacillales:f_Listeriaceae:g_Listeria:s_Listeria innocua	d_Bacteria:p_Firmicutes:c_Bacilli:o_Lactobacillales:f_Lactobacillaceae:g_Lactobacillus_C:s_Lactobacillus_C paracasei
677	UMGS1407	UMGS1430	0.829787234042553	0.0168067226890756	UMGS1407_UMGS1430	0.76731	1743	1763	36			2.84889573656941	-2.19348031738397	o	Bacteroidales	d_Bacteria:p_Bacteroidota:c_Bacteroidia:o_Bacteroidales:f_Muribaculaceae:g_CAG-1031:s_	d_Bacteria:p_Bacteroidota:c_Bacteroidia:o_Bacteroidales:f_Bacteroidaceae:g_:s_
678	UMGS489	UMGS1036	0.834394904458599	0.0507246376811594	UMGS489_UMGS1036	0.76339	2278	1376	36			2.90591386306523	-1.5031267930226	o	Bacteroidales	d_Bacteria:p_Bacteroidota:c_Bacteroidia:o_Bacteroidales:f_Muribaculaceae:g_Homeothermus:s_	d_Bacteria:p_Bacteroidota:c_Bacteroidia:o_Bacteroidales:f_Bacteroidaceae:g_Prevotella:s_GCA_000436035.1
679	UMGS489	UMGS1103	0.828025477707006	0.0225563909774436	UMGS489_UMGS1103	0.76809	2278	1444	36			2.82709468820335	-2.07645355534066	o	Bacteroidales	d_Bacteria:p_Bacteroidota:c_Bacteroidia:o_Bacteroidales:f_Muribaculaceae:g_Homeothermus:s_	d_Bacteria:p_Bacteroidota:c_Bacteroidia:o_Bacteroidales:f_Bacteroidaceae:g_Prevotella:s_
680	UMGS489	UMGS476	0.828025477707006	0.0579710144927536	UMGS489_UMGS476	0.76957	2278	2263	36			2.82709468820335	-1.35563654275509	o	Bacteroidales	d_Bacteria:p_Bacteroidota:c_Bacteroidia:o_Bacteroidales:f_Muribaculaceae:g_Homeothermus:s_	d_Bacteria:p_Bacteroidota:c_Bacteroidia:o_Bacteroidales:f_Bacteroidaceae:g_Prevotella:s_Prevotella copri_A
681	UMGS489	UMGS889	0.821656050955414	0.0652173913043478	UMGS489_UMGS889	0.76385	2278	2691	36			2.74827551334149	-1.20814629248758	o	Bacteroidales	d_Bacteria:p_Bacteroidota:c_Bacteroidia:o_Bacteroidales:f_Muribaculaceae:g_Homeothermus:s_	d_Bacteria:p_Bacteroidota:c_Bacteroidia:o_Bacteroidales:f_Bacteroidaceae:g_Prevotella:s_
682	GCF_000162115.1	12718_7_2	0.842911877394636	0.0871369294605809	GCF_000162115.1_12718_7_2	0.77659	866	34	37	Positive		2.93973580375708	-0.758867832822546	c	Gammaproteobacteria	d_Bacteria:p_Proteobacteria:c_Gammaproteobacteria:o_Pseudomonadales:f_Moraxellaceae:g_Acinetobacter:s_Acinetobacter radioresistens	d_Bacteria:p_Proteobacteria:c_Gammaproteobacteria:o_Enterobacterales:f_Enterobacteriaceae:g_Escherichia:s_Escherichia coli
683	GCF_000162115.1	12718_7_55	0.835249042145594	0.076271186440678	GCF_000162115.1_12718_7_55	0.77518	866	63	37			2.84594128691232	-0.987041721486146	c	Gammaproteobacteria	d_Bacteria:p_Proteobacteria:c_Gammaproteobacteria:o_Pseudomonadales:f_Moraxellaceae:g_Acinetobacter:s_Acinetobacter radioresistens	d_Bacteria:p_Proteobacteria:c_Gammaproteobacteria:o_Enterobacterales:f_Enterobacteriaceae:g_Kluyvera:s_
684	GCF_000162115.1	14637_1_53	0.846743295019157	0.0791666666666667	GCF_000162115.1_14637_1_53	0.77998	866	313	37	Positive		2.98663306217945	-0.926238426073928	c	Gammaproteobacteria	d_Bacteria:p_Proteobacteria:c_Gammaproteobacteria:o_Pseudomonadales:f_Moraxellaceae:g_Acinetobacter:s_Acinetobacter radioresistens	d_Bacteria:p_Proteobacteria:c_Gammaproteobacteria:o_Enterobacterales:f_Enterobacteriaceae:g_Escherichia:s_
685	GCF_000162115.1	14672_4_1	0.854406130268199	0.0785123966942149	GCF_000162115.1_14672_4_1	0.77236	866	318	37	Positive		3.08042757902421	-0.939977691173121	c	Gammaproteobacteria	d_Bacteria:p_Proteobacteria:c_Gammaproteobacteria:o_Pseudomonadales:f_Moraxellaceae:g_Acinetobacter:s_Acinetobacter radioresistens	d_Bacteria:p_Proteobacteria:c_Gammaproteobacteria:o_Enterobacterales:f_Enterobacteriaceae:g_Escherichia:s_
686	GCF_000162115.1	14672_4_2	0.846743295019157	0.0829875518672199	GCF_000162115.1_14672_4_2	0.77344	866	320	37	Positive		2.98663306217945	-0.846002198072723	c	Gammaproteobacteria	d_Bacteria:p_Proteobacteria:c_Gammaproteobacteria:o_Pseudomonadales:f_Moraxellaceae:g_Acinetobacter:s_Acinetobacter radioresistens	d_Bacteria:p_Proteobacteria:c_Gammaproteobacteria:o_Enterobacterales:f_Enterobacteriaceae:g_Escherichia:s_
687	GCF_000162115.1	15841_8_80	0.850574712643678	0.0864197530864197	GCF_000162115.1_15841_8_80	0.77764	866	325	37	Positive		3.03353032060183	-0.773928093483071	c	Gammaproteobacteria	d_Bacteria:p_Proteobacteria:c_Gammaproteobacteria:o_Pseudomonadales:f_Moraxellaceae:g_Acinetobacter:s_Acinetobacter radioresistens	d_Bacteria:p_Proteobacteria:c_Gammaproteobacteria:o_Enterobacterales:f_Enterobacteriaceae:g_Escherichia:s_
688	GCF_000162115.1	20287_6_7	0.835249042145594	0.0840336134453782	GCF_000162115.1_20287_6_7	0.7731	866	484	37			2.84594128691232	-0.824035551370996	c	Gammaproteobacteria	d_Bacteria:p_Proteobacteria:c_Gammaproteobacteria:o_Pseudomonadales:f_Moraxellaceae:g_Acinetobacter:s_Acinetobacter radioresistens	d_Bacteria:p_Proteobacteria:c_Gammaproteobacteria:o_Enterobacterales:f_Enterobacteriaceae:g_Escherichia:s_
689	GCF_000162115.1	20298_2_45	0.850574712643678	0.0826446280991736	GCF_000162115.1_20298_2_45	0.77228	866	536	37	Positive		3.03353032060183	-0.853203385283481	c	Gammaproteobacteria	d_Bacteria:p_Proteobacteria:c_Gammaproteobacteria:o_Pseudomonadales:f_Moraxellaceae:g_Acinetobacter:s_Acinetobacter radioresistens	d_Bacteria:p_Proteobacteria:c_Gammaproteobacteria:o_Enterobacterales:f_Enterobacteriaceae:g_Escherichia:s_
690	GCF_000162115.1	20298_2_9	0.862068965517241	0.0853658536585366	GCF_000162115.1_20298_2_9	0.77121	866	556	37	Positive		3.17422209586896	-0.796059330185426	c	Gammaproteobacteria	d_Bacteria:p_Proteobacteria:c_Gammaproteobacteria:o_Pseudomonadales:f_Moraxellaceae:g_Acinetobacter:s_Acinetobacter radioresistens	d_Bacteria:p_Proteobacteria:c_Gammaproteobacteria:o_Enterobacterales:f_Enterobacteriaceae:g_Klebsiella_A:s_Klebsiella_A oxytoca
691	GCF_000162115.1	20298_3_19	0.823754789272031	0.0811965811965812	GCF_000162115.1_20298_3_19	0.77191	866	566	37			2.70524951164519	-0.88361147538156	c	Gammaproteobacteria	d_Bacteria:p_Proteobacteria:c_Gammaproteobacteria:o_Pseudomonadales:f_Moraxellaceae:g_Acinetobacter:s_Acinetobacter radioresistens	d_Bacteria:p_Proteobacteria:c_Gammaproteobacteria:o_Enterobacterales:f_Enterobacteriaceae:g_Kluyvera:s_
692	GCF_000162115.1	20298_3_73	0.835249042145594	0.0878661087866109	GCF_000162115.1_20298_3_73	0.77263	866	618	37			2.84594128691232	-0.743555517590296	c	Gammaproteobacteria	d_Bacteria:p_Proteobacteria:c_Gammaproteobacteria:o_Pseudomonadales:f_Moraxellaceae:g_Acinetobacter:s_Acinetobacter radioresistens	d_Bacteria:p_Proteobacteria:c_Gammaproteobacteria:o_Enterobacterales:f_Enterobacteriaceae:g_Escherichia:s_
693	GCF_000162115.1	20298_3_77	0.835249042145594	0.0878661087866109	GCF_000162115.1_20298_3_77	0.77479	866	628	37			2.84594128691232	-0.743555517590296	c	Gammaproteobacteria	d_Bacteria:p_Proteobacteria:c_Gammaproteobacteria:o_Pseudomonadales:f_Moraxellaceae:g_Acinetobacter:s_Acinetobacter radioresistens	d_Bacteria:p_Proteobacteria:c_Gammaproteobacteria:o_Enterobacterales:f_Enterobacteriaceae:g_Escherichia:s_
694	GCF_000162115.1	GCF_000010385.1	0.835249042145594	0.0916666666666667	GCF_000162115.1_GCF_000010385.1	0.77316	866	739	37			2.84594128691232	-0.663746150757767	c	Gammaproteobacteria	d_Bacteria:p_Proteobacteria:c_Gammaproteobacteria:o_Pseudomonadales:f_Moraxellaceae:g_Acinetobacter:s_Acinetobacter radioresistens	d_Bacteria:p_Proteobacteria:c_Gammaproteobacteria:o_Enterobacterales:f_Enterobacteriaceae:g_Escherichia:s_Escherichia coli
695	GCF_000162115.1	GCF_000010485.1	0.846743295019157	0.0791666666666667	GCF_000162115.1_GCF_000010485.1	0.77453	866	742	37	Positive		2.98663306217945	-0.926238426073928	c	Gammaproteobacteria	d_Bacteria:p_Proteobacteria:c_Gammaproteobacteria:o_Pseudomonadales:f_Moraxellaceae:g_Acinetobacter:s_Acinetobacter radioresistens	d_Bacteria:p_Proteobacteria:c_Gammaproteobacteria:o_Enterobacterales:f_Enterobacteriaceae:g_Escherichia:s_
696	GCF_000162115.1	GCF_000158415.2	0.846743295019157	0.0905349794238683	GCF_000162115.1_GCF_000158415.2	0.77244	866	829	37	Positive		2.98663306217945	-0.687510883502441	c	Gammaproteobacteria	d_Bacteria:p_Proteobacteria:c_Gammaproteobacteria:o_Pseudomonadales:f_Moraxellaceae:g_Acinetobacter:s_Acinetobacter radioresistens	d_Bacteria:p_Proteobacteria:c_Gammaproteobacteria:o_Enterobacterales:f_Enterobacteriaceae:g_Escherichia:s_Escherichia coli
697	GCF_000162115.1	GCF_000158355.2	0.842911877394636	0.0794979079497908	GCF_000162115.1_GCF_000158355.2	0.77254	866	830	37	Positive		2.93973580375708	-0.919282563827057	c	Gammaproteobacteria	d_Bacteria:p_Proteobacteria:c_Gammaproteobacteria:o_Pseudomonadales:f_Moraxellaceae:g_Acinetobacter:s_Acinetobacter radioresistens	d_Bacteria:p_Proteobacteria:c_Gammaproteobacteria:o_Enterobacterales:f_Enterobacteriaceae:g_Citrobacter:s_Citrobacter portucalensis
698	GCF_000162115.1	GCF_000164235.1	0.854406130268199	0.0897959183673469	GCF_000162115.1_GCF_000164235.1	0.77604	866	891	37	Positive		3.08042757902421	-0.70303070896835	c	Gammaproteobacteria	d_Bacteria:p_Proteobacteria:c_Gammaproteobacteria:o_Pseudomonadales:f_Moraxellaceae:g_Acinetobacter:s_Acinetobacter radioresistens	d_Bacteria:p_Proteobacteria:c_Gammaproteobacteria:o_Enterobacterales:f_Enterobacteriaceae:g_Escherichia:s_Escherichia coli
699	GCF_000162115.1	GCF_000164335.1	0.842911877394636	0.0909090909090909	GCF_000162115.1_GCF_000164335.1	0.77367	866	892	37	Positive		2.93973580375708	-0.679654773504202	c	Gammaproteobacteria	d_Bacteria:p_Proteobacteria:c_Gammaproteobacteria:o_Pseudomonadales:f_Moraxellaceae:g_Acinetobacter:s_Acinetobacter radioresistens	d_Bacteria:p_Proteobacteria:c_Gammaproteobacteria:o_Enterobacterales:f_Enterobacteriaceae:g_Escherichia:s_Escherichia coli
700	GCF_000162115.1	GCF_000164315.1	0.846743295019157	0.0867768595041322	GCF_000162115.1_GCF_000164315.1	0.77233	866	894	37	Positive		2.98663306217945	-0.766429079393842	c	Gammaproteobacteria	d_Bacteria:p_Proteobacteria:c_Gammaproteobacteria:o_Pseudomonadales:f_Moraxellaceae:g_Acinetobacter:s_Acinetobacter radioresistens	d_Bacteria:p_Proteobacteria:c_Gammaproteobacteria:o_Enterobacterales:f_Enterobacteriaceae:g_Escherichia:s_
701	GCF_000162115.1	GCF_000164435.1	0.846743295019157	0.0829875518672199	GCF_000162115.1_GCF_000164435.1	0.77907	866	899	37	Positive		2.98663306217945	-0.846002198072723	c	Gammaproteobacteria	d_Bacteria:p_Proteobacteria:c_Gammaproteobacteria:o_Pseudomonadales:f_Moraxellaceae:g_Acinetobacter:s_Acinetobacter radioresistens	d_Bacteria:p_Proteobacteria:c_Gammaproteobacteria:o_Enterobacterales:f_Enterobacteriaceae:g_Escherichia:s_
702	GCF_000162115.1	GCF_000164455.1	0.842911877394636	0.0871369294605809	GCF_000162115.1_GCF_000164455.1	0.77637	866	900	37	Positive		2.93973580375708	-0.758867832822546	c	Gammaproteobacteria	d_Bacteria:p_Proteobacteria:c_Gammaproteobacteria:o_Pseudomonadales:f_Moraxellaceae:g_Acinetobacter:s_Acinetobacter radioresistens	d_Bacteria:p_Proteobacteria:c_Gammaproteobacteria:o_Enterobacterales:f_Enterobacteriaceae:g_Escherichia:s_Escherichia coli
703	GCF_000162115.1	GCF_000164495.1	0.839080459770115	0.0798319327731092	GCF_000162115.1_GCF_000164495.1	0.77616	866	901	37	Positive		2.8928385453347	-0.912268248956263	c	Gammaproteobacteria	d_Bacteria:p_Proteobacteria:c_Gammaproteobacteria:o_Pseudomonadales:f_Moraxellaceae:g_Acinetobacter:s_Acinetobacter radioresistens	d_Bacteria:p_Proteobacteria:c_Gammaproteobacteria:o_Enterobacterales:f_Enterobacteriaceae:g_Escherichia:s_
704	GCF_000162115.1	GCF_000164515.1	0.839080459770115	0.0875	GCF_000162115.1_GCF_000164515.1	0.776	866	902	37	Positive		2.8928385453347	-0.751243575863155	c	Gammaproteobacteria	d_Bacteria:p_Proteobacteria:c_Gammaproteobacteria:o_Pseudomonadales:f_Moraxellaceae:g_Acinetobacter:s_Acinetobacter radioresistens	d_Bacteria:p_Proteobacteria:c_Gammaproteobacteria:o_Enterobacterales:f_Enterobacteriaceae:g_Escherichia:s_Escherichia coli
705	GCF_000162115.1	GCF_000164475.1	0.846743295019157	0.0867768595041322	GCF_000162115.1_GCF_000164475.1	0.77628	866	903	37	Positive		2.98663306217945	-0.766429079393842	c	Gammaproteobacteria	d_Bacteria:p_Proteobacteria:c_Gammaproteobacteria:o_Pseudomonadales:f_Moraxellaceae:g_Acinetobacter:s_Acinetobacter radioresistens	d_Bacteria:p_Proteobacteria:c_Gammaproteobacteria:o_Enterobacterales:f_Enterobacteriaceae:g_Escherichia:s_Escherichia coli
706	GCF_000162115.1	GCF_000179075.1	0.850574712643678	0.0864197530864197	GCF_000162115.1_GCF_000179075.1	0.77146	866	932	37	Positive		3.03353032060183	-0.773928093483071	c	Gammaproteobacteria	d_Bacteria:p_Proteobacteria:c_Gammaproteobacteria:o_Pseudomonadales:f_Moraxellaceae:g_Acinetobacter:s_Acinetobacter radioresistens	d_Bacteria:p_Proteobacteria:c_Gammaproteobacteria:o_Enterobacterales:f_Enterobacteriaceae:g_Escherichia:s_
707	GCF_000162115.1	GCF_000179135.1	0.850574712643678	0.0864197530864197	GCF_000162115.1_GCF_000179135.1	0.77511	866	933	37	Positive		3.03353032060183	-0.773928093483071	c	Gammaproteobacteria	d_Bacteria:p_Proteobacteria:c_Gammaproteobacteria:o_Pseudomonadales:f_Moraxellaceae:g_Acinetobacter:s_Acinetobacter radioresistens	d_Bacteria:p_Proteobacteria:c_Gammaproteobacteria:o_Enterobacterales:f_Enterobacteriaceae:g_Escherichia:s_Escherichia coli
708	GCF_000162115.1	GCF_000179095.1	0.831417624521073	0.0920502092050209	GCF_000162115.1_GCF_000179095.1	0.77714	866	934	37			2.79904402848994	-0.655691994471917	c	Gammaproteobacteria	d_Bacteria:p_Proteobacteria:c_Gammaproteobacteria:o_Pseudomonadales:f_Moraxellaceae:g_Acinetobacter:s_Acinetobacter radioresistens	d_Bacteria:p_Proteobacteria:c_Gammaproteobacteria:o_Enterobacterales:f_Enterobacteriaceae:g_Escherichia:s_Escherichia coli
709	GCF_000162115.1	GCF_000179115.1	0.835249042145594	0.0878661087866109	GCF_000162115.1_GCF_000179115.1	0.77519	866	935	37			2.84594128691232	-0.743555517590296	c	Gammaproteobacteria	d_Bacteria:p_Proteobacteria:c_Gammaproteobacteria:o_Pseudomonadales:f_Moraxellaceae:g_Acinetobacter:s_Acinetobacter radioresistens	d_Bacteria:p_Proteobacteria:c_Gammaproteobacteria:o_Enterobacterales:f_Enterobacteriaceae:g_Escherichia:s_Escherichia coli
710	GCF_000162115.1	GCF_000179155.1	0.823754789272031	0.0928270042194093	GCF_000162115.1_GCF_000179155.1	0.77621	866	937	37			2.70524951164519	-0.639379779209432	c	Gammaproteobacteria	d_Bacteria:p_Proteobacteria:c_Gammaproteobacteria:o_Pseudomonadales:f_Moraxellaceae:g_Acinetobacter:s_Acinetobacter radioresistens	d_Bacteria:p_Proteobacteria:c_Gammaproteobacteria:o_Enterobacterales:f_Enterobacteriaceae:g_Escherichia:s_Escherichia coli
711	GCF_000241405.1	GCF_000143745.1	0.845070422535211	0.04	GCF_000241405.1_GCF_000143745.1	0.77249	1020	748	37	Positive		2.96615679441757	-1.74871422206457	o	Lactobacillales	d_Bacteria:p_Firmicutes:c_Bacilli:o_Lactobacillales:f_Listeriaceae:g_Listeria:s_Listeria innocua	d_Bacteria:p_Firmicutes:c_Bacilli:o_Lactobacillales:f_Lactobacillaceae:g_Lactobacillus_F:s_Lactobacillus_F plantarum
712	GCF_000241405.1	GCF_001434175.1	0.838028169014085	0.048	GCF_000241405.1_GCF_001434175.1	0.77205	1020	1278	37	Positive		2.87995831238771	-1.58071916586222	o	Lactobacillales	d_Bacteria:p_Firmicutes:c_Bacilli:o_Lactobacillales:f_Listeriaceae:g_Listeria:s_Listeria innocua	d_Bacteria:p_Firmicutes:c_Bacilli:o_Lactobacillales:f_Lactobacillaceae:g_Lactobacillus_F:s_Lactobacillus_F plantarum
713	UMGS1025	UMGS832	0.832116788321168	0.0420168067226891	UMGS1025_UMGS832	0.77472	1368	2630	37			2.80760192236264	-1.70636252722364	o	Bacteroidales	d_Bacteria:p_Bacteroidota:c_Bacteroidia:o_Bacteroidales:f_Muribaculaceae:g_CAG-1031:s_	d_Bacteria:p_Bacteroidota:c_Bacteroidia:o_Bacteroidales:f_Bacteroidaceae:g_Prevotella:s_Prevotella sp17
714	UMGS247	UMGS493	0.826388888888889	0.032520325203252	UMGS247_UMGS493	0.77721	2027	2283	37			2.73749137681057	-1.90578277054643	o	Bacteroidales	d_Bacteria:p_Bacteroidota:c_Bacteroidia:o_Bacteroidales:f_Muribaculaceae:g_CAG-1031:s_CAG-1031 sp2	d_Bacteria:p_Bacteroidota:c_Bacteroidia:o_Bacteroidales:f_Bacteroidaceae:g_Prevotella:s_
715	UMGS489	UMGS239	0.828025477707006	0.0579710144927536	UMGS489_UMGS239	0.77771	2278	2017	37			2.75752352581025	-1.37133402334916	o	Bacteroidales	d_Bacteria:p_Bacteroidota:c_Bacteroidia:o_Bacteroidales:f_Muribaculaceae:g_Homeothermus:s_	d_Bacteria:p_Bacteroidota:c_Bacteroidia:o_Bacteroidales:f_Bacteroidaceae:g_Prevotella:s_
716	UMGS577	GCF_001486665.1	0.826086956521739	0.0776699029126214	UMGS577_GCF_001486665.1	0.77271	2364	1291	37			2.73379566894576	-0.957669539946737	o	Oscillospirales	d_Bacteria:p_Firmicutes:c_Clostridia:o_Oscillospirales:f_DTU089:g_:s_	d_Bacteria:p_Firmicutes:c_Clostridia:o_Oscillospirales:f_Ruminococcaceae:g_Fournierella:s_Fournierella massiliensis
717	UMGS800	UMGS617	0.824324324324324	0.0687022900763359	UMGS800_UMGS617	0.77979	2595	2401	37			2.712220725735	-1.14598386775082	o	Bacteroidales	d_Bacteria:p_Bacteroidota:c_Bacteroidia:o_Bacteroidales:f_Muribaculaceae:g_UBA7173:s_GCA_001915385.1	d_Bacteria:p_Bacteroidota:c_Bacteroidia:o_Bacteroidales:f_Bacteroidaceae:g_Prevotella:s_Prevotella sp13
718	GCF_000162115.1	GCF_000164295.1	0.854406130268199	0.0823045267489712	GCF_000162115.1_GCF_000164295.1	0.78233	866	896	38	Positive		3.05793486736355	-0.843679797643098	c	Gammaproteobacteria	d_Bacteria:p_Proteobacteria:c_Gammaproteobacteria:o_Pseudomonadales:f_Moraxellaceae:g_Acinetobacter:s_Acinetobacter radioresistens	d_Bacteria:p_Proteobacteria:c_Gammaproteobacteria:o_Enterobacterales:f_Enterobacteriaceae:g_Escherichia:s_
719	GCF_000162115.1	GCF_000164355.1	0.842911877394636	0.0871369294605809	GCF_000162115.1_GCF_000164355.1	0.78255	866	898	38			2.91921492350903	-0.743122868847907	c	Gammaproteobacteria	d_Bacteria:p_Proteobacteria:c_Gammaproteobacteria:o_Pseudomonadales:f_Moraxellaceae:g_Acinetobacter:s_Acinetobacter radioresistens	d_Bacteria:p_Proteobacteria:c_Gammaproteobacteria:o_Enterobacterales:f_Enterobacteriaceae:g_Escherichia:s_
720	GCF_000162115.1	GCF_000164555.1	0.850574712643678	0.0864197530864197	GCF_000162115.1_GCF_000164555.1	0.78454	866	908	38	Positive		3.01169488607871	-0.758046511990657	c	Gammaproteobacteria	d_Bacteria:p_Proteobacteria:c_Gammaproteobacteria:o_Pseudomonadales:f_Moraxellaceae:g_Acinetobacter:s_Acinetobacter radioresistens	d_Bacteria:p_Proteobacteria:c_Gammaproteobacteria:o_Enterobacterales:f_Enterobacteriaceae:g_Escherichia:s_Escherichia coli
721	GCF_000312045.1	GCF_000233495.1	0.830188679245283	0.0537634408602151	GCF_000312045.1_GCF_000233495.1	0.7897	1061	1002	38			2.76566328754428	-1.43758806910358	c	Gammaproteobacteria	d_Bacteria:p_Proteobacteria:c_Gammaproteobacteria:o_Betaproteobacteriales:f_Burkholderiaceae:g_Noviherbaspirillum:s_Noviherbaspirillum massiliense	d_Bacteria:p_Proteobacteria:c_Gammaproteobacteria:o_Pseudomonadales:f_Pseudomonadaceae:g_Pseudomonas:s_Pseudomonas aeruginosa
722	GCF_001457815.1	UMGS1196	0.841628959276018	0.0461538461538462	GCF_001457815.1_UMGS1196	0.78235	1288	1539	38			2.90373185285257	-1.59593527622071	c	Gammaproteobacteria	d_Bacteria:p_Proteobacteria:c_Gammaproteobacteria:o_Betaproteobacteriales:f_Neisseriaceae:g_Vitreoscilla:s_GCF_001457815.1	d_Bacteria:p_Proteobacteria:c_Gammaproteobacteria:o_Pseudomonadales:f_Halomonadaceae:g_Salinicola:s_
723	UMGS1342	GCF_000205165.1	0.850746268656716	0.0338983050847458	UMGS1342_GCF_000205165.1	0.78892	1694	968	38	Positive		3.01376533300191	-1.85095946277522	o	Bacteroidales	d_Bacteria:p_Bacteroidota:c_Bacteroidia:o_Bacteroidales:f_Rikenellaceae:g_:s_	d_Bacteria:p_Bacteroidota:c_Bacteroidia:o_Bacteroidales:f_Bacteroidaceae:g_Paraprevotella:s_Paraprevotella xylaniphila
724	UMGS247	UMGS846	0.833333333333333	0.0551181102362205	UMGS247_UMGS846	0.78111	2027	2643	38			2.80361497029693	-1.40939890522104	o	Bacteroidales	d_Bacteria:p_Bacteroidota:c_Bacteroidia:o_Bacteroidales:f_Muribaculaceae:g_CAG-1031:s_CAG-1031 sp2	d_Bacteria:p_Bacteroidota:c_Bacteroidia:o_Bacteroidales:f_Bacteroidaceae:g_Prevotella:s_GCA_000436915.1
725	UMGS659	UMGS580	0.825	0.0434782608695652	UMGS659_UMGS580	0.78056	2448	2365	38			2.7030430110024	-1.65161123184223	o	Bacteroidales	d_Bacteria:p_Bacteroidota:c_Bacteroidia:o_Bacteroidales:f_Muribaculaceae:g_CAG-279:s_	d_Bacteria:p_Bacteroidota:c_Bacteroidia:o_Bacteroidales:f_Bacteroidaceae:g_Prevotella:s_
726	UMGS1003	14207_6_4	0.829268292682927	0.048951048951049	UMGS1003_14207_6_4	0.79853	1343	226	39			2.70896369271422	-1.48974404172484	o	Bacteroidales	d_Bacteria:p_Bacteroidota:c_Bacteroidia:o_Bacteroidales:f_Bacteroidaceae:g_Prevotella:s_	d_Bacteria:p_Bacteroidota:c_Bacteroidia:o_Bacteroidales:f_Muribaculaceae:g_Homeothermus:s_
727	UMGS211	UMGS1294	0.831325301204819	0.0416666666666667	UMGS211_UMGS1294	0.79646	1992	1648	39			2.73352740527729	-1.63784909067648	o	Bacteroidales	d_Bacteria:p_Bacteroidota:c_Bacteroidia:o_Bacteroidales:f_Muribaculaceae:g_Homeothermus:s_	d_Bacteria:p_Bacteroidota:c_Bacteroidia:o_Bacteroidales:f_Bacteroidaceae:g_Prevotella:s_
728	UMGS800	UMGS889	0.831081081081081	0.0681818181818182	UMGS800_UMGS889	0.79621	2595	2691	39			2.73061105716411	-1.09874671249251	o	Bacteroidales	d_Bacteria:p_Bacteroidota:c_Bacteroidia:o_Bacteroidales:f_Muribaculaceae:g_UBA7173:s_GCA_001915385.1	d_Bacteria:p_Bacteroidota:c_Bacteroidia:o_Bacteroidales:f_Bacteroidaceae:g_Prevotella:s_
729	GCF_001457815.1	GCF_000158055.1	0.864253393665158	0.0947867298578199	GCF_001457815.1_GCF_000158055.1	0.80739	1288	814	40	Positive		3.11380973135705	-0.548521299632567	c	Gammaproteobacteria	d_Bacteria:p_Proteobacteria:c_Gammaproteobacteria:o_Betaproteobacteriales:f_Neisseriaceae:g_Vitreoscilla:s_GCF_001457815.1	d_Bacteria:p_Proteobacteria:c_Gammaproteobacteria:o_Enterobacterales:f_Enterobacteriaceae:g_Providencia:s_Providencia rettgeri
730	GCF_001457815.1	GCF_000412335.2	0.850678733031674	0.0738916256157636	GCF_001457815.1_GCF_000412335.2	0.80796	1288	1152	40			2.9508276173869	-0.984807129085199	c	Gammaproteobacteria	d_Bacteria:p_Proteobacteria:c_Gammaproteobacteria:o_Betaproteobacteriales:f_Neisseriaceae:g_Vitreoscilla:s_GCF_001457815.1	d_Bacteria:p_Proteobacteria:c_Gammaproteobacteria:o_Enterobacterales:f_Enterobacteriaceae:g_Cedecea:s_Cedecea davisae
731	UMGS1025	UMGS617	0.832116788321168	0.05	UMGS1025_UMGS617	0.80434	1368	2401	40			2.72796642991434	-1.48365975877274	o	Bacteroidales	d_Bacteria:p_Bacteroidota:c_Bacteroidia:o_Bacteroidales:f_Muribaculaceae:g_CAG-1031:s_	d_Bacteria:p_Bacteroidota:c_Bacteroidia:o_Bacteroidales:f_Bacteroidaceae:g_Prevotella:s_Prevotella sp13
732	UMGS1318	UMGS832	0.842857142857143	0.040650406504065	UMGS1318_UMGS832	0.80812	1667	2630	40			2.85691887552792	-1.67887750481341	o	Bacteroidales	d_Bacteria:p_Bacteroidota:c_Bacteroidia:o_Bacteroidales:f_Muribaculaceae:g_CAG-485:s_	d_Bacteria:p_Bacteroidota:c_Bacteroidia:o_Bacteroidales:f_Bacteroidaceae:g_Prevotella:s_Prevotella sp17
733	UMGS1407	UMGS1311	0.843971631205674	0.0165289256198347	UMGS1407_UMGS1311	0.8064	1743	1663	40			2.87029981166643	-2.18252946908648	o	Bacteroidales	d_Bacteria:p_Bacteroidota:c_Bacteroidia:o_Bacteroidales:f_Muribaculaceae:g_CAG-1031:s_	d_Bacteria:p_Bacteroidota:c_Bacteroidia:o_Bacteroidales:f_Bacteroidaceae:g_Prevotella:s_GCA_000434515.1
734	UMGS247	UMGS1311	0.854166666666667	0.031496062992126	UMGS247_UMGS1311	0.80865	2027	1663	40			2.99270496611535	-1.8700184680713	o	Bacteroidales	d_Bacteria:p_Bacteroidota:c_Bacteroidia:o_Bacteroidales:f_Muribaculaceae:g_CAG-1031:s_CAG-1031 sp2	d_Bacteria:p_Bacteroidota:c_Bacteroidia:o_Bacteroidales:f_Bacteroidaceae:g_Prevotella:s_GCA_000434515.1
735	UMGS247	UMGS617	0.888888888888889	0.0447761194029851	UMGS247_UMGS617	0.80274	2027	2401	40	Positive		3.40959208633992	-1.59273339883829	o	Bacteroidales	d_Bacteria:p_Bacteroidota:c_Bacteroidia:o_Bacteroidales:f_Muribaculaceae:g_CAG-1031:s_CAG-1031 sp2	d_Bacteria:p_Bacteroidota:c_Bacteroidia:o_Bacteroidales:f_Bacteroidaceae:g_Prevotella:s_Prevotella sp13
736	GCF_001457815.1	GCF_000517745.1	0.841628959276018	0.07	GCF_001457815.1_GCF_000517745.1	0.81996	1288	1183	41			2.87508660542405	-1.13533139061303	c	Gammaproteobacteria	d_Bacteria:p_Proteobacteria:c_Gammaproteobacteria:o_Betaproteobacteriales:f_Neisseriaceae:g_Vitreoscilla:s_GCF_001457815.1	d_Bacteria:p_Proteobacteria:c_Gammaproteobacteria:o_Enterobacterales:f_Enterobacteriaceae:g_Providencia:s_Providencia alcalifaciens_A
737	GCF_001457815.1	GCF_000527275.1	0.841628959276018	0.07	GCF_001457815.1_GCF_000527275.1	0.81842	1288	1188	41			2.87508660542405	-1.13533139061303	c	Gammaproteobacteria	d_Bacteria:p_Proteobacteria:c_Gammaproteobacteria:o_Betaproteobacteriales:f_Neisseriaceae:g_Vitreoscilla:s_GCF_001457815.1	d_Bacteria:p_Proteobacteria:c_Gammaproteobacteria:o_Enterobacterales:f_Enterobacteriaceae:g_Providencia:s_Providencia alcalifaciens_A
738	GCF_001457815.1	UMGS54	0.832579185520362	0.0753768844221105	GCF_001457815.1_UMGS54	0.81849	1288	2330	41			2.76810468170389	-1.01967531245479	c	Gammaproteobacteria	d_Bacteria:p_Proteobacteria:c_Gammaproteobacteria:o_Betaproteobacteriales:f_Neisseriaceae:g_Vitreoscilla:s_GCF_001457815.1	d_Bacteria:p_Proteobacteria:c_Gammaproteobacteria:o_Enterobacterales:f_Enterobacteriaceae:g_Pantoea:s_
739	UMGS489	UMGS580	0.828025477707006	0.0780141843971631	UMGS489_UMGS580	0.81908	2278	2365	41			2.71427301308037	-0.962947336159243	o	Bacteroidales	d_Bacteria:p_Bacteroidota:c_Bacteroidia:o_Bacteroidales:f_Muribaculaceae:g_Homeothermus:s_	d_Bacteria:p_Bacteroidota:c_Bacteroidia:o_Bacteroidales:f_Bacteroidaceae:g_Prevotella:s_
740	UMGS657	20287_6_60	0.827160493827161	0.0945945945945946	UMGS657_20287_6_60	0.81808	2446	474	41			2.70404760392084	-0.606304889130948	o	Bacteroidales	d_Bacteria:p_Bacteroidota:c_Bacteroidia:o_Bacteroidales:f_Rikenellaceae:g_Alistipes:s_	d_Bacteria:p_Bacteroidota:c_Bacteroidia:o_Bacteroidales:f_Bacteroidaceae:g_Bacteroides:s_Bacteroides clarus
741	GCF_001457815.1	12718_7_11	0.841628959276018	0.0746268656716418	GCF_001457815.1_12718_7_11	0.82647	1288	18	42	Positive		2.87767622261161	-0.994131226265426	c	Gammaproteobacteria	d_Bacteria:p_Proteobacteria:c_Gammaproteobacteria:o_Betaproteobacteriales:f_Neisseriaceae:g_Vitreoscilla:s_GCF_001457815.1	d_Bacteria:p_Proteobacteria:c_Gammaproteobacteria:o_Enterobacterales:f_Enterobacteriaceae:g_Proteus:s_Proteus mirabilis
742	GCF_001457815.1	12718_7_50	0.855203619909502	0.0735294117647059	GCF_001457815.1_12718_7_50	0.82941	1288	64	42	Positive		3.04165269591124	-1.01756315175003	c	Gammaproteobacteria	d_Bacteria:p_Proteobacteria:c_Gammaproteobacteria:o_Betaproteobacteriales:f_Neisseriaceae:g_Vitreoscilla:s_GCF_001457815.1	d_Bacteria:p_Proteobacteria:c_Gammaproteobacteria:o_Enterobacterales:f_Enterobacteriaceae:g_Enterobacter:s_Enterobacter cloacae_A
743	GCF_001457815.1	GCF_000156395.1	0.841628959276018	0.0606060606060606	GCF_001457815.1_GCF_000156395.1	0.82302	1288	804	42	Positive		2.87767622261161	-1.29349182578991	c	Gammaproteobacteria	d_Bacteria:p_Proteobacteria:c_Gammaproteobacteria:o_Betaproteobacteriales:f_Neisseriaceae:g_Vitreoscilla:s_GCF_001457815.1	d_Bacteria:p_Proteobacteria:c_Gammaproteobacteria:o_Enterobacterales:f_Enterobacteriaceae:g_Providencia:s_Providencia rustigianii
744	GCF_001457815.1	GCF_000517805.1	0.83710407239819	0.0656565656565657	GCF_001457815.1_GCF_000517805.1	0.82252	1288	1184	42			2.8230173981784	-1.18565763133754	c	Gammaproteobacteria	d_Bacteria:p_Proteobacteria:c_Gammaproteobacteria:o_Betaproteobacteriales:f_Neisseriaceae:g_Vitreoscilla:s_GCF_001457815.1	d_Bacteria:p_Proteobacteria:c_Gammaproteobacteria:o_Enterobacterales:f_Enterobacteriaceae:g_Providencia:s_Providencia alcalifaciens
745	GCF_001457815.1	GCF_000527315.1	0.846153846153846	0.0603015075376884	GCF_001457815.1_GCF_000527315.1	0.82006	1288	1192	42	Positive		2.93233504704482	-1.2999943902795	c	Gammaproteobacteria	d_Bacteria:p_Proteobacteria:c_Gammaproteobacteria:o_Betaproteobacteriales:f_Neisseriaceae:g_Vitreoscilla:s_GCF_001457815.1	d_Bacteria:p_Proteobacteria:c_Gammaproteobacteria:o_Enterobacterales:f_Enterobacteriaceae:g_Providencia:s_Providencia alcalifaciens
746	GCF_001457815.1	GCF_900021175.1	0.868778280542986	0.0495049504950495	GCF_001457815.1_GCF_900021175.1	0.82553	1288	1307	42	Positive		3.20562916921088	-1.5305135205268	c	Gammaproteobacteria	d_Bacteria:p_Proteobacteria:c_Gammaproteobacteria:o_Betaproteobacteriales:f_Neisseriaceae:g_Vitreoscilla:s_GCF_001457815.1	d_Bacteria:p_Proteobacteria:c_Gammaproteobacteria:o_Enterobacterales:f_Enterobacteriaceae:g_Enterobacter_A:s_Enterobacter_A timonensis
747	GCF_001457815.1	UMGS1256	0.855203619909502	0.0825242718446602	GCF_001457815.1_UMGS1256	0.82835	1288	1613	42	Positive		3.04165269591124	-0.825512360545168	c	Gammaproteobacteria	d_Bacteria:p_Proteobacteria:c_Gammaproteobacteria:o_Betaproteobacteriales:f_Neisseriaceae:g_Vitreoscilla:s_GCF_001457815.1	d_Bacteria:p_Proteobacteria:c_Gammaproteobacteria:o_Enterobacterales:f_Enterobacteriaceae:g_Atlantibacter:s_Atlantibacter hermannii
748	GCF_001457815.1	UMGS47	0.868778280542986	0.072463768115942	GCF_001457815.1_UMGS47	0.82329	1288	2258	42	Positive		3.20562916921088	-1.0403158909887	c	Gammaproteobacteria	d_Bacteria:p_Proteobacteria:c_Gammaproteobacteria:o_Betaproteobacteriales:f_Neisseriaceae:g_Vitreoscilla:s_GCF_001457815.1	d_Bacteria:p_Proteobacteria:c_Gammaproteobacteria:o_Enterobacterales:f_Enterobacteriaceae:g_Pantoea:s_Pantoea brenneri
749	UMGS1198	UMGS1311	0.829268292682927	0.0422535211267606	UMGS1198_UMGS1311	0.82637	1548	1663	42			2.72836431196479	-1.68534002534922	o	Bacteroidales	d_Bacteria:p_Bacteroidota:c_Bacteroidia:o_Bacteroidales:f_Muribaculaceae:g_CAG-1031:s_	d_Bacteria:p_Bacteroidota:c_Bacteroidia:o_Bacteroidales:f_Bacteroidaceae:g_Prevotella:s_GCA_000434515.1
750	UMGS247	UMGS780	0.868055555555556	0.0310077519379845	UMGS247_UMGS780	0.82301	2027	2570	42	Positive		3.19689894030836	-1.92545036072007	o	Bacteroidales	d_Bacteria:p_Bacteroidota:c_Bacteroidia:o_Bacteroidales:f_Muribaculaceae:g_CAG-1031:s_CAG-1031 sp2	d_Bacteria:p_Bacteroidota:c_Bacteroidia:o_Bacteroidales:f_Bacteroidaceae:g_Prevotella:s_GCA_000435635.1
751	GCF_001457815.1	12718_7_1	0.85972850678733	0.10377358490566	GCF_001457815.1_12718_7_1	0.83963	1288	24	43	Positive		2.93733111575499	-0.207449899278183	c	Gammaproteobacteria	d_Bacteria:p_Proteobacteria:c_Gammaproteobacteria:o_Betaproteobacteriales:f_Neisseriaceae:g_Vitreoscilla:s_GCF_001457815.1	d_Bacteria:p_Proteobacteria:c_Gammaproteobacteria:o_Enterobacterales:f_Enterobacteriaceae:g_Escherichia:s_Escherichia coli
752	GCF_001457815.1	12718_7_12	0.850678733031674	0.0784313725490196	GCF_001457815.1_12718_7_12	0.83569	1288	25	43	Positive		2.82603069612788	-0.730772447067218	c	Gammaproteobacteria	d_Bacteria:p_Proteobacteria:c_Gammaproteobacteria:o_Betaproteobacteriales:f_Neisseriaceae:g_Vitreoscilla:s_GCF_001457815.1	d_Bacteria:p_Proteobacteria:c_Gammaproteobacteria:o_Enterobacterales:f_Enterobacteriaceae:g_Klebsiella:s_Klebsiella pneumoniae
753	GCF_001457815.1	12718_7_3	0.868778280542986	0.0679611650485437	GCF_001457815.1_12718_7_3	0.83635	1288	29	43	Positive		3.0486315353821	-0.946984654112084	c	Gammaproteobacteria	d_Bacteria:p_Proteobacteria:c_Gammaproteobacteria:o_Betaproteobacteriales:f_Neisseriaceae:g_Vitreoscilla:s_GCF_001457815.1	d_Bacteria:p_Proteobacteria:c_Gammaproteobacteria:o_Enterobacterales:f_Enterobacteriaceae:g_Enterobacter:s_Enterobacter mori
754	GCF_001457815.1	12718_7_49	0.873303167420814	0.076555023923445	GCF_001457815.1_12718_7_49	0.83435	1288	56	43	Positive		3.10428174519565	-0.769519480256641	c	Gammaproteobacteria	d_Bacteria:p_Proteobacteria:c_Gammaproteobacteria:o_Betaproteobacteriales:f_Neisseriaceae:g_Vitreoscilla:s_GCF_001457815.1	d_Bacteria:p_Proteobacteria:c_Gammaproteobacteria:o_Enterobacterales:f_Enterobacteriaceae:g_Enterobacter:s_
755	GCF_001457815.1	12718_7_6	0.846153846153846	0.0742574257425743	GCF_001457815.1_12718_7_6	0.83942	1288	74	43	Positive		2.77038048631432	-0.816965414214086	c	Gammaproteobacteria	d_Bacteria:p_Proteobacteria:c_Gammaproteobacteria:o_Betaproteobacteriales:f_Neisseriaceae:g_Vitreoscilla:s_GCF_001457815.1	d_Bacteria:p_Proteobacteria:c_Gammaproteobacteria:o_Enterobacterales:f_Enterobacteriaceae:g_Klebsiella:s_Klebsiella pneumoniae
756	GCF_001457815.1	12718_7_7	0.841628959276018	0.07	GCF_001457815.1_12718_7_7	0.83684	1288	79	43			2.71473027650076	-0.904882240703893	c	Gammaproteobacteria	d_Bacteria:p_Proteobacteria:c_Gammaproteobacteria:o_Betaproteobacteriales:f_Neisseriaceae:g_Vitreoscilla:s_GCF_001457815.1	d_Bacteria:p_Proteobacteria:c_Gammaproteobacteria:o_Enterobacterales:f_Enterobacteriaceae:g_Enterobacter:s_
757	GCF_001457815.1	12718_7_8	0.841628959276018	0.0792079207920792	GCF_001457815.1_12718_7_8	0.83805	1288	87	43			2.71473027650076	-0.714736546202684	c	Gammaproteobacteria	d_Bacteria:p_Proteobacteria:c_Gammaproteobacteria:o_Betaproteobacteriales:f_Neisseriaceae:g_Vitreoscilla:s_GCF_001457815.1	d_Bacteria:p_Proteobacteria:c_Gammaproteobacteria:o_Enterobacterales:f_Enterobacteriaceae:g_Klebsiella:s_Klebsiella pneumoniae
758	GCF_001457815.1	13154_4_42	0.873303167420814	0.0676328502415459	GCF_001457815.1_13154_4_42	0.83342	1288	106	43	Positive		3.10428174519565	-0.953764430828379	c	Gammaproteobacteria	d_Bacteria:p_Proteobacteria:c_Gammaproteobacteria:o_Betaproteobacteriales:f_Neisseriaceae:g_Vitreoscilla:s_GCF_001457815.1	d_Bacteria:p_Proteobacteria:c_Gammaproteobacteria:o_Enterobacterales:f_Enterobacteriaceae:g_Enterobacter:s_Enterobacter steigerwaltii
759	GCF_001457815.1	20298_2_11	0.864253393665158	0.0861244019138756	GCF_001457815.1_20298_2_11	0.83787	1288	504	43	Positive		2.99298132556854	-0.57190961099058	c	Gammaproteobacteria	d_Bacteria:p_Proteobacteria:c_Gammaproteobacteria:o_Betaproteobacteriales:f_Neisseriaceae:g_Vitreoscilla:s_GCF_001457815.1	d_Bacteria:p_Proteobacteria:c_Gammaproteobacteria:o_Enterobacterales:f_Enterobacteriaceae:g_Klebsiella_A:s_Klebsiella_A michiganensis_A
760	GCF_001457815.1	20298_2_20	0.841628959276018	0.0746268656716418	GCF_001457815.1_20298_2_20	0.83241	1288	511	43			2.71473027650076	-0.809336394213235	c	Gammaproteobacteria	d_Bacteria:p_Proteobacteria:c_Gammaproteobacteria:o_Betaproteobacteriales:f_Neisseriaceae:g_Vitreoscilla:s_GCF_001457815.1	d_Bacteria:p_Proteobacteria:c_Gammaproteobacteria:o_Enterobacterales:f_Enterobacteriaceae:g_Klebsiella:s_Klebsiella variicola
761	GCF_001457815.1	20298_2_67	0.85972850678733	0.0909090909090909	GCF_001457815.1_20298_2_67	0.83667	1288	553	43	Positive		2.93733111575499	-0.47310467635755	c	Gammaproteobacteria	d_Bacteria:p_Proteobacteria:c_Gammaproteobacteria:o_Betaproteobacteriales:f_Neisseriaceae:g_Vitreoscilla:s_GCF_001457815.1	d_Bacteria:p_Proteobacteria:c_Gammaproteobacteria:o_Enterobacterales:f_Enterobacteriaceae:g_Klebsiella_A:s_Klebsiella_A michiganensis_A
762	GCF_001457815.1	20298_3_17	0.85972850678733	0.0909090909090909	GCF_001457815.1_20298_3_17	0.83359	1288	562	43	Positive		2.93733111575499	-0.47310467635755	c	Gammaproteobacteria	d_Bacteria:p_Proteobacteria:c_Gammaproteobacteria:o_Betaproteobacteriales:f_Neisseriaceae:g_Vitreoscilla:s_GCF_001457815.1	d_Bacteria:p_Proteobacteria:c_Gammaproteobacteria:o_Enterobacterales:f_Enterobacteriaceae:g_Citrobacter:s_Citrobacter freundii
763	GCF_001457815.1	20298_3_13	0.855203619909502	0.0825242718446602	GCF_001457815.1_20298_3_13	0.83428	1288	563	43	Positive		2.88168090594143	-0.64625312976786	c	Gammaproteobacteria	d_Bacteria:p_Proteobacteria:c_Gammaproteobacteria:o_Betaproteobacteriales:f_Neisseriaceae:g_Vitreoscilla:s_GCF_001457815.1	d_Bacteria:p_Proteobacteria:c_Gammaproteobacteria:o_Enterobacterales:f_Enterobacteriaceae:g_Klebsiella_A:s_Klebsiella_A oxytoca
764	GCF_001457815.1	20298_3_15	0.864253393665158	0.0861244019138756	GCF_001457815.1_20298_3_15	0.83305	1288	564	43	Positive		2.99298132556854	-0.57190961099058	c	Gammaproteobacteria	d_Bacteria:p_Proteobacteria:c_Gammaproteobacteria:o_Betaproteobacteriales:f_Neisseriaceae:g_Vitreoscilla:s_GCF_001457815.1	d_Bacteria:p_Proteobacteria:c_Gammaproteobacteria:o_Enterobacterales:f_Enterobacteriaceae:g_Klebsiella_A:s_Klebsiella_A michiganensis_A
765	GCF_001457815.1	20298_3_37	0.846153846153846	0.0742574257425743	GCF_001457815.1_20298_3_37	0.83412	1288	584	43	Positive		2.77038048631432	-0.816965414214086	c	Gammaproteobacteria	d_Bacteria:p_Proteobacteria:c_Gammaproteobacteria:o_Betaproteobacteriales:f_Neisseriaceae:g_Vitreoscilla:s_GCF_001457815.1	d_Bacteria:p_Proteobacteria:c_Gammaproteobacteria:o_Enterobacterales:f_Enterobacteriaceae:g_Klebsiella:s_Klebsiella pneumoniae
766	GCF_001457815.1	20298_3_76	0.841628959276018	0.083743842364532	GCF_001457815.1_20298_3_76	0.83949	1288	619	43			2.71473027650076	-0.621068716399133	c	Gammaproteobacteria	d_Bacteria:p_Proteobacteria:c_Gammaproteobacteria:o_Betaproteobacteriales:f_Neisseriaceae:g_Vitreoscilla:s_GCF_001457815.1	d_Bacteria:p_Proteobacteria:c_Gammaproteobacteria:o_Enterobacterales:f_Enterobacteriaceae:g_Klebsiella_A:s_Klebsiella_A oxytoca
767	GCF_001457815.1	GCF_000163075.1	0.841628959276018	0.0746268656716418	GCF_001457815.1_GCF_000163075.1	0.83741	1288	879	43			2.71473027650076	-0.809336394213235	c	Gammaproteobacteria	d_Bacteria:p_Proteobacteria:c_Gammaproteobacteria:o_Betaproteobacteriales:f_Neisseriaceae:g_Vitreoscilla:s_GCF_001457815.1	d_Bacteria:p_Proteobacteria:c_Gammaproteobacteria:o_Enterobacterales:f_Enterobacteriaceae:g_Klebsiella:s_Klebsiella variicola
768	GCF_001457815.1	GCF_000173415.1	0.855203619909502	0.0597014925373134	GCF_001457815.1_GCF_000173415.1	0.833	1288	919	43	Positive		2.88168090594143	-1.11754880224762	c	Gammaproteobacteria	d_Bacteria:p_Proteobacteria:c_Gammaproteobacteria:o_Betaproteobacteriales:f_Neisseriaceae:g_Vitreoscilla:s_GCF_001457815.1	d_Bacteria:p_Proteobacteria:c_Gammaproteobacteria:o_Enterobacterales:f_Enterobacteriaceae:g_Providencia:s_Providencia alcalifaciens
769	GCF_001457815.1	GCF_000238715.1	0.846153846153846	0.0833333333333333	GCF_001457815.1_GCF_000238715.1	0.83877	1288	1017	43	Positive		2.77038048631432	-0.629545822859849	c	Gammaproteobacteria	d_Bacteria:p_Proteobacteria:c_Gammaproteobacteria:o_Betaproteobacteriales:f_Neisseriaceae:g_Vitreoscilla:s_GCF_001457815.1	d_Bacteria:p_Proteobacteria:c_Gammaproteobacteria:o_Enterobacterales:f_Enterobacteriaceae:g_Klebsiella:s_Klebsiella pneumoniae
770	GCF_001457815.1	GCF_000238735.1	0.846153846153846	0.0833333333333333	GCF_001457815.1_GCF_000238735.1	0.83658	1288	1018	43	Positive		2.77038048631432	-0.629545822859849	c	Gammaproteobacteria	d_Bacteria:p_Proteobacteria:c_Gammaproteobacteria:o_Betaproteobacteriales:f_Neisseriaceae:g_Vitreoscilla:s_GCF_001457815.1	d_Bacteria:p_Proteobacteria:c_Gammaproteobacteria:o_Enterobacterales:f_Enterobacteriaceae:g_Citrobacter:s_Citrobacter portucalensis
771	GCF_001457815.1	GCF_000300935.1	0.846153846153846	0.0788177339901478	GCF_001457815.1_GCF_000300935.1	0.83673	1288	1050	43	Positive		2.77038048631432	-0.72279399392772	c	Gammaproteobacteria	d_Bacteria:p_Proteobacteria:c_Gammaproteobacteria:o_Betaproteobacteriales:f_Neisseriaceae:g_Vitreoscilla:s_GCF_001457815.1	d_Bacteria:p_Proteobacteria:c_Gammaproteobacteria:o_Enterobacterales:f_Enterobacteriaceae:g_Klebsiella:s_Klebsiella pneumoniae
772	GCF_001457815.1	GCF_000527215.1	0.855203619909502	0.0825242718446602	GCF_001457815.1_GCF_000527215.1	0.83624	1288	1187	43	Positive		2.88168090594143	-0.64625312976786	c	Gammaproteobacteria	d_Bacteria:p_Proteobacteria:c_Gammaproteobacteria:o_Betaproteobacteriales:f_Neisseriaceae:g_Vitreoscilla:s_GCF_001457815.1	d_Bacteria:p_Proteobacteria:c_Gammaproteobacteria:o_Enterobacterales:f_Enterobacteriaceae:g_Klebsiella_A:s_Klebsiella_A oxytoca
773	GCF_001457815.1	UMGS201	0.864253393665158	0.0682926829268293	GCF_001457815.1_UMGS201	0.83842	1288	1982	43	Positive		2.99298132556854	-0.940138733232703	c	Gammaproteobacteria	d_Bacteria:p_Proteobacteria:c_Gammaproteobacteria:o_Betaproteobacteriales:f_Neisseriaceae:g_Vitreoscilla:s_GCF_001457815.1	d_Bacteria:p_Proteobacteria:c_Gammaproteobacteria:o_Enterobacterales:f_Enterobacteriaceae:g_Leclercia:s_
774	GCF_001457815.1	UMGS836	0.846153846153846	0.065	GCF_001457815.1_UMGS836	0.8333	1288	2632	43	Positive		2.77038048631432	-1.00813339739541	c	Gammaproteobacteria	d_Bacteria:p_Proteobacteria:c_Gammaproteobacteria:o_Betaproteobacteriales:f_Neisseriaceae:g_Vitreoscilla:s_GCF_001457815.1	d_Bacteria:p_Proteobacteria:c_Gammaproteobacteria:o_Enterobacterales:f_Enterobacteriaceae:g_Morganella:s_
775	20287_6_4	GCF_000158055.1	0.852459016393443	0.0956521739130435	20287_6_4_GCF_000158055.1	0.84953	465	814	44			2.83515982384901	-0.389574458199017	c	Gammaproteobacteria	d_Bacteria:p_Proteobacteria:c_Gammaproteobacteria:o_Betaproteobacteriales:f_Burkholderiaceae:g_Achromobacter:s_Achromobacter xylosoxidans	d_Bacteria:p_Proteobacteria:c_Gammaproteobacteria:o_Enterobacterales:f_Enterobacteriaceae:g_Providencia:s_Providencia rettgeri
776	GCF_001457815.1	12718_7_2	0.855203619909502	0.104265402843602	GCF_001457815.1_12718_7_2	0.84659	1288	34	44	Positive		2.8690122701088	-0.210659748886587	c	Gammaproteobacteria	d_Bacteria:p_Proteobacteria:c_Gammaproteobacteria:o_Betaproteobacteriales:f_Neisseriaceae:g_Vitreoscilla:s_GCF_001457815.1	d_Bacteria:p_Proteobacteria:c_Gammaproteobacteria:o_Enterobacterales:f_Enterobacteriaceae:g_Escherichia:s_Escherichia coli
777	GCF_001457815.1	12718_7_55	0.850678733031674	0.0784313725490196	GCF_001457815.1_12718_7_55	0.84518	1288	63	44			2.81320148032913	-0.747286379594755	c	Gammaproteobacteria	d_Bacteria:p_Proteobacteria:c_Gammaproteobacteria:o_Betaproteobacteriales:f_Neisseriaceae:g_Vitreoscilla:s_GCF_001457815.1	d_Bacteria:p_Proteobacteria:c_Gammaproteobacteria:o_Enterobacterales:f_Enterobacteriaceae:g_Kluyvera:s_
778	GCF_001457815.1	14637_1_53	0.864253393665158	0.0990566037735849	GCF_001457815.1_14637_1_53	0.84998	1288	313	44	Positive		2.98063384966813	-0.318857357355185	c	Gammaproteobacteria	d_Bacteria:p_Proteobacteria:c_Gammaproteobacteria:o_Betaproteobacteriales:f_Neisseriaceae:g_Vitreoscilla:s_GCF_001457815.1	d_Bacteria:p_Proteobacteria:c_Gammaproteobacteria:o_Enterobacterales:f_Enterobacteriaceae:g_Escherichia:s_
779	GCF_001457815.1	14672_4_1	0.850678733031674	0.100478468899522	GCF_001457815.1_14672_4_1	0.84236	1288	318	44			2.81320148032913	-0.289322256437807	c	Gammaproteobacteria	d_Bacteria:p_Proteobacteria:c_Gammaproteobacteria:o_Betaproteobacteriales:f_Neisseriaceae:g_Vitreoscilla:s_GCF_001457815.1	d_Bacteria:p_Proteobacteria:c_Gammaproteobacteria:o_Enterobacterales:f_Enterobacteriaceae:g_Escherichia:s_
780	GCF_001457815.1	14672_4_2	0.850678733031674	0.0961538461538462	GCF_001457815.1_14672_4_2	0.84344	1288	320	44			2.81320148032913	-0.379153680595523	c	Gammaproteobacteria	d_Bacteria:p_Proteobacteria:c_Gammaproteobacteria:o_Betaproteobacteriales:f_Neisseriaceae:g_Vitreoscilla:s_GCF_001457815.1	d_Bacteria:p_Proteobacteria:c_Gammaproteobacteria:o_Enterobacterales:f_Enterobacteriaceae:g_Escherichia:s_
781	GCF_001457815.1	15841_8_80	0.855203619909502	0.1	GCF_001457815.1_15841_8_80	0.84764	1288	325	44	Positive		2.8690122701088	-0.299261052302074	c	Gammaproteobacteria	d_Bacteria:p_Proteobacteria:c_Gammaproteobacteria:o_Betaproteobacteriales:f_Neisseriaceae:g_Vitreoscilla:s_GCF_001457815.1	d_Bacteria:p_Proteobacteria:c_Gammaproteobacteria:o_Enterobacterales:f_Enterobacteriaceae:g_Escherichia:s_
782	GCF_001457815.1	20287_6_7	0.850678733031674	0.0961538461538462	GCF_001457815.1_20287_6_7	0.8431	1288	484	44			2.81320148032913	-0.379153680595523	c	Gammaproteobacteria	d_Bacteria:p_Proteobacteria:c_Gammaproteobacteria:o_Betaproteobacteriales:f_Neisseriaceae:g_Vitreoscilla:s_GCF_001457815.1	d_Bacteria:p_Proteobacteria:c_Gammaproteobacteria:o_Enterobacterales:f_Enterobacteriaceae:g_Escherichia:s_
783	GCF_001457815.1	20298_2_45	0.85972850678733	0.0909090909090909	GCF_001457815.1_20298_2_45	0.84228	1288	536	44	Positive		2.92482305988846	-0.488098173722956	c	Gammaproteobacteria	d_Bacteria:p_Proteobacteria:c_Gammaproteobacteria:o_Betaproteobacteriales:f_Neisseriaceae:g_Vitreoscilla:s_GCF_001457815.1	d_Bacteria:p_Proteobacteria:c_Gammaproteobacteria:o_Enterobacterales:f_Enterobacteriaceae:g_Escherichia:s_
784	GCF_001457815.1	20298_2_9	0.855203619909502	0.0825242718446602	GCF_001457815.1_20298_2_9	0.84121	1288	556	44	Positive		2.8690122701088	-0.662268334256779	c	Gammaproteobacteria	d_Bacteria:p_Proteobacteria:c_Gammaproteobacteria:o_Betaproteobacteriales:f_Neisseriaceae:g_Vitreoscilla:s_GCF_001457815.1	d_Bacteria:p_Proteobacteria:c_Gammaproteobacteria:o_Enterobacterales:f_Enterobacteriaceae:g_Klebsiella_A:s_Klebsiella_A oxytoca
785	GCF_001457815.1	20298_3_19	0.846153846153846	0.0788177339901478	GCF_001457815.1_20298_3_19	0.84191	1288	566	44			2.75739069054946	-0.739260847533981	c	Gammaproteobacteria	d_Bacteria:p_Proteobacteria:c_Gammaproteobacteria:o_Betaproteobacteriales:f_Neisseriaceae:g_Vitreoscilla:s_GCF_001457815.1	d_Bacteria:p_Proteobacteria:c_Gammaproteobacteria:o_Enterobacterales:f_Enterobacteriaceae:g_Kluyvera:s_
786	GCF_001457815.1	20298_3_75	0.841628959276018	0.083743842364532	GCF_001457815.1_20298_3_75	0.84006	1288	617	44			2.7015799007698	-0.63693531375912	c	Gammaproteobacteria	d_Bacteria:p_Proteobacteria:c_Gammaproteobacteria:o_Betaproteobacteriales:f_Neisseriaceae:g_Vitreoscilla:s_GCF_001457815.1	d_Bacteria:p_Proteobacteria:c_Gammaproteobacteria:o_Enterobacterales:f_Enterobacteriaceae:g_Klebsiella_A:s_Klebsiella_A oxytoca
787	GCF_001457815.1	20298_3_73	0.85972850678733	0.10377358490566	GCF_001457815.1_20298_3_73	0.84263	1288	618	44	Positive		2.92482305988846	-0.22087583208964	c	Gammaproteobacteria	d_Bacteria:p_Proteobacteria:c_Gammaproteobacteria:o_Betaproteobacteriales:f_Neisseriaceae:g_Vitreoscilla:s_GCF_001457815.1	d_Bacteria:p_Proteobacteria:c_Gammaproteobacteria:o_Enterobacterales:f_Enterobacteriaceae:g_Escherichia:s_
788	GCF_001457815.1	20298_3_77	0.85972850678733	0.10377358490566	GCF_001457815.1_20298_3_77	0.84479	1288	628	44	Positive		2.92482305988846	-0.22087583208964	c	Gammaproteobacteria	d_Bacteria:p_Proteobacteria:c_Gammaproteobacteria:o_Betaproteobacteriales:f_Neisseriaceae:g_Vitreoscilla:s_GCF_001457815.1	d_Bacteria:p_Proteobacteria:c_Gammaproteobacteria:o_Enterobacterales:f_Enterobacteriaceae:g_Escherichia:s_
789	GCF_001457815.1	GCF_000010385.1	0.85972850678733	0.0995260663507109	GCF_001457815.1_GCF_000010385.1	0.84316	1288	739	44	Positive		2.92482305988846	-0.309105641570461	c	Gammaproteobacteria	d_Bacteria:p_Proteobacteria:c_Gammaproteobacteria:o_Betaproteobacteriales:f_Neisseriaceae:g_Vitreoscilla:s_GCF_001457815.1	d_Bacteria:p_Proteobacteria:c_Gammaproteobacteria:o_Enterobacterales:f_Enterobacteriaceae:g_Escherichia:s_Escherichia coli
790	GCF_001457815.1	GCF_000010485.1	0.873303167420814	0.089622641509434	GCF_001457815.1_GCF_000010485.1	0.84453	1288	742	44	Positive		3.09225542922747	-0.514820407886288	c	Gammaproteobacteria	d_Bacteria:p_Proteobacteria:c_Gammaproteobacteria:o_Betaproteobacteriales:f_Neisseriaceae:g_Vitreoscilla:s_GCF_001457815.1	d_Bacteria:p_Proteobacteria:c_Gammaproteobacteria:o_Enterobacterales:f_Enterobacteriaceae:g_Escherichia:s_
791	GCF_001457815.1	GCF_000158415.2	0.85972850678733	0.10377358490566	GCF_001457815.1_GCF_000158415.2	0.84244	1288	829	44	Positive		2.92482305988846	-0.22087583208964	c	Gammaproteobacteria	d_Bacteria:p_Proteobacteria:c_Gammaproteobacteria:o_Betaproteobacteriales:f_Neisseriaceae:g_Vitreoscilla:s_GCF_001457815.1	d_Bacteria:p_Proteobacteria:c_Gammaproteobacteria:o_Enterobacterales:f_Enterobacteriaceae:g_Escherichia:s_Escherichia coli
792	GCF_001457815.1	GCF_000158355.2	0.864253393665158	0.0904761904761905	GCF_001457815.1_GCF_000158355.2	0.84254	1288	830	44	Positive		2.98063384966813	-0.49709041760014	c	Gammaproteobacteria	d_Bacteria:p_Proteobacteria:c_Gammaproteobacteria:o_Betaproteobacteriales:f_Neisseriaceae:g_Vitreoscilla:s_GCF_001457815.1	d_Bacteria:p_Proteobacteria:c_Gammaproteobacteria:o_Enterobacterales:f_Enterobacteriaceae:g_Citrobacter:s_Citrobacter portucalensis
793	GCF_001457815.1	GCF_000164235.1	0.85972850678733	0.107981220657277	GCF_001457815.1_GCF_000164235.1	0.84604	1288	891	44	Positive		2.92482305988846	-0.133474471524116	c	Gammaproteobacteria	d_Bacteria:p_Proteobacteria:c_Gammaproteobacteria:o_Betaproteobacteriales:f_Neisseriaceae:g_Vitreoscilla:s_GCF_001457815.1	d_Bacteria:p_Proteobacteria:c_Gammaproteobacteria:o_Enterobacterales:f_Enterobacteriaceae:g_Escherichia:s_Escherichia coli
794	GCF_001457815.1	GCF_000164335.1	0.855203619909502	0.1	GCF_001457815.1_GCF_000164335.1	0.84367	1288	892	44	Positive		2.8690122701088	-0.299261052302074	c	Gammaproteobacteria	d_Bacteria:p_Proteobacteria:c_Gammaproteobacteria:o_Betaproteobacteriales:f_Neisseriaceae:g_Vitreoscilla:s_GCF_001457815.1	d_Bacteria:p_Proteobacteria:c_Gammaproteobacteria:o_Enterobacterales:f_Enterobacteriaceae:g_Escherichia:s_Escherichia coli
795	GCF_001457815.1	GCF_000164315.1	0.868778280542986	0.0985915492957746	GCF_001457815.1_GCF_000164315.1	0.84233	1288	894	44	Positive		3.0364446394478	-0.328517507733479	c	Gammaproteobacteria	d_Bacteria:p_Proteobacteria:c_Gammaproteobacteria:o_Betaproteobacteriales:f_Neisseriaceae:g_Vitreoscilla:s_GCF_001457815.1	d_Bacteria:p_Proteobacteria:c_Gammaproteobacteria:o_Enterobacterales:f_Enterobacteriaceae:g_Escherichia:s_
796	GCF_001457815.1	GCF_000164435.1	0.873303167420814	0.089622641509434	GCF_001457815.1_GCF_000164435.1	0.84907	1288	899	44	Positive		3.09225542922747	-0.514820407886288	c	Gammaproteobacteria	d_Bacteria:p_Proteobacteria:c_Gammaproteobacteria:o_Betaproteobacteriales:f_Neisseriaceae:g_Vitreoscilla:s_GCF_001457815.1	d_Bacteria:p_Proteobacteria:c_Gammaproteobacteria:o_Enterobacterales:f_Enterobacteriaceae:g_Escherichia:s_
797	GCF_001457815.1	GCF_000164455.1	0.864253393665158	0.0990566037735849	GCF_001457815.1_GCF_000164455.1	0.84637	1288	900	44	Positive		2.98063384966813	-0.318857357355185	c	Gammaproteobacteria	d_Bacteria:p_Proteobacteria:c_Gammaproteobacteria:o_Betaproteobacteriales:f_Neisseriaceae:g_Vitreoscilla:s_GCF_001457815.1	d_Bacteria:p_Proteobacteria:c_Gammaproteobacteria:o_Enterobacterales:f_Enterobacteriaceae:g_Escherichia:s_Escherichia coli
798	GCF_001457815.1	GCF_000164495.1	0.85972850678733	0.0909090909090909	GCF_001457815.1_GCF_000164495.1	0.84616	1288	901	44	Positive		2.92482305988846	-0.488098173722956	c	Gammaproteobacteria	d_Bacteria:p_Proteobacteria:c_Gammaproteobacteria:o_Betaproteobacteriales:f_Neisseriaceae:g_Vitreoscilla:s_GCF_001457815.1	d_Bacteria:p_Proteobacteria:c_Gammaproteobacteria:o_Enterobacterales:f_Enterobacteriaceae:g_Escherichia:s_
799	GCF_001457815.1	GCF_000164515.1	0.864253393665158	0.0990566037735849	GCF_001457815.1_GCF_000164515.1	0.846	1288	902	44	Positive		2.98063384966813	-0.318857357355185	c	Gammaproteobacteria	d_Bacteria:p_Proteobacteria:c_Gammaproteobacteria:o_Betaproteobacteriales:f_Neisseriaceae:g_Vitreoscilla:s_GCF_001457815.1	d_Bacteria:p_Proteobacteria:c_Gammaproteobacteria:o_Enterobacterales:f_Enterobacteriaceae:g_Escherichia:s_Escherichia coli
800	GCF_001457815.1	GCF_000164475.1	0.864253393665158	0.0990566037735849	GCF_001457815.1_GCF_000164475.1	0.84628	1288	903	44	Positive		2.98063384966813	-0.318857357355185	c	Gammaproteobacteria	d_Bacteria:p_Proteobacteria:c_Gammaproteobacteria:o_Betaproteobacteriales:f_Neisseriaceae:g_Vitreoscilla:s_GCF_001457815.1	d_Bacteria:p_Proteobacteria:c_Gammaproteobacteria:o_Enterobacterales:f_Enterobacteriaceae:g_Escherichia:s_Escherichia coli
801	GCF_001457815.1	GCF_000179075.1	0.85972850678733	0.0995260663507109	GCF_001457815.1_GCF_000179075.1	0.84146	1288	932	44	Positive		2.92482305988846	-0.309105641570461	c	Gammaproteobacteria	d_Bacteria:p_Proteobacteria:c_Gammaproteobacteria:o_Betaproteobacteriales:f_Neisseriaceae:g_Vitreoscilla:s_GCF_001457815.1	d_Bacteria:p_Proteobacteria:c_Gammaproteobacteria:o_Enterobacterales:f_Enterobacteriaceae:g_Escherichia:s_
802	GCF_001457815.1	GCF_000179135.1	0.85972850678733	0.0995260663507109	GCF_001457815.1_GCF_000179135.1	0.84511	1288	933	44	Positive		2.92482305988846	-0.309105641570461	c	Gammaproteobacteria	d_Bacteria:p_Proteobacteria:c_Gammaproteobacteria:o_Betaproteobacteriales:f_Neisseriaceae:g_Vitreoscilla:s_GCF_001457815.1	d_Bacteria:p_Proteobacteria:c_Gammaproteobacteria:o_Enterobacterales:f_Enterobacteriaceae:g_Escherichia:s_Escherichia coli
803	GCF_001457815.1	GCF_000179095.1	0.855203619909502	0.104265402843602	GCF_001457815.1_GCF_000179095.1	0.84714	1288	934	44	Positive		2.8690122701088	-0.210659748886587	c	Gammaproteobacteria	d_Bacteria:p_Proteobacteria:c_Gammaproteobacteria:o_Betaproteobacteriales:f_Neisseriaceae:g_Vitreoscilla:s_GCF_001457815.1	d_Bacteria:p_Proteobacteria:c_Gammaproteobacteria:o_Enterobacterales:f_Enterobacteriaceae:g_Escherichia:s_Escherichia coli
804	GCF_001457815.1	GCF_000179115.1	0.855203619909502	0.1	GCF_001457815.1_GCF_000179115.1	0.84519	1288	935	44	Positive		2.8690122701088	-0.299261052302074	c	Gammaproteobacteria	d_Bacteria:p_Proteobacteria:c_Gammaproteobacteria:o_Betaproteobacteriales:f_Neisseriaceae:g_Vitreoscilla:s_GCF_001457815.1	d_Bacteria:p_Proteobacteria:c_Gammaproteobacteria:o_Enterobacterales:f_Enterobacteriaceae:g_Escherichia:s_Escherichia coli
805	GCF_001457815.1	GCF_000179155.1	0.846153846153846	0.105263157894737	GCF_001457815.1_GCF_000179155.1	0.84621	1288	937	44			2.75739069054946	-0.189934297795244	c	Gammaproteobacteria	d_Bacteria:p_Proteobacteria:c_Gammaproteobacteria:o_Betaproteobacteriales:f_Neisseriaceae:g_Vitreoscilla:s_GCF_001457815.1	d_Bacteria:p_Proteobacteria:c_Gammaproteobacteria:o_Enterobacterales:f_Enterobacteriaceae:g_Escherichia:s_Escherichia coli
806	20287_6_1	GCF_000158055.1	0.852459016393443	0.0956521739130435	20287_6_1_GCF_000158055.1	0.85019	439	814	45	Positive		2.99663350281492	-0.573546013743487	c	Gammaproteobacteria	d_Bacteria:p_Proteobacteria:c_Gammaproteobacteria:o_Betaproteobacteriales:f_Burkholderiaceae:g_Achromobacter:s_Achromobacter xylosoxidans	d_Bacteria:p_Proteobacteria:c_Gammaproteobacteria:o_Enterobacterales:f_Enterobacteriaceae:g_Providencia:s_Providencia rettgeri
807	20287_6_1	GCF_000412335.2	0.844262295081967	0.0844444444444444	20287_6_1_GCF_000412335.2	0.85076	439	1152	45	Positive		2.895983993724	-0.810714704232412	c	Gammaproteobacteria	d_Bacteria:p_Proteobacteria:c_Gammaproteobacteria:o_Betaproteobacteriales:f_Burkholderiaceae:g_Achromobacter:s_Achromobacter xylosoxidans	d_Bacteria:p_Proteobacteria:c_Gammaproteobacteria:o_Enterobacterales:f_Enterobacteriaceae:g_Cedecea:s_Cedecea davisae
808	20287_6_2	GCF_000158055.1	0.866906474820144	0.093984962406015	20287_6_2_GCF_000158055.1	0.85187	447	814	45	Positive		3.17403731380251	-0.608826163125914	c	Gammaproteobacteria	d_Bacteria:p_Proteobacteria:c_Gammaproteobacteria:o_Betaproteobacteriales:f_Burkholderiaceae:g_Achromobacter:s_Achromobacter xylosoxidans	d_Bacteria:p_Proteobacteria:c_Gammaproteobacteria:o_Enterobacterales:f_Enterobacteriaceae:g_Providencia:s_Providencia rettgeri
809	20287_6_2	GCF_000412335.2	0.856115107913669	0.0739299610894942	20287_6_2_GCF_000412335.2	0.85244	447	1152	45	Positive		3.04152752845259	-1.03321349450459	c	Gammaproteobacteria	d_Bacteria:p_Proteobacteria:c_Gammaproteobacteria:o_Betaproteobacteriales:f_Burkholderiaceae:g_Achromobacter:s_Achromobacter xylosoxidans	d_Bacteria:p_Proteobacteria:c_Gammaproteobacteria:o_Enterobacterales:f_Enterobacteriaceae:g_Cedecea:s_Cedecea davisae
810	20287_6_3	GCF_000158055.1	0.857142857142857	0.0943396226415094	20287_6_3_GCF_000158055.1	0.85194	455	814	45	Positive		3.05414750800973	-0.601321136897688	c	Gammaproteobacteria	d_Bacteria:p_Proteobacteria:c_Gammaproteobacteria:o_Betaproteobacteriales:f_Burkholderiaceae:g_Achromobacter:s_Achromobacter xylosoxidans	d_Bacteria:p_Proteobacteria:c_Gammaproteobacteria:o_Enterobacterales:f_Enterobacteriaceae:g_Providencia:s_Providencia rettgeri
811	20287_6_3	GCF_000412335.2	0.842857142857143	0.078125	20287_6_3_GCF_000412335.2	0.85251	455	1152	45	Positive		2.87872979216556	-0.944441554769404	c	Gammaproteobacteria	d_Bacteria:p_Proteobacteria:c_Gammaproteobacteria:o_Betaproteobacteriales:f_Burkholderiaceae:g_Achromobacter:s_Achromobacter xylosoxidans	d_Bacteria:p_Proteobacteria:c_Gammaproteobacteria:o_Enterobacterales:f_Enterobacteriaceae:g_Cedecea:s_Cedecea davisae
812	20287_6_4	GCF_000412335.2	0.844262295081967	0.0844444444444444	20287_6_4_GCF_000412335.2	0.8501	465	1152	45	Positive		2.895983993724	-0.810714704232412	c	Gammaproteobacteria	d_Bacteria:p_Proteobacteria:c_Gammaproteobacteria:o_Betaproteobacteriales:f_Burkholderiaceae:g_Achromobacter:s_Achromobacter xylosoxidans	d_Bacteria:p_Proteobacteria:c_Gammaproteobacteria:o_Enterobacterales:f_Enterobacteriaceae:g_Cedecea:s_Cedecea davisae
813	GCF_001457815.1	GCF_000162075.1	0.85972850678733	0.0404040404040404	GCF_001457815.1_GCF_000162075.1	0.85005	1288	861	45	Positive		3.0858973208322	-1.74266126701569	c	Gammaproteobacteria	d_Bacteria:p_Proteobacteria:c_Gammaproteobacteria:o_Betaproteobacteriales:f_Neisseriaceae:g_Vitreoscilla:s_GCF_001457815.1	d_Bacteria:p_Proteobacteria:c_Gammaproteobacteria:o_Pseudomonadales:f_Moraxellaceae:g_Acinetobacter:s_Acinetobacter junii
814	GCF_001457815.1	GCF_000164295.1	0.868778280542986	0.0943396226415094	GCF_001457815.1_GCF_000164295.1	0.85233	1288	896	45	Positive		3.19702166571086	-0.601321136897688	c	Gammaproteobacteria	d_Bacteria:p_Proteobacteria:c_Gammaproteobacteria:o_Betaproteobacteriales:f_Neisseriaceae:g_Vitreoscilla:s_GCF_001457815.1	d_Bacteria:p_Proteobacteria:c_Gammaproteobacteria:o_Enterobacterales:f_Enterobacteriaceae:g_Escherichia:s_
815	GCF_001457815.1	GCF_000164355.1	0.855203619909502	0.1	GCF_001457815.1_GCF_000164355.1	0.85255	1288	898	45	Positive		3.03033514839287	-0.481540918295197	c	Gammaproteobacteria	d_Bacteria:p_Proteobacteria:c_Gammaproteobacteria:o_Betaproteobacteriales:f_Neisseriaceae:g_Vitreoscilla:s_GCF_001457815.1	d_Bacteria:p_Proteobacteria:c_Gammaproteobacteria:o_Enterobacterales:f_Enterobacteriaceae:g_Escherichia:s_
816	GCF_001457815.1	GCF_000164555.1	0.864253393665158	0.0990566037735849	GCF_001457815.1_GCF_000164555.1	0.85454	1288	908	45	Positive		3.14145949327153	-0.501504288062279	c	Gammaproteobacteria	d_Bacteria:p_Proteobacteria:c_Gammaproteobacteria:o_Betaproteobacteriales:f_Neisseriaceae:g_Vitreoscilla:s_GCF_001457815.1	d_Bacteria:p_Proteobacteria:c_Gammaproteobacteria:o_Enterobacterales:f_Enterobacteriaceae:g_Escherichia:s_Escherichia coli
817	UMGS244	UMGS440	0.853658536585366	0.0540540540540541	UMGS244_UMGS440	0.85472	2023	2224	45	Positive		3.01136269926725	-1.4538109810055	o	Bacteroidales	d_Bacteria:p_Bacteroidota:c_Bacteroidia:o_Bacteroidales:f_Bacteroidaceae:g_Prevotella:s_	d_Bacteria:p_Bacteroidota:c_Bacteroidia:o_Bacteroidales:f_Muribaculaceae:g_CAG-485:s_
818	UMGS800	UMGS580	0.844594594594595	0.0740740740740741	UMGS800_UMGS580	0.85144	2595	2365	45	Positive		2.90006437922769	-1.03016389485722	o	Bacteroidales	d_Bacteria:p_Bacteroidota:c_Bacteroidia:o_Bacteroidales:f_Muribaculaceae:g_UBA7173:s_GCA_001915385.1	d_Bacteria:p_Bacteroidota:c_Bacteroidia:o_Bacteroidales:f_Bacteroidaceae:g_Prevotella:s_
819	15841_8_64	8080_1_75	0.824242424242424	0.0555555555555556	15841_8_64_8080_1_75	0.87256	321	723	46	Positive		2.71292044379277	-1.50240053844095	c	Clostridia	d_Bacteria:p_Firmicutes:c_Clostridia:o_Peptostreptococcales:f_Peptostreptococcaceae:g_Clostridioides:s_Clostridioides difficile	d_Bacteria:p_Firmicutes:c_Clostridia:o_Clostridiales:f_Clostridiaceae:g_Clostridium:s_Clostridium butyricum
820	20287_6_1	12718_7_1	0.844262295081967	0.100436681222707	20287_6_1_12718_7_1	0.88243	439	24	46	Positive		2.96661550083148	-0.519764303216715	c	Gammaproteobacteria	d_Bacteria:p_Proteobacteria:c_Gammaproteobacteria:o_Betaproteobacteriales:f_Burkholderiaceae:g_Achromobacter:s_Achromobacter xylosoxidans	d_Bacteria:p_Proteobacteria:c_Gammaproteobacteria:o_Enterobacterales:f_Enterobacteriaceae:g_Escherichia:s_Escherichia coli
821	20287_6_1	12718_7_12	0.877049180327869	0.0695652173913043	20287_6_1_12718_7_12	0.87849	439	25	46	Positive		3.38209623940603	-1.19567023347624	c	Gammaproteobacteria	d_Bacteria:p_Proteobacteria:c_Gammaproteobacteria:o_Betaproteobacteriales:f_Burkholderiaceae:g_Achromobacter:s_Achromobacter xylosoxidans	d_Bacteria:p_Proteobacteria:c_Gammaproteobacteria:o_Enterobacterales:f_Enterobacteriaceae:g_Klebsiella:s_Klebsiella pneumoniae
822	20287_6_1	12718_7_3	0.85655737704918	0.0752212389380531	20287_6_1_12718_7_3	0.87915	439	29	46	Positive		3.12242077779693	-1.07183617993083	c	Gammaproteobacteria	d_Bacteria:p_Proteobacteria:c_Gammaproteobacteria:o_Betaproteobacteriales:f_Burkholderiaceae:g_Achromobacter:s_Achromobacter xylosoxidans	d_Bacteria:p_Proteobacteria:c_Gammaproteobacteria:o_Enterobacterales:f_Enterobacteriaceae:g_Enterobacter:s_Enterobacter mori
823	20287_6_1	12718_7_2	0.844262295081967	0.0964912280701754	20287_6_1_12718_7_2	0.88939	439	34	46	Positive		2.96661550083148	-0.606146834279094	c	Gammaproteobacteria	d_Bacteria:p_Proteobacteria:c_Gammaproteobacteria:o_Betaproteobacteriales:f_Burkholderiaceae:g_Achromobacter:s_Achromobacter xylosoxidans	d_Bacteria:p_Proteobacteria:c_Gammaproteobacteria:o_Enterobacterales:f_Enterobacteriaceae:g_Escherichia:s_Escherichia coli
824	20287_6_1	12718_7_49	0.852459016393443	0.0837004405286344	20287_6_1_12718_7_49	0.87715	439	56	46	Positive		3.07048568547512	-0.88619086456	c	Gammaproteobacteria	d_Bacteria:p_Proteobacteria:c_Gammaproteobacteria:o_Betaproteobacteriales:f_Burkholderiaceae:g_Achromobacter:s_Achromobacter xylosoxidans	d_Bacteria:p_Proteobacteria:c_Gammaproteobacteria:o_Enterobacterales:f_Enterobacteriaceae:g_Enterobacter:s_
825	20287_6_1	12718_7_5	0.85655737704918	0.079295154185022	20287_6_1_12718_7_5	0.8809	439	57	46	Positive		3.12242077779693	-0.982641074384846	c	Gammaproteobacteria	d_Bacteria:p_Proteobacteria:c_Gammaproteobacteria:o_Betaproteobacteriales:f_Burkholderiaceae:g_Achromobacter:s_Achromobacter xylosoxidans	d_Bacteria:p_Proteobacteria:c_Gammaproteobacteria:o_Enterobacterales:f_Enterobacteriaceae:g_Klebsiella:s_Klebsiella pneumoniae
826	20287_6_1	12718_7_55	0.840163934426229	0.0765765765765766	20287_6_1_12718_7_55	0.88798	439	63	46	Positive		2.91468040850965	-1.04216214981729	c	Gammaproteobacteria	d_Bacteria:p_Proteobacteria:c_Gammaproteobacteria:o_Betaproteobacteriales:f_Burkholderiaceae:g_Achromobacter:s_Achromobacter xylosoxidans	d_Bacteria:p_Proteobacteria:c_Gammaproteobacteria:o_Enterobacterales:f_Enterobacteriaceae:g_Kluyvera:s_
827	20287_6_1	12718_7_50	0.848360655737705	0.08	20287_6_1_12718_7_50	0.87221	439	64	46	Positive		3.0185505931533	-0.96720904081287	c	Gammaproteobacteria	d_Bacteria:p_Proteobacteria:c_Gammaproteobacteria:o_Betaproteobacteriales:f_Burkholderiaceae:g_Achromobacter:s_Achromobacter xylosoxidans	d_Bacteria:p_Proteobacteria:c_Gammaproteobacteria:o_Enterobacterales:f_Enterobacteriaceae:g_Enterobacter:s_Enterobacter cloacae_A
828	20287_6_1	12718_7_6	0.868852459016393	0.074235807860262	20287_6_1_12718_7_6	0.88222	439	74	46	Positive		3.27822605476238	-1.09341140269897	c	Gammaproteobacteria	d_Bacteria:p_Proteobacteria:c_Gammaproteobacteria:o_Betaproteobacteriales:f_Burkholderiaceae:g_Achromobacter:s_Achromobacter xylosoxidans	d_Bacteria:p_Proteobacteria:c_Gammaproteobacteria:o_Enterobacterales:f_Enterobacteriaceae:g_Klebsiella:s_Klebsiella pneumoniae
829	20287_6_1	12718_7_7	0.823770491803279	0.0821917808219178	20287_6_1_12718_7_7	0.87964	439	79	46	Positive		2.70694003922239	-0.919221758335633	c	Gammaproteobacteria	d_Bacteria:p_Proteobacteria:c_Gammaproteobacteria:o_Betaproteobacteriales:f_Burkholderiaceae:g_Achromobacter:s_Achromobacter xylosoxidans	d_Bacteria:p_Proteobacteria:c_Gammaproteobacteria:o_Enterobacterales:f_Enterobacteriaceae:g_Enterobacter:s_
830	20287_6_1	12718_7_8	0.864754098360656	0.0745614035087719	20287_6_1_12718_7_8	0.88085	439	87	46	Positive		3.22629096244057	-1.08628274722295	c	Gammaproteobacteria	d_Bacteria:p_Proteobacteria:c_Gammaproteobacteria:o_Betaproteobacteriales:f_Burkholderiaceae:g_Achromobacter:s_Achromobacter xylosoxidans	d_Bacteria:p_Proteobacteria:c_Gammaproteobacteria:o_Enterobacterales:f_Enterobacteriaceae:g_Klebsiella:s_Klebsiella pneumoniae
831	20287_6_1	13154_4_42	0.860655737704918	0.0748898678414097	20287_6_1_13154_4_42	0.87622	439	106	46	Positive		3.17435587011875	-1.07909128420969	c	Gammaproteobacteria	d_Bacteria:p_Proteobacteria:c_Gammaproteobacteria:o_Betaproteobacteriales:f_Burkholderiaceae:g_Achromobacter:s_Achromobacter xylosoxidans	d_Bacteria:p_Proteobacteria:c_Gammaproteobacteria:o_Enterobacterales:f_Enterobacteriaceae:g_Enterobacter:s_Enterobacter steigerwaltii
832	20287_6_1	14637_1_53	0.844262295081967	0.0964912280701754	20287_6_1_14637_1_53	0.892780000000001	439	313	46	Positive		2.96661550083148	-0.606146834279094	c	Gammaproteobacteria	d_Bacteria:p_Proteobacteria:c_Gammaproteobacteria:o_Betaproteobacteriales:f_Burkholderiaceae:g_Achromobacter:s_Achromobacter xylosoxidans	d_Bacteria:p_Proteobacteria:c_Gammaproteobacteria:o_Enterobacterales:f_Enterobacteriaceae:g_Escherichia:s_
833	20287_6_1	14672_4_1	0.844262295081967	0.092511013215859	20287_6_1_14672_4_1	0.88516	439	318	46	Positive		2.96661550083148	-0.693290444910313	c	Gammaproteobacteria	d_Bacteria:p_Proteobacteria:c_Gammaproteobacteria:o_Betaproteobacteriales:f_Burkholderiaceae:g_Achromobacter:s_Achromobacter xylosoxidans	d_Bacteria:p_Proteobacteria:c_Gammaproteobacteria:o_Enterobacterales:f_Enterobacteriaceae:g_Escherichia:s_
834	20287_6_1	14672_4_2	0.844262295081967	0.092511013215859	20287_6_1_14672_4_2	0.88624	439	320	46	Positive		2.96661550083148	-0.693290444910313	c	Gammaproteobacteria	d_Bacteria:p_Proteobacteria:c_Gammaproteobacteria:o_Betaproteobacteriales:f_Burkholderiaceae:g_Achromobacter:s_Achromobacter xylosoxidans	d_Bacteria:p_Proteobacteria:c_Gammaproteobacteria:o_Enterobacterales:f_Enterobacteriaceae:g_Escherichia:s_
835	20287_6_1	15841_8_80	0.844262295081967	0.0964912280701754	20287_6_1_15841_8_80	0.890440000000001	439	325	46	Positive		2.96661550083148	-0.606146834279094	c	Gammaproteobacteria	d_Bacteria:p_Proteobacteria:c_Gammaproteobacteria:o_Betaproteobacteriales:f_Burkholderiaceae:g_Achromobacter:s_Achromobacter xylosoxidans	d_Bacteria:p_Proteobacteria:c_Gammaproteobacteria:o_Enterobacterales:f_Enterobacteriaceae:g_Escherichia:s_
836	20287_6_1	20287_6_7	0.840163934426229	0.0929203539823009	20287_6_1_20287_6_7	0.8859	439	484	46	Positive		2.91468040850965	-0.68432825727172	c	Gammaproteobacteria	d_Bacteria:p_Proteobacteria:c_Gammaproteobacteria:o_Betaproteobacteriales:f_Burkholderiaceae:g_Achromobacter:s_Achromobacter xylosoxidans	d_Bacteria:p_Proteobacteria:c_Gammaproteobacteria:o_Enterobacterales:f_Enterobacteriaceae:g_Escherichia:s_
837	20287_6_1	20298_2_11	0.860655737704918	0.0909090909090909	20287_6_1_20298_2_11	0.88067	439	504	46	Positive		3.17435587011875	-0.728363248482983	c	Gammaproteobacteria	d_Bacteria:p_Proteobacteria:c_Gammaproteobacteria:o_Betaproteobacteriales:f_Burkholderiaceae:g_Achromobacter:s_Achromobacter xylosoxidans	d_Bacteria:p_Proteobacteria:c_Gammaproteobacteria:o_Enterobacterales:f_Enterobacteriaceae:g_Klebsiella_A:s_Klebsiella_A michiganensis_A
838	20287_6_1	20298_2_20	0.872950819672131	0.0698689956331878	20287_6_1_20298_2_20	0.87521	439	511	46	Positive		3.33016114708421	-1.18901925261268	c	Gammaproteobacteria	d_Bacteria:p_Proteobacteria:c_Gammaproteobacteria:o_Betaproteobacteriales:f_Burkholderiaceae:g_Achromobacter:s_Achromobacter xylosoxidans	d_Bacteria:p_Proteobacteria:c_Gammaproteobacteria:o_Enterobacterales:f_Enterobacteriaceae:g_Klebsiella:s_Klebsiella variicola
839	20287_6_1	20298_2_45	0.844262295081967	0.092511013215859	20287_6_1_20298_2_45	0.88508	439	536	46	Positive		2.96661550083148	-0.693290444910313	c	Gammaproteobacteria	d_Bacteria:p_Proteobacteria:c_Gammaproteobacteria:o_Betaproteobacteriales:f_Burkholderiaceae:g_Achromobacter:s_Achromobacter xylosoxidans	d_Bacteria:p_Proteobacteria:c_Gammaproteobacteria:o_Enterobacterales:f_Enterobacteriaceae:g_Escherichia:s_
840	20287_6_1	20298_2_67	0.860655737704918	0.0869565217391304	20287_6_1_20298_2_67	0.87947	439	553	46	Positive		3.17435587011875	-0.814901579037291	c	Gammaproteobacteria	d_Bacteria:p_Proteobacteria:c_Gammaproteobacteria:o_Betaproteobacteriales:f_Burkholderiaceae:g_Achromobacter:s_Achromobacter xylosoxidans	d_Bacteria:p_Proteobacteria:c_Gammaproteobacteria:o_Enterobacterales:f_Enterobacteriaceae:g_Klebsiella_A:s_Klebsiella_A michiganensis_A
841	20287_6_1	20298_2_9	0.864754098360656	0.0905172413793103	20287_6_1_20298_2_9	0.88401	439	556	46	Positive		3.22629096244057	-0.736942479529316	c	Gammaproteobacteria	d_Bacteria:p_Proteobacteria:c_Gammaproteobacteria:o_Betaproteobacteriales:f_Burkholderiaceae:g_Achromobacter:s_Achromobacter xylosoxidans	d_Bacteria:p_Proteobacteria:c_Gammaproteobacteria:o_Enterobacterales:f_Enterobacteriaceae:g_Klebsiella_A:s_Klebsiella_A oxytoca
842	20287_6_1	20298_3_17	0.85655737704918	0.0833333333333333	20287_6_1_20298_3_17	0.87639	439	562	46	Positive		3.12242077779693	-0.894228382045405	c	Gammaproteobacteria	d_Bacteria:p_Proteobacteria:c_Gammaproteobacteria:o_Betaproteobacteriales:f_Burkholderiaceae:g_Achromobacter:s_Achromobacter xylosoxidans	d_Bacteria:p_Proteobacteria:c_Gammaproteobacteria:o_Enterobacterales:f_Enterobacteriaceae:g_Citrobacter:s_Citrobacter freundii
843	20287_6_1	20298_3_13	0.868852459016393	0.0822510822510823	20287_6_1_20298_3_13	0.87708	439	563	46	Positive		3.27822605476238	-0.91792340112575	c	Gammaproteobacteria	d_Bacteria:p_Proteobacteria:c_Gammaproteobacteria:o_Betaproteobacteriales:f_Burkholderiaceae:g_Achromobacter:s_Achromobacter xylosoxidans	d_Bacteria:p_Proteobacteria:c_Gammaproteobacteria:o_Enterobacterales:f_Enterobacteriaceae:g_Klebsiella_A:s_Klebsiella_A oxytoca
844	20287_6_1	20298_3_15	0.860655737704918	0.0909090909090909	20287_6_1_20298_3_15	0.87585	439	564	46	Positive		3.17435587011875	-0.728363248482983	c	Gammaproteobacteria	d_Bacteria:p_Proteobacteria:c_Gammaproteobacteria:o_Betaproteobacteriales:f_Burkholderiaceae:g_Achromobacter:s_Achromobacter xylosoxidans	d_Bacteria:p_Proteobacteria:c_Gammaproteobacteria:o_Enterobacterales:f_Enterobacteriaceae:g_Klebsiella_A:s_Klebsiella_A michiganensis_A
845	20287_6_1	20298_3_19	0.831967213114754	0.0772727272727273	20287_6_1_20298_3_19	0.88471	439	566	46	Positive		2.81081022386602	-1.02692048889534	c	Gammaproteobacteria	d_Bacteria:p_Proteobacteria:c_Gammaproteobacteria:o_Betaproteobacteriales:f_Burkholderiaceae:g_Achromobacter:s_Achromobacter xylosoxidans	d_Bacteria:p_Proteobacteria:c_Gammaproteobacteria:o_Enterobacterales:f_Enterobacteriaceae:g_Kluyvera:s_
846	20287_6_1	20298_3_37	0.872950819672131	0.0698689956331878	20287_6_1_20298_3_37	0.87692	439	584	46	Positive		3.33016114708421	-1.18901925261268	c	Gammaproteobacteria	d_Bacteria:p_Proteobacteria:c_Gammaproteobacteria:o_Betaproteobacteriales:f_Burkholderiaceae:g_Achromobacter:s_Achromobacter xylosoxidans	d_Bacteria:p_Proteobacteria:c_Gammaproteobacteria:o_Enterobacterales:f_Enterobacteriaceae:g_Klebsiella:s_Klebsiella pneumoniae
847	20287_6_1	20298_3_33	0.840163934426229	0.0848214285714286	20287_6_1_20298_3_33	0.88139	439	585	46	Positive		2.91468040850965	-0.861647730809928	c	Gammaproteobacteria	d_Bacteria:p_Proteobacteria:c_Gammaproteobacteria:o_Betaproteobacteriales:f_Burkholderiaceae:g_Achromobacter:s_Achromobacter xylosoxidans	d_Bacteria:p_Proteobacteria:c_Gammaproteobacteria:o_Enterobacterales:f_Enterobacteriaceae:g_Klebsiella:s_Klebsiella pneumoniae
848	20287_6_1	20298_3_75	0.831967213114754	0.0977777777777778	20287_6_1_20298_3_75	0.88286	439	617	46	Positive		2.81081022386602	-0.57797886071972	c	Gammaproteobacteria	d_Bacteria:p_Proteobacteria:c_Gammaproteobacteria:o_Betaproteobacteriales:f_Burkholderiaceae:g_Achromobacter:s_Achromobacter xylosoxidans	d_Bacteria:p_Proteobacteria:c_Gammaproteobacteria:o_Enterobacterales:f_Enterobacteriaceae:g_Klebsiella_A:s_Klebsiella_A oxytoca
849	20287_6_1	20298_3_73	0.840163934426229	0.100877192982456	20287_6_1_20298_3_73	0.88543	439	618	46	Positive		2.91468040850965	-0.510119651690326	c	Gammaproteobacteria	d_Bacteria:p_Proteobacteria:c_Gammaproteobacteria:o_Betaproteobacteriales:f_Burkholderiaceae:g_Achromobacter:s_Achromobacter xylosoxidans	d_Bacteria:p_Proteobacteria:c_Gammaproteobacteria:o_Enterobacterales:f_Enterobacteriaceae:g_Escherichia:s_
850	20287_6_1	20298_3_76	0.831967213114754	0.0977777777777778	20287_6_1_20298_3_76	0.88229	439	619	46	Positive		2.81081022386602	-0.57797886071972	c	Gammaproteobacteria	d_Bacteria:p_Proteobacteria:c_Gammaproteobacteria:o_Betaproteobacteriales:f_Burkholderiaceae:g_Achromobacter:s_Achromobacter xylosoxidans	d_Bacteria:p_Proteobacteria:c_Gammaproteobacteria:o_Enterobacterales:f_Enterobacteriaceae:g_Klebsiella_A:s_Klebsiella_A oxytoca
851	20287_6_1	20298_3_77	0.840163934426229	0.100877192982456	20287_6_1_20298_3_77	0.88759	439	628	46	Positive		2.91468040850965	-0.510119651690326	c	Gammaproteobacteria	d_Bacteria:p_Proteobacteria:c_Gammaproteobacteria:o_Betaproteobacteriales:f_Burkholderiaceae:g_Achromobacter:s_Achromobacter xylosoxidans	d_Bacteria:p_Proteobacteria:c_Gammaproteobacteria:o_Enterobacterales:f_Enterobacteriaceae:g_Escherichia:s_
852	20287_6_1	GCF_000010385.1	0.836065573770492	0.101321585903084	20287_6_1_GCF_000010385.1	0.88596	439	739	46	Positive		2.86274531618784	-0.500390025260617	c	Gammaproteobacteria	d_Bacteria:p_Proteobacteria:c_Gammaproteobacteria:o_Betaproteobacteriales:f_Burkholderiaceae:g_Achromobacter:s_Achromobacter xylosoxidans	d_Bacteria:p_Proteobacteria:c_Gammaproteobacteria:o_Enterobacterales:f_Enterobacteriaceae:g_Escherichia:s_Escherichia coli
853	20287_6_1	GCF_000010485.1	0.848360655737705	0.0921052631578947	20287_6_1_GCF_000010485.1	0.88733	439	742	46	Positive		3.0185505931533	-0.702174016867865	c	Gammaproteobacteria	d_Bacteria:p_Proteobacteria:c_Gammaproteobacteria:o_Betaproteobacteriales:f_Burkholderiaceae:g_Achromobacter:s_Achromobacter xylosoxidans	d_Bacteria:p_Proteobacteria:c_Gammaproteobacteria:o_Enterobacterales:f_Enterobacteriaceae:g_Escherichia:s_
854	20287_6_1	GCF_000158415.2	0.844262295081967	0.0964912280701754	20287_6_1_GCF_000158415.2	0.88524	439	829	46	Positive		2.96661550083148	-0.606146834279094	c	Gammaproteobacteria	d_Bacteria:p_Proteobacteria:c_Gammaproteobacteria:o_Betaproteobacteriales:f_Burkholderiaceae:g_Achromobacter:s_Achromobacter xylosoxidans	d_Bacteria:p_Proteobacteria:c_Gammaproteobacteria:o_Enterobacterales:f_Enterobacteriaceae:g_Escherichia:s_Escherichia coli
855	20287_6_1	GCF_000158355.2	0.848360655737705	0.084070796460177	20287_6_1_GCF_000158355.2	0.88534	439	830	46	Positive		3.0185505931533	-0.878082218601275	c	Gammaproteobacteria	d_Bacteria:p_Proteobacteria:c_Gammaproteobacteria:o_Betaproteobacteriales:f_Burkholderiaceae:g_Achromobacter:s_Achromobacter xylosoxidans	d_Bacteria:p_Proteobacteria:c_Gammaproteobacteria:o_Enterobacterales:f_Enterobacteriaceae:g_Citrobacter:s_Citrobacter portucalensis
856	20287_6_1	GCF_000163075.1	0.872950819672131	0.0698689956331878	20287_6_1_GCF_000163075.1	0.88021	439	879	46	Positive		3.33016114708421	-1.18901925261268	c	Gammaproteobacteria	d_Bacteria:p_Proteobacteria:c_Gammaproteobacteria:o_Betaproteobacteriales:f_Burkholderiaceae:g_Achromobacter:s_Achromobacter xylosoxidans	d_Bacteria:p_Proteobacteria:c_Gammaproteobacteria:o_Enterobacterales:f_Enterobacteriaceae:g_Klebsiella:s_Klebsiella variicola
857	20287_6_1	GCF_000164235.1	0.852459016393443	0.103448275862069	20287_6_1_GCF_000164235.1	0.88884	439	891	46	Positive		3.07048568547512	-0.453827855000353	c	Gammaproteobacteria	d_Bacteria:p_Proteobacteria:c_Gammaproteobacteria:o_Betaproteobacteriales:f_Burkholderiaceae:g_Achromobacter:s_Achromobacter xylosoxidans	d_Bacteria:p_Proteobacteria:c_Gammaproteobacteria:o_Enterobacterales:f_Enterobacteriaceae:g_Escherichia:s_Escherichia coli
858	20287_6_1	GCF_000164335.1	0.844262295081967	0.0964912280701754	20287_6_1_GCF_000164335.1	0.88647	439	892	46	Positive		2.96661550083148	-0.606146834279094	c	Gammaproteobacteria	d_Bacteria:p_Proteobacteria:c_Gammaproteobacteria:o_Betaproteobacteriales:f_Burkholderiaceae:g_Achromobacter:s_Achromobacter xylosoxidans	d_Bacteria:p_Proteobacteria:c_Gammaproteobacteria:o_Enterobacterales:f_Enterobacteriaceae:g_Escherichia:s_Escherichia coli
859	20287_6_1	GCF_000164315.1	0.852459016393443	0.0956521739130435	20287_6_1_GCF_000164315.1	0.88513	439	894	46	Positive		3.07048568547512	-0.624517251817814	c	Gammaproteobacteria	d_Bacteria:p_Proteobacteria:c_Gammaproteobacteria:o_Betaproteobacteriales:f_Burkholderiaceae:g_Achromobacter:s_Achromobacter xylosoxidans	d_Bacteria:p_Proteobacteria:c_Gammaproteobacteria:o_Enterobacterales:f_Enterobacteriaceae:g_Escherichia:s_
860	20287_6_1	GCF_000164295.1	0.848360655737705	0.0921052631578947	20287_6_1_GCF_000164295.1	0.895130000000001	439	896	46	Positive		3.0185505931533	-0.702174016867865	c	Gammaproteobacteria	d_Bacteria:p_Proteobacteria:c_Gammaproteobacteria:o_Betaproteobacteriales:f_Burkholderiaceae:g_Achromobacter:s_Achromobacter xylosoxidans	d_Bacteria:p_Proteobacteria:c_Gammaproteobacteria:o_Enterobacterales:f_Enterobacteriaceae:g_Escherichia:s_
861	20287_6_1	GCF_000164355.1	0.844262295081967	0.092511013215859	20287_6_1_GCF_000164355.1	0.895350000000001	439	898	46	Positive		2.96661550083148	-0.693290444910313	c	Gammaproteobacteria	d_Bacteria:p_Proteobacteria:c_Gammaproteobacteria:o_Betaproteobacteriales:f_Burkholderiaceae:g_Achromobacter:s_Achromobacter xylosoxidans	d_Bacteria:p_Proteobacteria:c_Gammaproteobacteria:o_Enterobacterales:f_Enterobacteriaceae:g_Escherichia:s_
862	20287_6_1	GCF_000164435.1	0.848360655737705	0.0921052631578947	20287_6_1_GCF_000164435.1	0.891870000000001	439	899	46	Positive		3.0185505931533	-0.702174016867865	c	Gammaproteobacteria	d_Bacteria:p_Proteobacteria:c_Gammaproteobacteria:o_Betaproteobacteriales:f_Burkholderiaceae:g_Achromobacter:s_Achromobacter xylosoxidans	d_Bacteria:p_Proteobacteria:c_Gammaproteobacteria:o_Enterobacterales:f_Enterobacteriaceae:g_Escherichia:s_
863	20287_6_1	GCF_000164455.1	0.844262295081967	0.0964912280701754	20287_6_1_GCF_000164455.1	0.88917	439	900	46	Positive		2.96661550083148	-0.606146834279094	c	Gammaproteobacteria	d_Bacteria:p_Proteobacteria:c_Gammaproteobacteria:o_Betaproteobacteriales:f_Burkholderiaceae:g_Achromobacter:s_Achromobacter xylosoxidans	d_Bacteria:p_Proteobacteria:c_Gammaproteobacteria:o_Enterobacterales:f_Enterobacteriaceae:g_Escherichia:s_Escherichia coli
864	20287_6_1	GCF_000164495.1	0.840163934426229	0.0929203539823009	20287_6_1_GCF_000164495.1	0.88896	439	901	46	Positive		2.91468040850965	-0.68432825727172	c	Gammaproteobacteria	d_Bacteria:p_Proteobacteria:c_Gammaproteobacteria:o_Betaproteobacteriales:f_Burkholderiaceae:g_Achromobacter:s_Achromobacter xylosoxidans	d_Bacteria:p_Proteobacteria:c_Gammaproteobacteria:o_Enterobacterales:f_Enterobacteriaceae:g_Escherichia:s_
865	20287_6_1	GCF_000164515.1	0.840163934426229	0.0969162995594714	20287_6_1_GCF_000164515.1	0.8888	439	902	46	Positive		2.91468040850965	-0.596840235085467	c	Gammaproteobacteria	d_Bacteria:p_Proteobacteria:c_Gammaproteobacteria:o_Betaproteobacteriales:f_Burkholderiaceae:g_Achromobacter:s_Achromobacter xylosoxidans	d_Bacteria:p_Proteobacteria:c_Gammaproteobacteria:o_Enterobacterales:f_Enterobacteriaceae:g_Escherichia:s_Escherichia coli
866	20287_6_1	GCF_000164475.1	0.844262295081967	0.0964912280701754	20287_6_1_GCF_000164475.1	0.88908	439	903	46	Positive		2.96661550083148	-0.606146834279094	c	Gammaproteobacteria	d_Bacteria:p_Proteobacteria:c_Gammaproteobacteria:o_Betaproteobacteriales:f_Burkholderiaceae:g_Achromobacter:s_Achromobacter xylosoxidans	d_Bacteria:p_Proteobacteria:c_Gammaproteobacteria:o_Enterobacterales:f_Enterobacteriaceae:g_Escherichia:s_Escherichia coli
867	20287_6_1	GCF_000164555.1	0.840163934426229	0.100877192982456	20287_6_1_GCF_000164555.1	0.89734	439	908	46	Positive		2.91468040850965	-0.510119651690326	c	Gammaproteobacteria	d_Bacteria:p_Proteobacteria:c_Gammaproteobacteria:o_Betaproteobacteriales:f_Burkholderiaceae:g_Achromobacter:s_Achromobacter xylosoxidans	d_Bacteria:p_Proteobacteria:c_Gammaproteobacteria:o_Enterobacterales:f_Enterobacteriaceae:g_Escherichia:s_Escherichia coli
868	20287_6_1	GCF_000179075.1	0.840163934426229	0.100877192982456	20287_6_1_GCF_000179075.1	0.88426	439	932	46	Positive		2.91468040850965	-0.510119651690326	c	Gammaproteobacteria	d_Bacteria:p_Proteobacteria:c_Gammaproteobacteria:o_Betaproteobacteriales:f_Burkholderiaceae:g_Achromobacter:s_Achromobacter xylosoxidans	d_Bacteria:p_Proteobacteria:c_Gammaproteobacteria:o_Enterobacterales:f_Enterobacteriaceae:g_Escherichia:s_
869	20287_6_1	GCF_000179135.1	0.840163934426229	0.100877192982456	20287_6_1_GCF_000179135.1	0.88791	439	933	46	Positive		2.91468040850965	-0.510119651690326	c	Gammaproteobacteria	d_Bacteria:p_Proteobacteria:c_Gammaproteobacteria:o_Betaproteobacteriales:f_Burkholderiaceae:g_Achromobacter:s_Achromobacter xylosoxidans	d_Bacteria:p_Proteobacteria:c_Gammaproteobacteria:o_Enterobacterales:f_Enterobacteriaceae:g_Escherichia:s_Escherichia coli
870	20287_6_1	GCF_000179095.1	0.836065573770492	0.0973451327433628	20287_6_1_GCF_000179095.1	0.88994	439	934	46	Positive		2.86274531618784	-0.587451276606944	c	Gammaproteobacteria	d_Bacteria:p_Proteobacteria:c_Gammaproteobacteria:o_Betaproteobacteriales:f_Burkholderiaceae:g_Achromobacter:s_Achromobacter xylosoxidans	d_Bacteria:p_Proteobacteria:c_Gammaproteobacteria:o_Enterobacterales:f_Enterobacteriaceae:g_Escherichia:s_Escherichia coli
871	20287_6_1	GCF_000179115.1	0.840163934426229	0.100877192982456	20287_6_1_GCF_000179115.1	0.88799	439	935	46	Positive		2.91468040850965	-0.510119651690326	c	Gammaproteobacteria	d_Bacteria:p_Proteobacteria:c_Gammaproteobacteria:o_Betaproteobacteriales:f_Burkholderiaceae:g_Achromobacter:s_Achromobacter xylosoxidans	d_Bacteria:p_Proteobacteria:c_Gammaproteobacteria:o_Enterobacterales:f_Enterobacteriaceae:g_Escherichia:s_Escherichia coli
872	20287_6_1	GCF_000179155.1	0.840163934426229	0.0969162995594714	20287_6_1_GCF_000179155.1	0.88901	439	937	46	Positive		2.91468040850965	-0.596840235085467	c	Gammaproteobacteria	d_Bacteria:p_Proteobacteria:c_Gammaproteobacteria:o_Betaproteobacteriales:f_Burkholderiaceae:g_Achromobacter:s_Achromobacter xylosoxidans	d_Bacteria:p_Proteobacteria:c_Gammaproteobacteria:o_Enterobacterales:f_Enterobacteriaceae:g_Escherichia:s_Escherichia coli
873	20287_6_1	GCF_000238715.1	0.877049180327869	0.0735930735930736	20287_6_1_GCF_000238715.1	0.88157	439	1017	46	Positive		3.38209623940603	-1.10748355376852	c	Gammaproteobacteria	d_Bacteria:p_Proteobacteria:c_Gammaproteobacteria:o_Betaproteobacteriales:f_Burkholderiaceae:g_Achromobacter:s_Achromobacter xylosoxidans	d_Bacteria:p_Proteobacteria:c_Gammaproteobacteria:o_Enterobacterales:f_Enterobacteriaceae:g_Klebsiella:s_Klebsiella pneumoniae
874	20287_6_1	GCF_000238735.1	0.831967213114754	0.0855855855855856	20287_6_1_GCF_000238735.1	0.87938	439	1018	46	Positive		2.81081022386602	-0.844917126121441	c	Gammaproteobacteria	d_Bacteria:p_Proteobacteria:c_Gammaproteobacteria:o_Betaproteobacteriales:f_Burkholderiaceae:g_Achromobacter:s_Achromobacter xylosoxidans	d_Bacteria:p_Proteobacteria:c_Gammaproteobacteria:o_Enterobacterales:f_Enterobacteriaceae:g_Citrobacter:s_Citrobacter portucalensis
875	20287_6_1	GCF_000300935.1	0.872950819672131	0.0779220779220779	20287_6_1_GCF_000300935.1	0.87953	439	1050	46	Positive		3.33016114708421	-1.01270347744713	c	Gammaproteobacteria	d_Bacteria:p_Proteobacteria:c_Gammaproteobacteria:o_Betaproteobacteriales:f_Burkholderiaceae:g_Achromobacter:s_Achromobacter xylosoxidans	d_Bacteria:p_Proteobacteria:c_Gammaproteobacteria:o_Enterobacterales:f_Enterobacteriaceae:g_Klebsiella:s_Klebsiella pneumoniae
876	20287_6_1	GCF_000300955.1	0.836065573770492	0.0892857142857143	20287_6_1_GCF_000300955.1	0.88093	439	1052	46	Positive		2.86274531618784	-0.763905777103502	c	Gammaproteobacteria	d_Bacteria:p_Proteobacteria:c_Gammaproteobacteria:o_Betaproteobacteriales:f_Burkholderiaceae:g_Achromobacter:s_Achromobacter xylosoxidans	d_Bacteria:p_Proteobacteria:c_Gammaproteobacteria:o_Enterobacterales:f_Enterobacteriaceae:g_Klebsiella:s_Klebsiella pneumoniae
877	20287_6_1	GCF_000527235.1	0.827868852459016	0.0982142857142857	20287_6_1_GCF_000527235.1	0.88061	439	1186	46	Positive		2.7588751315442	-0.568421869690648	c	Gammaproteobacteria	d_Bacteria:p_Proteobacteria:c_Gammaproteobacteria:o_Betaproteobacteriales:f_Burkholderiaceae:g_Achromobacter:s_Achromobacter xylosoxidans	d_Bacteria:p_Proteobacteria:c_Gammaproteobacteria:o_Enterobacterales:f_Enterobacteriaceae:g_Klebsiella_A:s_Klebsiella_A oxytoca
878	20287_6_1	GCF_000527215.1	0.864754098360656	0.0865800865800866	20287_6_1_GCF_000527215.1	0.87904	439	1187	46	Positive		3.22629096244057	-0.823143324804366	c	Gammaproteobacteria	d_Bacteria:p_Proteobacteria:c_Gammaproteobacteria:o_Betaproteobacteriales:f_Burkholderiaceae:g_Achromobacter:s_Achromobacter xylosoxidans	d_Bacteria:p_Proteobacteria:c_Gammaproteobacteria:o_Enterobacterales:f_Enterobacteriaceae:g_Klebsiella_A:s_Klebsiella_A oxytoca
879	20287_6_1	UMGS201	0.848360655737705	0.08	20287_6_1_UMGS201	0.88122	439	1982	46	Positive		3.0185505931533	-0.96720904081287	c	Gammaproteobacteria	d_Bacteria:p_Proteobacteria:c_Gammaproteobacteria:o_Betaproteobacteriales:f_Burkholderiaceae:g_Achromobacter:s_Achromobacter xylosoxidans	d_Bacteria:p_Proteobacteria:c_Gammaproteobacteria:o_Enterobacterales:f_Enterobacteriaceae:g_Leclercia:s_
880	20287_6_1	UMGS47	0.881147540983607	0.0732758620689655	20287_6_1_UMGS47	0.86609	439	2258	46	Positive		3.43403133172785	-1.11442864556793	c	Gammaproteobacteria	d_Bacteria:p_Proteobacteria:c_Gammaproteobacteria:o_Betaproteobacteriales:f_Burkholderiaceae:g_Achromobacter:s_Achromobacter xylosoxidans	d_Bacteria:p_Proteobacteria:c_Gammaproteobacteria:o_Enterobacterales:f_Enterobacteriaceae:g_Pantoea:s_Pantoea brenneri
881	20287_6_1	UMGS54	0.831967213114754	0.081447963800905	20287_6_1_UMGS54	0.86129	439	2330	46	Positive		2.81081022386602	-0.935507035194423	c	Gammaproteobacteria	d_Bacteria:p_Proteobacteria:c_Gammaproteobacteria:o_Betaproteobacteriales:f_Burkholderiaceae:g_Achromobacter:s_Achromobacter xylosoxidans	d_Bacteria:p_Proteobacteria:c_Gammaproteobacteria:o_Enterobacterales:f_Enterobacteriaceae:g_Pantoea:s_
882	20287_6_1	UMGS970	0.840163934426229	0.0765765765765766	20287_6_1_UMGS970	0.88861	439	2779	46	Positive		2.91468040850965	-1.04216214981729	c	Gammaproteobacteria	d_Bacteria:p_Proteobacteria:c_Gammaproteobacteria:o_Betaproteobacteriales:f_Burkholderiaceae:g_Achromobacter:s_Achromobacter xylosoxidans	d_Bacteria:p_Proteobacteria:c_Gammaproteobacteria:o_Enterobacterales:f_Enterobacteriaceae:g_Pantoea:s_
883	20287_6_2	12718_7_1	0.856115107913669	0.0916030534351145	20287_6_2_12718_7_1	0.88411	447	24	46	Positive		3.11681627143127	-0.713169495790242	c	Gammaproteobacteria	d_Bacteria:p_Proteobacteria:c_Gammaproteobacteria:o_Betaproteobacteriales:f_Burkholderiaceae:g_Achromobacter:s_Achromobacter xylosoxidans	d_Bacteria:p_Proteobacteria:c_Gammaproteobacteria:o_Enterobacterales:f_Enterobacteriaceae:g_Escherichia:s_Escherichia coli
884	20287_6_2	12718_7_12	0.87410071942446	0.0689655172413793	20287_6_2_12718_7_12	0.88017	447	25	46	Positive		3.34473286363493	-1.20880018707758	c	Gammaproteobacteria	d_Bacteria:p_Proteobacteria:c_Gammaproteobacteria:o_Betaproteobacteriales:f_Burkholderiaceae:g_Achromobacter:s_Achromobacter xylosoxidans	d_Bacteria:p_Proteobacteria:c_Gammaproteobacteria:o_Enterobacterales:f_Enterobacteriaceae:g_Klebsiella:s_Klebsiella pneumoniae
885	20287_6_2	12718_7_3	0.859712230215827	0.0700389105058366	20287_6_2_12718_7_3	0.88083	447	29	46	Positive		3.162399589872	-1.18529910281059	c	Gammaproteobacteria	d_Bacteria:p_Proteobacteria:c_Gammaproteobacteria:o_Betaproteobacteriales:f_Burkholderiaceae:g_Achromobacter:s_Achromobacter xylosoxidans	d_Bacteria:p_Proteobacteria:c_Gammaproteobacteria:o_Enterobacterales:f_Enterobacteriaceae:g_Enterobacter:s_Enterobacter mori
886	20287_6_2	12718_7_2	0.859712230215827	0.0842911877394636	20287_6_2_12718_7_2	0.89107	447	34	46	Positive		3.162399589872	-0.873256928376593	c	Gammaproteobacteria	d_Bacteria:p_Proteobacteria:c_Gammaproteobacteria:o_Betaproteobacteriales:f_Burkholderiaceae:g_Achromobacter:s_Achromobacter xylosoxidans	d_Bacteria:p_Proteobacteria:c_Gammaproteobacteria:o_Enterobacterales:f_Enterobacteriaceae:g_Escherichia:s_Escherichia coli
887	20287_6_2	12718_7_49	0.856115107913669	0.0775193798449612	20287_6_2_12718_7_49	0.87883	447	56	46	Positive		3.11681627143127	-1.02152022873285	c	Gammaproteobacteria	d_Bacteria:p_Proteobacteria:c_Gammaproteobacteria:o_Betaproteobacteriales:f_Burkholderiaceae:g_Achromobacter:s_Achromobacter xylosoxidans	d_Bacteria:p_Proteobacteria:c_Gammaproteobacteria:o_Enterobacterales:f_Enterobacteriaceae:g_Enterobacter:s_
888	20287_6_2	12718_7_5	0.856115107913669	0.0739299610894942	20287_6_2_12718_7_5	0.88258	447	57	46	Positive		3.11681627143127	-1.10010767234273	c	Gammaproteobacteria	d_Bacteria:p_Proteobacteria:c_Gammaproteobacteria:o_Betaproteobacteriales:f_Burkholderiaceae:g_Achromobacter:s_Achromobacter xylosoxidans	d_Bacteria:p_Proteobacteria:c_Gammaproteobacteria:o_Enterobacterales:f_Enterobacteriaceae:g_Klebsiella:s_Klebsiella pneumoniae
889	20287_6_2	12718_7_55	0.848920863309353	0.0745098039215686	20287_6_2_12718_7_55	0.88966	447	63	46	Positive		3.02564963454981	-1.08741247878281	c	Gammaproteobacteria	d_Bacteria:p_Proteobacteria:c_Gammaproteobacteria:o_Betaproteobacteriales:f_Burkholderiaceae:g_Achromobacter:s_Achromobacter xylosoxidans	d_Bacteria:p_Proteobacteria:c_Gammaproteobacteria:o_Enterobacterales:f_Enterobacteriaceae:g_Kluyvera:s_
890	20287_6_2	12718_7_50	0.852517985611511	0.07421875	20287_6_2_12718_7_50	0.87389	447	64	46	Positive		3.07123295299054	-1.09378487086269	c	Gammaproteobacteria	d_Bacteria:p_Proteobacteria:c_Gammaproteobacteria:o_Betaproteobacteriales:f_Burkholderiaceae:g_Achromobacter:s_Achromobacter xylosoxidans	d_Bacteria:p_Proteobacteria:c_Gammaproteobacteria:o_Enterobacterales:f_Enterobacteriaceae:g_Enterobacter:s_Enterobacter cloacae_A
891	20287_6_2	12718_7_6	0.866906474820144	0.0730769230769231	20287_6_2_12718_7_6	0.8839	447	74	46	Positive		3.25356622675347	-1.11878425517607	c	Gammaproteobacteria	d_Bacteria:p_Proteobacteria:c_Gammaproteobacteria:o_Betaproteobacteriales:f_Burkholderiaceae:g_Achromobacter:s_Achromobacter xylosoxidans	d_Bacteria:p_Proteobacteria:c_Gammaproteobacteria:o_Enterobacterales:f_Enterobacteriaceae:g_Klebsiella:s_Klebsiella pneumoniae
892	20287_6_2	12718_7_8	0.859712230215827	0.0736434108527132	20287_6_2_12718_7_8	0.88253	447	87	46	Positive		3.162399589872	-1.1063814598578	c	Gammaproteobacteria	d_Bacteria:p_Proteobacteria:c_Gammaproteobacteria:o_Betaproteobacteriales:f_Burkholderiaceae:g_Achromobacter:s_Achromobacter xylosoxidans	d_Bacteria:p_Proteobacteria:c_Gammaproteobacteria:o_Enterobacterales:f_Enterobacteriaceae:g_Klebsiella:s_Klebsiella pneumoniae
893	20287_6_2	13154_4_42	0.863309352517986	0.0697674418604651	20287_6_2_13154_4_42	0.8779	447	106	46	Positive		3.20798290831274	-1.19124269098276	c	Gammaproteobacteria	d_Bacteria:p_Proteobacteria:c_Gammaproteobacteria:o_Betaproteobacteriales:f_Burkholderiaceae:g_Achromobacter:s_Achromobacter xylosoxidans	d_Bacteria:p_Proteobacteria:c_Gammaproteobacteria:o_Enterobacterales:f_Enterobacteriaceae:g_Enterobacter:s_Enterobacter steigerwaltii
894	20287_6_2	14637_1_53	0.856115107913669	0.0916030534351145	20287_6_2_14637_1_53	0.89446	447	313	46	Positive		3.11681627143127	-0.713169495790242	c	Gammaproteobacteria	d_Bacteria:p_Proteobacteria:c_Gammaproteobacteria:o_Betaproteobacteriales:f_Burkholderiaceae:g_Achromobacter:s_Achromobacter xylosoxidans	d_Bacteria:p_Proteobacteria:c_Gammaproteobacteria:o_Enterobacterales:f_Enterobacteriaceae:g_Escherichia:s_
895	20287_6_2	14672_4_1	0.852517985611511	0.0919540229885057	20287_6_2_14672_4_1	0.88684	447	318	46	Positive		3.07123295299054	-0.705485299026098	c	Gammaproteobacteria	d_Bacteria:p_Proteobacteria:c_Gammaproteobacteria:o_Betaproteobacteriales:f_Burkholderiaceae:g_Achromobacter:s_Achromobacter xylosoxidans	d_Bacteria:p_Proteobacteria:c_Gammaproteobacteria:o_Enterobacterales:f_Enterobacteriaceae:g_Escherichia:s_
896	20287_6_2	14672_4_2	0.856115107913669	0.0881226053639847	20287_6_2_14672_4_2	0.88792	447	320	46	Positive		3.11681627143127	-0.789371113701345	c	Gammaproteobacteria	d_Bacteria:p_Proteobacteria:c_Gammaproteobacteria:o_Betaproteobacteriales:f_Burkholderiaceae:g_Achromobacter:s_Achromobacter xylosoxidans	d_Bacteria:p_Proteobacteria:c_Gammaproteobacteria:o_Enterobacterales:f_Enterobacteriaceae:g_Escherichia:s_
897	20287_6_2	15841_8_80	0.856115107913669	0.0916030534351145	20287_6_2_15841_8_80	0.89212	447	325	46	Positive		3.11681627143127	-0.713169495790242	c	Gammaproteobacteria	d_Bacteria:p_Proteobacteria:c_Gammaproteobacteria:o_Betaproteobacteriales:f_Burkholderiaceae:g_Achromobacter:s_Achromobacter xylosoxidans	d_Bacteria:p_Proteobacteria:c_Gammaproteobacteria:o_Enterobacterales:f_Enterobacteriaceae:g_Escherichia:s_
898	20287_6_2	20287_6_7	0.852517985611511	0.0849420849420849	20287_6_2_20287_6_7	0.88758	447	484	46	Positive		3.07123295299054	-0.859006056385432	c	Gammaproteobacteria	d_Bacteria:p_Proteobacteria:c_Gammaproteobacteria:o_Betaproteobacteriales:f_Burkholderiaceae:g_Achromobacter:s_Achromobacter xylosoxidans	d_Bacteria:p_Proteobacteria:c_Gammaproteobacteria:o_Enterobacterales:f_Enterobacteriaceae:g_Escherichia:s_
899	20287_6_2	20298_2_11	0.866906474820144	0.0871212121212121	20287_6_2_20298_2_11	0.88235	447	504	46	Positive		3.25356622675347	-0.811295815264194	c	Gammaproteobacteria	d_Bacteria:p_Proteobacteria:c_Gammaproteobacteria:o_Betaproteobacteriales:f_Burkholderiaceae:g_Achromobacter:s_Achromobacter xylosoxidans	d_Bacteria:p_Proteobacteria:c_Gammaproteobacteria:o_Enterobacterales:f_Enterobacteriaceae:g_Klebsiella_A:s_Klebsiella_A michiganensis_A
900	20287_6_2	20298_2_20	0.870503597122302	0.0692307692307692	20287_6_2_20298_2_20	0.87689	447	511	46	Positive		3.2991495451942	-1.20299270760007	c	Gammaproteobacteria	d_Bacteria:p_Proteobacteria:c_Gammaproteobacteria:o_Betaproteobacteriales:f_Burkholderiaceae:g_Achromobacter:s_Achromobacter xylosoxidans	d_Bacteria:p_Proteobacteria:c_Gammaproteobacteria:o_Enterobacterales:f_Enterobacteriaceae:g_Klebsiella:s_Klebsiella variicola
901	20287_6_2	20298_2_45	0.859712230215827	0.0842911877394636	20287_6_2_20298_2_45	0.88676	447	536	46	Positive		3.162399589872	-0.873256928376593	c	Gammaproteobacteria	d_Bacteria:p_Proteobacteria:c_Gammaproteobacteria:o_Betaproteobacteriales:f_Burkholderiaceae:g_Achromobacter:s_Achromobacter xylosoxidans	d_Bacteria:p_Proteobacteria:c_Gammaproteobacteria:o_Enterobacterales:f_Enterobacteriaceae:g_Escherichia:s_
902	20287_6_2	20298_2_67	0.866906474820144	0.0836501901140684	20287_6_2_20298_2_67	0.88115	447	553	46	Positive		3.25356622675347	-0.887291057067509	c	Gammaproteobacteria	d_Bacteria:p_Proteobacteria:c_Gammaproteobacteria:o_Betaproteobacteriales:f_Burkholderiaceae:g_Achromobacter:s_Achromobacter xylosoxidans	d_Bacteria:p_Proteobacteria:c_Gammaproteobacteria:o_Enterobacterales:f_Enterobacteriaceae:g_Klebsiella_A:s_Klebsiella_A michiganensis_A
903	20287_6_2	20298_2_9	0.870503597122302	0.0833333333333333	20287_6_2_20298_2_9	0.88569	447	556	46	Positive		3.2991495451942	-0.894228382045405	c	Gammaproteobacteria	d_Bacteria:p_Proteobacteria:c_Gammaproteobacteria:o_Betaproteobacteriales:f_Burkholderiaceae:g_Achromobacter:s_Achromobacter xylosoxidans	d_Bacteria:p_Proteobacteria:c_Gammaproteobacteria:o_Enterobacterales:f_Enterobacteriaceae:g_Klebsiella_A:s_Klebsiella_A oxytoca
904	20287_6_2	20298_3_17	0.866906474820144	0.0836501901140684	20287_6_2_20298_3_17	0.87807	447	562	46	Positive		3.25356622675347	-0.887291057067509	c	Gammaproteobacteria	d_Bacteria:p_Proteobacteria:c_Gammaproteobacteria:o_Betaproteobacteriales:f_Burkholderiaceae:g_Achromobacter:s_Achromobacter xylosoxidans	d_Bacteria:p_Proteobacteria:c_Gammaproteobacteria:o_Enterobacterales:f_Enterobacteriaceae:g_Citrobacter:s_Citrobacter freundii
905	20287_6_2	20298_3_13	0.87410071942446	0.0760456273764259	20287_6_2_20298_3_13	0.87876	447	563	46	Positive		3.34473286363493	-1.05378685653701	c	Gammaproteobacteria	d_Bacteria:p_Proteobacteria:c_Gammaproteobacteria:o_Betaproteobacteriales:f_Burkholderiaceae:g_Achromobacter:s_Achromobacter xylosoxidans	d_Bacteria:p_Proteobacteria:c_Gammaproteobacteria:o_Enterobacterales:f_Enterobacteriaceae:g_Klebsiella_A:s_Klebsiella_A oxytoca
906	20287_6_2	20298_3_15	0.866906474820144	0.0871212121212121	20287_6_2_20298_3_15	0.87753	447	564	46	Positive		3.25356622675347	-0.811295815264194	c	Gammaproteobacteria	d_Bacteria:p_Proteobacteria:c_Gammaproteobacteria:o_Betaproteobacteriales:f_Burkholderiaceae:g_Achromobacter:s_Achromobacter xylosoxidans	d_Bacteria:p_Proteobacteria:c_Gammaproteobacteria:o_Enterobacterales:f_Enterobacteriaceae:g_Klebsiella_A:s_Klebsiella_A michiganensis_A
907	20287_6_2	20298_3_19	0.838129496402878	0.0790513833992095	20287_6_2_20298_3_19	0.88639	447	566	46	Positive		2.88889967922761	-0.987978240145903	c	Gammaproteobacteria	d_Bacteria:p_Proteobacteria:c_Gammaproteobacteria:o_Betaproteobacteriales:f_Burkholderiaceae:g_Achromobacter:s_Achromobacter xylosoxidans	d_Bacteria:p_Proteobacteria:c_Gammaproteobacteria:o_Enterobacterales:f_Enterobacteriaceae:g_Kluyvera:s_
908	20287_6_2	20298_3_37	0.870503597122302	0.0692307692307692	20287_6_2_20298_3_37	0.8786	447	584	46	Positive		3.2991495451942	-1.20299270760007	c	Gammaproteobacteria	d_Bacteria:p_Proteobacteria:c_Gammaproteobacteria:o_Betaproteobacteriales:f_Burkholderiaceae:g_Achromobacter:s_Achromobacter xylosoxidans	d_Bacteria:p_Proteobacteria:c_Gammaproteobacteria:o_Enterobacterales:f_Enterobacteriaceae:g_Klebsiella:s_Klebsiella pneumoniae
909	20287_6_2	20298_3_33	0.823741007194245	0.0803212851405622	20287_6_2_20298_3_33	0.88307	447	585	46	Positive		2.70656640546468	-0.960174760449742	c	Gammaproteobacteria	d_Bacteria:p_Proteobacteria:c_Gammaproteobacteria:o_Betaproteobacteriales:f_Burkholderiaceae:g_Achromobacter:s_Achromobacter xylosoxidans	d_Bacteria:p_Proteobacteria:c_Gammaproteobacteria:o_Enterobacterales:f_Enterobacteriaceae:g_Klebsiella:s_Klebsiella pneumoniae
910	20287_6_2	20298_3_73	0.852517985611511	0.0919540229885057	20287_6_2_20298_3_73	0.88711	447	618	46	Positive		3.07123295299054	-0.705485299026098	c	Gammaproteobacteria	d_Bacteria:p_Proteobacteria:c_Gammaproteobacteria:o_Betaproteobacteriales:f_Burkholderiaceae:g_Achromobacter:s_Achromobacter xylosoxidans	d_Bacteria:p_Proteobacteria:c_Gammaproteobacteria:o_Enterobacterales:f_Enterobacteriaceae:g_Escherichia:s_
911	20287_6_2	20298_3_77	0.852517985611511	0.0919540229885057	20287_6_2_20298_3_77	0.88927	447	628	46	Positive		3.07123295299054	-0.705485299026098	c	Gammaproteobacteria	d_Bacteria:p_Proteobacteria:c_Gammaproteobacteria:o_Betaproteobacteriales:f_Burkholderiaceae:g_Achromobacter:s_Achromobacter xylosoxidans	d_Bacteria:p_Proteobacteria:c_Gammaproteobacteria:o_Enterobacterales:f_Enterobacteriaceae:g_Escherichia:s_
912	20287_6_2	GCF_000010385.1	0.845323741007194	0.0961538461538462	20287_6_2_GCF_000010385.1	0.88764	447	739	46	Positive		2.98006631610907	-0.613533540632075	c	Gammaproteobacteria	d_Bacteria:p_Proteobacteria:c_Gammaproteobacteria:o_Betaproteobacteriales:f_Burkholderiaceae:g_Achromobacter:s_Achromobacter xylosoxidans	d_Bacteria:p_Proteobacteria:c_Gammaproteobacteria:o_Enterobacterales:f_Enterobacteriaceae:g_Escherichia:s_Escherichia coli
913	20287_6_2	GCF_000010485.1	0.863309352517986	0.083969465648855	20287_6_2_GCF_000010485.1	0.88901	447	742	46	Positive		3.20798290831274	-0.880300775410391	c	Gammaproteobacteria	d_Bacteria:p_Proteobacteria:c_Gammaproteobacteria:o_Betaproteobacteriales:f_Burkholderiaceae:g_Achromobacter:s_Achromobacter xylosoxidans	d_Bacteria:p_Proteobacteria:c_Gammaproteobacteria:o_Enterobacterales:f_Enterobacteriaceae:g_Escherichia:s_
914	20287_6_2	GCF_000158415.2	0.852517985611511	0.0919540229885057	20287_6_2_GCF_000158415.2	0.88692	447	829	46	Positive		3.07123295299054	-0.705485299026098	c	Gammaproteobacteria	d_Bacteria:p_Proteobacteria:c_Gammaproteobacteria:o_Betaproteobacteriales:f_Burkholderiaceae:g_Achromobacter:s_Achromobacter xylosoxidans	d_Bacteria:p_Proteobacteria:c_Gammaproteobacteria:o_Enterobacterales:f_Enterobacteriaceae:g_Escherichia:s_Escherichia coli
915	20287_6_2	GCF_000158355.2	0.856115107913669	0.0881226053639847	20287_6_2_GCF_000158355.2	0.88702	447	830	46	Positive		3.11681627143127	-0.789371113701345	c	Gammaproteobacteria	d_Bacteria:p_Proteobacteria:c_Gammaproteobacteria:o_Betaproteobacteriales:f_Burkholderiaceae:g_Achromobacter:s_Achromobacter xylosoxidans	d_Bacteria:p_Proteobacteria:c_Gammaproteobacteria:o_Enterobacterales:f_Enterobacteriaceae:g_Citrobacter:s_Citrobacter portucalensis
916	20287_6_2	GCF_000162075.1	0.827338129496403	0.0376569037656904	20287_6_2_GCF_000162075.1	0.89453	447	861	46	Positive		2.75214972390541	-1.8942771580431	c	Gammaproteobacteria	d_Bacteria:p_Proteobacteria:c_Gammaproteobacteria:o_Betaproteobacteriales:f_Burkholderiaceae:g_Achromobacter:s_Achromobacter xylosoxidans	d_Bacteria:p_Proteobacteria:c_Gammaproteobacteria:o_Pseudomonadales:f_Moraxellaceae:g_Acinetobacter:s_Acinetobacter junii
917	20287_6_2	GCF_000163075.1	0.87410071942446	0.0653846153846154	20287_6_2_GCF_000163075.1	0.88189	447	879	46	Positive		3.34473286363493	-1.28720116002406	c	Gammaproteobacteria	d_Bacteria:p_Proteobacteria:c_Gammaproteobacteria:o_Betaproteobacteriales:f_Burkholderiaceae:g_Achromobacter:s_Achromobacter xylosoxidans	d_Bacteria:p_Proteobacteria:c_Gammaproteobacteria:o_Enterobacterales:f_Enterobacteriaceae:g_Klebsiella:s_Klebsiella variicola
918	20287_6_2	GCF_000164235.1	0.859712230215827	0.0981132075471698	20287_6_2_GCF_000164235.1	0.89052	447	891	46	Positive		3.162399589872	-0.570634895057586	c	Gammaproteobacteria	d_Bacteria:p_Proteobacteria:c_Gammaproteobacteria:o_Betaproteobacteriales:f_Burkholderiaceae:g_Achromobacter:s_Achromobacter xylosoxidans	d_Bacteria:p_Proteobacteria:c_Gammaproteobacteria:o_Enterobacterales:f_Enterobacteriaceae:g_Escherichia:s_Escherichia coli
919	20287_6_2	GCF_000164335.1	0.856115107913669	0.0916030534351145	20287_6_2_GCF_000164335.1	0.88815	447	892	46	Positive		3.11681627143127	-0.713169495790242	c	Gammaproteobacteria	d_Bacteria:p_Proteobacteria:c_Gammaproteobacteria:o_Betaproteobacteriales:f_Burkholderiaceae:g_Achromobacter:s_Achromobacter xylosoxidans	d_Bacteria:p_Proteobacteria:c_Gammaproteobacteria:o_Enterobacterales:f_Enterobacteriaceae:g_Escherichia:s_Escherichia coli
920	20287_6_2	GCF_000164315.1	0.863309352517986	0.0874524714828897	20287_6_2_GCF_000164315.1	0.88681	447	894	46	Positive		3.20798290831274	-0.804043157332758	c	Gammaproteobacteria	d_Bacteria:p_Proteobacteria:c_Gammaproteobacteria:o_Betaproteobacteriales:f_Burkholderiaceae:g_Achromobacter:s_Achromobacter xylosoxidans	d_Bacteria:p_Proteobacteria:c_Gammaproteobacteria:o_Enterobacterales:f_Enterobacteriaceae:g_Escherichia:s_
921	20287_6_2	GCF_000164295.1	0.859712230215827	0.0877862595419847	20287_6_2_GCF_000164295.1	0.89681	447	896	46	Positive		3.162399589872	-0.796735135600318	c	Gammaproteobacteria	d_Bacteria:p_Proteobacteria:c_Gammaproteobacteria:o_Betaproteobacteriales:f_Burkholderiaceae:g_Achromobacter:s_Achromobacter xylosoxidans	d_Bacteria:p_Proteobacteria:c_Gammaproteobacteria:o_Enterobacterales:f_Enterobacteriaceae:g_Escherichia:s_
922	20287_6_2	GCF_000164355.1	0.852517985611511	0.0919540229885057	20287_6_2_GCF_000164355.1	0.89703	447	898	46	Positive		3.07123295299054	-0.705485299026098	c	Gammaproteobacteria	d_Bacteria:p_Proteobacteria:c_Gammaproteobacteria:o_Betaproteobacteriales:f_Burkholderiaceae:g_Achromobacter:s_Achromobacter xylosoxidans	d_Bacteria:p_Proteobacteria:c_Gammaproteobacteria:o_Enterobacterales:f_Enterobacteriaceae:g_Escherichia:s_
923	20287_6_2	GCF_000164435.1	0.863309352517986	0.083969465648855	20287_6_2_GCF_000164435.1	0.893550000000001	447	899	46	Positive		3.20798290831274	-0.880300775410391	c	Gammaproteobacteria	d_Bacteria:p_Proteobacteria:c_Gammaproteobacteria:o_Betaproteobacteriales:f_Burkholderiaceae:g_Achromobacter:s_Achromobacter xylosoxidans	d_Bacteria:p_Proteobacteria:c_Gammaproteobacteria:o_Enterobacterales:f_Enterobacteriaceae:g_Escherichia:s_
924	20287_6_2	GCF_000164455.1	0.852517985611511	0.0919540229885057	20287_6_2_GCF_000164455.1	0.89085	447	900	46	Positive		3.07123295299054	-0.705485299026098	c	Gammaproteobacteria	d_Bacteria:p_Proteobacteria:c_Gammaproteobacteria:o_Betaproteobacteriales:f_Burkholderiaceae:g_Achromobacter:s_Achromobacter xylosoxidans	d_Bacteria:p_Proteobacteria:c_Gammaproteobacteria:o_Enterobacterales:f_Enterobacteriaceae:g_Escherichia:s_Escherichia coli
925	20287_6_2	GCF_000164495.1	0.859712230215827	0.0842911877394636	20287_6_2_GCF_000164495.1	0.89064	447	901	46	Positive		3.162399589872	-0.873256928376593	c	Gammaproteobacteria	d_Bacteria:p_Proteobacteria:c_Gammaproteobacteria:o_Betaproteobacteriales:f_Burkholderiaceae:g_Achromobacter:s_Achromobacter xylosoxidans	d_Bacteria:p_Proteobacteria:c_Gammaproteobacteria:o_Enterobacterales:f_Enterobacteriaceae:g_Escherichia:s_
926	20287_6_2	GCF_000164515.1	0.848920863309353	0.0923076923076923	20287_6_2_GCF_000164515.1	0.89048	447	902	46	Positive		3.02564963454981	-0.697741993056075	c	Gammaproteobacteria	d_Bacteria:p_Proteobacteria:c_Gammaproteobacteria:o_Betaproteobacteriales:f_Burkholderiaceae:g_Achromobacter:s_Achromobacter xylosoxidans	d_Bacteria:p_Proteobacteria:c_Gammaproteobacteria:o_Enterobacterales:f_Enterobacteriaceae:g_Escherichia:s_Escherichia coli
927	20287_6_2	GCF_000164475.1	0.852517985611511	0.0919540229885057	20287_6_2_GCF_000164475.1	0.89076	447	903	46	Positive		3.07123295299054	-0.705485299026098	c	Gammaproteobacteria	d_Bacteria:p_Proteobacteria:c_Gammaproteobacteria:o_Betaproteobacteriales:f_Burkholderiaceae:g_Achromobacter:s_Achromobacter xylosoxidans	d_Bacteria:p_Proteobacteria:c_Gammaproteobacteria:o_Enterobacterales:f_Enterobacteriaceae:g_Escherichia:s_Escherichia coli
928	20287_6_2	GCF_000164555.1	0.848920863309353	0.0957854406130268	20287_6_2_GCF_000164555.1	0.89902	447	908	46	Positive		3.02564963454981	-0.62159948435085	c	Gammaproteobacteria	d_Bacteria:p_Proteobacteria:c_Gammaproteobacteria:o_Betaproteobacteriales:f_Burkholderiaceae:g_Achromobacter:s_Achromobacter xylosoxidans	d_Bacteria:p_Proteobacteria:c_Gammaproteobacteria:o_Enterobacterales:f_Enterobacteriaceae:g_Escherichia:s_Escherichia coli
929	20287_6_2	GCF_000179075.1	0.852517985611511	0.0919540229885057	20287_6_2_GCF_000179075.1	0.88594	447	932	46	Positive		3.07123295299054	-0.705485299026098	c	Gammaproteobacteria	d_Bacteria:p_Proteobacteria:c_Gammaproteobacteria:o_Betaproteobacteriales:f_Burkholderiaceae:g_Achromobacter:s_Achromobacter xylosoxidans	d_Bacteria:p_Proteobacteria:c_Gammaproteobacteria:o_Enterobacterales:f_Enterobacteriaceae:g_Escherichia:s_
930	20287_6_2	GCF_000179135.1	0.852517985611511	0.0919540229885057	20287_6_2_GCF_000179135.1	0.88959	447	933	46	Positive		3.07123295299054	-0.705485299026098	c	Gammaproteobacteria	d_Bacteria:p_Proteobacteria:c_Gammaproteobacteria:o_Betaproteobacteriales:f_Burkholderiaceae:g_Achromobacter:s_Achromobacter xylosoxidans	d_Bacteria:p_Proteobacteria:c_Gammaproteobacteria:o_Enterobacterales:f_Enterobacteriaceae:g_Escherichia:s_Escherichia coli
931	20287_6_2	GCF_000179095.1	0.845323741007194	0.0926640926640927	20287_6_2_GCF_000179095.1	0.89162	447	934	46	Positive		2.98006631610907	-0.689938893217556	c	Gammaproteobacteria	d_Bacteria:p_Proteobacteria:c_Gammaproteobacteria:o_Betaproteobacteriales:f_Burkholderiaceae:g_Achromobacter:s_Achromobacter xylosoxidans	d_Bacteria:p_Proteobacteria:c_Gammaproteobacteria:o_Enterobacterales:f_Enterobacteriaceae:g_Escherichia:s_Escherichia coli
932	20287_6_2	GCF_000179115.1	0.852517985611511	0.0919540229885057	20287_6_2_GCF_000179115.1	0.88967	447	935	46	Positive		3.07123295299054	-0.705485299026098	c	Gammaproteobacteria	d_Bacteria:p_Proteobacteria:c_Gammaproteobacteria:o_Betaproteobacteriales:f_Burkholderiaceae:g_Achromobacter:s_Achromobacter xylosoxidans	d_Bacteria:p_Proteobacteria:c_Gammaproteobacteria:o_Enterobacterales:f_Enterobacteriaceae:g_Escherichia:s_Escherichia coli
933	20287_6_2	GCF_000179155.1	0.848920863309353	0.0888030888030888	20287_6_2_GCF_000179155.1	0.89069	447	937	46	Positive		3.02564963454981	-0.774472474801494	c	Gammaproteobacteria	d_Bacteria:p_Proteobacteria:c_Gammaproteobacteria:o_Betaproteobacteriales:f_Burkholderiaceae:g_Achromobacter:s_Achromobacter xylosoxidans	d_Bacteria:p_Proteobacteria:c_Gammaproteobacteria:o_Enterobacterales:f_Enterobacteriaceae:g_Escherichia:s_Escherichia coli
934	20287_6_2	GCF_000238715.1	0.877697841726619	0.0687022900763359	20287_6_2_GCF_000238715.1	0.88325	447	1017	46	Positive		3.39031618207567	-1.21456333465069	c	Gammaproteobacteria	d_Bacteria:p_Proteobacteria:c_Gammaproteobacteria:o_Betaproteobacteriales:f_Burkholderiaceae:g_Achromobacter:s_Achromobacter xylosoxidans	d_Bacteria:p_Proteobacteria:c_Gammaproteobacteria:o_Enterobacterales:f_Enterobacteriaceae:g_Klebsiella:s_Klebsiella pneumoniae
935	20287_6_2	GCF_000300935.1	0.87410071942446	0.0725190839694656	20287_6_2_GCF_000300935.1	0.88121	447	1050	46	Positive		3.34473286363493	-1.13099769484062	c	Gammaproteobacteria	d_Bacteria:p_Proteobacteria:c_Gammaproteobacteria:o_Betaproteobacteriales:f_Burkholderiaceae:g_Achromobacter:s_Achromobacter xylosoxidans	d_Bacteria:p_Proteobacteria:c_Gammaproteobacteria:o_Enterobacterales:f_Enterobacteriaceae:g_Klebsiella:s_Klebsiella pneumoniae
936	20287_6_2	GCF_000527215.1	0.87410071942446	0.0795454545454545	20287_6_2_GCF_000527215.1	0.88072	447	1187	46	Positive		3.34473286363493	-0.977160948826616	c	Gammaproteobacteria	d_Bacteria:p_Proteobacteria:c_Gammaproteobacteria:o_Betaproteobacteriales:f_Burkholderiaceae:g_Achromobacter:s_Achromobacter xylosoxidans	d_Bacteria:p_Proteobacteria:c_Gammaproteobacteria:o_Enterobacterales:f_Enterobacteriaceae:g_Klebsiella_A:s_Klebsiella_A oxytoca
937	20287_6_2	UMGS201	0.856115107913669	0.0703125	20287_6_2_UMGS201	0.8829	447	1982	46	Positive		3.11681627143127	-1.17930908035582	c	Gammaproteobacteria	d_Bacteria:p_Proteobacteria:c_Gammaproteobacteria:o_Betaproteobacteriales:f_Burkholderiaceae:g_Achromobacter:s_Achromobacter xylosoxidans	d_Bacteria:p_Proteobacteria:c_Gammaproteobacteria:o_Enterobacterales:f_Enterobacteriaceae:g_Leclercia:s_
938	20287_6_2	UMGS47	0.881294964028777	0.0754716981132075	20287_6_2_UMGS47	0.86777	447	2258	46	Positive		3.4358995005164	-1.06635257725169	c	Gammaproteobacteria	d_Bacteria:p_Proteobacteria:c_Gammaproteobacteria:o_Betaproteobacteriales:f_Burkholderiaceae:g_Achromobacter:s_Achromobacter xylosoxidans	d_Bacteria:p_Proteobacteria:c_Gammaproteobacteria:o_Enterobacterales:f_Enterobacteriaceae:g_Pantoea:s_Pantoea brenneri
939	20287_6_3	12718_7_1	0.846428571428571	0.0954198473282443	20287_6_3_12718_7_1	0.88418	455	24	46	Positive		2.994066906773	-0.629603855980167	c	Gammaproteobacteria	d_Bacteria:p_Proteobacteria:c_Gammaproteobacteria:o_Betaproteobacteriales:f_Burkholderiaceae:g_Achromobacter:s_Achromobacter xylosoxidans	d_Bacteria:p_Proteobacteria:c_Gammaproteobacteria:o_Enterobacterales:f_Enterobacteriaceae:g_Escherichia:s_Escherichia coli
940	20287_6_3	12718_7_12	0.875	0.0684410646387833	20287_6_3_12718_7_12	0.88024	455	25	46	Positive		3.35612869324512	-1.22028265600651	c	Gammaproteobacteria	d_Bacteria:p_Proteobacteria:c_Gammaproteobacteria:o_Betaproteobacteriales:f_Burkholderiaceae:g_Achromobacter:s_Achromobacter xylosoxidans	d_Bacteria:p_Proteobacteria:c_Gammaproteobacteria:o_Enterobacterales:f_Enterobacteriaceae:g_Klebsiella:s_Klebsiella pneumoniae
941	20287_6_3	12718_7_3	0.85	0.0739299610894942	20287_6_3_12718_7_3	0.8809	455	29	46	Positive		3.03932463008202	-1.10010767234273	c	Gammaproteobacteria	d_Bacteria:p_Proteobacteria:c_Gammaproteobacteria:o_Betaproteobacteriales:f_Burkholderiaceae:g_Achromobacter:s_Achromobacter xylosoxidans	d_Bacteria:p_Proteobacteria:c_Gammaproteobacteria:o_Enterobacterales:f_Enterobacteriaceae:g_Enterobacter:s_Enterobacter mori
942	20287_6_3	12718_7_2	0.85	0.0881226053639847	20287_6_3_12718_7_2	0.89114	455	34	46	Positive		3.03932463008202	-0.789371113701345	c	Gammaproteobacteria	d_Bacteria:p_Proteobacteria:c_Gammaproteobacteria:o_Betaproteobacteriales:f_Burkholderiaceae:g_Achromobacter:s_Achromobacter xylosoxidans	d_Bacteria:p_Proteobacteria:c_Gammaproteobacteria:o_Enterobacterales:f_Enterobacteriaceae:g_Escherichia:s_Escherichia coli
943	20287_6_3	12718_7_49	0.857142857142857	0.0769230769230769	20287_6_3_12718_7_49	0.8789	455	56	46	Positive		3.12984007670005	-1.03457580275207	c	Gammaproteobacteria	d_Bacteria:p_Proteobacteria:c_Gammaproteobacteria:o_Betaproteobacteriales:f_Burkholderiaceae:g_Achromobacter:s_Achromobacter xylosoxidans	d_Bacteria:p_Proteobacteria:c_Gammaproteobacteria:o_Enterobacterales:f_Enterobacteriaceae:g_Enterobacter:s_
944	20287_6_3	12718_7_5	0.853571428571429	0.0772200772200772	20287_6_3_12718_7_5	0.88265	455	57	46	Positive		3.08458235339104	-1.02807321955331	c	Gammaproteobacteria	d_Bacteria:p_Proteobacteria:c_Gammaproteobacteria:o_Betaproteobacteriales:f_Burkholderiaceae:g_Achromobacter:s_Achromobacter xylosoxidans	d_Bacteria:p_Proteobacteria:c_Gammaproteobacteria:o_Enterobacterales:f_Enterobacteriaceae:g_Klebsiella:s_Klebsiella pneumoniae
945	20287_6_3	12718_7_55	0.839285714285714	0.0748031496062992	20287_6_3_12718_7_55	0.88973	455	63	46	Positive		2.90355146015498	-1.08098991038734	c	Gammaproteobacteria	d_Bacteria:p_Proteobacteria:c_Gammaproteobacteria:o_Betaproteobacteriales:f_Burkholderiaceae:g_Achromobacter:s_Achromobacter xylosoxidans	d_Bacteria:p_Proteobacteria:c_Gammaproteobacteria:o_Enterobacterales:f_Enterobacteriaceae:g_Kluyvera:s_
946	20287_6_3	12718_7_50	0.842857142857143	0.078125	20287_6_3_12718_7_50	0.87396	455	64	46	Positive		2.948809183464	-1.00826066136957	c	Gammaproteobacteria	d_Bacteria:p_Proteobacteria:c_Gammaproteobacteria:o_Betaproteobacteriales:f_Burkholderiaceae:g_Achromobacter:s_Achromobacter xylosoxidans	d_Bacteria:p_Proteobacteria:c_Gammaproteobacteria:o_Enterobacterales:f_Enterobacteriaceae:g_Enterobacter:s_Enterobacter cloacae_A
947	20287_6_3	12718_7_6	0.867857142857143	0.0725190839694656	20287_6_3_12718_7_6	0.88397	455	74	46	Positive		3.26561324662709	-1.13099769484062	c	Gammaproteobacteria	d_Bacteria:p_Proteobacteria:c_Gammaproteobacteria:o_Betaproteobacteriales:f_Burkholderiaceae:g_Achromobacter:s_Achromobacter xylosoxidans	d_Bacteria:p_Proteobacteria:c_Gammaproteobacteria:o_Enterobacterales:f_Enterobacteriaceae:g_Klebsiella:s_Klebsiella pneumoniae
948	20287_6_3	12718_7_8	0.860714285714286	0.0730769230769231	20287_6_3_12718_7_8	0.8826	455	87	46	Positive		3.17509780000907	-1.11878425517607	c	Gammaproteobacteria	d_Bacteria:p_Proteobacteria:c_Gammaproteobacteria:o_Betaproteobacteriales:f_Burkholderiaceae:g_Achromobacter:s_Achromobacter xylosoxidans	d_Bacteria:p_Proteobacteria:c_Gammaproteobacteria:o_Enterobacterales:f_Enterobacteriaceae:g_Klebsiella:s_Klebsiella pneumoniae
949	20287_6_3	13154_4_42	0.860714285714286	0.0730769230769231	20287_6_3_13154_4_42	0.87797	455	106	46	Positive		3.17509780000907	-1.11878425517607	c	Gammaproteobacteria	d_Bacteria:p_Proteobacteria:c_Gammaproteobacteria:o_Betaproteobacteriales:f_Burkholderiaceae:g_Achromobacter:s_Achromobacter xylosoxidans	d_Bacteria:p_Proteobacteria:c_Gammaproteobacteria:o_Enterobacterales:f_Enterobacteriaceae:g_Enterobacter:s_Enterobacter steigerwaltii
950	20287_6_3	14637_1_53	0.846428571428571	0.0919540229885057	20287_6_3_14637_1_53	0.89453	455	313	46	Positive		2.994066906773	-0.705485299026098	c	Gammaproteobacteria	d_Bacteria:p_Proteobacteria:c_Gammaproteobacteria:o_Betaproteobacteriales:f_Burkholderiaceae:g_Achromobacter:s_Achromobacter xylosoxidans	d_Bacteria:p_Proteobacteria:c_Gammaproteobacteria:o_Enterobacterales:f_Enterobacteriaceae:g_Escherichia:s_
951	20287_6_3	14672_4_1	0.85	0.0916030534351145	20287_6_3_14672_4_1	0.88691	455	318	46	Positive		3.03932463008202	-0.713169495790242	c	Gammaproteobacteria	d_Bacteria:p_Proteobacteria:c_Gammaproteobacteria:o_Betaproteobacteriales:f_Burkholderiaceae:g_Achromobacter:s_Achromobacter xylosoxidans	d_Bacteria:p_Proteobacteria:c_Gammaproteobacteria:o_Enterobacterales:f_Enterobacteriaceae:g_Escherichia:s_
952	20287_6_3	14672_4_2	0.853571428571429	0.0877862595419847	20287_6_3_14672_4_2	0.88799	455	320	46	Positive		3.08458235339104	-0.796735135600318	c	Gammaproteobacteria	d_Bacteria:p_Proteobacteria:c_Gammaproteobacteria:o_Betaproteobacteriales:f_Burkholderiaceae:g_Achromobacter:s_Achromobacter xylosoxidans	d_Bacteria:p_Proteobacteria:c_Gammaproteobacteria:o_Enterobacterales:f_Enterobacteriaceae:g_Escherichia:s_
953	20287_6_3	15841_8_80	0.853571428571429	0.091254752851711	20287_6_3_15841_8_80	0.89219	455	325	46	Positive		3.08458235339104	-0.720795257598006	c	Gammaproteobacteria	d_Bacteria:p_Proteobacteria:c_Gammaproteobacteria:o_Betaproteobacteriales:f_Burkholderiaceae:g_Achromobacter:s_Achromobacter xylosoxidans	d_Bacteria:p_Proteobacteria:c_Gammaproteobacteria:o_Enterobacterales:f_Enterobacteriaceae:g_Escherichia:s_
954	20287_6_3	20287_6_7	0.842857142857143	0.0852713178294574	20287_6_3_20287_6_7	0.88765	455	484	46	Positive		2.948809183464	-0.851797766482924	c	Gammaproteobacteria	d_Bacteria:p_Proteobacteria:c_Gammaproteobacteria:o_Betaproteobacteriales:f_Burkholderiaceae:g_Achromobacter:s_Achromobacter xylosoxidans	d_Bacteria:p_Proteobacteria:c_Gammaproteobacteria:o_Enterobacterales:f_Enterobacteriaceae:g_Escherichia:s_
955	20287_6_3	20298_2_11	0.864285714285714	0.0902255639097744	20287_6_3_20298_2_11	0.88242	455	504	46	Positive		3.22035552331807	-0.743328523691623	c	Gammaproteobacteria	d_Bacteria:p_Proteobacteria:c_Gammaproteobacteria:o_Betaproteobacteriales:f_Burkholderiaceae:g_Achromobacter:s_Achromobacter xylosoxidans	d_Bacteria:p_Proteobacteria:c_Gammaproteobacteria:o_Enterobacterales:f_Enterobacteriaceae:g_Klebsiella_A:s_Klebsiella_A michiganensis_A
956	20287_6_3	20298_2_20	0.871428571428571	0.0687022900763359	20287_6_3_20298_2_20	0.87696	455	511	46	Positive		3.3108709699361	-1.21456333465069	c	Gammaproteobacteria	d_Bacteria:p_Proteobacteria:c_Gammaproteobacteria:o_Betaproteobacteriales:f_Burkholderiaceae:g_Achromobacter:s_Achromobacter xylosoxidans	d_Bacteria:p_Proteobacteria:c_Gammaproteobacteria:o_Enterobacterales:f_Enterobacteriaceae:g_Klebsiella:s_Klebsiella variicola
957	20287_6_3	20298_2_45	0.857142857142857	0.083969465648855	20287_6_3_20298_2_45	0.88683	455	536	46	Positive		3.12984007670005	-0.880300775410391	c	Gammaproteobacteria	d_Bacteria:p_Proteobacteria:c_Gammaproteobacteria:o_Betaproteobacteriales:f_Burkholderiaceae:g_Achromobacter:s_Achromobacter xylosoxidans	d_Bacteria:p_Proteobacteria:c_Gammaproteobacteria:o_Enterobacterales:f_Enterobacteriaceae:g_Escherichia:s_
958	20287_6_3	20298_2_67	0.864285714285714	0.0867924528301887	20287_6_3_20298_2_67	0.88122	455	553	46	Positive		3.22035552331807	-0.818493736154638	c	Gammaproteobacteria	d_Bacteria:p_Proteobacteria:c_Gammaproteobacteria:o_Betaproteobacteriales:f_Burkholderiaceae:g_Achromobacter:s_Achromobacter xylosoxidans	d_Bacteria:p_Proteobacteria:c_Gammaproteobacteria:o_Enterobacterales:f_Enterobacteriaceae:g_Klebsiella_A:s_Klebsiella_A michiganensis_A
959	20287_6_3	20298_2_9	0.867857142857143	0.0864661654135338	20287_6_3_20298_2_9	0.88576	455	556	46	Positive		3.26561324662709	-0.825637537339141	c	Gammaproteobacteria	d_Bacteria:p_Proteobacteria:c_Gammaproteobacteria:o_Betaproteobacteriales:f_Burkholderiaceae:g_Achromobacter:s_Achromobacter xylosoxidans	d_Bacteria:p_Proteobacteria:c_Gammaproteobacteria:o_Enterobacterales:f_Enterobacteriaceae:g_Klebsiella_A:s_Klebsiella_A oxytoca
960	20287_6_3	20298_3_17	0.857142857142857	0.083969465648855	20287_6_3_20298_3_17	0.87814	455	562	46	Positive		3.12984007670005	-0.880300775410391	c	Gammaproteobacteria	d_Bacteria:p_Proteobacteria:c_Gammaproteobacteria:o_Betaproteobacteriales:f_Burkholderiaceae:g_Achromobacter:s_Achromobacter xylosoxidans	d_Bacteria:p_Proteobacteria:c_Gammaproteobacteria:o_Enterobacterales:f_Enterobacteriaceae:g_Citrobacter:s_Citrobacter freundii
961	20287_6_3	20298_3_13	0.871428571428571	0.0792452830188679	20287_6_3_20298_3_13	0.87883	455	563	46	Positive		3.3108709699361	-0.983732963552674	c	Gammaproteobacteria	d_Bacteria:p_Proteobacteria:c_Gammaproteobacteria:o_Betaproteobacteriales:f_Burkholderiaceae:g_Achromobacter:s_Achromobacter xylosoxidans	d_Bacteria:p_Proteobacteria:c_Gammaproteobacteria:o_Enterobacterales:f_Enterobacteriaceae:g_Klebsiella_A:s_Klebsiella_A oxytoca
962	20287_6_3	20298_3_15	0.864285714285714	0.0902255639097744	20287_6_3_20298_3_15	0.8776	455	564	46	Positive		3.22035552331807	-0.743328523691623	c	Gammaproteobacteria	d_Bacteria:p_Proteobacteria:c_Gammaproteobacteria:o_Betaproteobacteriales:f_Burkholderiaceae:g_Achromobacter:s_Achromobacter xylosoxidans	d_Bacteria:p_Proteobacteria:c_Gammaproteobacteria:o_Enterobacterales:f_Enterobacteriaceae:g_Klebsiella_A:s_Klebsiella_A michiganensis_A
963	20287_6_3	20298_3_19	0.828571428571429	0.0793650793650794	20287_6_3_20298_3_19	0.88646	455	566	46	Positive		2.76777829022795	-0.981110118673339	c	Gammaproteobacteria	d_Bacteria:p_Proteobacteria:c_Gammaproteobacteria:o_Betaproteobacteriales:f_Burkholderiaceae:g_Achromobacter:s_Achromobacter xylosoxidans	d_Bacteria:p_Proteobacteria:c_Gammaproteobacteria:o_Enterobacterales:f_Enterobacteriaceae:g_Kluyvera:s_
964	20287_6_3	20298_3_37	0.871428571428571	0.0687022900763359	20287_6_3_20298_3_37	0.87867	455	584	46	Positive		3.3108709699361	-1.21456333465069	c	Gammaproteobacteria	d_Bacteria:p_Proteobacteria:c_Gammaproteobacteria:o_Betaproteobacteriales:f_Burkholderiaceae:g_Achromobacter:s_Achromobacter xylosoxidans	d_Bacteria:p_Proteobacteria:c_Gammaproteobacteria:o_Enterobacterales:f_Enterobacteriaceae:g_Klebsiella:s_Klebsiella pneumoniae
965	20287_6_3	20298_3_73	0.842857142857143	0.0957854406130268	20287_6_3_20298_3_73	0.88718	455	618	46	Positive		2.948809183464	-0.62159948435085	c	Gammaproteobacteria	d_Bacteria:p_Proteobacteria:c_Gammaproteobacteria:o_Betaproteobacteriales:f_Burkholderiaceae:g_Achromobacter:s_Achromobacter xylosoxidans	d_Bacteria:p_Proteobacteria:c_Gammaproteobacteria:o_Enterobacterales:f_Enterobacteriaceae:g_Escherichia:s_
966	20287_6_3	20298_3_77	0.842857142857143	0.0957854406130268	20287_6_3_20298_3_77	0.88934	455	628	46	Positive		2.948809183464	-0.62159948435085	c	Gammaproteobacteria	d_Bacteria:p_Proteobacteria:c_Gammaproteobacteria:o_Betaproteobacteriales:f_Burkholderiaceae:g_Achromobacter:s_Achromobacter xylosoxidans	d_Bacteria:p_Proteobacteria:c_Gammaproteobacteria:o_Enterobacterales:f_Enterobacteriaceae:g_Escherichia:s_
967	20287_6_3	GCF_000010385.1	0.835714285714286	0.1	20287_6_3_GCF_000010385.1	0.88771	455	739	46	Positive		2.85829373684597	-0.529325088208077	c	Gammaproteobacteria	d_Bacteria:p_Proteobacteria:c_Gammaproteobacteria:o_Betaproteobacteriales:f_Burkholderiaceae:g_Achromobacter:s_Achromobacter xylosoxidans	d_Bacteria:p_Proteobacteria:c_Gammaproteobacteria:o_Enterobacterales:f_Enterobacteriaceae:g_Escherichia:s_Escherichia coli
968	20287_6_3	GCF_000010485.1	0.853571428571429	0.0842911877394636	20287_6_3_GCF_000010485.1	0.88908	455	742	46	Positive		3.08458235339104	-0.873256928376593	c	Gammaproteobacteria	d_Bacteria:p_Proteobacteria:c_Gammaproteobacteria:o_Betaproteobacteriales:f_Burkholderiaceae:g_Achromobacter:s_Achromobacter xylosoxidans	d_Bacteria:p_Proteobacteria:c_Gammaproteobacteria:o_Enterobacterales:f_Enterobacteriaceae:g_Escherichia:s_
969	20287_6_3	GCF_000158415.2	0.846428571428571	0.0954198473282443	20287_6_3_GCF_000158415.2	0.88699	455	829	46	Positive		2.994066906773	-0.629603855980167	c	Gammaproteobacteria	d_Bacteria:p_Proteobacteria:c_Gammaproteobacteria:o_Betaproteobacteriales:f_Burkholderiaceae:g_Achromobacter:s_Achromobacter xylosoxidans	d_Bacteria:p_Proteobacteria:c_Gammaproteobacteria:o_Enterobacterales:f_Enterobacteriaceae:g_Escherichia:s_Escherichia coli
970	20287_6_3	GCF_000158355.2	0.846428571428571	0.0884615384615385	20287_6_3_GCF_000158355.2	0.88709	455	830	46	Positive		2.994066906773	-0.781950445480072	c	Gammaproteobacteria	d_Bacteria:p_Proteobacteria:c_Gammaproteobacteria:o_Betaproteobacteriales:f_Burkholderiaceae:g_Achromobacter:s_Achromobacter xylosoxidans	d_Bacteria:p_Proteobacteria:c_Gammaproteobacteria:o_Enterobacterales:f_Enterobacteriaceae:g_Citrobacter:s_Citrobacter portucalensis
971	20287_6_3	GCF_000162075.1	0.828571428571429	0.037344398340249	20287_6_3_GCF_000162075.1	0.8946	455	861	46	Positive		2.76777829022795	-1.90111921358824	c	Gammaproteobacteria	d_Bacteria:p_Proteobacteria:c_Gammaproteobacteria:o_Betaproteobacteriales:f_Burkholderiaceae:g_Achromobacter:s_Achromobacter xylosoxidans	d_Bacteria:p_Proteobacteria:c_Gammaproteobacteria:o_Pseudomonadales:f_Moraxellaceae:g_Acinetobacter:s_Acinetobacter junii
972	20287_6_3	GCF_000163075.1	0.871428571428571	0.0687022900763359	20287_6_3_GCF_000163075.1	0.88196	455	879	46	Positive		3.3108709699361	-1.21456333465069	c	Gammaproteobacteria	d_Bacteria:p_Proteobacteria:c_Gammaproteobacteria:o_Betaproteobacteriales:f_Burkholderiaceae:g_Achromobacter:s_Achromobacter xylosoxidans	d_Bacteria:p_Proteobacteria:c_Gammaproteobacteria:o_Enterobacterales:f_Enterobacteriaceae:g_Klebsiella:s_Klebsiella variicola
973	20287_6_3	GCF_000164235.1	0.85	0.10188679245283	20287_6_3_GCF_000164235.1	0.89059	455	891	46	Positive		3.03932463008202	-0.488015281358573	c	Gammaproteobacteria	d_Bacteria:p_Proteobacteria:c_Gammaproteobacteria:o_Betaproteobacteriales:f_Burkholderiaceae:g_Achromobacter:s_Achromobacter xylosoxidans	d_Bacteria:p_Proteobacteria:c_Gammaproteobacteria:o_Enterobacterales:f_Enterobacteriaceae:g_Escherichia:s_Escherichia coli
974	20287_6_3	GCF_000164335.1	0.846428571428571	0.0954198473282443	20287_6_3_GCF_000164335.1	0.88822	455	892	46	Positive		2.994066906773	-0.629603855980167	c	Gammaproteobacteria	d_Bacteria:p_Proteobacteria:c_Gammaproteobacteria:o_Betaproteobacteriales:f_Burkholderiaceae:g_Achromobacter:s_Achromobacter xylosoxidans	d_Bacteria:p_Proteobacteria:c_Gammaproteobacteria:o_Enterobacterales:f_Enterobacteriaceae:g_Escherichia:s_Escherichia coli
975	20287_6_3	GCF_000164315.1	0.853571428571429	0.091254752851711	20287_6_3_GCF_000164315.1	0.88688	455	894	46	Positive		3.08458235339104	-0.720795257598006	c	Gammaproteobacteria	d_Bacteria:p_Proteobacteria:c_Gammaproteobacteria:o_Betaproteobacteriales:f_Burkholderiaceae:g_Achromobacter:s_Achromobacter xylosoxidans	d_Bacteria:p_Proteobacteria:c_Gammaproteobacteria:o_Enterobacterales:f_Enterobacteriaceae:g_Escherichia:s_
976	20287_6_3	GCF_000164295.1	0.857142857142857	0.0874524714828897	20287_6_3_GCF_000164295.1	0.89688	455	896	46	Positive		3.12984007670005	-0.804043157332758	c	Gammaproteobacteria	d_Bacteria:p_Proteobacteria:c_Gammaproteobacteria:o_Betaproteobacteriales:f_Burkholderiaceae:g_Achromobacter:s_Achromobacter xylosoxidans	d_Bacteria:p_Proteobacteria:c_Gammaproteobacteria:o_Enterobacterales:f_Enterobacteriaceae:g_Escherichia:s_
977	20287_6_3	GCF_000164355.1	0.842857142857143	0.0923076923076923	20287_6_3_GCF_000164355.1	0.8971	455	898	46	Positive		2.948809183464	-0.697741993056075	c	Gammaproteobacteria	d_Bacteria:p_Proteobacteria:c_Gammaproteobacteria:o_Betaproteobacteriales:f_Burkholderiaceae:g_Achromobacter:s_Achromobacter xylosoxidans	d_Bacteria:p_Proteobacteria:c_Gammaproteobacteria:o_Enterobacterales:f_Enterobacteriaceae:g_Escherichia:s_
978	20287_6_3	GCF_000164435.1	0.853571428571429	0.0842911877394636	20287_6_3_GCF_000164435.1	0.893620000000001	455	899	46	Positive		3.08458235339104	-0.873256928376593	c	Gammaproteobacteria	d_Bacteria:p_Proteobacteria:c_Gammaproteobacteria:o_Betaproteobacteriales:f_Burkholderiaceae:g_Achromobacter:s_Achromobacter xylosoxidans	d_Bacteria:p_Proteobacteria:c_Gammaproteobacteria:o_Enterobacterales:f_Enterobacteriaceae:g_Escherichia:s_
979	20287_6_3	GCF_000164455.1	0.842857142857143	0.0957854406130268	20287_6_3_GCF_000164455.1	0.89092	455	900	46	Positive		2.948809183464	-0.62159948435085	c	Gammaproteobacteria	d_Bacteria:p_Proteobacteria:c_Gammaproteobacteria:o_Betaproteobacteriales:f_Burkholderiaceae:g_Achromobacter:s_Achromobacter xylosoxidans	d_Bacteria:p_Proteobacteria:c_Gammaproteobacteria:o_Enterobacterales:f_Enterobacteriaceae:g_Escherichia:s_Escherichia coli
980	20287_6_3	GCF_000164495.1	0.846428571428571	0.0849420849420849	20287_6_3_GCF_000164495.1	0.89071	455	901	46	Positive		2.994066906773	-0.859006056385432	c	Gammaproteobacteria	d_Bacteria:p_Proteobacteria:c_Gammaproteobacteria:o_Betaproteobacteriales:f_Burkholderiaceae:g_Achromobacter:s_Achromobacter xylosoxidans	d_Bacteria:p_Proteobacteria:c_Gammaproteobacteria:o_Enterobacterales:f_Enterobacteriaceae:g_Escherichia:s_
981	20287_6_3	GCF_000164515.1	0.839285714285714	0.0961538461538462	20287_6_3_GCF_000164515.1	0.89055	455	902	46	Positive		2.90355146015498	-0.613533540632075	c	Gammaproteobacteria	d_Bacteria:p_Proteobacteria:c_Gammaproteobacteria:o_Betaproteobacteriales:f_Burkholderiaceae:g_Achromobacter:s_Achromobacter xylosoxidans	d_Bacteria:p_Proteobacteria:c_Gammaproteobacteria:o_Enterobacterales:f_Enterobacteriaceae:g_Escherichia:s_Escherichia coli
982	20287_6_3	GCF_000164475.1	0.842857142857143	0.0957854406130268	20287_6_3_GCF_000164475.1	0.89083	455	903	46	Positive		2.948809183464	-0.62159948435085	c	Gammaproteobacteria	d_Bacteria:p_Proteobacteria:c_Gammaproteobacteria:o_Betaproteobacteriales:f_Burkholderiaceae:g_Achromobacter:s_Achromobacter xylosoxidans	d_Bacteria:p_Proteobacteria:c_Gammaproteobacteria:o_Enterobacterales:f_Enterobacteriaceae:g_Escherichia:s_Escherichia coli
983	20287_6_3	GCF_000164555.1	0.846428571428571	0.0988593155893536	20287_6_3_GCF_000164555.1	0.89909	455	908	46	Positive		2.994066906773	-0.554299458128503	c	Gammaproteobacteria	d_Bacteria:p_Proteobacteria:c_Gammaproteobacteria:o_Betaproteobacteriales:f_Burkholderiaceae:g_Achromobacter:s_Achromobacter xylosoxidans	d_Bacteria:p_Proteobacteria:c_Gammaproteobacteria:o_Enterobacterales:f_Enterobacteriaceae:g_Escherichia:s_Escherichia coli
984	20287_6_3	GCF_000179075.1	0.85	0.0950570342205323	20287_6_3_GCF_000179075.1	0.88601	455	932	46	Positive		3.03932463008202	-0.637547357863255	c	Gammaproteobacteria	d_Bacteria:p_Proteobacteria:c_Gammaproteobacteria:o_Betaproteobacteriales:f_Burkholderiaceae:g_Achromobacter:s_Achromobacter xylosoxidans	d_Bacteria:p_Proteobacteria:c_Gammaproteobacteria:o_Enterobacterales:f_Enterobacteriaceae:g_Escherichia:s_
985	20287_6_3	GCF_000179135.1	0.85	0.0950570342205323	20287_6_3_GCF_000179135.1	0.88966	455	933	46	Positive		3.03932463008202	-0.637547357863255	c	Gammaproteobacteria	d_Bacteria:p_Proteobacteria:c_Gammaproteobacteria:o_Betaproteobacteriales:f_Burkholderiaceae:g_Achromobacter:s_Achromobacter xylosoxidans	d_Bacteria:p_Proteobacteria:c_Gammaproteobacteria:o_Enterobacterales:f_Enterobacteriaceae:g_Escherichia:s_Escherichia coli
986	20287_6_3	GCF_000179095.1	0.835714285714286	0.0965250965250965	20287_6_3_GCF_000179095.1	0.89169	455	934	46	Positive		2.85829373684597	-0.605405311633621	c	Gammaproteobacteria	d_Bacteria:p_Proteobacteria:c_Gammaproteobacteria:o_Betaproteobacteriales:f_Burkholderiaceae:g_Achromobacter:s_Achromobacter xylosoxidans	d_Bacteria:p_Proteobacteria:c_Gammaproteobacteria:o_Enterobacterales:f_Enterobacteriaceae:g_Escherichia:s_Escherichia coli
987	20287_6_3	GCF_000179115.1	0.842857142857143	0.0957854406130268	20287_6_3_GCF_000179115.1	0.88974	455	935	46	Positive		2.948809183464	-0.62159948435085	c	Gammaproteobacteria	d_Bacteria:p_Proteobacteria:c_Gammaproteobacteria:o_Betaproteobacteriales:f_Burkholderiaceae:g_Achromobacter:s_Achromobacter xylosoxidans	d_Bacteria:p_Proteobacteria:c_Gammaproteobacteria:o_Enterobacterales:f_Enterobacteriaceae:g_Escherichia:s_Escherichia coli
[truncated: 6,782 more rows]
