# Supplementary material for: Model-based and phylogenetically adjusted quantification of metabolic interaction between microbial species
Source: PLoS Comput Biol. 2020 Oct 30;16(10):e1007951. doi: 10.1371/journal.pcbi.1007951 (PMC7657538; doi:10.1371/journal.pcbi.1007951)
Supplement: S4 Table — (TSV) [file pcbi.1007951.s005.tsv]

A	B	Competition	Cooperation	A_B	dist	A_idx	B_idx	bin	IQ_outlier_comp	IQ_outlier_coop	zscore_comp	zscore_coop	MRCA_level	MRCA_taxa	A_taxa	B_taxa
1	12718_7_44	GCF_000466485.1	0.727272727272727	0.117241379310345	12718_7_44_GCF_000466485.1	0.00299	51	1162	1	Negative	Positive	-2.60331782539048	3.31131927010339	s	Clostridium_Q symbiosum	d_Bacteria:p_Firmicutes:c_Clostridia:o_Lachnospirales:f_Lachnospiraceae:g_Clostridium_Q:s_Clostridium_Q symbiosum	d_Bacteria:p_Firmicutes:c_Clostridia:o_Lachnospirales:f_Lachnospiraceae:g_Clostridium_Q:s_Clostridium_Q symbiosum
2	12718_7_86	21673_4_25	0.820143884892086	0.129770992366412	12718_7_86_21673_4_25	0.00355	91	650	1		Positive	-1.21284022964903	3.80069541157292	s	Ruminococcus_B torques	d_Bacteria:p_Firmicutes:c_Clostridia:o_Lachnospirales:f_Lachnospiraceae:g_Ruminococcus_B:s_Ruminococcus_B torques	d_Bacteria:p_Firmicutes:c_Clostridia:o_Lachnospirales:f_Lachnospiraceae:g_Ruminococcus_B:s_Ruminococcus_B torques
3	12718_7_92	13470_2_89	0.745222929936306	0.176056338028169	12718_7_92_13470_2_89	0.00992	96	210	1		Positive	-2.33456533772339	5.60848817940832	g	CAG-81	d_Bacteria:p_Firmicutes:c_Clostridia:o_Lachnospirales:f_Lachnospiraceae:g_CAG-81:s_GCA_900066055.1	d_Bacteria:p_Firmicutes:c_Clostridia:o_Lachnospirales:f_Lachnospiraceae:g_CAG-81:s_CAG-81 sp1
4	13414_6_21	20287_6_49	0.784210526315789	0.102409638554217	13414_6_21_20287_6_49	0.00394	121	468	1		Positive	-1.75083858479896	2.73202763276143	s	Blautia_A obeum	d_Bacteria:p_Firmicutes:c_Clostridia:o_Lachnospirales:f_Lachnospiraceae:g_Blautia_A:s_Blautia_A obeum	d_Bacteria:p_Firmicutes:c_Clostridia:o_Lachnospirales:f_Lachnospiraceae:g_Blautia_A:s_Blautia_A obeum
5	13414_6_21	20287_6_76	0.778947368421053	0.103030303030303	13414_6_21_20287_6_76	0.0055	121	491	1		Positive	-1.82963918687043	2.75626927415091	s	Blautia_A obeum	d_Bacteria:p_Firmicutes:c_Clostridia:o_Lachnospirales:f_Lachnospiraceae:g_Blautia_A:s_Blautia_A obeum	d_Bacteria:p_Firmicutes:c_Clostridia:o_Lachnospirales:f_Lachnospiraceae:g_Blautia_A:s_Blautia_A obeum
6	13414_6_30	21673_4_25	0.71875	0.128787878787879	13414_6_30_21673_4_25	0.00354	125	650	1	Negative	Positive	-2.73092107306305	3.76229739181477	s	Ruminococcus_B torques	d_Bacteria:p_Firmicutes:c_Clostridia:o_Lachnospirales:f_Lachnospiraceae:g_Ruminococcus_B:s_Ruminococcus_B torques	d_Bacteria:p_Firmicutes:c_Clostridia:o_Lachnospirales:f_Lachnospiraceae:g_Ruminococcus_B:s_Ruminococcus_B torques
7	13414_6_30	21673_4_8	0.73125	0.126865671641791	13414_6_30_21673_4_8	0.00354	125	698	1	Negative	Positive	-2.54376964314328	3.68722066661596	s	Ruminococcus_B torques	d_Bacteria:p_Firmicutes:c_Clostridia:o_Lachnospirales:f_Lachnospiraceae:g_Ruminococcus_B:s_Ruminococcus_B torques	d_Bacteria:p_Firmicutes:c_Clostridia:o_Lachnospirales:f_Lachnospiraceae:g_Ruminococcus_B:s_Ruminococcus_B torques
8	13414_6_3	GCF_000154245.1	0.816901408450704	0.114503816793893	13414_6_3_GCF_000154245.1	0.00708	129	762	1		Positive	-1.2613869578479	3.20439675179911	g	Coprococcus	d_Bacteria:p_Firmicutes:c_Clostridia:o_Lachnospirales:f_Lachnospiraceae:g_Coprococcus:s_Coprococcus sp1	d_Bacteria:p_Firmicutes:c_Clostridia:o_Lachnospirales:f_Lachnospiraceae:g_Coprococcus:s_GCF_000154245.1
9	13414_6_35	14207_7_84	0.796511627906977	0.121794871794872	13414_6_35_14207_7_84	0.00275	135	294	1		Positive	-1.56666508460862	3.48916758611418	s	Dorea longicatena	d_Bacteria:p_Firmicutes:c_Clostridia:o_Lachnospirales:f_Lachnospiraceae:g_Dorea:s_Dorea longicatena	d_Bacteria:p_Firmicutes:c_Clostridia:o_Lachnospirales:f_Lachnospiraceae:g_Dorea:s_Dorea longicatena
10	13414_6_75	GCF_000469345.1	0.735	0.103658536585366	13414_6_75_GCF_000469345.1	0.00645	175	1169	1		Positive	-2.48762421416734	2.78080654531345	s	Eubacterium_I ramulus	d_Bacteria:p_Firmicutes:c_Clostridia:o_Lachnospirales:f_Lachnospiraceae:g_Eubacterium_I:s_Eubacterium_I ramulus	d_Bacteria:p_Firmicutes:c_Clostridia:o_Lachnospirales:f_Lachnospiraceae:g_Eubacterium_I:s_Eubacterium_I ramulus
11	13470_2_55	14207_7_9	0.798611111111111	0.121212121212121	13470_2_55_14207_7_9	0.00279	178	301	1		Positive	-1.53523138190892	3.46640676897244	s	Lachnospira rogosae	d_Bacteria:p_Firmicutes:c_Clostridia:o_Lachnospirales:f_Lachnospiraceae:g_Lachnospira:s_Lachnospira rogosae	d_Bacteria:p_Firmicutes:c_Clostridia:o_Lachnospirales:f_Lachnospiraceae:g_Lachnospira:s_Lachnospira rogosae
12	13470_2_71	14207_7_73	0.69375	0.112	13470_2_71_14207_7_73	0.00345	187	288	1	Negative	Positive	-3.10522393290261	3.10660377159621	s	GCF_000752095.2	d_Bacteria:p_Firmicutes:c_Bacilli:o_Erysipelotrichales:f_Erysipelatoclostridiaceae:g_Erysipelatoclostridium:s_GCF_000752095.2	d_Bacteria:p_Firmicutes:c_Bacilli:o_Erysipelotrichales:f_Erysipelatoclostridiaceae:g_Erysipelatoclostridium:s_GCF_000752095.2
13	13470_2_68	GCF_000311845.1	0.781954887218045	0.140495867768595	13470_2_68_GCF_000311845.1	0.00958	194	1056	1		Positive	-1.78461027140102	4.21958289984378	s	Enorma massiliensis	d_Bacteria:p_Actinobacteriota:c_Coriobacteriia:o_Coriobacteriales:f_Coriobacteriaceae:g_Enorma:s_Enorma massiliensis	d_Bacteria:p_Actinobacteriota:c_Coriobacteriia:o_Coriobacteriales:f_Coriobacteriaceae:g_Enorma:s_Enorma massiliensis
14	13470_2_87	GCF_000225745.1	0.804195804195804	0.1015625	13470_2_87_GCF_000225745.1	0.00388	200	994	1		Positive	-1.45161671819185	2.69894046597521	s	Dorea formicigenerans	d_Bacteria:p_Firmicutes:c_Clostridia:o_Lachnospirales:f_Lachnospiraceae:g_Dorea:s_Dorea formicigenerans	d_Bacteria:p_Firmicutes:c_Clostridia:o_Lachnospirales:f_Lachnospiraceae:g_Dorea:s_Dorea formicigenerans
15	13670_3_12	13414_6_52	0.797385620915033	0.134751773049645	13670_3_12_13414_6_52	0.00632	218	155	1		Positive	-1.55357956131281	3.99523256298848	s	Anaerostipes hadrus	d_Bacteria:p_Firmicutes:c_Clostridia:o_Lachnospirales:f_Lachnospiraceae:g_Anaerostipes:s_Anaerostipes hadrus	d_Bacteria:p_Firmicutes:c_Clostridia:o_Lachnospirales:f_Lachnospiraceae:g_Anaerostipes:s_Anaerostipes hadrus
16	13670_3_12	14207_7_31	0.816993464052288	0.125874125874126	13670_3_12_14207_7_31	0.00459	218	250	1		Positive	-1.26000869085041	3.64849330610619	s	Anaerostipes hadrus	d_Bacteria:p_Firmicutes:c_Clostridia:o_Lachnospirales:f_Lachnospiraceae:g_Anaerostipes:s_Anaerostipes hadrus	d_Bacteria:p_Firmicutes:c_Clostridia:o_Lachnospirales:f_Lachnospiraceae:g_Anaerostipes:s_Anaerostipes hadrus
17	13670_3_12	GCF_001404835.1	0.816993464052288	0.125874125874126	13670_3_12_GCF_001404835.1	0.00394	218	1276	1		Positive	-1.26000869085041	3.64849330610619	s	Anaerostipes hadrus	d_Bacteria:p_Firmicutes:c_Clostridia:o_Lachnospirales:f_Lachnospiraceae:g_Anaerostipes:s_Anaerostipes hadrus	d_Bacteria:p_Firmicutes:c_Clostridia:o_Lachnospirales:f_Lachnospiraceae:g_Anaerostipes:s_Anaerostipes hadrus
18	13670_3_12	GCF_001405715.1	0.797385620915033	0.134751773049645	13670_3_12_GCF_001405715.1	0.00459	218	1281	1		Positive	-1.55357956131281	3.99523256298848	s	Anaerostipes hadrus	d_Bacteria:p_Firmicutes:c_Clostridia:o_Lachnospirales:f_Lachnospiraceae:g_Anaerostipes:s_Anaerostipes hadrus	d_Bacteria:p_Firmicutes:c_Clostridia:o_Lachnospirales:f_Lachnospiraceae:g_Anaerostipes:s_Anaerostipes hadrus
19	14207_7_36	GCF_000155875.1	0.772151898734177	0.102941176470588	14207_7_36_GCF_000155875.1	0.00505	253	789	1		Positive	-1.93138173638046	2.75278820799982	s	Coprococcus_B comes	d_Bacteria:p_Firmicutes:c_Clostridia:o_Lachnospirales:f_Lachnospiraceae:g_Coprococcus_B:s_Coprococcus_B comes	d_Bacteria:p_Firmicutes:c_Clostridia:o_Lachnospirales:f_Lachnospiraceae:g_Coprococcus_B:s_Coprococcus_B comes
20	14207_7_44	20287_6_49	0.755102040816326	0.11377245508982	14207_7_44_20287_6_49	0.00314	254	468	1		Positive	-2.18665415952085	3.17583154654047	s	Blautia_A obeum	d_Bacteria:p_Firmicutes:c_Clostridia:o_Lachnospirales:f_Lachnospiraceae:g_Blautia_A:s_Blautia_A obeum	d_Bacteria:p_Firmicutes:c_Clostridia:o_Lachnospirales:f_Lachnospiraceae:g_Blautia_A:s_Blautia_A obeum
21	14207_7_44	20287_6_76	0.760204081632653	0.118343195266272	14207_7_44_20287_6_76	0.0047	254	491	1		Positive	-2.11026582077808	3.35435351535169	s	Blautia_A obeum	d_Bacteria:p_Firmicutes:c_Clostridia:o_Lachnospirales:f_Lachnospiraceae:g_Blautia_A:s_Blautia_A obeum	d_Bacteria:p_Firmicutes:c_Clostridia:o_Lachnospirales:f_Lachnospiraceae:g_Blautia_A:s_Blautia_A obeum
22	14207_7_65	18048_1_61	0.752427184466019	0.104046242774566	14207_7_65_18048_1_61	0.00367	282	361	1		Positive	-2.22670241478405	2.79594940391934	s	Bacteroides uniformis	d_Bacteria:p_Bacteroidota:c_Bacteroidia:o_Bacteroidales:f_Bacteroidaceae:g_Bacteroides:s_Bacteroides uniformis	d_Bacteria:p_Bacteroidota:c_Bacteroidia:o_Bacteroidales:f_Bacteroidaceae:g_Bacteroides:s_Bacteroides uniformis
23	14207_7_82	13414_6_52	0.80952380952381	0.125	14207_7_82_13414_6_52	0.00531	298	155	1		Positive	-1.37184521293133	3.61435208039361	s	Anaerostipes hadrus	d_Bacteria:p_Firmicutes:c_Clostridia:o_Lachnospirales:f_Lachnospiraceae:g_Anaerostipes:s_Anaerostipes hadrus	d_Bacteria:p_Firmicutes:c_Clostridia:o_Lachnospirales:f_Lachnospiraceae:g_Anaerostipes:s_Anaerostipes hadrus
24	14207_7_82	GCF_001405715.1	0.80952380952381	0.125	14207_7_82_GCF_001405715.1	0.00248	298	1281	1		Positive	-1.37184521293133	3.61435208039361	s	Anaerostipes hadrus	d_Bacteria:p_Firmicutes:c_Clostridia:o_Lachnospirales:f_Lachnospiraceae:g_Anaerostipes:s_Anaerostipes hadrus	d_Bacteria:p_Firmicutes:c_Clostridia:o_Lachnospirales:f_Lachnospiraceae:g_Anaerostipes:s_Anaerostipes hadrus
25	15841_8_84	15841_8_93	0.818181818181818	0.125	15841_8_84_15841_8_93	0.00458	326	336	1		Positive	-1.242216516883	3.61435208039361	s	Erysipelatoclostridium ramosum	d_Bacteria:p_Firmicutes:c_Bacilli:o_Erysipelotrichales:f_Erysipelatoclostridiaceae:g_Erysipelatoclostridium:s_Erysipelatoclostridium ramosum	d_Bacteria:p_Firmicutes:c_Bacilli:o_Erysipelotrichales:f_Erysipelatoclostridiaceae:g_Erysipelatoclostridium:s_Erysipelatoclostridium ramosum
26	18048_1_80	14207_7_73	0.656976744186046	0.110236220472441	18048_1_80_14207_7_73	0.00997	367	288	1	Negative	Positive	-3.65579732557359	3.0377148429647	s	GCF_000752095.2	d_Bacteria:p_Firmicutes:c_Bacilli:o_Erysipelotrichales:f_Erysipelatoclostridiaceae:g_Erysipelatoclostridium:s_GCF_000752095.2	d_Bacteria:p_Firmicutes:c_Bacilli:o_Erysipelotrichales:f_Erysipelatoclostridiaceae:g_Erysipelatoclostridium:s_GCF_000752095.2
27	18048_1_86	14207_7_84	0.727748691099476	0.103225806451613	18048_1_86_14207_7_84	0.0022	381	294	1	Negative	Positive	-2.59619164052919	2.76390516119201	s	Dorea longicatena	d_Bacteria:p_Firmicutes:c_Clostridia:o_Lachnospirales:f_Lachnospiraceae:g_Dorea:s_Dorea longicatena	d_Bacteria:p_Firmicutes:c_Clostridia:o_Lachnospirales:f_Lachnospiraceae:g_Dorea:s_Dorea longicatena
28	18048_1_83	21673_4_25	0.779310344827586	0.143939393939394	18048_1_83_21673_4_25	0.00409	384	650	1		Positive	-1.82420466258965	4.35407863749938	s	Ruminococcus_B torques	d_Bacteria:p_Firmicutes:c_Clostridia:o_Lachnospirales:f_Lachnospiraceae:g_Ruminococcus_B:s_Ruminococcus_B torques	d_Bacteria:p_Firmicutes:c_Clostridia:o_Lachnospirales:f_Lachnospiraceae:g_Ruminococcus_B:s_Ruminococcus_B torques
29	18048_2_80	13470_2_71	0.792857142857143	0.104838709677419	18048_2_80_13470_2_71	0.00751	415	187	1		Positive	-1.62138045282437	2.826901229281	s	GCF_000752095.2	d_Bacteria:p_Firmicutes:c_Bacilli:o_Erysipelotrichales:f_Erysipelatoclostridiaceae:g_Erysipelatoclostridium:s_GCF_000752095.2	d_Bacteria:p_Firmicutes:c_Bacilli:o_Erysipelotrichales:f_Erysipelatoclostridiaceae:g_Erysipelatoclostridium:s_GCF_000752095.2
30	18048_2_86	14207_7_84	0.794285714285714	0.114649681528662	18048_2_86_14207_7_84	0.00275	419	294	1		Positive	-1.5999917179764	3.21009387275235	s	Dorea longicatena	d_Bacteria:p_Firmicutes:c_Clostridia:o_Lachnospirales:f_Lachnospiraceae:g_Dorea:s_Dorea longicatena	d_Bacteria:p_Firmicutes:c_Clostridia:o_Lachnospirales:f_Lachnospiraceae:g_Dorea:s_Dorea longicatena
31	18048_2_83	21673_4_25	0.774647887323944	0.140625	18048_2_83_21673_4_25	0.00405	422	650	1		Positive	-1.89401150968939	4.22462649000587	s	Ruminococcus_B torques	d_Bacteria:p_Firmicutes:c_Clostridia:o_Lachnospirales:f_Lachnospiraceae:g_Ruminococcus_B:s_Ruminococcus_B torques	d_Bacteria:p_Firmicutes:c_Clostridia:o_Lachnospirales:f_Lachnospiraceae:g_Ruminococcus_B:s_Ruminococcus_B torques
32	18048_2_83	21673_4_8	0.823943661971831	0.106870229007634	18048_2_83_21673_4_8	0.00405	422	698	1		Positive	-1.15594953254098	2.90624742191222	s	Ruminococcus_B torques	d_Bacteria:p_Firmicutes:c_Clostridia:o_Lachnospirales:f_Lachnospiraceae:g_Ruminococcus_B:s_Ruminococcus_B torques	d_Bacteria:p_Firmicutes:c_Clostridia:o_Lachnospirales:f_Lachnospiraceae:g_Ruminococcus_B:s_Ruminococcus_B torques
33	18391_1_7	20298_2_50	0.827586206896552	0.104477611940299	18391_1_7_20298_2_50	0.00361	436	539	1		Positive	-1.10141293324429	2.81279763194767	g	Bifidobacterium	d_Bacteria:p_Actinobacteriota:c_Actinobacteria:o_Actinomycetales:f_Bifidobacteriaceae:g_Bifidobacterium:s_Bifidobacterium adolescentis_A	d_Bacteria:p_Actinobacteriota:c_Actinobacteria:o_Actinomycetales:f_Bifidobacteriaceae:g_Bifidobacterium:s_
34	20287_6_32	13414_6_65	0.817142857142857	0.117283950617284	20287_6_32_13414_6_65	0.0049	454	164	1		Positive	-1.2577719604088	3.31298200157274	s	Blautia_A obeum	d_Bacteria:p_Firmicutes:c_Clostridia:o_Lachnospirales:f_Lachnospiraceae:g_Blautia_A:s_Blautia_A obeum	d_Bacteria:p_Firmicutes:c_Clostridia:o_Lachnospirales:f_Lachnospiraceae:g_Blautia_A:s_Blautia_A obeum
35	20287_6_36	20287_6_76	0.761658031088083	0.103658536585366	20287_6_36_20287_6_76	0.00543	459	491	1		Positive	-2.08849712320889	2.78080654531345	s	Blautia_A obeum	d_Bacteria:p_Firmicutes:c_Clostridia:o_Lachnospirales:f_Lachnospiraceae:g_Blautia_A:s_Blautia_A obeum	d_Bacteria:p_Firmicutes:c_Clostridia:o_Lachnospirales:f_Lachnospiraceae:g_Blautia_A:s_Blautia_A obeum
36	20287_6_46	18048_1_61	0.75	0.101796407185629	20287_6_46_18048_1_61	0.00551	467	361	1		Positive	-2.26304249826361	2.7080763104305	s	Bacteroides uniformis	d_Bacteria:p_Bacteroidota:c_Bacteroidia:o_Bacteroidales:f_Bacteroidaceae:g_Bacteroides:s_Bacteroides uniformis	d_Bacteria:p_Bacteroidota:c_Bacteroidia:o_Bacteroidales:f_Bacteroidaceae:g_Bacteroides:s_Bacteroides uniformis
37	20298_2_13	20298_2_56	0.831683168316832	0.129533678756477	20298_2_13_20298_2_56	0.00603	499	541	1		Positive	-1.04007275819377	3.79142652048837	s	Lactobacillus_C paracasei	d_Bacteria:p_Firmicutes:c_Bacilli:o_Lactobacillales:f_Lactobacillaceae:g_Lactobacillus_C:s_Lactobacillus_C paracasei	d_Bacteria:p_Firmicutes:c_Bacilli:o_Lactobacillales:f_Lactobacillaceae:g_Lactobacillus_C:s_Lactobacillus_C paracasei
38	20298_2_13	GCF_000159495.1	0.722772277227723	0.109756097560976	20298_2_13_GCF_000159495.1	0.00536	499	846	1	Negative	Positive	-2.67069907828689	3.01896241247922	s	Lactobacillus_C paracasei	d_Bacteria:p_Firmicutes:c_Bacilli:o_Lactobacillales:f_Lactobacillaceae:g_Lactobacillus_C:s_Lactobacillus_C paracasei	d_Bacteria:p_Firmicutes:c_Bacilli:o_Lactobacillales:f_Lactobacillaceae:g_Lactobacillus_C:s_Lactobacillus_C paracasei
39	20298_2_26	20298_2_27	0.738916256157635	0.112426035502959	20298_2_26_20298_2_27	0.00436	517	519	1		Positive	-2.42898957898066	3.1232436797589	s	Lactobacillus_C paracasei	d_Bacteria:p_Firmicutes:c_Bacilli:o_Lactobacillales:f_Lactobacillaceae:g_Lactobacillus_C:s_Lactobacillus_C paracasei	d_Bacteria:p_Firmicutes:c_Bacilli:o_Lactobacillales:f_Lactobacillaceae:g_Lactobacillus_C:s_Lactobacillus_C paracasei
40	20298_2_26	20298_2_56	0.817733990147783	0.135416666666667	20298_2_26_20298_2_56	0.00444	517	541	1		Positive	-1.24892144943723	4.02120168680179	s	Lactobacillus_C paracasei	d_Bacteria:p_Firmicutes:c_Bacilli:o_Lactobacillales:f_Lactobacillaceae:g_Lactobacillus_C:s_Lactobacillus_C paracasei	d_Bacteria:p_Firmicutes:c_Bacilli:o_Lactobacillales:f_Lactobacillaceae:g_Lactobacillus_C:s_Lactobacillus_C paracasei
41	20298_2_26	GCF_000159495.1	0.70935960591133	0.116564417177914	20298_2_26_GCF_000159495.1	0.00377	517	846	1	Negative	Positive	-2.87151512755944	3.28487877949864	s	Lactobacillus_C paracasei	d_Bacteria:p_Firmicutes:c_Bacilli:o_Lactobacillales:f_Lactobacillaceae:g_Lactobacillus_C:s_Lactobacillus_C paracasei	d_Bacteria:p_Firmicutes:c_Bacilli:o_Lactobacillales:f_Lactobacillaceae:g_Lactobacillus_C:s_Lactobacillus_C paracasei
42	20298_2_27	20298_2_56	0.832402234636871	0.107784431137725	20298_2_27_20298_2_56	0.0067	519	541	1		Positive	-1.02930681499357	2.9419539284855	s	Lactobacillus_C paracasei	d_Bacteria:p_Firmicutes:c_Bacilli:o_Lactobacillales:f_Lactobacillaceae:g_Lactobacillus_C:s_Lactobacillus_C paracasei	d_Bacteria:p_Firmicutes:c_Bacilli:o_Lactobacillales:f_Lactobacillaceae:g_Lactobacillus_C:s_Lactobacillus_C paracasei
43	20298_2_35	12718_7_59	0.828767123287671	0.110294117647059	20298_2_35_12718_7_59	0.0035	527	67	1		Positive	-1.0837321179472	3.03997616546443	g	Lactobacillus_H	d_Bacteria:p_Firmicutes:c_Bacilli:o_Lactobacillales:f_Lactobacillaceae:g_Lactobacillus_H:s_	d_Bacteria:p_Firmicutes:c_Bacilli:o_Lactobacillales:f_Lactobacillaceae:g_Lactobacillus_H:s_
44	20298_2_64	12718_7_62	0.828025477707006	0.103448275862069	20298_2_64_12718_7_62	0.00277	549	72	1		Positive	-1.09483612042041	2.77259427403187	s	Pediococcus acidilactici	d_Bacteria:p_Firmicutes:c_Bacilli:o_Lactobacillales:f_Lactobacillaceae:g_Pediococcus:s_Pediococcus acidilactici	d_Bacteria:p_Firmicutes:c_Bacilli:o_Lactobacillales:f_Lactobacillaceae:g_Pediococcus:s_Pediococcus acidilactici
45	20298_3_20	GCF_000159375.2	0.708571428571429	0.107913669064748	20298_3_20_GCF_000159375.2	0.00475	567	843	1	Negative	Positive	-2.88331580885487	2.94700164686077	s	Lactobacillus_B ruminis	d_Bacteria:p_Firmicutes:c_Bacilli:o_Lactobacillales:f_Lactobacillaceae:g_Lactobacillus_B:s_Lactobacillus_B ruminis	d_Bacteria:p_Firmicutes:c_Bacilli:o_Lactobacillales:f_Lactobacillaceae:g_Lactobacillus_B:s_Lactobacillus_B ruminis
46	20298_3_51	12718_7_62	0.828025477707006	0.103448275862069	20298_3_51_12718_7_62	0.0071	600	72	1		Positive	-1.09483612042041	2.77259427403187	s	Pediococcus acidilactici	d_Bacteria:p_Firmicutes:c_Bacilli:o_Lactobacillales:f_Lactobacillaceae:g_Pediococcus:s_Pediococcus acidilactici	d_Bacteria:p_Firmicutes:c_Bacilli:o_Lactobacillales:f_Lactobacillaceae:g_Pediococcus:s_Pediococcus acidilactici
47	21673_4_29	14207_7_73	0.707006369426752	0.112	21673_4_29_14207_7_73	0.00486	649	288	1	Negative	Positive	-2.90674805340169	3.10660377159621	s	GCF_000752095.2	d_Bacteria:p_Firmicutes:c_Bacilli:o_Erysipelotrichales:f_Erysipelatoclostridiaceae:g_Erysipelatoclostridium:s_GCF_000752095.2	d_Bacteria:p_Firmicutes:c_Bacilli:o_Erysipelotrichales:f_Erysipelatoclostridiaceae:g_Erysipelatoclostridium:s_GCF_000752095.2
48	21673_4_40	14207_7_84	0.829411764705882	0.124223602484472	21673_4_40_14207_7_84	0.00162	662	294	1		Positive	-1.07408047289091	3.58402788612716	s	Dorea longicatena	d_Bacteria:p_Firmicutes:c_Clostridia:o_Lachnospirales:f_Lachnospiraceae:g_Dorea:s_Dorea longicatena	d_Bacteria:p_Firmicutes:c_Clostridia:o_Lachnospirales:f_Lachnospiraceae:g_Dorea:s_Dorea longicatena
49	21673_4_71	13470_2_89	0.794520547945205	0.140740740740741	21673_4_71_13470_2_89	0.00374	694	210	1		Positive	-1.59647576156304	4.22914704118819	s	CAG-81 sp1	d_Bacteria:p_Firmicutes:c_Clostridia:o_Lachnospirales:f_Lachnospiraceae:g_CAG-81:s_CAG-81 sp1	d_Bacteria:p_Firmicutes:c_Clostridia:o_Lachnospirales:f_Lachnospiraceae:g_CAG-81:s_CAG-81 sp1
50	21673_4_87	GCF_000225745.1	0.802721088435374	0.106060606060606	21673_4_87_GCF_000225745.1	0.00599	707	994	1		Positive	-1.47369633125502	2.87462552328783	s	Dorea formicigenerans	d_Bacteria:p_Firmicutes:c_Clostridia:o_Lachnospirales:f_Lachnospiraceae:g_Dorea:s_Dorea formicigenerans	d_Bacteria:p_Firmicutes:c_Clostridia:o_Lachnospirales:f_Lachnospiraceae:g_Dorea:s_Dorea formicigenerans
51	GCF_000003135.1	20298_3_16	0.681564245810056	0.164383561643836	GCF_000003135.1_20298_3_16	0.00442	735	558	1	Negative	Positive	-3.28767043860653	5.15257798955329	s	Bifidobacterium longum	d_Bacteria:p_Actinobacteriota:c_Actinobacteria:o_Actinomycetales:f_Bifidobacteriaceae:g_Bifidobacterium:s_Bifidobacterium longum	d_Bacteria:p_Actinobacteriota:c_Actinobacteria:o_Actinomycetales:f_Bifidobacteriaceae:g_Bifidobacterium:s_Bifidobacterium longum
52	GCF_000003135.1	20427_4_27	0.698324022346369	0.137931034482759	GCF_000003135.1_20427_4_27	0.00586	735	630	1	Negative	Positive	-3.03674114709397	4.11940676421067	s	Bifidobacterium longum	d_Bacteria:p_Actinobacteriota:c_Actinobacteria:o_Actinomycetales:f_Bifidobacteriaceae:g_Bifidobacterium:s_Bifidobacterium longum	d_Bacteria:p_Actinobacteriota:c_Actinobacteria:o_Actinomycetales:f_Bifidobacteriaceae:g_Bifidobacterium:s_Bifidobacterium longum
53	GCF_000154545.1	13414_6_52	0.726190476190476	0.122302158273381	GCF_000154545.1_13414_6_52	0.00319	771	155	1	Negative	Positive	-2.61952141239652	3.50898095930946	s	Anaerostipes hadrus	d_Bacteria:p_Firmicutes:c_Clostridia:o_Lachnospirales:f_Lachnospiraceae:g_Anaerostipes:s_Anaerostipes hadrus	d_Bacteria:p_Firmicutes:c_Clostridia:o_Lachnospirales:f_Lachnospiraceae:g_Anaerostipes:s_Anaerostipes hadrus
54	GCF_000154545.1	GCF_001405715.1	0.726190476190476	0.122302158273381	GCF_000154545.1_GCF_001405715.1	0.0036	771	1281	1	Negative	Positive	-2.61952141239652	3.50898095930946	s	Anaerostipes hadrus	d_Bacteria:p_Firmicutes:c_Clostridia:o_Lachnospirales:f_Lachnospiraceae:g_Anaerostipes:s_Anaerostipes hadrus	d_Bacteria:p_Firmicutes:c_Clostridia:o_Lachnospirales:f_Lachnospiraceae:g_Anaerostipes:s_Anaerostipes hadrus
55	GCF_000154485.1	15841_8_93	0.734104046242775	0.111888111888112	GCF_000154485.1_15841_8_93	0.0041	772	336	1		Positive	-2.50103853631188	3.102233694705	s	Erysipelatoclostridium ramosum	d_Bacteria:p_Firmicutes:c_Bacilli:o_Erysipelotrichales:f_Erysipelatoclostridiaceae:g_Erysipelatoclostridium:s_Erysipelatoclostridium ramosum	d_Bacteria:p_Firmicutes:c_Bacilli:o_Erysipelotrichales:f_Erysipelatoclostridiaceae:g_Erysipelatoclostridium:s_Erysipelatoclostridium ramosum
56	GCF_000154805.1	15841_8_94	0.69620253164557	0.126984126984127	GCF_000154805.1_15841_8_94	0.00672	778	331	1	Negative	Positive	-3.06850434855126	3.69184724351897	s	Erysipelatoclostridium spiroforme	d_Bacteria:p_Firmicutes:c_Bacilli:o_Erysipelotrichales:f_Erysipelatoclostridiaceae:g_Erysipelatoclostridium:s_Erysipelatoclostridium spiroforme	d_Bacteria:p_Firmicutes:c_Bacilli:o_Erysipelotrichales:f_Erysipelatoclostridiaceae:g_Erysipelatoclostridium:s_Erysipelatoclostridium spiroforme
57	GCF_000155395.1	GCF_000273525.1	0.745562130177515	0.106382978723404	GCF_000155395.1_GCF_000273525.1	0.00944	780	1038	1		Positive	-2.32948679290968	2.88721661362154	s	Bifidobacterium bifidum	d_Bacteria:p_Actinobacteriota:c_Actinobacteria:o_Actinomycetales:f_Bifidobacteriaceae:g_Bifidobacterium:s_Bifidobacterium bifidum	d_Bacteria:p_Actinobacteriota:c_Actinobacteria:o_Actinomycetales:f_Bifidobacteriaceae:g_Bifidobacterium:s_Bifidobacterium bifidum
58	GCF_000155415.1	18391_1_6	0.803921568627451	0.115107913669065	GCF_000155415.1_18391_1_6	0.00734	782	434	1		Positive	-1.45572260449202	3.22799130308514	s	Bifidobacterium longum	d_Bacteria:p_Actinobacteriota:c_Actinobacteria:o_Actinomycetales:f_Bifidobacteriaceae:g_Bifidobacterium:s_Bifidobacterium longum	d_Bacteria:p_Actinobacteriota:c_Actinobacteria:o_Actinomycetales:f_Bifidobacteriaceae:g_Bifidobacterium:s_Bifidobacterium longum
59	GCF_000155515.2	GCF_000159495.1	0.738693467336683	0.103658536585366	GCF_000155515.2_GCF_000159495.1	0.00614	784	846	1		Positive	-2.43232519869357	2.78080654531345	s	Lactobacillus_C paracasei	d_Bacteria:p_Firmicutes:c_Bacilli:o_Lactobacillales:f_Lactobacillaceae:g_Lactobacillus_C:s_Lactobacillus_C paracasei	d_Bacteria:p_Firmicutes:c_Bacilli:o_Lactobacillales:f_Lactobacillaceae:g_Lactobacillus_C:s_Lactobacillus_C paracasei
60	GCF_000185545.1	13470_2_60	0.826388888888889	0.111940298507463	GCF_000185545.1_13470_2_60	0.00339	940	182	1		Positive	-1.11933931542052	3.1042719768371	s	Ruminococcus_B torques	d_Bacteria:p_Firmicutes:c_Clostridia:o_Lachnospirales:f_Lachnospiraceae:g_Ruminococcus_B:s_Ruminococcus_B torques	d_Bacteria:p_Firmicutes:c_Clostridia:o_Lachnospirales:f_Lachnospiraceae:g_Ruminococcus_B:s_Ruminococcus_B torques
61	GCF_000185545.1	21673_4_25	0.791666666666667	0.155555555555556	GCF_000185545.1_21673_4_25	0.00275	940	650	1		Positive	-1.63920439853101	4.80777759252427	s	Ruminococcus_B torques	d_Bacteria:p_Firmicutes:c_Clostridia:o_Lachnospirales:f_Lachnospiraceae:g_Ruminococcus_B:s_Ruminococcus_B torques	d_Bacteria:p_Firmicutes:c_Clostridia:o_Lachnospirales:f_Lachnospiraceae:g_Ruminococcus_B:s_Ruminococcus_B torques
62	GCF_000185545.1	21673_4_8	0.833333333333333	0.142857142857143	GCF_000185545.1_21673_4_8	0.00275	940	698	1		Positive	-1.01536629879843	4.31180854852191	s	Ruminococcus_B torques	d_Bacteria:p_Firmicutes:c_Clostridia:o_Lachnospirales:f_Lachnospiraceae:g_Ruminococcus_B:s_Ruminococcus_B torques	d_Bacteria:p_Firmicutes:c_Clostridia:o_Lachnospirales:f_Lachnospiraceae:g_Ruminococcus_B:s_Ruminococcus_B torques
63	GCF_000185665.1	12718_7_34	0.823529411764706	0.106382978723404	GCF_000185665.1_12718_7_34	0.0097	944	46	1		Positive	-1.16215173402962	2.88721661362154	s	Bifidobacterium longum	d_Bacteria:p_Actinobacteriota:c_Actinobacteria:o_Actinomycetales:f_Bifidobacteriaceae:g_Bifidobacterium:s_Bifidobacterium longum	d_Bacteria:p_Actinobacteriota:c_Actinobacteria:o_Actinomycetales:f_Bifidobacteriaceae:g_Bifidobacterium:s_Bifidobacterium longum
64	GCF_000185665.1	20298_3_16	0.777777777777778	0.125	GCF_000185665.1_20298_3_16	0.0053	944	558	1		Positive	-1.84715043177521	3.61435208039361	s	Bifidobacterium longum	d_Bacteria:p_Actinobacteriota:c_Actinobacteria:o_Actinomycetales:f_Bifidobacteriaceae:g_Bifidobacterium:s_Bifidobacterium longum	d_Bacteria:p_Actinobacteriota:c_Actinobacteria:o_Actinomycetales:f_Bifidobacteriaceae:g_Bifidobacterium:s_Bifidobacterium longum
65	GCF_000185665.1	20427_4_27	0.797385620915033	0.128571428571429	GCF_000185665.1_20427_4_27	0.00674	944	630	1		Positive	-1.55357956131281	3.75384337401928	s	Bifidobacterium longum	d_Bacteria:p_Actinobacteriota:c_Actinobacteria:o_Actinomycetales:f_Bifidobacteriaceae:g_Bifidobacterium:s_Bifidobacterium longum	d_Bacteria:p_Actinobacteriota:c_Actinobacteria:o_Actinomycetales:f_Bifidobacteriaceae:g_Bifidobacterium:s_Bifidobacterium longum
66	GCF_000186545.1	20298_2_48	0.802721088435374	0.132352941176471	GCF_000186545.1_20298_2_48	0.00966	950	537	1		Positive	-1.47369633125502	3.90154003785822	s	Streptococcus anginosus	d_Bacteria:p_Firmicutes:c_Bacilli:o_Lactobacillales:f_Streptococcaceae:g_Streptococcus:s_Streptococcus anginosus	d_Bacteria:p_Firmicutes:c_Bacilli:o_Lactobacillales:f_Streptococcaceae:g_Streptococcus:s_Streptococcus anginosus
67	GCF_000196555.1	18391_1_6	0.7375	0.125925925925926	GCF_000196555.1_18391_1_6	0.00968	964	434	1		Positive	-2.45019392818339	3.65051648985211	s	Bifidobacterium longum	d_Bacteria:p_Actinobacteriota:c_Actinobacteria:o_Actinomycetales:f_Bifidobacteriaceae:g_Bifidobacterium:s_Bifidobacterium longum	d_Bacteria:p_Actinobacteriota:c_Actinobacteria:o_Actinomycetales:f_Bifidobacteriaceae:g_Bifidobacterium:s_Bifidobacterium longum
68	GCF_000196575.1	12718_7_34	0.826666666666667	0.126760563380282	GCF_000196575.1_12718_7_34	0.00953	965	46	1		Positive	-1.11518039475563	3.68311539415275	s	Bifidobacterium longum	d_Bacteria:p_Actinobacteriota:c_Actinobacteria:o_Actinomycetales:f_Bifidobacteriaceae:g_Bifidobacterium:s_Bifidobacterium longum	d_Bacteria:p_Actinobacteriota:c_Actinobacteria:o_Actinomycetales:f_Bifidobacteriaceae:g_Bifidobacterium:s_Bifidobacterium longum
69	GCF_000196575.1	18391_1_6	0.786666666666667	0.138686131386861	GCF_000196575.1_18391_1_6	0.00897	965	434	1		Positive	-1.71406497049892	4.14889900852112	s	Bifidobacterium longum	d_Bacteria:p_Actinobacteriota:c_Actinobacteria:o_Actinomycetales:f_Bifidobacteriaceae:g_Bifidobacterium:s_Bifidobacterium longum	d_Bacteria:p_Actinobacteriota:c_Actinobacteria:o_Actinomycetales:f_Bifidobacteriaceae:g_Bifidobacterium:s_Bifidobacterium longum
70	GCF_000196575.1	20298_3_16	0.806666666666667	0.135714285714286	GCF_000196575.1_20298_3_16	0.00939	965	558	1		Positive	-1.41462268262728	4.0328259612706	s	Bifidobacterium longum	d_Bacteria:p_Actinobacteriota:c_Actinobacteria:o_Actinomycetales:f_Bifidobacteriaceae:g_Bifidobacterium:s_Bifidobacterium longum	d_Bacteria:p_Actinobacteriota:c_Actinobacteria:o_Actinomycetales:f_Bifidobacteriaceae:g_Bifidobacterium:s_Bifidobacterium longum
71	GCF_000209405.1	21673_4_25	0.829787234042553	0.126865671641791	GCF_000209405.1_21673_4_25	0.00275	970	650	1		Positive	-1.06845890303099	3.68722066661596	s	Ruminococcus_B torques	d_Bacteria:p_Firmicutes:c_Clostridia:o_Lachnospirales:f_Lachnospiraceae:g_Ruminococcus_B:s_Ruminococcus_B torques	d_Bacteria:p_Firmicutes:c_Clostridia:o_Lachnospirales:f_Lachnospiraceae:g_Ruminococcus_B:s_Ruminococcus_B torques
72	GCF_000210755.1	20298_3_16	0.8	0.124087591240876	GCF_000210755.1_20298_3_16	0.00982	975	558	1		Positive	-1.5144367785845	3.57871561851844	s	Bifidobacterium longum	d_Bacteria:p_Actinobacteriota:c_Actinobacteria:o_Actinomycetales:f_Bifidobacteriaceae:g_Bifidobacterium:s_Bifidobacterium longum	d_Bacteria:p_Actinobacteriota:c_Actinobacteria:o_Actinomycetales:f_Bifidobacteriaceae:g_Bifidobacterium:s_Bifidobacterium longum
73	GCF_000218445.1	21673_4_25	0.815602836879433	0.135338345864662	GCF_000218445.1_21673_4_25	0.00274	984	650	1		Positive	-1.28082931996122	4.01814266720474	s	Ruminococcus_B torques	d_Bacteria:p_Firmicutes:c_Clostridia:o_Lachnospirales:f_Lachnospiraceae:g_Ruminococcus_B:s_Ruminococcus_B torques	d_Bacteria:p_Firmicutes:c_Clostridia:o_Lachnospirales:f_Lachnospiraceae:g_Ruminococcus_B:s_Ruminococcus_B torques
74	GCF_000218655.1	GCF_000400875.1	0.7875	0.112676056338028	GCF_000218655.1_GCF_000400875.1	0.009	989	1139	1		Positive	-1.70158820850428	3.1330088840797	s	Fusobacterium animalis	d_Bacteria:p_Fusobacteriota:c_Fusobacteriia:o_Fusobacteriales:f_Fusobacteriaceae:g_Fusobacterium:s_Fusobacterium animalis	d_Bacteria:p_Fusobacteriota:c_Fusobacteriia:o_Fusobacteriales:f_Fusobacteriaceae:g_Fusobacterium:s_Fusobacterium animalis
75	GCF_000239735.1	15841_8_93	0.825806451612903	0.111111111111111	GCF_000239735.1_15841_8_93	0.00268	1019	336	1		Positive	-1.12805963294367	3.07188593851604	s	Erysipelatoclostridium ramosum	d_Bacteria:p_Firmicutes:c_Bacilli:o_Erysipelotrichales:f_Erysipelatoclostridiaceae:g_Erysipelatoclostridium:s_Erysipelatoclostridium ramosum	d_Bacteria:p_Firmicutes:c_Bacilli:o_Erysipelotrichales:f_Erysipelatoclostridiaceae:g_Erysipelatoclostridium:s_Erysipelatoclostridium ramosum
76	GCF_000261205.1	20298_3_16	0.793548387096774	0.133802816901408	GCF_000261205.1_20298_3_16	0.00687	1033	558	1		Positive	-1.61103106499471	3.95816864918923	s	Bifidobacterium longum	d_Bacteria:p_Actinobacteriota:c_Actinobacteria:o_Actinomycetales:f_Bifidobacteriaceae:g_Bifidobacterium:s_Bifidobacterium longum	d_Bacteria:p_Actinobacteriota:c_Actinobacteria:o_Actinomycetales:f_Bifidobacteriaceae:g_Bifidobacterium:s_Bifidobacterium longum
77	GCF_000261205.1	20427_4_27	0.812903225806452	0.136986301369863	GCF_000261205.1_20427_4_27	0.00831	1033	630	1		Positive	-1.32124820576407	4.08250779187699	s	Bifidobacterium longum	d_Bacteria:p_Actinobacteriota:c_Actinobacteria:o_Actinomycetales:f_Bifidobacteriaceae:g_Bifidobacterium:s_Bifidobacterium longum	d_Bacteria:p_Actinobacteriota:c_Actinobacteria:o_Actinomycetales:f_Bifidobacteriaceae:g_Bifidobacterium:s_Bifidobacterium longum
78	GCF_000345805.2	GCF_000345305.2	0.723684210526316	0.105691056910569	GCF_000345805.2_GCF_000345305.2	0.00159	1115	1097	1	Negative	Positive	-2.65704550862103	2.86019183436869	g	Helicobacter	d_Bacteria:p_Campylobacterota:c_Campylobacteria:o_Campylobacterales:f_Helicobacteraceae:g_Helicobacter:s_	d_Bacteria:p_Campylobacterota:c_Campylobacteria:o_Campylobacterales:f_Helicobacteraceae:g_Helicobacter:s_
79	GCF_000345805.2	GCF_000345745.2	0.723684210526316	0.105691056910569	GCF_000345805.2_GCF_000345745.2	0.00366	1115	1114	1	Negative	Positive	-2.65704550862103	2.86019183436869	g	Helicobacter	d_Bacteria:p_Campylobacterota:c_Campylobacteria:o_Campylobacterales:f_Helicobacteraceae:g_Helicobacter:s_	d_Bacteria:p_Campylobacterota:c_Campylobacteria:o_Campylobacterales:f_Helicobacteraceae:g_Helicobacter:s_
80	GCF_000345805.2	GCF_000345785.2	0.723684210526316	0.105691056910569	GCF_000345805.2_GCF_000345785.2	0.00191	1115	1117	1	Negative	Positive	-2.65704550862103	2.86019183436869	g	Helicobacter	d_Bacteria:p_Campylobacterota:c_Campylobacteria:o_Campylobacterales:f_Helicobacteraceae:g_Helicobacter:s_	d_Bacteria:p_Campylobacterota:c_Campylobacteria:o_Campylobacterales:f_Helicobacteraceae:g_Helicobacter:s_
81	GCF_000345805.2	GCF_000345885.2	0.723684210526316	0.105691056910569	GCF_000345805.2_GCF_000345885.2	0.0084	1115	1121	1	Negative	Positive	-2.65704550862103	2.86019183436869	g	Helicobacter	d_Bacteria:p_Campylobacterota:c_Campylobacteria:o_Campylobacterales:f_Helicobacteraceae:g_Helicobacter:s_	d_Bacteria:p_Campylobacterota:c_Campylobacteria:o_Campylobacterales:f_Helicobacteraceae:g_Helicobacter:s_
82	GCF_000345865.2	GCF_000345305.2	0.723684210526316	0.105691056910569	GCF_000345865.2_GCF_000345305.2	0.00399	1119	1097	1	Negative	Positive	-2.65704550862103	2.86019183436869	g	Helicobacter	d_Bacteria:p_Campylobacterota:c_Campylobacteria:o_Campylobacterales:f_Helicobacteraceae:g_Helicobacter:s_	d_Bacteria:p_Campylobacterota:c_Campylobacteria:o_Campylobacterales:f_Helicobacteraceae:g_Helicobacter:s_
83	GCF_000345865.2	GCF_000345745.2	0.723684210526316	0.105691056910569	GCF_000345865.2_GCF_000345745.2	0.00366	1119	1114	1	Negative	Positive	-2.65704550862103	2.86019183436869	g	Helicobacter	d_Bacteria:p_Campylobacterota:c_Campylobacteria:o_Campylobacterales:f_Helicobacteraceae:g_Helicobacter:s_	d_Bacteria:p_Campylobacterota:c_Campylobacteria:o_Campylobacterales:f_Helicobacteraceae:g_Helicobacter:s_
84	GCF_000345865.2	GCF_000345785.2	0.723684210526316	0.105691056910569	GCF_000345865.2_GCF_000345785.2	0.00321	1119	1117	1	Negative	Positive	-2.65704550862103	2.86019183436869	g	Helicobacter	d_Bacteria:p_Campylobacterota:c_Campylobacteria:o_Campylobacterales:f_Helicobacteraceae:g_Helicobacter:s_	d_Bacteria:p_Campylobacterota:c_Campylobacteria:o_Campylobacterales:f_Helicobacteraceae:g_Helicobacter:s_
85	GCF_000345865.2	GCF_000345885.2	0.723684210526316	0.105691056910569	GCF_000345865.2_GCF_000345885.2	0.0084	1119	1121	1	Negative	Positive	-2.65704550862103	2.86019183436869	g	Helicobacter	d_Bacteria:p_Campylobacterota:c_Campylobacteria:o_Campylobacterales:f_Helicobacteraceae:g_Helicobacter:s_	d_Bacteria:p_Campylobacterota:c_Campylobacteria:o_Campylobacterales:f_Helicobacteraceae:g_Helicobacter:s_
86	GCF_000411335.1	GCF_000191805.1	0.806451612903226	0.107142857142857	GCF_000411335.1_GCF_000191805.1	0.00819	1146	960	1		Positive	-1.41784249217429	2.9168956122653	s	Tyzzerella sp1	d_Bacteria:p_Firmicutes:c_Clostridia:o_Lachnospirales:f_Lachnospiraceae:g_Tyzzerella:s_Tyzzerella sp1	d_Bacteria:p_Firmicutes:c_Clostridia:o_Lachnospirales:f_Lachnospiraceae:g_Tyzzerella:s_Tyzzerella sp1
87	GCF_000751675.1	20298_2_61	0.795	0.101694915254237	GCF_000751675.1_20298_2_61	0.00286	1205	547	1		Positive	-1.58929735055241	2.70411228300582	s	Clostridium_J sp1	d_Bacteria:p_Firmicutes:c_Clostridia:o_Clostridiales:f_Clostridiaceae:g_Clostridium_J:s_Clostridium_J sp1	d_Bacteria:p_Firmicutes:c_Clostridia:o_Clostridiales:f_Clostridiaceae:g_Clostridium_J:s_Clostridium_J sp1
88	GCF_000821305.1	20298_2_61	0.795	0.101694915254237	GCF_000821305.1_20298_2_61	0.00231	1227	547	1		Positive	-1.58929735055241	2.70411228300582	s	Clostridium_J sp1	d_Bacteria:p_Firmicutes:c_Clostridia:o_Clostridiales:f_Clostridiaceae:g_Clostridium_J:s_Clostridium_J sp1	d_Bacteria:p_Firmicutes:c_Clostridia:o_Clostridiales:f_Clostridiaceae:g_Clostridium_J:s_Clostridium_J sp1
89	GCF_000876135.1	13414_6_52	0.8	0.138888888888889	GCF_000876135.1_13414_6_52	0.0066	1232	155	1		Positive	-1.5144367785845	4.15681822227118	s	Anaerostipes hadrus	d_Bacteria:p_Firmicutes:c_Clostridia:o_Lachnospirales:f_Lachnospiraceae:g_Anaerostipes:s_Anaerostipes hadrus	d_Bacteria:p_Firmicutes:c_Clostridia:o_Lachnospirales:f_Lachnospiraceae:g_Anaerostipes:s_Anaerostipes hadrus
90	GCF_000876135.1	14207_7_31	0.793548387096774	0.115107913669065	GCF_000876135.1_14207_7_31	0.00377	1232	250	1		Positive	-1.61103106499471	3.22799130308514	s	Anaerostipes hadrus	d_Bacteria:p_Firmicutes:c_Clostridia:o_Lachnospirales:f_Lachnospiraceae:g_Anaerostipes:s_Anaerostipes hadrus	d_Bacteria:p_Firmicutes:c_Clostridia:o_Lachnospirales:f_Lachnospiraceae:g_Anaerostipes:s_Anaerostipes hadrus
91	GCF_000876135.1	GCF_000332875.2	0.793548387096774	0.102189781021898	GCF_000876135.1_GCF_000332875.2	0.00395	1232	1076	1		Positive	-1.61103106499471	2.7234405335144	s	Anaerostipes hadrus	d_Bacteria:p_Firmicutes:c_Clostridia:o_Lachnospirales:f_Lachnospiraceae:g_Anaerostipes:s_Anaerostipes hadrus	d_Bacteria:p_Firmicutes:c_Clostridia:o_Lachnospirales:f_Lachnospiraceae:g_Anaerostipes:s_Anaerostipes hadrus
92	GCF_000876135.1	GCF_001404835.1	0.793548387096774	0.115107913669065	GCF_000876135.1_GCF_001404835.1	0.00312	1232	1276	1		Positive	-1.61103106499471	3.22799130308514	s	Anaerostipes hadrus	d_Bacteria:p_Firmicutes:c_Clostridia:o_Lachnospirales:f_Lachnospiraceae:g_Anaerostipes:s_Anaerostipes hadrus	d_Bacteria:p_Firmicutes:c_Clostridia:o_Lachnospirales:f_Lachnospiraceae:g_Anaerostipes:s_Anaerostipes hadrus
93	GCF_000876135.1	GCF_001405715.1	0.8	0.138888888888889	GCF_000876135.1_GCF_001405715.1	0.00487	1232	1281	1		Positive	-1.5144367785845	4.15681822227118	s	Anaerostipes hadrus	d_Bacteria:p_Firmicutes:c_Clostridia:o_Lachnospirales:f_Lachnospiraceae:g_Anaerostipes:s_Anaerostipes hadrus	d_Bacteria:p_Firmicutes:c_Clostridia:o_Lachnospirales:f_Lachnospiraceae:g_Anaerostipes:s_Anaerostipes hadrus
94	GCF_001025135.1	GCF_000273525.1	0.748538011695906	0.111111111111111	GCF_001025135.1_GCF_000273525.1	0.00455	1238	1038	1		Positive	-2.28493155439458	3.07188593851604	s	Bifidobacterium bifidum	d_Bacteria:p_Actinobacteriota:c_Actinobacteria:o_Actinomycetales:f_Bifidobacteriaceae:g_Bifidobacterium:s_Bifidobacterium bifidum	d_Bacteria:p_Actinobacteriota:c_Actinobacteria:o_Actinomycetales:f_Bifidobacteriaceae:g_Bifidobacterium:s_Bifidobacterium bifidum
95	GCF_001405635.1	13414_6_52	0.80952380952381	0.125	GCF_001405635.1_13414_6_52	0.00531	1277	155	1		Positive	-1.37184521293133	3.61435208039361	s	Anaerostipes hadrus	d_Bacteria:p_Firmicutes:c_Clostridia:o_Lachnospirales:f_Lachnospiraceae:g_Anaerostipes:s_Anaerostipes hadrus	d_Bacteria:p_Firmicutes:c_Clostridia:o_Lachnospirales:f_Lachnospiraceae:g_Anaerostipes:s_Anaerostipes hadrus
96	GCF_001405635.1	GCF_001405715.1	0.80952380952381	0.125	GCF_001405635.1_GCF_001405715.1	0.00248	1277	1281	1		Positive	-1.37184521293133	3.61435208039361	s	Anaerostipes hadrus	d_Bacteria:p_Firmicutes:c_Clostridia:o_Lachnospirales:f_Lachnospiraceae:g_Anaerostipes:s_Anaerostipes hadrus	d_Bacteria:p_Firmicutes:c_Clostridia:o_Lachnospirales:f_Lachnospiraceae:g_Anaerostipes:s_Anaerostipes hadrus
97	UMGS158	UMGS1406	0.741721854304636	0.131782945736434	UMGS158_UMGS1406	0.0097	1860	1744	1		Positive	-2.38698384258134	3.8792774054966	g	Clostridium_U	d_Bacteria:p_Firmicutes:c_Clostridia:o_Peptostreptococcales:f_Peptostreptococcaceae:g_Clostridium_U:s_	d_Bacteria:p_Firmicutes:c_Clostridia:o_Peptostreptococcales:f_Peptostreptococcaceae:g_Clostridium_U:s_Clostridium_U hiranonis
98	UMGS309	UMGS302	0.833333333333333	0.112903225806452	UMGS309_UMGS302	0.00965	2089	2082	1		Positive	-1.01536629879843	3.14188156972606	g	Collinsella	d_Bacteria:p_Actinobacteriota:c_Coriobacteriia:o_Coriobacteriales:f_Coriobacteriaceae:g_Collinsella:s_	d_Bacteria:p_Actinobacteriota:c_Coriobacteriia:o_Coriobacteriales:f_Coriobacteriaceae:g_Collinsella:s_Collinsella aerofaciens
99	UMGS321	UMGS385	0.763888888888889	0.105691056910569	UMGS321_UMGS385	0.00963	2101	2164	1		Positive	-2.05509646501941	2.86019183436869	g	Collinsella	d_Bacteria:p_Actinobacteriota:c_Coriobacteriia:o_Coriobacteriales:f_Coriobacteriaceae:g_Collinsella:s_	d_Bacteria:p_Actinobacteriota:c_Coriobacteriia:o_Coriobacteriales:f_Coriobacteriaceae:g_Collinsella:s_Collinsella aerofaciens
100	UMGS377	UMGS642	0.830769230769231	0.121951219512195	UMGS377_UMGS642	0.00958	2157	2432	1		Positive	-1.05375633570504	3.49527414681072	g	Collinsella	d_Bacteria:p_Actinobacteriota:c_Coriobacteriia:o_Coriobacteriales:f_Coriobacteriaceae:g_Collinsella:s_	d_Bacteria:p_Actinobacteriota:c_Coriobacteriia:o_Coriobacteriales:f_Coriobacteriaceae:g_Collinsella:s_
101	UMGS385	GCF_000169035.1	0.722972972972973	0.115702479338843	UMGS385_GCF_000169035.1	0.00824	2164	911	1	Negative	Positive	-2.6676942386307	3.2512135887235	g	Collinsella	d_Bacteria:p_Actinobacteriota:c_Coriobacteriia:o_Coriobacteriales:f_Coriobacteriaceae:g_Collinsella:s_Collinsella aerofaciens	d_Bacteria:p_Actinobacteriota:c_Coriobacteriia:o_Coriobacteriales:f_Coriobacteriaceae:g_Collinsella:s_Collinsella aerofaciens_B
102	UMGS399	UMGS395	0.810975609756098	0.125	UMGS399_UMGS395	0.00817	2181	2175	1		Positive	-1.35010869377688	3.61435208039361	s	Collinsella aerofaciens	d_Bacteria:p_Actinobacteriota:c_Coriobacteriia:o_Coriobacteriales:f_Coriobacteriaceae:g_Collinsella:s_Collinsella aerofaciens	d_Bacteria:p_Actinobacteriota:c_Coriobacteriia:o_Coriobacteriales:f_Coriobacteriaceae:g_Collinsella:s_Collinsella aerofaciens
103	UMGS414	UMGS289	0.69281045751634	0.12396694214876	UMGS414_UMGS289	0.00878	2196	2067	1	Negative	Positive	-3.1192908704456	3.57400335909692	g	Collinsella	d_Bacteria:p_Actinobacteriota:c_Coriobacteriia:o_Coriobacteriales:f_Coriobacteriaceae:g_Collinsella:s_	d_Bacteria:p_Actinobacteriota:c_Coriobacteriia:o_Coriobacteriales:f_Coriobacteriaceae:g_Collinsella:s_
104	UMGS414	UMGS391	0.797385620915033	0.122302158273381	UMGS414_UMGS391	0.00893	2196	2174	1		Positive	-1.55357956131281	3.50898095930946	g	Collinsella	d_Bacteria:p_Actinobacteriota:c_Coriobacteriia:o_Coriobacteriales:f_Coriobacteriaceae:g_Collinsella:s_	d_Bacteria:p_Actinobacteriota:c_Coriobacteriia:o_Coriobacteriales:f_Coriobacteriaceae:g_Collinsella:s_
105	UMGS512	UMGS289	0.725490196078431	0.119047619047619	UMGS512_UMGS289	0.00819	2300	2067	1	Negative	Positive	-2.63000608634161	3.38186659101751	g	Collinsella	d_Bacteria:p_Actinobacteriota:c_Coriobacteriia:o_Coriobacteriales:f_Coriobacteriaceae:g_Collinsella:s_	d_Bacteria:p_Actinobacteriota:c_Coriobacteriia:o_Coriobacteriales:f_Coriobacteriaceae:g_Collinsella:s_
106	12718_7_46	18048_2_57	0.740740740740741	0.130434782608696	12718_7_46_18048_2_57	0.0149	52	398	2		Positive	-1.07562676678598	2.77963462820162	g	Collinsella	d_Bacteria:p_Actinobacteriota:c_Coriobacteriia:o_Coriobacteriales:f_Coriobacteriaceae:g_Collinsella:s_	d_Bacteria:p_Actinobacteriota:c_Coriobacteriia:o_Coriobacteriales:f_Coriobacteriaceae:g_Collinsella:s_Collinsella aerofaciens
107	18048_1_57	UMGS1546	0.699346405228758	0.137096774193548	18048_1_57_UMGS1546	0.01302	354	1838	2		Positive	-1.64747311443895	3.0205312688536	g	Collinsella	d_Bacteria:p_Actinobacteriota:c_Coriobacteriia:o_Coriobacteriales:f_Coriobacteriaceae:g_Collinsella:s_Collinsella aerofaciens	d_Bacteria:p_Actinobacteriota:c_Coriobacteriia:o_Coriobacteriales:f_Coriobacteriaceae:g_Collinsella:s_
108	18048_1_82	14207_7_54	0.610169491525424	0.129032258064516	18048_1_82_14207_7_54	0.01456	368	274	2	Negative	Positive	-2.87941685180015	2.72891954595907	g	Clostridium_AJ	d_Bacteria:p_Firmicutes:c_Clostridia:o_Oscillospirales:f_Oscillospiraceae:g_Clostridium_AJ:s_	d_Bacteria:p_Firmicutes:c_Clostridia:o_Oscillospirales:f_Oscillospiraceae:g_Clostridium_AJ:s_GCA_900066825.1
109	21673_4_10	UMGS1100	0.708609271523179	0.130081300813008	21673_4_10_UMGS1100	0.01846	634	1449	2		Positive	-1.51951028585993	2.76685277820552	g	Collinsella	d_Bacteria:p_Actinobacteriota:c_Coriobacteriia:o_Coriobacteriales:f_Coriobacteriaceae:g_Collinsella:s_	d_Bacteria:p_Actinobacteriota:c_Coriobacteriia:o_Coriobacteriales:f_Coriobacteriaceae:g_Collinsella:s_
110	21673_4_10	UMGS311	0.701986754966887	0.131147540983607	21673_4_10_UMGS311	0.01755	634	2090	2		Positive	-1.61099772872251	2.80540786671832	g	Collinsella	d_Bacteria:p_Actinobacteriota:c_Coriobacteriia:o_Coriobacteriales:f_Coriobacteriaceae:g_Collinsella:s_	d_Bacteria:p_Actinobacteriota:c_Coriobacteriia:o_Coriobacteriales:f_Coriobacteriaceae:g_Collinsella:s_Collinsella aerofaciens
111	21673_4_23	UMGS1546	0.730769230769231	0.136363636363636	21673_4_23_UMGS1546	0.01607	647	1838	2		Positive	-1.21337922705056	2.99402111222682	g	Collinsella	d_Bacteria:p_Actinobacteriota:c_Coriobacteriia:o_Coriobacteriales:f_Coriobacteriaceae:g_Collinsella:s_	d_Bacteria:p_Actinobacteriota:c_Coriobacteriia:o_Coriobacteriales:f_Coriobacteriaceae:g_Collinsella:s_
112	21673_4_44	UMGS1546	0.709876543209877	0.128787878787879	21673_4_44_UMGS1546	0.01552	666	1838	2		Positive	-1.50200342950968	2.72008282708349	g	Collinsella	d_Bacteria:p_Actinobacteriota:c_Coriobacteriia:o_Coriobacteriales:f_Coriobacteriaceae:g_Collinsella:s_	d_Bacteria:p_Actinobacteriota:c_Coriobacteriia:o_Coriobacteriales:f_Coriobacteriaceae:g_Collinsella:s_
113	21673_4_49	UMGS1546	0.730769230769231	0.149253731343284	21673_4_49_UMGS1546	0.01625	670	1838	2		Positive	-1.21337922705056	3.46012506008271	g	Collinsella	d_Bacteria:p_Actinobacteriota:c_Coriobacteriia:o_Coriobacteriales:f_Coriobacteriaceae:g_Collinsella:s_	d_Bacteria:p_Actinobacteriota:c_Coriobacteriia:o_Coriobacteriales:f_Coriobacteriaceae:g_Collinsella:s_
114	21673_4_49	UMGS311	0.685897435897436	0.130081300813008	21673_4_49_UMGS311	0.01719	670	2090	2		Positive	-1.83326529824118	2.76685277820552	g	Collinsella	d_Bacteria:p_Actinobacteriota:c_Coriobacteriia:o_Coriobacteriales:f_Coriobacteriaceae:g_Collinsella:s_	d_Bacteria:p_Actinobacteriota:c_Coriobacteriia:o_Coriobacteriales:f_Coriobacteriaceae:g_Collinsella:s_Collinsella aerofaciens
115	21673_4_72	UMGS1546	0.741935483870968	0.135338345864662	21673_4_72_UMGS1546	0.01497	693	1838	2		Positive	-1.05912186371281	2.95694675784655	g	Collinsella	d_Bacteria:p_Actinobacteriota:c_Coriobacteriia:o_Coriobacteriales:f_Coriobacteriaceae:g_Collinsella:s_	d_Bacteria:p_Actinobacteriota:c_Coriobacteriia:o_Coriobacteriales:f_Coriobacteriaceae:g_Collinsella:s_
116	GCF_000003135.1	12718_7_34	0.709497206703911	0.136054421768707	GCF_000003135.1_12718_7_34	0.01122	735	46	2		Positive	-1.50724381307388	2.98283995773117	s	Bifidobacterium longum	d_Bacteria:p_Actinobacteriota:c_Actinobacteria:o_Actinomycetales:f_Bifidobacteriaceae:g_Bifidobacterium:s_Bifidobacterium longum	d_Bacteria:p_Actinobacteriota:c_Actinobacteria:o_Actinomycetales:f_Bifidobacteriaceae:g_Bifidobacterium:s_Bifidobacterium longum
117	GCF_000003135.1	18391_1_6	0.670391061452514	0.148936170212766	GCF_000003135.1_18391_1_6	0.01176	735	434	2		Positive	-2.04747971869252	3.44864209608177	s	Bifidobacterium longum	d_Bacteria:p_Actinobacteriota:c_Actinobacteria:o_Actinomycetales:f_Bifidobacteriaceae:g_Bifidobacterium:s_Bifidobacterium longum	d_Bacteria:p_Actinobacteriota:c_Actinobacteria:o_Actinomycetales:f_Bifidobacteriaceae:g_Bifidobacterium:s_Bifidobacterium longum
118	GCF_000020425.1	18391_1_6	0.6	0.136363636363636	GCF_000020425.1_18391_1_6	0.01879	741	434	2	Negative	Positive	-3.01990434880606	2.99402111222682	g	Bifidobacterium	d_Bacteria:p_Actinobacteriota:c_Actinobacteria:o_Actinomycetales:f_Bifidobacteriaceae:g_Bifidobacterium:s_Bifidobacterium infantis	d_Bacteria:p_Actinobacteriota:c_Actinobacteria:o_Actinomycetales:f_Bifidobacteriaceae:g_Bifidobacterium:s_Bifidobacterium longum
119	GCF_000196555.1	20298_3_16	0.7375	0.138686131386861	GCF_000196555.1_20298_3_16	0.0101	964	558	2		Positive	-1.12039631637197	3.07800219234377	s	Bifidobacterium longum	d_Bacteria:p_Actinobacteriota:c_Actinobacteria:o_Actinomycetales:f_Bifidobacteriaceae:g_Bifidobacterium:s_Bifidobacterium longum	d_Bacteria:p_Actinobacteriota:c_Actinobacteria:o_Actinomycetales:f_Bifidobacteriaceae:g_Bifidobacterium:s_Bifidobacterium longum
120	GCF_000196555.1	20427_4_27	0.74375	0.13768115942029	GCF_000196555.1_20427_4_27	0.01154	964	630	2		Positive	-1.03405504217042	3.04166255312134	s	Bifidobacterium longum	d_Bacteria:p_Actinobacteriota:c_Actinobacteria:o_Actinomycetales:f_Bifidobacteriaceae:g_Bifidobacterium:s_Bifidobacterium longum	d_Bacteria:p_Actinobacteriota:c_Actinobacteria:o_Actinomycetales:f_Bifidobacteriaceae:g_Bifidobacterium:s_Bifidobacterium longum
121	GCF_000261265.1	12718_7_34	0.727777777777778	0.143790849673203	GCF_000261265.1_12718_7_34	0.01058	1035	46	2		Positive	-1.25470496512994	3.26258805844583	s	Bifidobacterium longum	d_Bacteria:p_Actinobacteriota:c_Actinobacteria:o_Actinomycetales:f_Bifidobacteriaceae:g_Bifidobacterium:s_Bifidobacterium longum	d_Bacteria:p_Actinobacteriota:c_Actinobacteria:o_Actinomycetales:f_Bifidobacteriaceae:g_Bifidobacterium:s_Bifidobacterium longum
122	GCF_000261265.1	18391_1_6	0.683333333333333	0.151724137931034	GCF_000261265.1_18391_1_6	0.01002	1035	434	2		Positive	-1.86868735945207	3.54945460072438	s	Bifidobacterium longum	d_Bacteria:p_Actinobacteriota:c_Actinobacteria:o_Actinomycetales:f_Bifidobacteriaceae:g_Bifidobacterium:s_Bifidobacterium longum	d_Bacteria:p_Actinobacteriota:c_Actinobacteria:o_Actinomycetales:f_Bifidobacteriaceae:g_Bifidobacterium:s_Bifidobacterium longum
123	GCF_000261265.1	20298_3_16	0.694444444444444	0.149659863945578	GCF_000261265.1_20298_3_16	0.01044	1035	558	2		Positive	-1.71519176087154	3.47481075553966	s	Bifidobacterium longum	d_Bacteria:p_Actinobacteriota:c_Actinobacteria:o_Actinomycetales:f_Bifidobacteriaceae:g_Bifidobacterium:s_Bifidobacterium longum	d_Bacteria:p_Actinobacteriota:c_Actinobacteria:o_Actinomycetales:f_Bifidobacteriaceae:g_Bifidobacterium:s_Bifidobacterium longum
124	GCF_000261265.1	20427_4_27	0.694444444444444	0.161073825503356	GCF_000261265.1_20427_4_27	0.01188	1035	630	2		Positive	-1.71519176087154	3.8875379349092	s	Bifidobacterium longum	d_Bacteria:p_Actinobacteriota:c_Actinobacteria:o_Actinomycetales:f_Bifidobacteriaceae:g_Bifidobacterium:s_Bifidobacterium longum	d_Bacteria:p_Actinobacteriota:c_Actinobacteria:o_Actinomycetales:f_Bifidobacteriaceae:g_Bifidobacterium:s_Bifidobacterium longum
125	UMGS1023	UMGS684	0.745098039215686	0.149253731343284	UMGS1023_UMGS684	0.01827	1361	2471	2		Positive	-1.01543241440147	3.46012506008271	g	Collinsella	d_Bacteria:p_Actinobacteriota:c_Coriobacteriia:o_Coriobacteriales:f_Coriobacteriaceae:g_Collinsella:s_	d_Bacteria:p_Actinobacteriota:c_Coriobacteriia:o_Coriobacteriales:f_Coriobacteriaceae:g_Collinsella:s_
126	UMGS1031	UMGS1546	0.739130434782609	0.128205128205128	UMGS1031_UMGS1546	0.01729	1366	1838	2			-1.0978725057107	2.69901065130322	g	Collinsella	d_Bacteria:p_Actinobacteriota:c_Coriobacteriia:o_Coriobacteriales:f_Coriobacteriaceae:g_Collinsella:s_	d_Bacteria:p_Actinobacteriota:c_Coriobacteriia:o_Coriobacteriales:f_Coriobacteriaceae:g_Collinsella:s_
127	UMGS1117	UMGS1546	0.696629213483146	0.132867132867133	UMGS1117_UMGS1546	0.01572	1456	1838	2		Positive	-1.68501004204952	2.8675880575453	g	Collinsella	d_Bacteria:p_Actinobacteriota:c_Coriobacteriia:o_Coriobacteriales:f_Coriobacteriaceae:g_Collinsella:s_	d_Bacteria:p_Actinobacteriota:c_Coriobacteriia:o_Coriobacteriales:f_Coriobacteriaceae:g_Collinsella:s_
128	UMGS129	13470_2_89	0.741496598639456	0.16793893129771	UMGS129_13470_2_89	0.01692	1639	210	2		Positive	-1.06518488933152	4.13577915564876	g	CAG-81	d_Bacteria:p_Firmicutes:c_Clostridia:o_Lachnospirales:f_Lachnospiraceae:g_CAG-81:s_GCA_900066785.1	d_Bacteria:p_Firmicutes:c_Clostridia:o_Lachnospirales:f_Lachnospiraceae:g_CAG-81:s_CAG-81 sp1
129	UMGS284	UMGS1546	0.681481481481481	0.148148148148148	UMGS284_UMGS1546	0.01923	2062	1838	2		Positive	-1.8942699592155	3.42014733356094	g	Collinsella	d_Bacteria:p_Actinobacteriota:c_Coriobacteriia:o_Coriobacteriales:f_Coriobacteriaceae:g_Collinsella:s_	d_Bacteria:p_Actinobacteriota:c_Coriobacteriia:o_Coriobacteriales:f_Coriobacteriaceae:g_Collinsella:s_
130	UMGS290	UMGS642	0.716049382716049	0.140740740740741	UMGS290_UMGS642	0.01618	2070	2432	2		Positive	-1.41672809696495	3.15229656586523	g	Collinsella	d_Bacteria:p_Actinobacteriota:c_Coriobacteriia:o_Coriobacteriales:f_Coriobacteriaceae:g_Collinsella:s_	d_Bacteria:p_Actinobacteriota:c_Coriobacteriia:o_Coriobacteriales:f_Coriobacteriaceae:g_Collinsella:s_
131	UMGS303	18048_2_57	0.716216216216216	0.131147540983607	UMGS303_18048_2_57	0.01521	2083	398	2		Positive	-1.41442335824752	2.80540786671832	g	Collinsella	d_Bacteria:p_Actinobacteriota:c_Coriobacteriia:o_Coriobacteriales:f_Coriobacteriaceae:g_Collinsella:s_	d_Bacteria:p_Actinobacteriota:c_Coriobacteriia:o_Coriobacteriales:f_Coriobacteriaceae:g_Collinsella:s_Collinsella aerofaciens
132	UMGS320	UMGS642	0.699386503067485	0.129770992366412	UMGS320_UMGS642	0.01518	2102	2432	2		Positive	-1.64691917868081	2.75563207019368	g	Collinsella	d_Bacteria:p_Actinobacteriota:c_Coriobacteriia:o_Coriobacteriales:f_Coriobacteriaceae:g_Collinsella:s_	d_Bacteria:p_Actinobacteriota:c_Coriobacteriia:o_Coriobacteriales:f_Coriobacteriaceae:g_Collinsella:s_
133	UMGS327	UMGS1546	0.718954248366013	0.133858267716535	UMGS327_UMGS1546	0.01259	2106	1838	2		Positive	-1.3765985287086	2.90342734863611	g	Collinsella	d_Bacteria:p_Actinobacteriota:c_Coriobacteriia:o_Coriobacteriales:f_Coriobacteriaceae:g_Collinsella:s_	d_Bacteria:p_Actinobacteriota:c_Coriobacteriia:o_Coriobacteriales:f_Coriobacteriaceae:g_Collinsella:s_
134	UMGS385	UMGS1546	0.736486486486487	0.134920634920635	UMGS385_UMGS1546	0.01335	2164	1838	2		Positive	-1.13439760408033	2.94184239124715	g	Collinsella	d_Bacteria:p_Actinobacteriota:c_Coriobacteriia:o_Coriobacteriales:f_Coriobacteriaceae:g_Collinsella:s_Collinsella aerofaciens	d_Bacteria:p_Actinobacteriota:c_Coriobacteriia:o_Coriobacteriales:f_Coriobacteriaceae:g_Collinsella:s_
135	UMGS385	UMGS311	0.675675675675676	0.130434782608696	UMGS385_UMGS311	0.01209	2164	2090	2		Positive	-1.97447486658189	2.77963462820162	s	Collinsella aerofaciens	d_Bacteria:p_Actinobacteriota:c_Coriobacteriia:o_Coriobacteriales:f_Coriobacteriaceae:g_Collinsella:s_Collinsella aerofaciens	d_Bacteria:p_Actinobacteriota:c_Coriobacteriia:o_Coriobacteriales:f_Coriobacteriaceae:g_Collinsella:s_Collinsella aerofaciens
136	UMGS414	UMGS642	0.666666666666667	0.142857142857143	UMGS414_UMGS642	0.01604	2196	2432	2		Positive	-2.09893075732286	3.22882535663543	g	Collinsella	d_Bacteria:p_Actinobacteriota:c_Coriobacteriia:o_Coriobacteriales:f_Coriobacteriaceae:g_Collinsella:s_	d_Bacteria:p_Actinobacteriota:c_Coriobacteriia:o_Coriobacteriales:f_Coriobacteriaceae:g_Collinsella:s_
137	UMGS442	UMGS642	0.682926829268293	0.145038167938931	UMGS442_UMGS642	0.01512	2226	2432	2		Positive	-1.87430305208306	3.30769090437571	g	Collinsella	d_Bacteria:p_Actinobacteriota:c_Coriobacteriia:o_Coriobacteriales:f_Coriobacteriaceae:g_Collinsella:s_	d_Bacteria:p_Actinobacteriota:c_Coriobacteriia:o_Coriobacteriales:f_Coriobacteriaceae:g_Collinsella:s_
138	UMGS512	UMGS642	0.738562091503268	0.143939393939394	UMGS512_UMGS642	0.01545	2300	2432	2		Positive	-1.10572394297825	3.26795939737019	g	Collinsella	d_Bacteria:p_Actinobacteriota:c_Coriobacteriia:o_Coriobacteriales:f_Coriobacteriaceae:g_Collinsella:s_	d_Bacteria:p_Actinobacteriota:c_Coriobacteriia:o_Coriobacteriales:f_Coriobacteriaceae:g_Collinsella:s_
139	UMGS512	UMGS988	0.666666666666667	0.142857142857143	UMGS512_UMGS988	0.01665	2300	2793	2		Positive	-2.09893075732286	3.22882535663543	g	Collinsella	d_Bacteria:p_Actinobacteriota:c_Coriobacteriia:o_Coriobacteriales:f_Coriobacteriaceae:g_Collinsella:s_	d_Bacteria:p_Actinobacteriota:c_Coriobacteriia:o_Coriobacteriales:f_Coriobacteriaceae:g_Collinsella:s_
140	UMGS587	UMGS1546	0.717791411042945	0.133333333333333	UMGS587_UMGS1546	0.01807	2369	1838	2		Positive	-1.39266266569465	2.88444579816948	g	Collinsella	d_Bacteria:p_Actinobacteriota:c_Coriobacteriia:o_Coriobacteriales:f_Coriobacteriaceae:g_Collinsella:s_	d_Bacteria:p_Actinobacteriota:c_Coriobacteriia:o_Coriobacteriales:f_Coriobacteriaceae:g_Collinsella:s_
141	UMGS587	UMGS642	0.693251533742331	0.137404580152672	UMGS587_UMGS642	0.01429	2369	2432	2		Positive	-1.7316713496762	3.03166148728471	g	Collinsella	d_Bacteria:p_Actinobacteriota:c_Coriobacteriia:o_Coriobacteriales:f_Coriobacteriaceae:g_Collinsella:s_	d_Bacteria:p_Actinobacteriota:c_Coriobacteriia:o_Coriobacteriales:f_Coriobacteriaceae:g_Collinsella:s_
142	UMGS623	UMGS1546	0.699300699300699	0.137931034482759	UMGS623_UMGS1546	0.01849	2408	1838	2		Positive	-1.6481045237297	3.05069799880824	g	Collinsella	d_Bacteria:p_Actinobacteriota:c_Coriobacteriia:o_Coriobacteriales:f_Coriobacteriaceae:g_Collinsella:s_	d_Bacteria:p_Actinobacteriota:c_Coriobacteriia:o_Coriobacteriales:f_Coriobacteriaceae:g_Collinsella:s_
143	UMGS724	UMGS1546	0.742424242424242	0.132743362831858	UMGS724_UMGS1546	0.014	2516	1838	2		Positive	-1.05236985791015	2.86311255118487	g	Collinsella	d_Bacteria:p_Actinobacteriota:c_Coriobacteriia:o_Coriobacteriales:f_Coriobacteriaceae:g_Collinsella:s_	d_Bacteria:p_Actinobacteriota:c_Coriobacteriia:o_Coriobacteriales:f_Coriobacteriaceae:g_Collinsella:s_
144	UMGS784	18048_2_57	0.73134328358209	0.140350877192982	UMGS784_18048_2_57	0.0197	2576	398	2		Positive	-1.20544891483917	3.13819915703911	g	Collinsella	d_Bacteria:p_Actinobacteriota:c_Coriobacteriia:o_Coriobacteriales:f_Coriobacteriaceae:g_Collinsella:s_	d_Bacteria:p_Actinobacteriota:c_Coriobacteriia:o_Coriobacteriales:f_Coriobacteriaceae:g_Collinsella:s_Collinsella aerofaciens
145	UMGS784	UMGS1546	0.723880597014925	0.141592920353982	UMGS784_UMGS1546	0.01904	2576	1838	2		Positive	-1.3085429735873	3.1831112559541	g	Collinsella	d_Bacteria:p_Actinobacteriota:c_Coriobacteriia:o_Coriobacteriales:f_Coriobacteriaceae:g_Collinsella:s_	d_Bacteria:p_Actinobacteriota:c_Coriobacteriia:o_Coriobacteriales:f_Coriobacteriaceae:g_Collinsella:s_
146	UMGS892	UMGS972	0.641509433962264	0.128205128205128	UMGS892_UMGS972	0.01693	2695	2780	2			-2.44646796165615	2.69901065130322	g	Collinsella	d_Bacteria:p_Actinobacteriota:c_Coriobacteriia:o_Coriobacteriales:f_Coriobacteriaceae:g_Collinsella:s_	d_Bacteria:p_Actinobacteriota:c_Coriobacteriia:o_Coriobacteriales:f_Coriobacteriaceae:g_Collinsella:s_
147	21673_4_10	UMGS1030	0.695364238410596	0.139344262295082	21673_4_10_UMGS1030	0.02851	634	1370	3		Positive	-1.58432239987606	2.98468616762443	g	Collinsella	d_Bacteria:p_Actinobacteriota:c_Coriobacteriia:o_Coriobacteriales:f_Coriobacteriaceae:g_Collinsella:s_	d_Bacteria:p_Actinobacteriota:c_Coriobacteriia:o_Coriobacteriales:f_Coriobacteriaceae:g_Collinsella:s_Collinsella aerofaciens
148	21673_4_10	UMGS289	0.71523178807947	0.136	21673_4_10_UMGS289	0.02419	634	2067	3		Positive	-1.26100956608476	2.85656789860942	g	Collinsella	d_Bacteria:p_Actinobacteriota:c_Coriobacteriia:o_Coriobacteriales:f_Coriobacteriaceae:g_Collinsella:s_	d_Bacteria:p_Actinobacteriota:c_Coriobacteriia:o_Coriobacteriales:f_Coriobacteriaceae:g_Collinsella:s_
149	21673_4_10	UMGS642	0.721854304635762	0.1484375	21673_4_10_UMGS642	0.02385	634	2432	3		Positive	-1.15323862148765	3.33304696342965	g	Collinsella	d_Bacteria:p_Actinobacteriota:c_Coriobacteriia:o_Coriobacteriales:f_Coriobacteriaceae:g_Collinsella:s_	d_Bacteria:p_Actinobacteriota:c_Coriobacteriia:o_Coriobacteriales:f_Coriobacteriaceae:g_Collinsella:s_
150	21673_4_10	UMGS666	0.66887417218543	0.144067796610169	21673_4_10_UMGS666	0.02505	634	2456	3		Positive	-2.01540617826448	3.16564417470776	g	Collinsella	d_Bacteria:p_Actinobacteriota:c_Coriobacteriia:o_Coriobacteriales:f_Coriobacteriaceae:g_Collinsella:s_	d_Bacteria:p_Actinobacteriota:c_Coriobacteriia:o_Coriobacteriales:f_Coriobacteriaceae:g_Collinsella:s_
151	21673_4_10	UMGS714	0.688741721854305	0.140495867768595	21673_4_10_UMGS714	0.02833	634	2504	3		Positive	-1.69209334447316	3.02880402885549	g	Collinsella	d_Bacteria:p_Actinobacteriota:c_Coriobacteriia:o_Coriobacteriales:f_Coriobacteriaceae:g_Collinsella:s_	d_Bacteria:p_Actinobacteriota:c_Coriobacteriia:o_Coriobacteriales:f_Coriobacteriaceae:g_Collinsella:s_
152	21673_4_49	UMGS1030	0.692307692307692	0.142857142857143	21673_4_49_UMGS1030	0.02815	670	1370	3		Positive	-1.63406283584396	3.11926418129567	g	Collinsella	d_Bacteria:p_Actinobacteriota:c_Coriobacteriia:o_Coriobacteriales:f_Coriobacteriaceae:g_Collinsella:s_	d_Bacteria:p_Actinobacteriota:c_Coriobacteriia:o_Coriobacteriales:f_Coriobacteriaceae:g_Collinsella:s_Collinsella aerofaciens
153	21673_4_49	UMGS289	0.711538461538462	0.1328125	21673_4_49_UMGS289	0.02383	670	2067	3		Positive	-1.32111259287928	2.73445517345449	g	Collinsella	d_Bacteria:p_Actinobacteriota:c_Coriobacteriia:o_Coriobacteriales:f_Coriobacteriaceae:g_Collinsella:s_	d_Bacteria:p_Actinobacteriota:c_Coriobacteriia:o_Coriobacteriales:f_Coriobacteriaceae:g_Collinsella:s_
154	21673_4_49	UMGS642	0.705128205128205	0.16030534351145	21673_4_49_UMGS642	0.02349	670	2432	3		Positive	-1.42542934053418	3.78770255963215	g	Collinsella	d_Bacteria:p_Actinobacteriota:c_Coriobacteriia:o_Coriobacteriales:f_Coriobacteriaceae:g_Collinsella:s_	d_Bacteria:p_Actinobacteriota:c_Coriobacteriia:o_Coriobacteriales:f_Coriobacteriaceae:g_Collinsella:s_
155	21673_4_49	UMGS666	0.66025641025641	0.134453781512605	21673_4_49_UMGS666	0.02469	670	2456	3		Positive	-2.1556465741184	2.79733246231742	g	Collinsella	d_Bacteria:p_Actinobacteriota:c_Coriobacteriia:o_Coriobacteriales:f_Coriobacteriaceae:g_Collinsella:s_	d_Bacteria:p_Actinobacteriota:c_Coriobacteriia:o_Coriobacteriales:f_Coriobacteriaceae:g_Collinsella:s_
156	21673_4_49	UMGS714	0.685897435897436	0.137096774193548	21673_4_49_UMGS714	0.02797	670	2504	3		Positive	-1.73837958349884	2.89858518038315	g	Collinsella	d_Bacteria:p_Actinobacteriota:c_Coriobacteriia:o_Coriobacteriales:f_Coriobacteriaceae:g_Collinsella:s_	d_Bacteria:p_Actinobacteriota:c_Coriobacteriia:o_Coriobacteriales:f_Coriobacteriaceae:g_Collinsella:s_
157	21673_4_49	UMGS988	0.66025641025641	0.141666666666667	21673_4_49_UMGS988	0.02929	670	2793	3		Positive	-2.1556465741184	3.07365718777376	g	Collinsella	d_Bacteria:p_Actinobacteriota:c_Coriobacteriia:o_Coriobacteriales:f_Coriobacteriaceae:g_Collinsella:s_	d_Bacteria:p_Actinobacteriota:c_Coriobacteriia:o_Coriobacteriales:f_Coriobacteriaceae:g_Collinsella:s_
158	21673_4_72	UMGS1030	0.690322580645161	0.137096774193548	21673_4_72_UMGS1030	0.02687	693	1370	3		Positive	-1.66636737705322	2.89858518038315	g	Collinsella	d_Bacteria:p_Actinobacteriota:c_Coriobacteriia:o_Coriobacteriales:f_Coriobacteriaceae:g_Collinsella:s_	d_Bacteria:p_Actinobacteriota:c_Coriobacteriia:o_Coriobacteriales:f_Coriobacteriaceae:g_Collinsella:s_Collinsella aerofaciens
159	21673_4_72	UMGS642	0.703225806451613	0.1484375	21673_4_72_UMGS642	0.02221	693	2432	3		Positive	-1.45638785919305	3.33304696342965	g	Collinsella	d_Bacteria:p_Actinobacteriota:c_Coriobacteriia:o_Coriobacteriales:f_Coriobacteriaceae:g_Collinsella:s_	d_Bacteria:p_Actinobacteriota:c_Coriobacteriia:o_Coriobacteriales:f_Coriobacteriaceae:g_Collinsella:s_
160	21673_4_72	UMGS727	0.670967741935484	0.140495867768595	21673_4_72_UMGS727	0.02938	693	2517	3		Positive	-1.98133665384345	3.02880402885549	g	Collinsella	d_Bacteria:p_Actinobacteriota:c_Coriobacteriia:o_Coriobacteriales:f_Coriobacteriaceae:g_Collinsella:s_	d_Bacteria:p_Actinobacteriota:c_Coriobacteriia:o_Coriobacteriales:f_Coriobacteriaceae:g_Collinsella:s_
161	GCF_000020425.1	20298_3_16	0.615789473684211	0.145985401459854	GCF_000020425.1_20298_3_16	0.02507	741	558	3	Negative	Positive	-2.87927538153493	3.2391073759518	g	Bifidobacterium	d_Bacteria:p_Actinobacteriota:c_Actinobacteria:o_Actinomycetales:f_Bifidobacteriaceae:g_Bifidobacterium:s_Bifidobacterium infantis	d_Bacteria:p_Actinobacteriota:c_Actinobacteria:o_Actinomycetales:f_Bifidobacteriaceae:g_Bifidobacterium:s_Bifidobacterium longum
162	GCF_000154985.1	GCF_000187265.1	0.635802469135803	0.155737704918033	GCF_000154985.1_GCF_000187265.1	0.02303	776	954	3		Positive	-2.55359564850556	3.61271689809019	g	Streptococcus	d_Bacteria:p_Firmicutes:c_Bacilli:o_Lactobacillales:f_Streptococcaceae:g_Streptococcus:s_Streptococcus infantarius	d_Bacteria:p_Firmicutes:c_Bacilli:o_Lactobacillales:f_Streptococcaceae:g_Streptococcus:s_Streptococcus equinus
163	GCF_000269965.1	18391_1_6	0.6	0.136363636363636	GCF_000269965.1_18391_1_6	0.02107	1034	434	3	Negative	Positive	-3.13622400207435	2.87049876208519	g	Bifidobacterium	d_Bacteria:p_Actinobacteriota:c_Actinobacteria:o_Actinomycetales:f_Bifidobacteriaceae:g_Bifidobacterium:s_Bifidobacterium infantis	d_Bacteria:p_Actinobacteriota:c_Actinobacteria:o_Actinomycetales:f_Bifidobacteriaceae:g_Bifidobacterium:s_Bifidobacterium longum
164	GCF_000269965.1	20298_3_16	0.615789473684211	0.145985401459854	GCF_000269965.1_20298_3_16	0.02735	1034	558	3	Negative	Positive	-2.87927538153493	3.2391073759518	g	Bifidobacterium	d_Bacteria:p_Actinobacteriota:c_Actinobacteria:o_Actinomycetales:f_Bifidobacteriaceae:g_Bifidobacterium:s_Bifidobacterium infantis	d_Bacteria:p_Actinobacteriota:c_Actinobacteria:o_Actinomycetales:f_Bifidobacteriaceae:g_Bifidobacterium:s_Bifidobacterium longum
165	UMGS1023	UMGS652	0.725490196078431	0.1328125	UMGS1023_UMGS652	0.02001	1361	2443	3		Positive	-1.09407025974807	2.73445517345449	g	Collinsella	d_Bacteria:p_Actinobacteriota:c_Coriobacteriia:o_Coriobacteriales:f_Coriobacteriaceae:g_Collinsella:s_	d_Bacteria:p_Actinobacteriota:c_Coriobacteriia:o_Coriobacteriales:f_Coriobacteriaceae:g_Collinsella:s_Collinsella aerofaciens
166	UMGS1028	UMGS1468	0.689873417721519	0.174242424242424	UMGS1028_UMGS1468	0.02311	1369	1793	3		Positive	-1.67367679064961	4.3216303741462	g	Holdemanella	d_Bacteria:p_Firmicutes:c_Bacilli:o_Erysipelotrichales:f_Erysipelotrichaceae:g_Holdemanella:s_	d_Bacteria:p_Firmicutes:c_Bacilli:o_Erysipelotrichales:f_Erysipelotrichaceae:g_Holdemanella:s_
167	UMGS1047	UMGS1546	0.715384615384615	0.146788990825688	UMGS1047_UMGS1546	0.02536	1389	1838	3		Positive	-1.25852254428637	3.26989278375337	g	Collinsella	d_Bacteria:p_Actinobacteriota:c_Coriobacteriia:o_Coriobacteriales:f_Coriobacteriaceae:g_Collinsella:s_	d_Bacteria:p_Actinobacteriota:c_Coriobacteriia:o_Coriobacteriales:f_Coriobacteriaceae:g_Collinsella:s_
168	UMGS1075	UMGS642	0.674846625766871	0.153846153846154	UMGS1075_UMGS642	0.02066	1406	2432	3		Positive	-1.91821397669531	3.54025181380568	g	Collinsella	d_Bacteria:p_Actinobacteriota:c_Coriobacteriia:o_Coriobacteriales:f_Coriobacteriaceae:g_Collinsella:s_	d_Bacteria:p_Actinobacteriota:c_Coriobacteriia:o_Coriobacteriales:f_Coriobacteriaceae:g_Collinsella:s_
169	UMGS1074	UMGS1546	0.714285714285714	0.147286821705426	UMGS1074_UMGS1546	0.02816	1408	1838	3		Positive	-1.27640541531292	3.28896462230744	g	Collinsella	d_Bacteria:p_Actinobacteriota:c_Coriobacteriia:o_Coriobacteriales:f_Coriobacteriaceae:g_Collinsella:s_GCF_002232035.1	d_Bacteria:p_Actinobacteriota:c_Coriobacteriia:o_Coriobacteriales:f_Coriobacteriaceae:g_Collinsella:s_
170	UMGS1117	UMGS714	0.623595505617977	0.159090909090909	UMGS1117_UMGS714	0.02414	1456	2504	3	Negative	Positive	-2.75224460284131	3.74117772932181	g	Collinsella	d_Bacteria:p_Actinobacteriota:c_Coriobacteriia:o_Coriobacteriales:f_Coriobacteriaceae:g_Collinsella:s_	d_Bacteria:p_Actinobacteriota:c_Coriobacteriia:o_Coriobacteriales:f_Coriobacteriaceae:g_Collinsella:s_
171	UMGS1183	UMGS1546	0.706666666666667	0.138211382113821	UMGS1183_UMGS1546	0.02727	1537	1838	3		Positive	-1.400393321097	2.94128566999062	g	Collinsella	d_Bacteria:p_Actinobacteriota:c_Coriobacteriia:o_Coriobacteriales:f_Coriobacteriaceae:g_Collinsella:s_	d_Bacteria:p_Actinobacteriota:c_Coriobacteriia:o_Coriobacteriales:f_Coriobacteriaceae:g_Collinsella:s_
172	UMGS1183	UMGS323	0.713333333333333	0.137096774193548	UMGS1183_UMGS323	0.02869	1537	2103	3		Positive	-1.29190390353593	2.89858518038315	g	Collinsella	d_Bacteria:p_Actinobacteriota:c_Coriobacteriia:o_Coriobacteriales:f_Coriobacteriaceae:g_Collinsella:s_	d_Bacteria:p_Actinobacteriota:c_Coriobacteriia:o_Coriobacteriales:f_Coriobacteriaceae:g_Collinsella:s_
173	UMGS1183	UMGS393	0.726666666666667	0.141732283464567	UMGS1183_UMGS393	0.02872	1537	2173	3		Positive	-1.07492506841375	3.07617095907023	g	Collinsella	d_Bacteria:p_Actinobacteriota:c_Coriobacteriia:o_Coriobacteriales:f_Coriobacteriaceae:g_Collinsella:s_	d_Bacteria:p_Actinobacteriota:c_Coriobacteriia:o_Coriobacteriales:f_Coriobacteriaceae:g_Collinsella:s_
174	UMGS1190	UMGS1546	0.717241379310345	0.133333333333333	UMGS1190_UMGS1546	0.02521	1544	1838	3		Positive	-1.22830665875873	2.75440823312031	g	Collinsella	d_Bacteria:p_Actinobacteriota:c_Coriobacteriia:o_Coriobacteriales:f_Coriobacteriaceae:g_Collinsella:s_	d_Bacteria:p_Actinobacteriota:c_Coriobacteriia:o_Coriobacteriales:f_Coriobacteriaceae:g_Collinsella:s_
175	UMGS1282	UMGS323	0.717647058823529	0.134751773049645	UMGS1282_UMGS323	0.02726	1631	2103	3		Positive	-1.22170486864346	2.80874848072089	g	Collinsella	d_Bacteria:p_Actinobacteriota:c_Coriobacteriia:o_Coriobacteriales:f_Coriobacteriaceae:g_Collinsella:s_	d_Bacteria:p_Actinobacteriota:c_Coriobacteriia:o_Coriobacteriales:f_Coriobacteriaceae:g_Collinsella:s_
176	UMGS1282	UMGS388	0.664705882352941	0.137404580152672	UMGS1282_UMGS388	0.0299	1631	2170	3		Positive	-2.08323847868736	2.91037718806552	g	Collinsella	d_Bacteria:p_Actinobacteriota:c_Coriobacteriia:o_Coriobacteriales:f_Coriobacteriaceae:g_Collinsella:s_	d_Bacteria:p_Actinobacteriota:c_Coriobacteriia:o_Coriobacteriales:f_Coriobacteriaceae:g_Collinsella:s_
177	UMGS1546	UMGS714	0.632258064516129	0.132743362831858	UMGS1546_UMGS714	0.02454	1838	2504	3		Positive	-2.61127520742394	2.73180653721564	g	Collinsella	d_Bacteria:p_Actinobacteriota:c_Coriobacteriia:o_Coriobacteriales:f_Coriobacteriaceae:g_Collinsella:s_	d_Bacteria:p_Actinobacteriota:c_Coriobacteriia:o_Coriobacteriales:f_Coriobacteriaceae:g_Collinsella:s_
178	UMGS1565	UMGS714	0.658385093167702	0.145161290322581	UMGS1565_UMGS714	0.02958	1851	2504	3		Positive	-2.18609928927231	3.20753578166068	g	Collinsella	d_Bacteria:p_Actinobacteriota:c_Coriobacteriia:o_Coriobacteriales:f_Coriobacteriaceae:g_Collinsella:s_	d_Bacteria:p_Actinobacteriota:c_Coriobacteriia:o_Coriobacteriales:f_Coriobacteriaceae:g_Collinsella:s_
179	UMGS1695	UMGS1186	0.668965517241379	0.133928571428571	UMGS1695_UMGS1186	0.02748	1911	1533	3		Positive	-2.01391968247693	2.77721172988127	g	Collinsella	d_Bacteria:p_Actinobacteriota:c_Coriobacteriia:o_Coriobacteriales:f_Coriobacteriaceae:g_Collinsella:s_	d_Bacteria:p_Actinobacteriota:c_Coriobacteriia:o_Coriobacteriales:f_Coriobacteriaceae:g_Collinsella:s_
180	UMGS256	UMGS1546	0.713414634146341	0.133333333333333	UMGS256_UMGS1546	0.02942	2034	1838	3		Positive	-1.29058086185836	2.75440823312031	g	Collinsella	d_Bacteria:p_Actinobacteriota:c_Coriobacteriia:o_Coriobacteriales:f_Coriobacteriaceae:g_Collinsella:s_	d_Bacteria:p_Actinobacteriota:c_Coriobacteriia:o_Coriobacteriales:f_Coriobacteriaceae:g_Collinsella:s_
181	UMGS290	UMGS1546	0.703703703703704	0.149253731343284	UMGS290_UMGS1546	0.02208	2070	1838	3		Positive	-1.44861084001304	3.3643166838015	g	Collinsella	d_Bacteria:p_Actinobacteriota:c_Coriobacteriia:o_Coriobacteriales:f_Coriobacteriaceae:g_Collinsella:s_	d_Bacteria:p_Actinobacteriota:c_Coriobacteriia:o_Coriobacteriales:f_Coriobacteriaceae:g_Collinsella:s_
182	UMGS303	UMGS379	0.72972972972973	0.149606299212598	UMGS303_UMGS379	0.02207	2083	2159	3		Positive	-1.02507857926406	3.37782351464825	g	Collinsella	d_Bacteria:p_Actinobacteriota:c_Coriobacteriia:o_Coriobacteriales:f_Coriobacteriaceae:g_Collinsella:s_	d_Bacteria:p_Actinobacteriota:c_Coriobacteriia:o_Coriobacteriales:f_Coriobacteriaceae:g_Collinsella:s_
183	UMGS303	UMGS391	0.716216216216216	0.152	UMGS303_UMGS391	0.0244	2083	2174	3		Positive	-1.24498956080681	3.46952589154399	g	Collinsella	d_Bacteria:p_Actinobacteriota:c_Coriobacteriia:o_Coriobacteriales:f_Coriobacteriaceae:g_Collinsella:s_	d_Bacteria:p_Actinobacteriota:c_Coriobacteriia:o_Coriobacteriales:f_Coriobacteriaceae:g_Collinsella:s_
184	UMGS327	UMGS684	0.725490196078431	0.146153846153846	UMGS327_UMGS684	0.02218	2106	2471	3		Positive	-1.09407025974807	3.24556047104866	g	Collinsella	d_Bacteria:p_Actinobacteriota:c_Coriobacteriia:o_Coriobacteriales:f_Coriobacteriaceae:g_Collinsella:s_	d_Bacteria:p_Actinobacteriota:c_Coriobacteriia:o_Coriobacteriales:f_Coriobacteriaceae:g_Collinsella:s_
185	UMGS327	UMGS714	0.725490196078431	0.165413533834586	UMGS327_UMGS714	0.02321	2106	2504	3		Positive	-1.09407025974807	3.98339669013198	g	Collinsella	d_Bacteria:p_Actinobacteriota:c_Coriobacteriia:o_Coriobacteriales:f_Coriobacteriaceae:g_Collinsella:s_	d_Bacteria:p_Actinobacteriota:c_Coriobacteriia:o_Coriobacteriales:f_Coriobacteriaceae:g_Collinsella:s_
186	UMGS385	UMGS1270	0.722972972972973	0.137096774193548	UMGS385_UMGS1270	0.02843	2164	1624	3		Positive	-1.13503407003544	2.89858518038315	s	Collinsella aerofaciens	d_Bacteria:p_Actinobacteriota:c_Coriobacteriia:o_Coriobacteriales:f_Coriobacteriaceae:g_Collinsella:s_Collinsella aerofaciens	d_Bacteria:p_Actinobacteriota:c_Coriobacteriia:o_Coriobacteriales:f_Coriobacteriaceae:g_Collinsella:s_Collinsella aerofaciens
187	UMGS385	UMGS443	0.702702702702703	0.133333333333333	UMGS385_UMGS443	0.02909	2164	2229	3		Positive	-1.46490054234954	2.75440823312031	g	Collinsella	d_Bacteria:p_Actinobacteriota:c_Coriobacteriia:o_Coriobacteriales:f_Coriobacteriaceae:g_Collinsella:s_Collinsella aerofaciens	d_Bacteria:p_Actinobacteriota:c_Coriobacteriia:o_Coriobacteriales:f_Coriobacteriaceae:g_Collinsella:s_
188	UMGS385	UMGS666	0.662162162162162	0.140350877192982	UMGS385_UMGS666	0.02179	2164	2456	3		Positive	-2.12463348697776	3.02324945809161	g	Collinsella	d_Bacteria:p_Actinobacteriota:c_Coriobacteriia:o_Coriobacteriales:f_Coriobacteriaceae:g_Collinsella:s_Collinsella aerofaciens	d_Bacteria:p_Actinobacteriota:c_Coriobacteriia:o_Coriobacteriales:f_Coriobacteriaceae:g_Collinsella:s_
189	UMGS385	UMGS727	0.682432432432432	0.136752136752137	UMGS385_UMGS727	0.02776	2164	2517	3		Positive	-1.79476701466366	2.88538216323456	g	Collinsella	d_Bacteria:p_Actinobacteriota:c_Coriobacteriia:o_Coriobacteriales:f_Coriobacteriaceae:g_Collinsella:s_Collinsella aerofaciens	d_Bacteria:p_Actinobacteriota:c_Coriobacteriia:o_Coriobacteriales:f_Coriobacteriaceae:g_Collinsella:s_
190	UMGS414	UMGS1546	0.679738562091503	0.154471544715447	UMGS414_UMGS1546	0.02194	2196	1838	3		Positive	-1.83860547830453	3.56421045955827	g	Collinsella	d_Bacteria:p_Actinobacteriota:c_Coriobacteriia:o_Coriobacteriales:f_Coriobacteriaceae:g_Collinsella:s_	d_Bacteria:p_Actinobacteriota:c_Coriobacteriia:o_Coriobacteriales:f_Coriobacteriaceae:g_Collinsella:s_
191	UMGS414	UMGS388	0.679738562091503	0.133333333333333	UMGS414_UMGS388	0.026	2196	2170	3		Positive	-1.83860547830453	2.75440823312031	g	Collinsella	d_Bacteria:p_Actinobacteriota:c_Coriobacteriia:o_Coriobacteriales:f_Coriobacteriaceae:g_Collinsella:s_	d_Bacteria:p_Actinobacteriota:c_Coriobacteriia:o_Coriobacteriales:f_Coriobacteriaceae:g_Collinsella:s_
192	UMGS414	UMGS427	0.607843137254902	0.138888888888889	UMGS414_UMGS427	0.02687	2196	2213	3	Negative	Positive	-3.00858939317895	2.96724086955594	g	Collinsella	d_Bacteria:p_Actinobacteriota:c_Coriobacteriia:o_Coriobacteriales:f_Coriobacteriaceae:g_Collinsella:s_	d_Bacteria:p_Actinobacteriota:c_Coriobacteriia:o_Coriobacteriales:f_Coriobacteriaceae:g_Collinsella:s_
193	UMGS414	UMGS443	0.699346405228758	0.137096774193548	UMGS414_UMGS443	0.02454	2196	2229	3		Positive	-1.51951895606604	2.89858518038315	g	Collinsella	d_Bacteria:p_Actinobacteriota:c_Coriobacteriia:o_Coriobacteriales:f_Coriobacteriaceae:g_Collinsella:s_	d_Bacteria:p_Actinobacteriota:c_Coriobacteriia:o_Coriobacteriales:f_Coriobacteriaceae:g_Collinsella:s_
194	UMGS512	UMGS1030	0.712418300653595	0.134920634920635	UMGS512_UMGS1030	0.02775	2300	1370	3		Positive	-1.30679460790705	2.81521755781622	g	Collinsella	d_Bacteria:p_Actinobacteriota:c_Coriobacteriia:o_Coriobacteriales:f_Coriobacteriaceae:g_Collinsella:s_	d_Bacteria:p_Actinobacteriota:c_Coriobacteriia:o_Coriobacteriales:f_Coriobacteriaceae:g_Collinsella:s_Collinsella aerofaciens
195	UMGS512	UMGS443	0.718954248366013	0.140625	UMGS512_UMGS443	0.02395	2300	2229	3		Positive	-1.20043243382756	3.03375106844207	g	Collinsella	d_Bacteria:p_Actinobacteriota:c_Coriobacteriia:o_Coriobacteriales:f_Coriobacteriaceae:g_Collinsella:s_	d_Bacteria:p_Actinobacteriota:c_Coriobacteriia:o_Coriobacteriales:f_Coriobacteriaceae:g_Collinsella:s_
196	UMGS512	UMGS714	0.673202614379085	0.155737704918033	UMGS512_UMGS714	0.02757	2300	2504	3		Positive	-1.94496765238402	3.61271689809019	g	Collinsella	d_Bacteria:p_Actinobacteriota:c_Coriobacteriia:o_Coriobacteriales:f_Coriobacteriaceae:g_Collinsella:s_	d_Bacteria:p_Actinobacteriota:c_Coriobacteriia:o_Coriobacteriales:f_Coriobacteriaceae:g_Collinsella:s_
197	UMGS512	UMGS742	0.686274509803922	0.132231404958678	UMGS512_UMGS742	0.02838	2300	2537	3		Positive	-1.73224330422502	2.71219349531493	g	Collinsella	d_Bacteria:p_Actinobacteriota:c_Coriobacteriia:o_Coriobacteriales:f_Coriobacteriaceae:g_Collinsella:s_	d_Bacteria:p_Actinobacteriota:c_Coriobacteriia:o_Coriobacteriales:f_Coriobacteriaceae:g_Collinsella:s_
198	UMGS545	18048_2_57	0.729166666666667	0.139344262295082	UMGS545_18048_2_57	0.02401	2336	398	3		Positive	-1.03424153682834	2.98468616762443	g	Collinsella	d_Bacteria:p_Actinobacteriota:c_Coriobacteriia:o_Coriobacteriales:f_Coriobacteriaceae:g_Collinsella:s_	d_Bacteria:p_Actinobacteriota:c_Coriobacteriia:o_Coriobacteriales:f_Coriobacteriaceae:g_Collinsella:s_Collinsella aerofaciens
199	UMGS587	UMGS727	0.668711656441718	0.134920634920635	UMGS587_UMGS727	0.02918	2369	2517	3		Positive	-2.01805086402146	2.81521755781622	g	Collinsella	d_Bacteria:p_Actinobacteriota:c_Coriobacteriia:o_Coriobacteriales:f_Coriobacteriaceae:g_Collinsella:s_	d_Bacteria:p_Actinobacteriota:c_Coriobacteriia:o_Coriobacteriales:f_Coriobacteriaceae:g_Collinsella:s_
200	UMGS611	UMGS1185	0.609090909090909	0.192771084337349	UMGS611_UMGS1185	0.02747	2397	1535	3	Negative	Positive	-2.98828388721833	5.03146101811821	g	CAG-302	d_Bacteria:p_Firmicutes:c_Bacilli:o_RF39:f_UBA660:g_CAG-302:s_GCA_000431795.1	d_Bacteria:p_Firmicutes:c_Bacilli:o_RF39:f_UBA660:g_CAG-302:s_
201	UMGS633	UMGS1186	0.704225352112676	0.137931034482759	UMGS633_UMGS1186	0.02097	2425	1533	3		Positive	-1.44012184020388	2.93054558741188	g	Collinsella	d_Bacteria:p_Actinobacteriota:c_Coriobacteriia:o_Coriobacteriales:f_Coriobacteriaceae:g_Collinsella:s_	d_Bacteria:p_Actinobacteriota:c_Coriobacteriia:o_Coriobacteriales:f_Coriobacteriaceae:g_Collinsella:s_
202	UMGS639	UMGS1546	0.719424460431655	0.137931034482759	UMGS639_UMGS1546	0.02068	2427	1838	3		Positive	-1.19278047885781	2.93054558741188	g	Collinsella	d_Bacteria:p_Actinobacteriota:c_Coriobacteriia:o_Coriobacteriales:f_Coriobacteriaceae:g_Collinsella:s_	d_Bacteria:p_Actinobacteriota:c_Coriobacteriia:o_Coriobacteriales:f_Coriobacteriaceae:g_Collinsella:s_
203	UMGS643	UMGS1546	0.725	0.134328358208955	UMGS643_UMGS1546	0.02035	2430	1838	3		Positive	-1.10204742280403	2.79252751128789	g	Collinsella	d_Bacteria:p_Actinobacteriota:c_Coriobacteriia:o_Coriobacteriales:f_Coriobacteriaceae:g_Collinsella:s_	d_Bacteria:p_Actinobacteriota:c_Coriobacteriia:o_Coriobacteriales:f_Coriobacteriaceae:g_Collinsella:s_
204	UMGS737	UMGS709	0.625766871165644	0.135593220338983	UMGS737_UMGS709	0.02884	2528	2498	3	Negative	Positive	-2.71690907530452	2.84098422082295	g	CAG-83	d_Bacteria:p_Firmicutes:c_Clostridia:o_Oscillospirales:f_Oscillospiraceae:g_CAG-83:s_CAG-83 sp2	d_Bacteria:p_Firmicutes:c_Clostridia:o_Oscillospirales:f_Oscillospiraceae:g_CAG-83:s_CAG-83 sp1
205	UMGS753	UMGS1270	0.682432432432432	0.144067796610169	UMGS753_UMGS1270	0.02939	2549	1624	3		Positive	-1.79476701466366	3.16564417470776	g	Collinsella	d_Bacteria:p_Actinobacteriota:c_Coriobacteriia:o_Coriobacteriales:f_Coriobacteriaceae:g_Collinsella:s_GCF_002232035.1	d_Bacteria:p_Actinobacteriota:c_Coriobacteriia:o_Coriobacteriales:f_Coriobacteriaceae:g_Collinsella:s_Collinsella aerofaciens
206	UMGS784	UMGS1154	0.708955223880597	0.15929203539823	UMGS784_UMGS1154	0.02942	2576	1501	3		Positive	-1.36315068521783	3.74888285292567	g	Collinsella	d_Bacteria:p_Actinobacteriota:c_Coriobacteriia:o_Coriobacteriales:f_Coriobacteriaceae:g_Collinsella:s_	d_Bacteria:p_Actinobacteriota:c_Coriobacteriia:o_Coriobacteriales:f_Coriobacteriaceae:g_Collinsella:s_Collinsella aerofaciens
207	UMGS784	UMGS391	0.723880597014925	0.170940170940171	UMGS784_UMGS391	0.02559	2576	2174	3		Positive	-1.12026392948407	4.19512146437679	g	Collinsella	d_Bacteria:p_Actinobacteriota:c_Coriobacteriia:o_Coriobacteriales:f_Coriobacteriaceae:g_Collinsella:s_	d_Bacteria:p_Actinobacteriota:c_Coriobacteriia:o_Coriobacteriales:f_Coriobacteriaceae:g_Collinsella:s_
208	UMGS784	UMGS514	0.723880597014925	0.156521739130435	UMGS784_UMGS514	0.02251	2576	2301	3		Positive	-1.12026392948407	3.64275315041681	g	Collinsella	d_Bacteria:p_Actinobacteriota:c_Coriobacteriia:o_Coriobacteriales:f_Coriobacteriaceae:g_Collinsella:s_	d_Bacteria:p_Actinobacteriota:c_Coriobacteriia:o_Coriobacteriales:f_Coriobacteriaceae:g_Collinsella:s_
209	UMGS790	UMGS1186	0.668639053254438	0.150375939849624	UMGS790_UMGS1186	0.02648	2582	1533	3		Positive	-2.01923236564662	3.40730835090777	g	Collinsella	d_Bacteria:p_Actinobacteriota:c_Coriobacteriia:o_Coriobacteriales:f_Coriobacteriaceae:g_Collinsella:s_	d_Bacteria:p_Actinobacteriota:c_Coriobacteriia:o_Coriobacteriales:f_Coriobacteriaceae:g_Collinsella:s_
210	UMGS790	UMGS1545	0.680473372781065	0.141791044776119	UMGS790_UMGS1545	0.02528	2582	1844	3		Positive	-1.82664760074529	3.07842209754468	g	Collinsella	d_Bacteria:p_Actinobacteriota:c_Coriobacteriia:o_Coriobacteriales:f_Coriobacteriaceae:g_Collinsella:s_	d_Bacteria:p_Actinobacteriota:c_Coriobacteriia:o_Coriobacteriales:f_Coriobacteriaceae:g_Collinsella:s_
211	UMGS850	UMGS642	0.707006369426752	0.13953488372093	UMGS850_UMGS642	0.0239	2644	2432	3		Positive	-1.39486519790918	2.99198885053682	g	Collinsella	d_Bacteria:p_Actinobacteriota:c_Coriobacteriia:o_Coriobacteriales:f_Coriobacteriaceae:g_Collinsella:s_	d_Bacteria:p_Actinobacteriota:c_Coriobacteriia:o_Coriobacteriales:f_Coriobacteriaceae:g_Collinsella:s_
212	UMGS855	UMGS931	0.583333333333333	0.134146341463415	UMGS855_UMGS931	0.02597	2658	2738	3	Negative	Positive	-3.40744754597706	2.78555447259872	g	CAG-433	d_Bacteria:p_Firmicutes:c_Bacilli:o_RF39:f_UBA660:g_CAG-433:s_	d_Bacteria:p_Firmicutes:c_Bacilli:o_RF39:f_UBA660:g_CAG-433:s_CAG-433 sp1
213	UMGS888	UMGS1139	0.63855421686747	0.158730158730159	UMGS888_UMGS1139	0.02303	2687	1488	3		Positive	-2.50881532220302	3.72735742825457	g	Collinsella	d_Bacteria:p_Actinobacteriota:c_Coriobacteriia:o_Coriobacteriales:f_Coriobacteriaceae:g_Collinsella:s_	d_Bacteria:p_Actinobacteriota:c_Coriobacteriia:o_Coriobacteriales:f_Coriobacteriaceae:g_Collinsella:s_
214	UMGS892	UMGS1546	0.710691823899371	0.150375939849624	UMGS892_UMGS1546	0.02292	2695	1838	3		Positive	-1.33489027653183	3.40730835090777	g	Collinsella	d_Bacteria:p_Actinobacteriota:c_Coriobacteriia:o_Coriobacteriales:f_Coriobacteriaceae:g_Collinsella:s_	d_Bacteria:p_Actinobacteriota:c_Coriobacteriia:o_Coriobacteriales:f_Coriobacteriaceae:g_Collinsella:s_
215	UMGS892	UMGS714	0.666666666666667	0.152	UMGS892_UMGS714	0.02914	2695	2504	3		Positive	-2.05132982646351	3.46952589154399	g	Collinsella	d_Bacteria:p_Actinobacteriota:c_Coriobacteriia:o_Coriobacteriales:f_Coriobacteriaceae:g_Collinsella:s_	d_Bacteria:p_Actinobacteriota:c_Coriobacteriia:o_Coriobacteriales:f_Coriobacteriaceae:g_Collinsella:s_
216	UMGS909	UMGS323	0.704697986577181	0.132231404958678	UMGS909_UMGS323	0.02173	2716	2103	3		Positive	-1.43243046453787	2.71219349531493	g	Collinsella	d_Bacteria:p_Actinobacteriota:c_Coriobacteriia:o_Coriobacteriales:f_Coriobacteriaceae:g_Collinsella:s_	d_Bacteria:p_Actinobacteriota:c_Coriobacteriia:o_Coriobacteriales:f_Coriobacteriaceae:g_Collinsella:s_
217	UMGS931	UMGS855	0.625	0.193181818181818	UMGS931_UMGS855	0.02597	2738	2658	3	Negative	Positive	-2.72938868622028	5.04719618017671	g	CAG-433	d_Bacteria:p_Firmicutes:c_Bacilli:o_RF39:f_UBA660:g_CAG-433:s_CAG-433 sp1	d_Bacteria:p_Firmicutes:c_Bacilli:o_RF39:f_UBA660:g_CAG-433:s_
218	UMGS955	18048_2_57	0.693877551020408	0.142857142857143	UMGS955_18048_2_57	0.02853	2767	398	3		Positive	-1.6085158772346	3.11926418129567	g	Collinsella	d_Bacteria:p_Actinobacteriota:c_Coriobacteriia:o_Coriobacteriales:f_Coriobacteriaceae:g_Collinsella:s_	d_Bacteria:p_Actinobacteriota:c_Coriobacteriia:o_Coriobacteriales:f_Coriobacteriaceae:g_Collinsella:s_Collinsella aerofaciens
219	UMGS955	UMGS323	0.680272108843537	0.159663865546218	UMGS955_UMGS323	0.02929	2767	2103	3		Positive	-1.82992285184906	3.76312761925213	g	Collinsella	d_Bacteria:p_Actinobacteriota:c_Coriobacteriia:o_Coriobacteriales:f_Coriobacteriaceae:g_Collinsella:s_	d_Bacteria:p_Actinobacteriota:c_Coriobacteriia:o_Coriobacteriales:f_Coriobacteriaceae:g_Collinsella:s_
220	UMGS955	UMGS385	0.714285714285714	0.132231404958678	UMGS955_UMGS385	0.0284	2767	2164	3		Positive	-1.27640541531292	2.71219349531493	g	Collinsella	d_Bacteria:p_Actinobacteriota:c_Coriobacteriia:o_Coriobacteriales:f_Coriobacteriaceae:g_Collinsella:s_	d_Bacteria:p_Actinobacteriota:c_Coriobacteriia:o_Coriobacteriales:f_Coriobacteriaceae:g_Collinsella:s_Collinsella aerofaciens
221	UMGS969	UMGS1166	0.639240506329114	0.136752136752137	UMGS969_UMGS1166	0.02439	2773	1515	3		Positive	-2.49764705060721	2.88538216323456	g	Collinsella	d_Bacteria:p_Actinobacteriota:c_Coriobacteriia:o_Coriobacteriales:f_Coriobacteriaceae:g_Collinsella:s_	d_Bacteria:p_Actinobacteriota:c_Coriobacteriia:o_Coriobacteriales:f_Coriobacteriaceae:g_Collinsella:s_
222	UMGS969	UMGS1546	0.727848101265823	0.135338345864662	UMGS969_UMGS1546	0.02456	2773	1838	3		Positive	-1.05569909568141	2.83122001168357	g	Collinsella	d_Bacteria:p_Actinobacteriota:c_Coriobacteriia:o_Coriobacteriales:f_Coriobacteriaceae:g_Collinsella:s_	d_Bacteria:p_Actinobacteriota:c_Coriobacteriia:o_Coriobacteriales:f_Coriobacteriaceae:g_Collinsella:s_
223	UMGS969	UMGS642	0.677215189873418	0.15748031496063	UMGS969_UMGS642	0.0285	2773	2432	3		Positive	-1.87966935563901	3.6794760702263	g	Collinsella	d_Bacteria:p_Actinobacteriota:c_Coriobacteriia:o_Coriobacteriales:f_Coriobacteriaceae:g_Collinsella:s_	d_Bacteria:p_Actinobacteriota:c_Coriobacteriia:o_Coriobacteriales:f_Coriobacteriaceae:g_Collinsella:s_
224	UMGS996	UMGS323	0.689873417721519	0.134920634920635	UMGS996_UMGS323	0.02953	2807	2103	3		Positive	-1.67367679064961	2.81521755781622	g	Collinsella	d_Bacteria:p_Actinobacteriota:c_Coriobacteriia:o_Coriobacteriales:f_Coriobacteriaceae:g_Collinsella:s_Collinsella aerofaciens	d_Bacteria:p_Actinobacteriota:c_Coriobacteriia:o_Coriobacteriales:f_Coriobacteriaceae:g_Collinsella:s_
225	13414_6_26	UMGS1186	0.695652173913043	0.157894736842105	13414_6_26_UMGS1186	0.03582	119	1533	4		Positive	-1.32029464613291	3.26332100746238	g	Collinsella	d_Bacteria:p_Actinobacteriota:c_Coriobacteriia:o_Coriobacteriales:f_Coriobacteriaceae:g_Collinsella:s_Collinsella aerofaciens	d_Bacteria:p_Actinobacteriota:c_Coriobacteriia:o_Coriobacteriales:f_Coriobacteriaceae:g_Collinsella:s_
226	13414_6_7	UMGS1139	0.63855421686747	0.158730158730159	13414_6_7_UMGS1139	0.03793	163	1488	4		Positive	-2.11641056385534	3.29233787523385	g	Collinsella	d_Bacteria:p_Actinobacteriota:c_Coriobacteriia:o_Coriobacteriales:f_Coriobacteriaceae:g_Collinsella:s_Collinsella aerofaciens	d_Bacteria:p_Actinobacteriota:c_Coriobacteriia:o_Coriobacteriales:f_Coriobacteriaceae:g_Collinsella:s_
227	13414_6_7	UMGS1186	0.674698795180723	0.151515151515152	13414_6_7_UMGS1186	0.03457	163	1533	4		Positive	-1.61244727648976	3.04173765357129	g	Collinsella	d_Bacteria:p_Actinobacteriota:c_Coriobacteriia:o_Coriobacteriales:f_Coriobacteriaceae:g_Collinsella:s_Collinsella aerofaciens	d_Bacteria:p_Actinobacteriota:c_Coriobacteriia:o_Coriobacteriales:f_Coriobacteriaceae:g_Collinsella:s_
228	13414_6_7	UMGS1545	0.656626506024096	0.141732283464567	13414_6_7_UMGS1545	0.03557	163	1844	4		Positive	-1.86442892017256	2.70194743175794	g	Collinsella	d_Bacteria:p_Actinobacteriota:c_Coriobacteriia:o_Coriobacteriales:f_Coriobacteriaceae:g_Collinsella:s_Collinsella aerofaciens	d_Bacteria:p_Actinobacteriota:c_Coriobacteriia:o_Coriobacteriales:f_Coriobacteriaceae:g_Collinsella:s_
229	13414_6_75	UMGS1008	0.65	0.144736842105263	13414_6_75_UMGS1008	0.03054	175	1347	4		Positive	-1.95682218952291	2.80630534006196	g	Eubacterium_I	d_Bacteria:p_Firmicutes:c_Clostridia:o_Lachnospirales:f_Lachnospiraceae:g_Eubacterium_I:s_Eubacterium_I ramulus	d_Bacteria:p_Firmicutes:c_Clostridia:o_Lachnospirales:f_Lachnospiraceae:g_Eubacterium_I:s_
230	14207_7_25	UMGS1186	0.662251655629139	0.159663865546218	14207_7_25_UMGS1186	0.03418	244	1533	4		Positive	-1.78599754763553	3.32476849215487	g	Collinsella	d_Bacteria:p_Actinobacteriota:c_Coriobacteriia:o_Coriobacteriales:f_Coriobacteriaceae:g_Collinsella:s_	d_Bacteria:p_Actinobacteriota:c_Coriobacteriia:o_Coriobacteriales:f_Coriobacteriaceae:g_Collinsella:s_
231	18048_1_57	UMGS1545	0.679738562091503	0.147540983606557	18048_1_57_UMGS1545	0.03512	354	1844	4		Positive	-1.54217788565884	2.9037021216391	g	Collinsella	d_Bacteria:p_Actinobacteriota:c_Coriobacteriia:o_Coriobacteriales:f_Coriobacteriaceae:g_Collinsella:s_Collinsella aerofaciens	d_Bacteria:p_Actinobacteriota:c_Coriobacteriia:o_Coriobacteriales:f_Coriobacteriaceae:g_Collinsella:s_
232	18048_2_57	UMGS1545	0.689189189189189	0.142857142857143	18048_2_57_UMGS1545	0.03668	398	1844	4		Positive	-1.41040794056392	2.7410173875762	g	Collinsella	d_Bacteria:p_Actinobacteriota:c_Coriobacteriia:o_Coriobacteriales:f_Coriobacteriaceae:g_Collinsella:s_Collinsella aerofaciens	d_Bacteria:p_Actinobacteriota:c_Coriobacteriia:o_Coriobacteriales:f_Coriobacteriaceae:g_Collinsella:s_
233	20287_6_70	UMGS1186	0.708955223880597	0.151785714285714	20287_6_70_UMGS1186	0.03884	485	1533	4		Positive	-1.13481042950895	3.05113516188361	g	Collinsella	d_Bacteria:p_Actinobacteriota:c_Coriobacteriia:o_Coriobacteriales:f_Coriobacteriaceae:g_Collinsella:s_	d_Bacteria:p_Actinobacteriota:c_Coriobacteriia:o_Coriobacteriales:f_Coriobacteriaceae:g_Collinsella:s_
234	21673_4_10	UMGS1166	0.649006622516556	0.147826086956522	21673_4_10_UMGS1166	0.03514	634	1515	4		Positive	-1.97067283616243	2.91360467066903	g	Collinsella	d_Bacteria:p_Actinobacteriota:c_Coriobacteriia:o_Coriobacteriales:f_Coriobacteriaceae:g_Collinsella:s_	d_Bacteria:p_Actinobacteriota:c_Coriobacteriia:o_Coriobacteriales:f_Coriobacteriaceae:g_Collinsella:s_
235	21673_4_10	UMGS1186	0.701986754966887	0.178294573643411	21673_4_10_UMGS1186	0.03881	634	1533	4		Positive	-1.23197168205483	3.97187242978862	g	Collinsella	d_Bacteria:p_Actinobacteriota:c_Coriobacteriia:o_Coriobacteriales:f_Coriobacteriaceae:g_Collinsella:s_	d_Bacteria:p_Actinobacteriota:c_Coriobacteriia:o_Coriobacteriales:f_Coriobacteriaceae:g_Collinsella:s_
236	21673_4_10	UMGS1270	0.71523178807947	0.15625	21673_4_10_UMGS1270	0.03169	634	1624	4		Positive	-1.04729639352792	3.20619404903734	g	Collinsella	d_Bacteria:p_Actinobacteriota:c_Coriobacteriia:o_Coriobacteriales:f_Coriobacteriaceae:g_Collinsella:s_	d_Bacteria:p_Actinobacteriota:c_Coriobacteriia:o_Coriobacteriales:f_Coriobacteriaceae:g_Collinsella:s_Collinsella aerofaciens
237	21673_4_10	UMGS1545	0.688741721854305	0.174603174603175	21673_4_10_UMGS1545	0.03981	634	1844	4		Positive	-1.41664697058172	3.84365836289151	g	Collinsella	d_Bacteria:p_Actinobacteriota:c_Coriobacteriia:o_Coriobacteriales:f_Coriobacteriaceae:g_Collinsella:s_	d_Bacteria:p_Actinobacteriota:c_Coriobacteriia:o_Coriobacteriales:f_Coriobacteriaceae:g_Collinsella:s_
238	21673_4_10	UMGS443	0.701986754966887	0.145161290322581	21673_4_10_UMGS443	0.03235	634	2229	4		Positive	-1.23197168205483	2.82104778094587	g	Collinsella	d_Bacteria:p_Actinobacteriota:c_Coriobacteriia:o_Coriobacteriales:f_Coriobacteriaceae:g_Collinsella:s_	d_Bacteria:p_Actinobacteriota:c_Coriobacteriia:o_Coriobacteriales:f_Coriobacteriaceae:g_Collinsella:s_
239	21673_4_10	UMGS727	0.682119205298013	0.141666666666667	21673_4_10_UMGS727	0.03102	634	2517	4		Positive	-1.50898461484518	2.69966835100188	g	Collinsella	d_Bacteria:p_Actinobacteriota:c_Coriobacteriia:o_Coriobacteriales:f_Coriobacteriaceae:g_Collinsella:s_	d_Bacteria:p_Actinobacteriota:c_Coriobacteriia:o_Coriobacteriales:f_Coriobacteriaceae:g_Collinsella:s_
240	21673_4_23	UMGS1186	0.711538461538462	0.159090909090909	21673_4_23_UMGS1186	0.03827	647	1533	4		Positive	-1.09879238744407	3.30486788631697	g	Collinsella	d_Bacteria:p_Actinobacteriota:c_Coriobacteriia:o_Coriobacteriales:f_Coriobacteriaceae:g_Collinsella:s_	d_Bacteria:p_Actinobacteriota:c_Coriobacteriia:o_Coriobacteriales:f_Coriobacteriaceae:g_Collinsella:s_
241	21673_4_23	UMGS1545	0.698717948717949	0.161538461538462	21673_4_23_UMGS1545	0.03927	647	1844	4		Positive	-1.27754859621049	3.38987919228098	g	Collinsella	d_Bacteria:p_Actinobacteriota:c_Coriobacteriia:o_Coriobacteriales:f_Coriobacteriaceae:g_Collinsella:s_	d_Bacteria:p_Actinobacteriota:c_Coriobacteriia:o_Coriobacteriales:f_Coriobacteriaceae:g_Collinsella:s_
242	21673_4_34	UMGS1186	0.693430656934307	0.151785714285714	21673_4_34_UMGS1186	0.03717	655	1533	4		Positive	-1.35126922245358	3.05113516188361	g	Collinsella	d_Bacteria:p_Actinobacteriota:c_Coriobacteriia:o_Coriobacteriales:f_Coriobacteriaceae:g_Collinsella:s_	d_Bacteria:p_Actinobacteriota:c_Coriobacteriia:o_Coriobacteriales:f_Coriobacteriaceae:g_Collinsella:s_
243	21673_4_44	UMGS1186	0.672839506172839	0.161538461538462	21673_4_44_UMGS1186	0.03772	666	1533	4		Positive	-1.63837131390569	3.38987919228098	g	Collinsella	d_Bacteria:p_Actinobacteriota:c_Coriobacteriia:o_Coriobacteriales:f_Coriobacteriaceae:g_Collinsella:s_	d_Bacteria:p_Actinobacteriota:c_Coriobacteriia:o_Coriobacteriales:f_Coriobacteriaceae:g_Collinsella:s_
244	21673_4_44	UMGS1545	0.679012345679012	0.153846153846154	21673_4_44_UMGS1545	0.03872	666	1844	4		Positive	-1.55230350968482	3.12270080210842	g	Collinsella	d_Bacteria:p_Actinobacteriota:c_Coriobacteriia:o_Coriobacteriales:f_Coriobacteriaceae:g_Collinsella:s_	d_Bacteria:p_Actinobacteriota:c_Coriobacteriia:o_Coriobacteriales:f_Coriobacteriaceae:g_Collinsella:s_
245	21673_4_49	UMGS1166	0.628205128205128	0.162393162393162	21673_4_49_UMGS1166	0.03478	670	1515	4		Positive	-2.26070774442583	3.4195656800779	g	Collinsella	d_Bacteria:p_Actinobacteriota:c_Coriobacteriia:o_Coriobacteriales:f_Coriobacteriaceae:g_Collinsella:s_	d_Bacteria:p_Actinobacteriota:c_Coriobacteriia:o_Coriobacteriales:f_Coriobacteriaceae:g_Collinsella:s_
246	21673_4_49	UMGS1186	0.698717948717949	0.186567164179104	21673_4_49_UMGS1186	0.03845	670	1533	4		Positive	-1.27754859621049	4.25920589463343	g	Collinsella	d_Bacteria:p_Actinobacteriota:c_Coriobacteriia:o_Coriobacteriales:f_Coriobacteriaceae:g_Collinsella:s_	d_Bacteria:p_Actinobacteriota:c_Coriobacteriia:o_Coriobacteriales:f_Coriobacteriaceae:g_Collinsella:s_
247	21673_4_49	UMGS1545	0.673076923076923	0.166666666666667	21673_4_49_UMGS1545	0.03945	670	1844	4		Positive	-1.63506101374335	3.56799811906268	g	Collinsella	d_Bacteria:p_Actinobacteriota:c_Coriobacteriia:o_Coriobacteriales:f_Coriobacteriaceae:g_Collinsella:s_	d_Bacteria:p_Actinobacteriota:c_Coriobacteriia:o_Coriobacteriales:f_Coriobacteriaceae:g_Collinsella:s_
248	21673_4_49	UMGS727	0.673076923076923	0.153225806451613	21673_4_49_UMGS727	0.03066	670	2517	4		Positive	-1.63506101374335	3.10115415773966	g	Collinsella	d_Bacteria:p_Actinobacteriota:c_Coriobacteriia:o_Coriobacteriales:f_Coriobacteriaceae:g_Collinsella:s_	d_Bacteria:p_Actinobacteriota:c_Coriobacteriia:o_Coriobacteriales:f_Coriobacteriaceae:g_Collinsella:s_
249	21673_4_49	UMGS878	0.634615384615385	0.146551724137931	21673_4_49_UMGS878	0.03342	670	2679	4		Positive	-2.17132964004261	2.86934198384134	g	Collinsella	d_Bacteria:p_Actinobacteriota:c_Coriobacteriia:o_Coriobacteriales:f_Coriobacteriaceae:g_Collinsella:s_	d_Bacteria:p_Actinobacteriota:c_Coriobacteriia:o_Coriobacteriales:f_Coriobacteriaceae:g_Collinsella:s_
250	21673_4_64	UMGS1186	0.673758865248227	0.173913043478261	21673_4_64_UMGS1186	0.03786	688	1533	4		Positive	-1.62555270476641	3.81968790690638	g	Collinsella	d_Bacteria:p_Actinobacteriota:c_Coriobacteriia:o_Coriobacteriales:f_Coriobacteriaceae:g_Collinsella:s_	d_Bacteria:p_Actinobacteriota:c_Coriobacteriia:o_Coriobacteriales:f_Coriobacteriaceae:g_Collinsella:s_
251	21673_4_7	UMGS1186	0.691729323308271	0.178571428571429	21673_4_7_UMGS1186	0.03827	692	1533	4		Positive	-1.37499089046287	3.98148848480592	g	Collinsella	d_Bacteria:p_Actinobacteriota:c_Coriobacteriia:o_Coriobacteriales:f_Coriobacteriaceae:g_Collinsella:s_	d_Bacteria:p_Actinobacteriota:c_Coriobacteriia:o_Coriobacteriales:f_Coriobacteriaceae:g_Collinsella:s_
252	21673_4_72	UMGS1166	0.638709677419355	0.146551724137931	21673_4_72_UMGS1166	0.0335	693	1515	4		Positive	-2.11424297982366	2.86934198384134	g	Collinsella	d_Bacteria:p_Actinobacteriota:c_Coriobacteriia:o_Coriobacteriales:f_Coriobacteriaceae:g_Collinsella:s_	d_Bacteria:p_Actinobacteriota:c_Coriobacteriia:o_Coriobacteriales:f_Coriobacteriaceae:g_Collinsella:s_
253	21673_4_72	UMGS1186	0.690322580645161	0.170542635658915	21673_4_72_UMGS1186	0.03717	693	1533	4		Positive	-1.39460508130593	3.70262288930466	g	Collinsella	d_Bacteria:p_Actinobacteriota:c_Coriobacteriia:o_Coriobacteriales:f_Coriobacteriaceae:g_Collinsella:s_	d_Bacteria:p_Actinobacteriota:c_Coriobacteriia:o_Coriobacteriales:f_Coriobacteriaceae:g_Collinsella:s_
254	21673_4_72	UMGS1270	0.709677419354839	0.147286821705426	21673_4_72_UMGS1270	0.03005	693	1624	4		Positive	-1.12474086936178	2.89487426785274	g	Collinsella	d_Bacteria:p_Actinobacteriota:c_Coriobacteriia:o_Coriobacteriales:f_Coriobacteriaceae:g_Collinsella:s_	d_Bacteria:p_Actinobacteriota:c_Coriobacteriia:o_Coriobacteriales:f_Coriobacteriaceae:g_Collinsella:s_Collinsella aerofaciens
255	21673_4_72	UMGS1545	0.683870967741935	0.165354330708661	21673_4_72_UMGS1545	0.03817	693	1844	4		Positive	-1.48455981862065	3.52241650394135	g	Collinsella	d_Bacteria:p_Actinobacteriota:c_Coriobacteriia:o_Coriobacteriales:f_Coriobacteriaceae:g_Collinsella:s_	d_Bacteria:p_Actinobacteriota:c_Coriobacteriia:o_Coriobacteriales:f_Coriobacteriaceae:g_Collinsella:s_
256	21673_4_76	UMGS1186	0.693430656934307	0.151785714285714	21673_4_76_UMGS1186	0.03607	696	1533	4		Positive	-1.35126922245358	3.05113516188361	g	Collinsella	d_Bacteria:p_Actinobacteriota:c_Coriobacteriia:o_Coriobacteriales:f_Coriobacteriaceae:g_Collinsella:s_	d_Bacteria:p_Actinobacteriota:c_Coriobacteriia:o_Coriobacteriales:f_Coriobacteriaceae:g_Collinsella:s_
257	21673_4_85	UMGS1186	0.691176470588235	0.168141592920354	21673_4_85_UMGS1186	0.0356	704	1533	4		Positive	-1.38269930724958	3.61922701393351	g	Collinsella	d_Bacteria:p_Actinobacteriota:c_Coriobacteriia:o_Coriobacteriales:f_Coriobacteriaceae:g_Collinsella:s_	d_Bacteria:p_Actinobacteriota:c_Coriobacteriia:o_Coriobacteriales:f_Coriobacteriaceae:g_Collinsella:s_
258	GCF_000345585.2	GCF_000345245.2	0.66887417218543	0.144067796610169	GCF_000345585.2_GCF_000345245.2	0.03529	1107	1093	4		Positive	-1.69365990337208	2.78306725527888	g	Helicobacter	d_Bacteria:p_Campylobacterota:c_Campylobacteria:o_Campylobacterales:f_Helicobacteraceae:g_Helicobacter:s_	d_Bacteria:p_Campylobacterota:c_Campylobacteria:o_Campylobacterales:f_Helicobacteraceae:g_Helicobacter:s_
259	UMGS1022	UMGS1186	0.713235294117647	0.156521739130435	UMGS1022_UMGS1186	0.03711	1360	1533	4		Positive	-1.07513347746028	3.21563241608148	g	Collinsella	d_Bacteria:p_Actinobacteriota:c_Coriobacteriia:o_Coriobacteriales:f_Coriobacteriaceae:g_Collinsella:s_	d_Bacteria:p_Actinobacteriota:c_Coriobacteriia:o_Coriobacteriales:f_Coriobacteriaceae:g_Collinsella:s_
260	UMGS1023	UMGS323	0.705882352941177	0.142857142857143	UMGS1023_UMGS323	0.03356	1361	2103	4		Positive	-1.17765542072337	2.7410173875762	g	Collinsella	d_Bacteria:p_Actinobacteriota:c_Coriobacteriia:o_Coriobacteriales:f_Coriobacteriaceae:g_Collinsella:s_	d_Bacteria:p_Actinobacteriota:c_Coriobacteriia:o_Coriobacteriales:f_Coriobacteriaceae:g_Collinsella:s_
261	UMGS1075	UMGS1166	0.588957055214724	0.150442477876106	UMGS1075_UMGS1166	0.03857	1406	1515	4	Negative	Positive	-2.80794300929973	3.00448027548338	g	Collinsella	d_Bacteria:p_Actinobacteriota:c_Coriobacteriia:o_Coriobacteriales:f_Coriobacteriaceae:g_Collinsella:s_	d_Bacteria:p_Actinobacteriota:c_Coriobacteriia:o_Coriobacteriales:f_Coriobacteriaceae:g_Collinsella:s_
262	UMGS1075	UMGS1186	0.662576687116564	0.15625	UMGS1075_UMGS1186	0.03894	1406	1533	4		Positive	-1.78146563871463	3.20619404903734	g	Collinsella	d_Bacteria:p_Actinobacteriota:c_Coriobacteriia:o_Coriobacteriales:f_Coriobacteriaceae:g_Collinsella:s_	d_Bacteria:p_Actinobacteriota:c_Coriobacteriia:o_Coriobacteriales:f_Coriobacteriaceae:g_Collinsella:s_
263	UMGS1075	UMGS1545	0.668711656441718	0.141732283464567	UMGS1075_UMGS1545	0.03994	1406	1844	4		Positive	-1.69592585783252	2.70194743175794	g	Collinsella	d_Bacteria:p_Actinobacteriota:c_Coriobacteriia:o_Coriobacteriales:f_Coriobacteriaceae:g_Collinsella:s_	d_Bacteria:p_Actinobacteriota:c_Coriobacteriia:o_Coriobacteriales:f_Coriobacteriaceae:g_Collinsella:s_
264	UMGS1074	UMGS817	0.668831168831169	0.141666666666667	UMGS1074_UMGS817	0.03774	1408	2611	4		Positive	-1.69425949846469	2.69966835100188	g	Collinsella	d_Bacteria:p_Actinobacteriota:c_Coriobacteriia:o_Coriobacteriales:f_Coriobacteriaceae:g_Collinsella:s_GCF_002232035.1	d_Bacteria:p_Actinobacteriota:c_Coriobacteriia:o_Coriobacteriales:f_Coriobacteriaceae:g_Collinsella:s_
265	UMGS1082	UMGS1186	0.6875	0.153846153846154	UMGS1082_UMGS1186	0.03841	1424	1533	4		Positive	-1.43396027888112	3.12270080210842	g	Collinsella	d_Bacteria:p_Actinobacteriota:c_Coriobacteriia:o_Coriobacteriales:f_Coriobacteriaceae:g_Collinsella:s_	d_Bacteria:p_Actinobacteriota:c_Coriobacteriia:o_Coriobacteriales:f_Coriobacteriaceae:g_Collinsella:s_
266	UMGS1117	UMGS1139	0.612359550561798	0.141732283464567	UMGS1117_UMGS1139	0.03798	1456	1488	4		Positive	-2.48164238447421	2.70194743175794	g	Collinsella	d_Bacteria:p_Actinobacteriota:c_Coriobacteriia:o_Coriobacteriales:f_Coriobacteriaceae:g_Collinsella:s_	d_Bacteria:p_Actinobacteriota:c_Coriobacteriia:o_Coriobacteriales:f_Coriobacteriaceae:g_Collinsella:s_
267	UMGS1117	UMGS1545	0.629213483146067	0.157894736842105	UMGS1117_UMGS1545	0.03562	1456	1844	4		Positive	-2.24664826733185	3.26332100746238	g	Collinsella	d_Bacteria:p_Actinobacteriota:c_Coriobacteriia:o_Coriobacteriales:f_Coriobacteriaceae:g_Collinsella:s_	d_Bacteria:p_Actinobacteriota:c_Coriobacteriia:o_Coriobacteriales:f_Coriobacteriaceae:g_Collinsella:s_
268	UMGS1174	UMGS642	0.668711656441718	0.1484375	UMGS1174_UMGS642	0.03141	1522	2432	4		Positive	-1.69592585783252	2.93484099651834	g	Collinsella	d_Bacteria:p_Actinobacteriota:c_Coriobacteriia:o_Coriobacteriales:f_Coriobacteriaceae:g_Collinsella:s_	d_Bacteria:p_Actinobacteriota:c_Coriobacteriia:o_Coriobacteriales:f_Coriobacteriaceae:g_Collinsella:s_
269	UMGS1174	UMGS714	0.631901840490798	0.141666666666667	UMGS1174_UMGS714	0.03589	1522	2504	4		Positive	-2.20916454312508	2.69966835100188	g	Collinsella	d_Bacteria:p_Actinobacteriota:c_Coriobacteriia:o_Coriobacteriales:f_Coriobacteriaceae:g_Collinsella:s_	d_Bacteria:p_Actinobacteriota:c_Coriobacteriia:o_Coriobacteriales:f_Coriobacteriaceae:g_Collinsella:s_
270	UMGS1173	UMGS684	0.716417910447761	0.165217391304348	UMGS1173_UMGS684	0.0308	1524	2471	4		Positive	-1.0307583079882	3.51766016149393	g	Collinsella	d_Bacteria:p_Actinobacteriota:c_Coriobacteriia:o_Coriobacteriales:f_Coriobacteriaceae:g_Collinsella:s_	d_Bacteria:p_Actinobacteriota:c_Coriobacteriia:o_Coriobacteriales:f_Coriobacteriaceae:g_Collinsella:s_
271	UMGS1183	UMGS1154	0.706666666666667	0.152	UMGS1183_UMGS1154	0.03765	1537	1501	4		Positive	-1.16671974677531	3.058577988467	g	Collinsella	d_Bacteria:p_Actinobacteriota:c_Coriobacteriia:o_Coriobacteriales:f_Coriobacteriaceae:g_Collinsella:s_	d_Bacteria:p_Actinobacteriota:c_Coriobacteriia:o_Coriobacteriales:f_Coriobacteriaceae:g_Collinsella:s_Collinsella aerofaciens
272	UMGS1242	UMGS1186	0.666666666666667	0.171875	UMGS1242_UMGS1186	0.03079	1586	1533	4		Positive	-1.72443911812655	3.74890015407533	g	Collinsella	d_Bacteria:p_Actinobacteriota:c_Coriobacteriia:o_Coriobacteriales:f_Coriobacteriaceae:g_Collinsella:s_	d_Bacteria:p_Actinobacteriota:c_Coriobacteriia:o_Coriobacteriales:f_Coriobacteriaceae:g_Collinsella:s_
273	UMGS1242	UMGS1545	0.660377358490566	0.146341463414634	UMGS1242_UMGS1545	0.03069	1586	1844	4		Positive	-1.81213084318179	2.86203895803763	g	Collinsella	d_Bacteria:p_Actinobacteriota:c_Coriobacteriia:o_Coriobacteriales:f_Coriobacteriaceae:g_Collinsella:s_	d_Bacteria:p_Actinobacteriota:c_Coriobacteriia:o_Coriobacteriales:f_Coriobacteriaceae:g_Collinsella:s_
274	UMGS1282	UMGS994	0.705882352941177	0.142857142857143	UMGS1282_UMGS994	0.03377	1631	2803	4		Positive	-1.17765542072337	2.7410173875762	g	Collinsella	d_Bacteria:p_Actinobacteriota:c_Coriobacteriia:o_Coriobacteriales:f_Coriobacteriaceae:g_Collinsella:s_	d_Bacteria:p_Actinobacteriota:c_Coriobacteriia:o_Coriobacteriales:f_Coriobacteriaceae:g_Collinsella:s_
275	UMGS1354	UMGS1030	0.672839506172839	0.141732283464567	UMGS1354_UMGS1030	0.038	1702	1370	4		Positive	-1.63837131390569	2.70194743175794	g	Collinsella	d_Bacteria:p_Actinobacteriota:c_Coriobacteriia:o_Coriobacteriales:f_Coriobacteriaceae:g_Collinsella:s_	d_Bacteria:p_Actinobacteriota:c_Coriobacteriia:o_Coriobacteriales:f_Coriobacteriaceae:g_Collinsella:s_Collinsella aerofaciens
276	UMGS1354	UMGS443	0.672839506172839	0.1484375	UMGS1354_UMGS443	0.03964	1702	2229	4		Positive	-1.63837131390569	2.93484099651834	g	Collinsella	d_Bacteria:p_Actinobacteriota:c_Coriobacteriia:o_Coriobacteriales:f_Coriobacteriaceae:g_Collinsella:s_	d_Bacteria:p_Actinobacteriota:c_Coriobacteriia:o_Coriobacteriales:f_Coriobacteriaceae:g_Collinsella:s_
277	UMGS1420	UMGS1546	0.67741935483871	0.173228346456693	UMGS1420_UMGS1546	0.03327	1757	1838	4		Positive	-1.57451455593536	3.79590619466918	g	Collinsella	d_Bacteria:p_Actinobacteriota:c_Coriobacteriia:o_Coriobacteriales:f_Coriobacteriaceae:g_Collinsella:s_	d_Bacteria:p_Actinobacteriota:c_Coriobacteriia:o_Coriobacteriales:f_Coriobacteriaceae:g_Collinsella:s_
278	UMGS1420	UMGS393	0.664516129032258	0.141666666666667	UMGS1420_UMGS393	0.03472	1757	2173	4		Positive	-1.7544240305648	2.69966835100188	g	Collinsella	d_Bacteria:p_Actinobacteriota:c_Coriobacteriia:o_Coriobacteriales:f_Coriobacteriaceae:g_Collinsella:s_	d_Bacteria:p_Actinobacteriota:c_Coriobacteriia:o_Coriobacteriales:f_Coriobacteriaceae:g_Collinsella:s_
279	UMGS1420	UMGS395	0.703225806451613	0.161538461538462	UMGS1420_UMGS395	0.03604	1757	2175	4		Positive	-1.2146956066765	3.38987919228098	g	Collinsella	d_Bacteria:p_Actinobacteriota:c_Coriobacteriia:o_Coriobacteriales:f_Coriobacteriaceae:g_Collinsella:s_	d_Bacteria:p_Actinobacteriota:c_Coriobacteriia:o_Coriobacteriales:f_Coriobacteriaceae:g_Collinsella:s_Collinsella aerofaciens
280	UMGS1420	UMGS684	0.651612903225806	0.185483870967742	UMGS1420_UMGS684	0.03738	1757	2471	4		Positive	-1.93433350519424	4.22157966491488	g	Collinsella	d_Bacteria:p_Actinobacteriota:c_Coriobacteriia:o_Coriobacteriales:f_Coriobacteriaceae:g_Collinsella:s_	d_Bacteria:p_Actinobacteriota:c_Coriobacteriia:o_Coriobacteriales:f_Coriobacteriaceae:g_Collinsella:s_
281	UMGS1420	UMGS788	0.664516129032258	0.155737704918033	UMGS1420_UMGS788	0.03609	1757	2579	4		Positive	-1.7544240305648	3.18840040624921	g	Collinsella	d_Bacteria:p_Actinobacteriota:c_Coriobacteriia:o_Coriobacteriales:f_Coriobacteriaceae:g_Collinsella:s_	d_Bacteria:p_Actinobacteriota:c_Coriobacteriia:o_Coriobacteriales:f_Coriobacteriaceae:g_Collinsella:s_
282	UMGS164	UMGS1545	0.668789808917197	0.146341463414634	UMGS164_UMGS1545	0.03691	1891	1844	4		Positive	-1.69483617909518	2.86203895803763	g	Collinsella	d_Bacteria:p_Actinobacteriota:c_Coriobacteriia:o_Coriobacteriales:f_Coriobacteriaceae:g_Collinsella:s_	d_Bacteria:p_Actinobacteriota:c_Coriobacteriia:o_Coriobacteriales:f_Coriobacteriaceae:g_Collinsella:s_
283	UMGS256	UMGS1030	0.676829268292683	0.146153846153846	UMGS256_UMGS1030	0.03912	2034	1370	4		Positive	-1.58274212337268	2.85552241193586	g	Collinsella	d_Bacteria:p_Actinobacteriota:c_Coriobacteriia:o_Coriobacteriales:f_Coriobacteriaceae:g_Collinsella:s_	d_Bacteria:p_Actinobacteriota:c_Coriobacteriia:o_Coriobacteriales:f_Coriobacteriaceae:g_Collinsella:s_Collinsella aerofaciens
284	UMGS284	UMGS1186	0.688888888888889	0.162162162162162	UMGS284_UMGS1186	0.03483	2062	1533	4		Positive	-1.41459502293142	3.41154230499765	g	Collinsella	d_Bacteria:p_Actinobacteriota:c_Coriobacteriia:o_Coriobacteriales:f_Coriobacteriaceae:g_Collinsella:s_	d_Bacteria:p_Actinobacteriota:c_Coriobacteriia:o_Coriobacteriales:f_Coriobacteriaceae:g_Collinsella:s_
285	UMGS284	UMGS962	0.718518518518519	0.156521739130435	UMGS284_UMGS962	0.03988	2062	2770	4		Positive	-1.00146956267124	3.21563241608148	g	Collinsella	d_Bacteria:p_Actinobacteriota:c_Coriobacteriia:o_Coriobacteriales:f_Coriobacteriaceae:g_Collinsella:s_	d_Bacteria:p_Actinobacteriota:c_Coriobacteriia:o_Coriobacteriales:f_Coriobacteriaceae:g_Collinsella:s_
286	UMGS292	UMGS1186	0.670731707317073	0.147286821705426	UMGS292_UMGS1186	0.03659	2069	1533	4		Positive	-1.66776032022501	2.89487426785274	g	Collinsella	d_Bacteria:p_Actinobacteriota:c_Coriobacteriia:o_Coriobacteriales:f_Coriobacteriaceae:g_Collinsella:s_	d_Bacteria:p_Actinobacteriota:c_Coriobacteriia:o_Coriobacteriales:f_Coriobacteriaceae:g_Collinsella:s_
287	UMGS290	UMGS1166	0.62962962962963	0.15	UMGS290_UMGS1166	0.03731	2070	1515	4		Positive	-2.24084594345178	2.98911160702214	g	Collinsella	d_Bacteria:p_Actinobacteriota:c_Coriobacteriia:o_Coriobacteriales:f_Coriobacteriaceae:g_Collinsella:s_	d_Bacteria:p_Actinobacteriota:c_Coriobacteriia:o_Coriobacteriales:f_Coriobacteriaceae:g_Collinsella:s_
288	UMGS290	UMGS1186	0.685185185185185	0.165413533834586	UMGS290_UMGS1186	0.03768	2070	1533	4		Positive	-1.46623570546395	3.52447281740547	g	Collinsella	d_Bacteria:p_Actinobacteriota:c_Coriobacteriia:o_Coriobacteriales:f_Coriobacteriaceae:g_Collinsella:s_	d_Bacteria:p_Actinobacteriota:c_Coriobacteriia:o_Coriobacteriales:f_Coriobacteriaceae:g_Collinsella:s_
289	UMGS290	UMGS1270	0.697530864197531	0.143939393939394	UMGS290_UMGS1270	0.03606	2070	1624	4		Positive	-1.2941000970222	2.77860742082558	g	Collinsella	d_Bacteria:p_Actinobacteriota:c_Coriobacteriia:o_Coriobacteriales:f_Coriobacteriaceae:g_Collinsella:s_	d_Bacteria:p_Actinobacteriota:c_Coriobacteriia:o_Coriobacteriales:f_Coriobacteriaceae:g_Collinsella:s_Collinsella aerofaciens
290	UMGS290	UMGS1545	0.672839506172839	0.161538461538462	UMGS290_UMGS1545	0.03868	2070	1844	4		Positive	-1.63837131390569	3.38987919228098	g	Collinsella	d_Bacteria:p_Actinobacteriota:c_Coriobacteriia:o_Coriobacteriales:f_Coriobacteriaceae:g_Collinsella:s_	d_Bacteria:p_Actinobacteriota:c_Coriobacteriia:o_Coriobacteriales:f_Coriobacteriaceae:g_Collinsella:s_
291	UMGS290	UMGS727	0.654320987654321	0.145161290322581	UMGS290_UMGS727	0.03319	2070	2517	4		Positive	-1.8965747265683	2.82104778094587	g	Collinsella	d_Bacteria:p_Actinobacteriota:c_Coriobacteriia:o_Coriobacteriales:f_Coriobacteriaceae:g_Collinsella:s_	d_Bacteria:p_Actinobacteriota:c_Coriobacteriia:o_Coriobacteriales:f_Coriobacteriaceae:g_Collinsella:s_
292	UMGS296	UMGS1186	0.697841726618705	0.156521739130435	UMGS296_UMGS1186	0.03407	2074	1533	4		Positive	-1.28976574716936	3.21563241608148	g	Collinsella	d_Bacteria:p_Actinobacteriota:c_Coriobacteriia:o_Coriobacteriales:f_Coriobacteriaceae:g_Collinsella:s_	d_Bacteria:p_Actinobacteriota:c_Coriobacteriia:o_Coriobacteriales:f_Coriobacteriaceae:g_Collinsella:s_
293	UMGS299	UMGS1139	0.664516129032258	0.148760330578512	UMGS299_UMGS1139	0.03639	2075	1488	4		Positive	-1.7544240305648	2.94605393257283	g	Collinsella	d_Bacteria:p_Actinobacteriota:c_Coriobacteriia:o_Coriobacteriales:f_Coriobacteriaceae:g_Collinsella:s_	d_Bacteria:p_Actinobacteriota:c_Coriobacteriia:o_Coriobacteriales:f_Coriobacteriaceae:g_Collinsella:s_
294	UMGS299	UMGS1186	0.683870967741935	0.145161290322581	UMGS299_UMGS1186	0.03891	2075	1533	4		Positive	-1.48455981862065	2.82104778094587	g	Collinsella	d_Bacteria:p_Actinobacteriota:c_Coriobacteriia:o_Coriobacteriales:f_Coriobacteriaceae:g_Collinsella:s_	d_Bacteria:p_Actinobacteriota:c_Coriobacteriia:o_Coriobacteriales:f_Coriobacteriaceae:g_Collinsella:s_
295	UMGS299	UMGS1545	0.651612903225806	0.144067796610169	UMGS299_UMGS1545	0.03991	2075	1844	4		Positive	-1.93433350519424	2.78306725527888	g	Collinsella	d_Bacteria:p_Actinobacteriota:c_Coriobacteriia:o_Coriobacteriales:f_Coriobacteriaceae:g_Collinsella:s_	d_Bacteria:p_Actinobacteriota:c_Coriobacteriia:o_Coriobacteriales:f_Coriobacteriaceae:g_Collinsella:s_
296	UMGS300	UMGS1139	0.686666666666667	0.141666666666667	UMGS300_UMGS1139	0.03902	2079	1488	4		Positive	-1.44557943245093	2.69966835100188	g	Collinsella	d_Bacteria:p_Actinobacteriota:c_Coriobacteriia:o_Coriobacteriales:f_Coriobacteriaceae:g_Collinsella:s_Collinsella aerofaciens	d_Bacteria:p_Actinobacteriota:c_Coriobacteriia:o_Coriobacteriales:f_Coriobacteriaceae:g_Collinsella:s_
297	UMGS300	UMGS1545	0.673333333333333	0.144067796610169	UMGS300_UMGS1545	0.03666	2079	1844	4		Positive	-1.63148588956802	2.78306725527888	g	Collinsella	d_Bacteria:p_Actinobacteriota:c_Coriobacteriia:o_Coriobacteriales:f_Coriobacteriaceae:g_Collinsella:s_Collinsella aerofaciens	d_Bacteria:p_Actinobacteriota:c_Coriobacteriia:o_Coriobacteriales:f_Coriobacteriaceae:g_Collinsella:s_
298	UMGS303	UMGS1186	0.668918918918919	0.153846153846154	UMGS303_UMGS1186	0.03565	2083	1533	4		Positive	-1.69303600037029	3.12270080210842	g	Collinsella	d_Bacteria:p_Actinobacteriota:c_Coriobacteriia:o_Coriobacteriales:f_Coriobacteriaceae:g_Collinsella:s_	d_Bacteria:p_Actinobacteriota:c_Coriobacteriia:o_Coriobacteriales:f_Coriobacteriaceae:g_Collinsella:s_
299	UMGS303	UMGS962	0.695945945945946	0.169354838709677	UMGS303_UMGS962	0.0374	2083	2770	4		Positive	-1.31619858729513	3.66136691132725	g	Collinsella	d_Bacteria:p_Actinobacteriota:c_Coriobacteriia:o_Coriobacteriales:f_Coriobacteriaceae:g_Collinsella:s_	d_Bacteria:p_Actinobacteriota:c_Coriobacteriia:o_Coriobacteriales:f_Coriobacteriaceae:g_Collinsella:s_
300	UMGS308	UMGS1186	0.711111111111111	0.142857142857143	UMGS308_UMGS1186	0.03259	2087	1533	4		Positive	-1.10475092773629	2.7410173875762	g	Collinsella	d_Bacteria:p_Actinobacteriota:c_Coriobacteriia:o_Coriobacteriales:f_Coriobacteriaceae:g_Collinsella:s_Collinsella aerofaciens	d_Bacteria:p_Actinobacteriota:c_Coriobacteriia:o_Coriobacteriales:f_Coriobacteriaceae:g_Collinsella:s_
301	UMGS306	UMGS1186	0.713235294117647	0.149122807017544	UMGS306_UMGS1186	0.03575	2088	1533	4		Positive	-1.07513347746028	2.95864389586211	g	Collinsella	d_Bacteria:p_Actinobacteriota:c_Coriobacteriia:o_Coriobacteriales:f_Coriobacteriaceae:g_Collinsella:s_Collinsella aerofaciens	d_Bacteria:p_Actinobacteriota:c_Coriobacteriia:o_Coriobacteriales:f_Coriobacteriaceae:g_Collinsella:s_
302	UMGS314	UMGS1186	0.689189189189189	0.142857142857143	UMGS314_UMGS1186	0.03466	2093	1533	4		Positive	-1.41040794056392	2.7410173875762	g	Collinsella	d_Bacteria:p_Actinobacteriota:c_Coriobacteriia:o_Coriobacteriales:f_Coriobacteriaceae:g_Collinsella:s_	d_Bacteria:p_Actinobacteriota:c_Coriobacteriia:o_Coriobacteriales:f_Coriobacteriaceae:g_Collinsella:s_
303	UMGS315	UMGS1545	0.658227848101266	0.168	UMGS315_UMGS1545	0.0371	2096	1844	4		Positive	-1.84210143275762	3.61430904002591	g	Collinsella	d_Bacteria:p_Actinobacteriota:c_Coriobacteriia:o_Coriobacteriales:f_Coriobacteriaceae:g_Collinsella:s_	d_Bacteria:p_Actinobacteriota:c_Coriobacteriia:o_Coriobacteriales:f_Coriobacteriaceae:g_Collinsella:s_
304	UMGS316	UMGS1186	0.71830985915493	0.15	UMGS316_UMGS1186	0.03945	2097	1533	4		Positive	-1.00437889689842	2.98911160702214	g	Collinsella	d_Bacteria:p_Actinobacteriota:c_Coriobacteriia:o_Coriobacteriales:f_Coriobacteriaceae:g_Collinsella:s_	d_Bacteria:p_Actinobacteriota:c_Coriobacteriia:o_Coriobacteriales:f_Coriobacteriaceae:g_Collinsella:s_
305	UMGS317	UMGS1186	0.685534591194969	0.1484375	UMGS317_UMGS1186	0.03431	2098	1533	4		Positive	-1.46136394296087	2.93484099651834	g	Collinsella	d_Bacteria:p_Actinobacteriota:c_Coriobacteriia:o_Coriobacteriales:f_Coriobacteriaceae:g_Collinsella:s_	d_Bacteria:p_Actinobacteriota:c_Coriobacteriia:o_Coriobacteriales:f_Coriobacteriaceae:g_Collinsella:s_
306	UMGS317	UMGS1545	0.679245283018868	0.142857142857143	UMGS317_UMGS1545	0.03531	2098	1844	4		Positive	-1.5490556680161	2.7410173875762	g	Collinsella	d_Bacteria:p_Actinobacteriota:c_Coriobacteriia:o_Coriobacteriales:f_Coriobacteriaceae:g_Collinsella:s_	d_Bacteria:p_Actinobacteriota:c_Coriobacteriia:o_Coriobacteriales:f_Coriobacteriaceae:g_Collinsella:s_
307	UMGS319	UMGS1186	0.685534591194969	0.155038759689922	UMGS319_UMGS1186	0.03725	2100	1533	4		Positive	-1.46136394296087	3.1641238083367	g	Collinsella	d_Bacteria:p_Actinobacteriota:c_Coriobacteriia:o_Coriobacteriales:f_Coriobacteriaceae:g_Collinsella:s_	d_Bacteria:p_Actinobacteriota:c_Coriobacteriia:o_Coriobacteriales:f_Coriobacteriaceae:g_Collinsella:s_
308	UMGS319	UMGS1545	0.679245283018868	0.15625	UMGS319_UMGS1545	0.03825	2100	1844	4		Positive	-1.5490556680161	3.20619404903734	g	Collinsella	d_Bacteria:p_Actinobacteriota:c_Coriobacteriia:o_Coriobacteriales:f_Coriobacteriaceae:g_Collinsella:s_	d_Bacteria:p_Actinobacteriota:c_Coriobacteriia:o_Coriobacteriales:f_Coriobacteriaceae:g_Collinsella:s_
309	UMGS321	UMGS1186	0.694444444444444	0.173553719008264	UMGS321_UMGS1186	0.03648	2101	1533	4		Positive	-1.33713399913265	3.80720742155874	g	Collinsella	d_Bacteria:p_Actinobacteriota:c_Coriobacteriia:o_Coriobacteriales:f_Coriobacteriaceae:g_Collinsella:s_	d_Bacteria:p_Actinobacteriota:c_Coriobacteriia:o_Coriobacteriales:f_Coriobacteriaceae:g_Collinsella:s_
310	UMGS320	UMGS1186	0.668711656441718	0.1484375	UMGS320_UMGS1186	0.03668	2102	1533	4		Positive	-1.69592585783252	2.93484099651834	g	Collinsella	d_Bacteria:p_Actinobacteriota:c_Coriobacteriia:o_Coriobacteriales:f_Coriobacteriaceae:g_Collinsella:s_	d_Bacteria:p_Actinobacteriota:c_Coriobacteriia:o_Coriobacteriales:f_Coriobacteriaceae:g_Collinsella:s_
311	UMGS320	UMGS1545	0.668711656441718	0.141732283464567	UMGS320_UMGS1545	0.03768	2102	1844	4		Positive	-1.69592585783252	2.70194743175794	g	Collinsella	d_Bacteria:p_Actinobacteriota:c_Coriobacteriia:o_Coriobacteriales:f_Coriobacteriaceae:g_Collinsella:s_	d_Bacteria:p_Actinobacteriota:c_Coriobacteriia:o_Coriobacteriales:f_Coriobacteriaceae:g_Collinsella:s_
312	UMGS327	UMGS1139	0.712418300653595	0.1484375	UMGS327_UMGS1139	0.03705	2106	1488	4		Positive	-1.08652480448951	2.93484099651834	g	Collinsella	d_Bacteria:p_Actinobacteriota:c_Coriobacteriia:o_Coriobacteriales:f_Coriobacteriaceae:g_Collinsella:s_	d_Bacteria:p_Actinobacteriota:c_Coriobacteriia:o_Coriobacteriales:f_Coriobacteriaceae:g_Collinsella:s_
313	UMGS327	UMGS1186	0.673202614379085	0.148760330578512	UMGS327_UMGS1186	0.03369	2106	1533	4		Positive	-1.63330850189269	2.94605393257283	g	Collinsella	d_Bacteria:p_Actinobacteriota:c_Coriobacteriia:o_Coriobacteriales:f_Coriobacteriaceae:g_Collinsella:s_	d_Bacteria:p_Actinobacteriota:c_Coriobacteriia:o_Coriobacteriales:f_Coriobacteriaceae:g_Collinsella:s_
314	UMGS327	UMGS1545	0.705882352941177	0.15625	UMGS327_UMGS1545	0.03469	2106	1844	4		Positive	-1.17765542072337	3.20619404903734	g	Collinsella	d_Bacteria:p_Actinobacteriota:c_Coriobacteriia:o_Coriobacteriales:f_Coriobacteriaceae:g_Collinsella:s_	d_Bacteria:p_Actinobacteriota:c_Coriobacteriia:o_Coriobacteriales:f_Coriobacteriaceae:g_Collinsella:s_
315	UMGS327	UMGS962	0.705882352941177	0.15625	UMGS327_UMGS962	0.03544	2106	2770	4		Positive	-1.17765542072337	3.20619404903734	g	Collinsella	d_Bacteria:p_Actinobacteriota:c_Coriobacteriia:o_Coriobacteriales:f_Coriobacteriaceae:g_Collinsella:s_	d_Bacteria:p_Actinobacteriota:c_Coriobacteriia:o_Coriobacteriales:f_Coriobacteriaceae:g_Collinsella:s_
316	UMGS326	UMGS1139	0.668789808917197	0.166666666666667	UMGS326_UMGS1139	0.03874	2109	1488	4		Positive	-1.69483617909518	3.56799811906268	g	Collinsella	d_Bacteria:p_Actinobacteriota:c_Coriobacteriia:o_Coriobacteriales:f_Coriobacteriaceae:g_Collinsella:s_Collinsella aerofaciens	d_Bacteria:p_Actinobacteriota:c_Coriobacteriia:o_Coriobacteriales:f_Coriobacteriaceae:g_Collinsella:s_
317	UMGS326	UMGS1545	0.668789808917197	0.173228346456693	UMGS326_UMGS1545	0.03638	2109	1844	4		Positive	-1.69483617909518	3.79590619466918	g	Collinsella	d_Bacteria:p_Actinobacteriota:c_Coriobacteriia:o_Coriobacteriales:f_Coriobacteriaceae:g_Collinsella:s_Collinsella aerofaciens	d_Bacteria:p_Actinobacteriota:c_Coriobacteriia:o_Coriobacteriales:f_Coriobacteriaceae:g_Collinsella:s_
318	UMGS375	UMGS1545	0.666666666666667	0.147540983606557	UMGS375_UMGS1545	0.03985	2151	1844	4		Positive	-1.72443911812655	2.9037021216391	g	Collinsella	d_Bacteria:p_Actinobacteriota:c_Coriobacteriia:o_Coriobacteriales:f_Coriobacteriaceae:g_Collinsella:s_	d_Bacteria:p_Actinobacteriota:c_Coriobacteriia:o_Coriobacteriales:f_Coriobacteriaceae:g_Collinsella:s_
319	UMGS377	UMGS1186	0.7	0.149532710280374	UMGS377_UMGS1186	0.03506	2157	1533	4		Positive	-1.25967297533386	2.97288114406774	g	Collinsella	d_Bacteria:p_Actinobacteriota:c_Coriobacteriia:o_Coriobacteriales:f_Coriobacteriaceae:g_Collinsella:s_	d_Bacteria:p_Actinobacteriota:c_Coriobacteriia:o_Coriobacteriales:f_Coriobacteriaceae:g_Collinsella:s_
320	UMGS378	UMGS1186	0.705426356589147	0.149532710280374	UMGS378_UMGS1186	0.03896	2158	1533	4		Positive	-1.18401337069319	2.97288114406774	g	Collinsella	d_Bacteria:p_Actinobacteriota:c_Coriobacteriia:o_Coriobacteriales:f_Coriobacteriaceae:g_Collinsella:s_	d_Bacteria:p_Actinobacteriota:c_Coriobacteriia:o_Coriobacteriales:f_Coriobacteriaceae:g_Collinsella:s_
321	UMGS382	UMGS1186	0.712230215827338	0.146551724137931	UMGS382_UMGS1186	0.03789	2163	1533	4		Positive	-1.08914726826603	2.86934198384134	g	Collinsella	d_Bacteria:p_Actinobacteriota:c_Coriobacteriia:o_Coriobacteriales:f_Coriobacteriaceae:g_Collinsella:s_	d_Bacteria:p_Actinobacteriota:c_Coriobacteriia:o_Coriobacteriales:f_Coriobacteriaceae:g_Collinsella:s_
322	UMGS385	UMGS1139	0.668918918918919	0.146551724137931	UMGS385_UMGS1139	0.03891	2164	1488	4		Positive	-1.69303600037029	2.86934198384134	g	Collinsella	d_Bacteria:p_Actinobacteriota:c_Coriobacteriia:o_Coriobacteriales:f_Coriobacteriaceae:g_Collinsella:s_Collinsella aerofaciens	d_Bacteria:p_Actinobacteriota:c_Coriobacteriia:o_Coriobacteriales:f_Coriobacteriaceae:g_Collinsella:s_
323	UMGS385	UMGS1186	0.716216216216216	0.152	UMGS385_UMGS1186	0.03555	2164	1533	4		Positive	-1.03357052748876	3.058577988467	g	Collinsella	d_Bacteria:p_Actinobacteriota:c_Coriobacteriia:o_Coriobacteriales:f_Coriobacteriaceae:g_Collinsella:s_Collinsella aerofaciens	d_Bacteria:p_Actinobacteriota:c_Coriobacteriia:o_Coriobacteriales:f_Coriobacteriaceae:g_Collinsella:s_
324	UMGS385	UMGS1545	0.702702702702703	0.154471544715447	UMGS385_UMGS1545	0.03655	2164	1844	4		Positive	-1.22198923402634	3.14442262244764	g	Collinsella	d_Bacteria:p_Actinobacteriota:c_Coriobacteriia:o_Coriobacteriales:f_Coriobacteriaceae:g_Collinsella:s_Collinsella aerofaciens	d_Bacteria:p_Actinobacteriota:c_Coriobacteriia:o_Coriobacteriales:f_Coriobacteriaceae:g_Collinsella:s_
325	UMGS383	UMGS1186	0.693877551020408	0.142857142857143	UMGS383_UMGS1186	0.03619	2165	1533	4		Positive	-1.34503818523456	2.7410173875762	g	Collinsella	d_Bacteria:p_Actinobacteriota:c_Coriobacteriia:o_Coriobacteriales:f_Coriobacteriaceae:g_Collinsella:s_	d_Bacteria:p_Actinobacteriota:c_Coriobacteriia:o_Coriobacteriales:f_Coriobacteriaceae:g_Collinsella:s_
326	UMGS386	UMGS1186	0.7	0.145038167938931	UMGS386_UMGS1186	0.03659	2168	1533	4		Positive	-1.25967297533386	2.81677134771235	g	Collinsella	d_Bacteria:p_Actinobacteriota:c_Coriobacteriia:o_Coriobacteriales:f_Coriobacteriaceae:g_Collinsella:s_	d_Bacteria:p_Actinobacteriota:c_Coriobacteriia:o_Coriobacteriales:f_Coriobacteriaceae:g_Collinsella:s_
327	UMGS390	UMGS1139	0.660377358490566	0.146341463414634	UMGS390_UMGS1139	0.03909	2171	1488	4		Positive	-1.81213084318179	2.86203895803763	g	Collinsella	d_Bacteria:p_Actinobacteriota:c_Coriobacteriia:o_Coriobacteriales:f_Coriobacteriaceae:g_Collinsella:s_	d_Bacteria:p_Actinobacteriota:c_Coriobacteriia:o_Coriobacteriales:f_Coriobacteriaceae:g_Collinsella:s_
328	UMGS390	UMGS1186	0.69811320754717	0.146153846153846	UMGS390_UMGS1186	0.03573	2171	1533	4		Positive	-1.28598049285042	2.85552241193586	g	Collinsella	d_Bacteria:p_Actinobacteriota:c_Coriobacteriia:o_Coriobacteriales:f_Coriobacteriaceae:g_Collinsella:s_	d_Bacteria:p_Actinobacteriota:c_Coriobacteriia:o_Coriobacteriales:f_Coriobacteriaceae:g_Collinsella:s_
329	UMGS390	UMGS1545	0.654088050314465	0.147540983606557	UMGS390_UMGS1545	0.03673	2171	1844	4		Positive	-1.89982256823702	2.9037021216391	g	Collinsella	d_Bacteria:p_Actinobacteriota:c_Coriobacteriia:o_Coriobacteriales:f_Coriobacteriaceae:g_Collinsella:s_	d_Bacteria:p_Actinobacteriota:c_Coriobacteriia:o_Coriobacteriales:f_Coriobacteriaceae:g_Collinsella:s_
330	UMGS394	UMGS1186	0.678321678321678	0.149122807017544	UMGS394_UMGS1186	0.0346	2176	1533	4		Positive	-1.56193347379345	2.95864389586211	g	Collinsella	d_Bacteria:p_Actinobacteriota:c_Coriobacteriia:o_Coriobacteriales:f_Coriobacteriaceae:g_Collinsella:s_	d_Bacteria:p_Actinobacteriota:c_Coriobacteriia:o_Coriobacteriales:f_Coriobacteriaceae:g_Collinsella:s_
331	UMGS396	UMGS1186	0.699300699300699	0.145299145299145	UMGS396_UMGS1186	0.03746	2177	1533	4		Positive	-1.26942331399385	2.8258359241389	g	Collinsella	d_Bacteria:p_Actinobacteriota:c_Coriobacteriia:o_Coriobacteriales:f_Coriobacteriaceae:g_Collinsella:s_	d_Bacteria:p_Actinobacteriota:c_Coriobacteriia:o_Coriobacteriales:f_Coriobacteriaceae:g_Collinsella:s_
332	UMGS398	UMGS1186	0.699300699300699	0.145299145299145	UMGS398_UMGS1186	0.03845	2178	1533	4		Positive	-1.26942331399385	2.8258359241389	g	Collinsella	d_Bacteria:p_Actinobacteriota:c_Coriobacteriia:o_Coriobacteriales:f_Coriobacteriaceae:g_Collinsella:s_Collinsella aerofaciens	d_Bacteria:p_Actinobacteriota:c_Coriobacteriia:o_Coriobacteriales:f_Coriobacteriaceae:g_Collinsella:s_
333	UMGS397	UMGS1186	0.692307692307692	0.146551724137931	UMGS397_UMGS1186	0.03497	2179	1533	4		Positive	-1.36692670059372	2.86934198384134	g	Collinsella	d_Bacteria:p_Actinobacteriota:c_Coriobacteriia:o_Coriobacteriales:f_Coriobacteriaceae:g_Collinsella:s_	d_Bacteria:p_Actinobacteriota:c_Coriobacteriia:o_Coriobacteriales:f_Coriobacteriaceae:g_Collinsella:s_
334	UMGS399	UMGS1139	0.682926829268293	0.145038167938931	UMGS399_UMGS1139	0.03748	2181	1488	4		Positive	-1.49772392652036	2.81677134771235	g	Collinsella	d_Bacteria:p_Actinobacteriota:c_Coriobacteriia:o_Coriobacteriales:f_Coriobacteriaceae:g_Collinsella:s_Collinsella aerofaciens	d_Bacteria:p_Actinobacteriota:c_Coriobacteriia:o_Coriobacteriales:f_Coriobacteriaceae:g_Collinsella:s_
335	UMGS399	UMGS1186	0.682926829268293	0.145038167938931	UMGS399_UMGS1186	0.0363	2181	1533	4		Positive	-1.49772392652036	2.81677134771235	g	Collinsella	d_Bacteria:p_Actinobacteriota:c_Coriobacteriia:o_Coriobacteriales:f_Coriobacteriaceae:g_Collinsella:s_Collinsella aerofaciens	d_Bacteria:p_Actinobacteriota:c_Coriobacteriia:o_Coriobacteriales:f_Coriobacteriaceae:g_Collinsella:s_
336	UMGS399	UMGS1545	0.658536585365854	0.162790697674419	UMGS399_UMGS1545	0.0373	2181	1844	4		Positive	-1.83779671392965	3.4333733488207	g	Collinsella	d_Bacteria:p_Actinobacteriota:c_Coriobacteriia:o_Coriobacteriales:f_Coriobacteriaceae:g_Collinsella:s_Collinsella aerofaciens	d_Bacteria:p_Actinobacteriota:c_Coriobacteriia:o_Coriobacteriales:f_Coriobacteriaceae:g_Collinsella:s_
337	UMGS414	UMGS1186	0.686274509803922	0.153225806451613	UMGS414_UMGS1186	0.03754	2196	1533	4		Positive	-1.45104726942496	3.10115415773966	g	Collinsella	d_Bacteria:p_Actinobacteriota:c_Coriobacteriia:o_Coriobacteriales:f_Coriobacteriaceae:g_Collinsella:s_	d_Bacteria:p_Actinobacteriota:c_Coriobacteriia:o_Coriobacteriales:f_Coriobacteriaceae:g_Collinsella:s_
338	UMGS414	UMGS1270	0.673202614379085	0.141666666666667	UMGS414_UMGS1270	0.03592	2196	1624	4		Positive	-1.63330850189269	2.69966835100188	g	Collinsella	d_Bacteria:p_Actinobacteriota:c_Coriobacteriia:o_Coriobacteriales:f_Coriobacteriaceae:g_Collinsella:s_	d_Bacteria:p_Actinobacteriota:c_Coriobacteriia:o_Coriobacteriales:f_Coriobacteriaceae:g_Collinsella:s_Collinsella aerofaciens
339	UMGS414	UMGS1545	0.647058823529412	0.161016949152542	UMGS414_UMGS1545	0.03854	2196	1844	4		Positive	-1.99783096682814	3.37176540311671	g	Collinsella	d_Bacteria:p_Actinobacteriota:c_Coriobacteriia:o_Coriobacteriales:f_Coriobacteriaceae:g_Collinsella:s_	d_Bacteria:p_Actinobacteriota:c_Coriobacteriia:o_Coriobacteriales:f_Coriobacteriaceae:g_Collinsella:s_
340	UMGS425	UMGS1186	0.701492537313433	0.168141592920354	UMGS425_UMGS1186	0.03733	2208	1533	4		Positive	-1.2388625510297	3.61922701393351	g	Collinsella	d_Bacteria:p_Actinobacteriota:c_Coriobacteriia:o_Coriobacteriales:f_Coriobacteriaceae:g_Collinsella:s_	d_Bacteria:p_Actinobacteriota:c_Coriobacteriia:o_Coriobacteriales:f_Coriobacteriaceae:g_Collinsella:s_
341	UMGS429	UMGS1186	0.692307692307692	0.149606299212598	UMGS429_UMGS1186	0.03456	2212	1533	4		Positive	-1.36692670059372	2.97543712248573	g	Collinsella	d_Bacteria:p_Actinobacteriota:c_Coriobacteriia:o_Coriobacteriales:f_Coriobacteriaceae:g_Collinsella:s_	d_Bacteria:p_Actinobacteriota:c_Coriobacteriia:o_Coriobacteriales:f_Coriobacteriaceae:g_Collinsella:s_
342	UMGS429	UMGS1545	0.673076923076923	0.153225806451613	UMGS429_UMGS1545	0.03556	2212	1844	4		Positive	-1.63506101374335	3.10115415773966	g	Collinsella	d_Bacteria:p_Actinobacteriota:c_Coriobacteriia:o_Coriobacteriales:f_Coriobacteriaceae:g_Collinsella:s_	d_Bacteria:p_Actinobacteriota:c_Coriobacteriia:o_Coriobacteriales:f_Coriobacteriaceae:g_Collinsella:s_
343	UMGS442	UMGS1166	0.621951219512195	0.142857142857143	UMGS442_UMGS1166	0.03625	2226	1515	4		Positive	-2.3479058950436	2.7410173875762	g	Collinsella	d_Bacteria:p_Actinobacteriota:c_Coriobacteriia:o_Coriobacteriales:f_Coriobacteriaceae:g_Collinsella:s_	d_Bacteria:p_Actinobacteriota:c_Coriobacteriia:o_Coriobacteriales:f_Coriobacteriaceae:g_Collinsella:s_
344	UMGS442	UMGS1186	0.695121951219512	0.142857142857143	UMGS442_UMGS1186	0.03662	2226	1533	4		Positive	-1.32768753281572	2.7410173875762	g	Collinsella	d_Bacteria:p_Actinobacteriota:c_Coriobacteriia:o_Coriobacteriales:f_Coriobacteriaceae:g_Collinsella:s_	d_Bacteria:p_Actinobacteriota:c_Coriobacteriia:o_Coriobacteriales:f_Coriobacteriaceae:g_Collinsella:s_
345	UMGS442	UMGS1545	0.670731707317073	0.16030534351145	UMGS442_UMGS1545	0.03762	2226	1844	4		Positive	-1.66776032022501	3.34704906866551	g	Collinsella	d_Bacteria:p_Actinobacteriota:c_Coriobacteriia:o_Coriobacteriales:f_Coriobacteriaceae:g_Collinsella:s_	d_Bacteria:p_Actinobacteriota:c_Coriobacteriia:o_Coriobacteriales:f_Coriobacteriaceae:g_Collinsella:s_
346	UMGS447	UMGS1186	0.694444444444444	0.180327868852459	UMGS447_UMGS1186	0.03742	2227	1533	4		Positive	-1.33713399913265	4.04249526007949	g	Collinsella	d_Bacteria:p_Actinobacteriota:c_Coriobacteriia:o_Coriobacteriales:f_Coriobacteriaceae:g_Collinsella:s_	d_Bacteria:p_Actinobacteriota:c_Coriobacteriia:o_Coriobacteriales:f_Coriobacteriaceae:g_Collinsella:s_
347	UMGS448	UMGS1186	0.673611111111111	0.163793103448276	UMGS448_UMGS1186	0.03822	2228	1533	4		Positive	-1.62761283837808	3.46819009974534	g	Collinsella	d_Bacteria:p_Actinobacteriota:c_Coriobacteriia:o_Coriobacteriales:f_Coriobacteriaceae:g_Collinsella:s_	d_Bacteria:p_Actinobacteriota:c_Coriobacteriia:o_Coriobacteriales:f_Coriobacteriaceae:g_Collinsella:s_
348	UMGS466	UMGS1186	0.685897435897436	0.144	UMGS466_UMGS1186	0.03897	2250	1533	4		Positive	-1.45630480497692	2.78071246268755	g	Collinsella	d_Bacteria:p_Actinobacteriota:c_Coriobacteriia:o_Coriobacteriales:f_Coriobacteriaceae:g_Collinsella:s_	d_Bacteria:p_Actinobacteriota:c_Coriobacteriia:o_Coriobacteriales:f_Coriobacteriaceae:g_Collinsella:s_
349	UMGS466	UMGS1545	0.66025641025641	0.148760330578512	UMGS466_UMGS1545	0.03997	2250	1844	4		Positive	-1.81381722250977	2.94605393257283	g	Collinsella	d_Bacteria:p_Actinobacteriota:c_Coriobacteriia:o_Coriobacteriales:f_Coriobacteriaceae:g_Collinsella:s_	d_Bacteria:p_Actinobacteriota:c_Coriobacteriia:o_Coriobacteriales:f_Coriobacteriaceae:g_Collinsella:s_
350	UMGS512	UMGS1186	0.686274509803922	0.173228346456693	UMGS512_UMGS1186	0.03695	2300	1533	4		Positive	-1.45104726942496	3.79590619466918	g	Collinsella	d_Bacteria:p_Actinobacteriota:c_Coriobacteriia:o_Coriobacteriales:f_Coriobacteriaceae:g_Collinsella:s_	d_Bacteria:p_Actinobacteriota:c_Coriobacteriia:o_Coriobacteriales:f_Coriobacteriaceae:g_Collinsella:s_
351	UMGS512	UMGS1545	0.686274509803922	0.173228346456693	UMGS512_UMGS1545	0.03795	2300	1844	4		Positive	-1.45104726942496	3.79590619466918	g	Collinsella	d_Bacteria:p_Actinobacteriota:c_Coriobacteriia:o_Coriobacteriales:f_Coriobacteriaceae:g_Collinsella:s_	d_Bacteria:p_Actinobacteriota:c_Coriobacteriia:o_Coriobacteriales:f_Coriobacteriaceae:g_Collinsella:s_
352	UMGS513	UMGS1139	0.656976744186046	0.143939393939394	UMGS513_UMGS1139	0.03491	2302	1488	4		Positive	-1.85954555498491	2.77860742082558	g	Collinsella	d_Bacteria:p_Actinobacteriota:c_Coriobacteriia:o_Coriobacteriales:f_Coriobacteriaceae:g_Collinsella:s_Collinsella aerofaciens	d_Bacteria:p_Actinobacteriota:c_Coriobacteriia:o_Coriobacteriales:f_Coriobacteriaceae:g_Collinsella:s_
353	UMGS513	UMGS1545	0.645348837209302	0.159090909090909	UMGS513_UMGS1545	0.03585	2302	1844	4		Positive	-2.02167327921492	3.30486788631697	g	Collinsella	d_Bacteria:p_Actinobacteriota:c_Coriobacteriia:o_Coriobacteriales:f_Coriobacteriaceae:g_Collinsella:s_Collinsella aerofaciens	d_Bacteria:p_Actinobacteriota:c_Coriobacteriia:o_Coriobacteriales:f_Coriobacteriaceae:g_Collinsella:s_
354	UMGS513	UMGS962	0.697674418604651	0.148936170212766	UMGS513_UMGS962	0.0377	2302	2770	4		Positive	-1.29209852017986	2.95216140412594	g	Collinsella	d_Bacteria:p_Actinobacteriota:c_Coriobacteriia:o_Coriobacteriales:f_Coriobacteriaceae:g_Collinsella:s_Collinsella aerofaciens	d_Bacteria:p_Actinobacteriota:c_Coriobacteriia:o_Coriobacteriales:f_Coriobacteriaceae:g_Collinsella:s_
355	UMGS545	UMGS1186	0.694444444444444	0.159663865546218	UMGS545_UMGS1186	0.03895	2336	1533	4		Positive	-1.33713399913265	3.32476849215487	g	Collinsella	d_Bacteria:p_Actinobacteriota:c_Coriobacteriia:o_Coriobacteriales:f_Coriobacteriaceae:g_Collinsella:s_	d_Bacteria:p_Actinobacteriota:c_Coriobacteriia:o_Coriobacteriales:f_Coriobacteriaceae:g_Collinsella:s_
356	UMGS582	UMGS1186	0.705035971223022	0.155172413793103	UMGS582_UMGS1186	0.03815	2367	1533	4		Positive	-1.18945650771769	3.16876604179332	g	Collinsella	d_Bacteria:p_Actinobacteriota:c_Coriobacteriia:o_Coriobacteriales:f_Coriobacteriaceae:g_Collinsella:s_	d_Bacteria:p_Actinobacteriota:c_Coriobacteriia:o_Coriobacteriales:f_Coriobacteriaceae:g_Collinsella:s_
357	UMGS587	UMGS1139	0.644171779141104	0.146341463414634	UMGS587_UMGS1139	0.03923	2369	1488	4		Positive	-2.0380849813609	2.86203895803763	g	Collinsella	d_Bacteria:p_Actinobacteriota:c_Coriobacteriia:o_Coriobacteriales:f_Coriobacteriaceae:g_Collinsella:s_	d_Bacteria:p_Actinobacteriota:c_Coriobacteriia:o_Coriobacteriales:f_Coriobacteriaceae:g_Collinsella:s_
358	UMGS587	UMGS1186	0.705521472392638	0.154411764705882	UMGS587_UMGS1186	0.03367	2369	1533	4		Positive	-1.18268717253997	3.14234627197403	g	Collinsella	d_Bacteria:p_Actinobacteriota:c_Coriobacteriia:o_Coriobacteriales:f_Coriobacteriaceae:g_Collinsella:s_	d_Bacteria:p_Actinobacteriota:c_Coriobacteriia:o_Coriobacteriales:f_Coriobacteriaceae:g_Collinsella:s_
359	UMGS587	UMGS1545	0.680981595092024	0.171641791044776	UMGS587_UMGS1545	0.03467	2369	1844	4		Positive	-1.52484629606835	3.74080006295536	g	Collinsella	d_Bacteria:p_Actinobacteriota:c_Coriobacteriia:o_Coriobacteriales:f_Coriobacteriaceae:g_Collinsella:s_	d_Bacteria:p_Actinobacteriota:c_Coriobacteriia:o_Coriobacteriales:f_Coriobacteriaceae:g_Collinsella:s_
360	UMGS585	UMGS1186	0.716312056737589	0.144067796610169	UMGS585_UMGS1186	0.0354	2370	1533	4		Positive	-1.03223422460551	2.78306725527888	g	Collinsella	d_Bacteria:p_Actinobacteriota:c_Coriobacteriia:o_Coriobacteriales:f_Coriobacteriaceae:g_Collinsella:s_	d_Bacteria:p_Actinobacteriota:c_Coriobacteriia:o_Coriobacteriales:f_Coriobacteriaceae:g_Collinsella:s_
361	UMGS623	UMGS1186	0.664335664335664	0.173913043478261	UMGS623_UMGS1186	0.03409	2408	1533	4		Positive	-1.75694024699318	3.81968790690638	g	Collinsella	d_Bacteria:p_Actinobacteriota:c_Coriobacteriia:o_Coriobacteriales:f_Coriobacteriaceae:g_Collinsella:s_	d_Bacteria:p_Actinobacteriota:c_Coriobacteriia:o_Coriobacteriales:f_Coriobacteriaceae:g_Collinsella:s_
362	UMGS639	UMGS1186	0.676258992805755	0.160714285714286	UMGS639_UMGS1186	0.03628	2427	1533	4		Positive	-1.59069346552435	3.36125293619106	g	Collinsella	d_Bacteria:p_Actinobacteriota:c_Coriobacteriia:o_Coriobacteriales:f_Coriobacteriaceae:g_Collinsella:s_	d_Bacteria:p_Actinobacteriota:c_Coriobacteriia:o_Coriobacteriales:f_Coriobacteriaceae:g_Collinsella:s_
363	UMGS641	UMGS1186	0.682432432432432	0.144067796610169	UMGS641_UMGS1186	0.03433	2429	1533	4		Positive	-1.50461729383272	2.78306725527888	g	Collinsella	d_Bacteria:p_Actinobacteriota:c_Coriobacteriia:o_Coriobacteriales:f_Coriobacteriaceae:g_Collinsella:s_	d_Bacteria:p_Actinobacteriota:c_Coriobacteriia:o_Coriobacteriales:f_Coriobacteriaceae:g_Collinsella:s_
364	UMGS643	UMGS1166	0.6375	0.142857142857143	UMGS643_UMGS1166	0.03558	2430	1515	4		Positive	-2.13110949307017	2.7410173875762	g	Collinsella	d_Bacteria:p_Actinobacteriota:c_Coriobacteriia:o_Coriobacteriales:f_Coriobacteriaceae:g_Collinsella:s_	d_Bacteria:p_Actinobacteriota:c_Coriobacteriia:o_Coriobacteriales:f_Coriobacteriaceae:g_Collinsella:s_
365	UMGS643	UMGS1186	0.7	0.164179104477612	UMGS643_UMGS1186	0.03595	2430	1533	4		Positive	-1.25967297533386	3.48159714711632	g	Collinsella	d_Bacteria:p_Actinobacteriota:c_Coriobacteriia:o_Coriobacteriales:f_Coriobacteriaceae:g_Collinsella:s_	d_Bacteria:p_Actinobacteriota:c_Coriobacteriia:o_Coriobacteriales:f_Coriobacteriaceae:g_Collinsella:s_
366	UMGS653	UMGS1186	0.6875	0.175	UMGS653_UMGS1186	0.03742	2442	1533	4		Positive	-1.43396027888112	3.85744137508293	g	Collinsella	d_Bacteria:p_Actinobacteriota:c_Coriobacteriia:o_Coriobacteriales:f_Coriobacteriaceae:g_Collinsella:s_	d_Bacteria:p_Actinobacteriota:c_Coriobacteriia:o_Coriobacteriales:f_Coriobacteriaceae:g_Collinsella:s_
367	UMGS721	UMGS1186	0.696774193548387	0.15625	UMGS721_UMGS1186	0.03728	2513	1533	4		Positive	-1.30465034399122	3.20619404903734	g	Collinsella	d_Bacteria:p_Actinobacteriota:c_Coriobacteriia:o_Coriobacteriales:f_Coriobacteriaceae:g_Collinsella:s_	d_Bacteria:p_Actinobacteriota:c_Coriobacteriia:o_Coriobacteriales:f_Coriobacteriaceae:g_Collinsella:s_
368	UMGS721	UMGS1545	0.690322580645161	0.15748031496063	UMGS721_UMGS1545	0.03828	2513	1844	4		Positive	-1.39460508130593	3.24892681321356	g	Collinsella	d_Bacteria:p_Actinobacteriota:c_Coriobacteriia:o_Coriobacteriales:f_Coriobacteriaceae:g_Collinsella:s_	d_Bacteria:p_Actinobacteriota:c_Coriobacteriia:o_Coriobacteriales:f_Coriobacteriaceae:g_Collinsella:s_
369	UMGS741	UMGS1186	0.708333333333333	0.142857142857143	UMGS741_UMGS1186	0.03497	2534	1533	4		Positive	-1.14348143963568	2.7410173875762	g	Collinsella	d_Bacteria:p_Actinobacteriota:c_Coriobacteriia:o_Coriobacteriales:f_Coriobacteriaceae:g_Collinsella:s_	d_Bacteria:p_Actinobacteriota:c_Coriobacteriia:o_Coriobacteriales:f_Coriobacteriaceae:g_Collinsella:s_
370	UMGS784	UMGS1186	0.671641791044776	0.189189189189189	UMGS784_UMGS1186	0.03684	2576	1533	4		Positive	-1.65507103711272	4.3502771893877	g	Collinsella	d_Bacteria:p_Actinobacteriota:c_Coriobacteriia:o_Coriobacteriales:f_Coriobacteriaceae:g_Collinsella:s_	d_Bacteria:p_Actinobacteriota:c_Coriobacteriia:o_Coriobacteriales:f_Coriobacteriaceae:g_Collinsella:s_
371	UMGS784	UMGS1417	0.716417910447761	0.142857142857143	UMGS784_UMGS1417	0.03975	2576	1751	4		Positive	-1.0307583079882	2.7410173875762	g	Collinsella	d_Bacteria:p_Actinobacteriota:c_Coriobacteriia:o_Coriobacteriales:f_Coriobacteriaceae:g_Collinsella:s_	d_Bacteria:p_Actinobacteriota:c_Coriobacteriia:o_Coriobacteriales:f_Coriobacteriaceae:g_Collinsella:s_
372	UMGS784	UMGS674	0.701492537313433	0.160714285714286	UMGS784_UMGS674	0.03486	2576	2463	4		Positive	-1.2388625510297	3.36125293619106	g	Collinsella	d_Bacteria:p_Actinobacteriota:c_Coriobacteriia:o_Coriobacteriales:f_Coriobacteriaceae:g_Collinsella:s_	d_Bacteria:p_Actinobacteriota:c_Coriobacteriia:o_Coriobacteriales:f_Coriobacteriaceae:g_Collinsella:s_
373	UMGS784	UMGS962	0.708955223880597	0.181034482758621	UMGS784_UMGS962	0.03969	2576	2770	4		Positive	-1.13481042950895	4.06703821564934	g	Collinsella	d_Bacteria:p_Actinobacteriota:c_Coriobacteriia:o_Coriobacteriales:f_Coriobacteriaceae:g_Collinsella:s_	d_Bacteria:p_Actinobacteriota:c_Coriobacteriia:o_Coriobacteriales:f_Coriobacteriaceae:g_Collinsella:s_
374	UMGS787	UMGS1186	0.690647482014389	0.142857142857143	UMGS787_UMGS1186	0.03763	2586	1533	4		Positive	-1.39007498662101	2.7410173875762	g	Collinsella	d_Bacteria:p_Actinobacteriota:c_Coriobacteriia:o_Coriobacteriales:f_Coriobacteriaceae:g_Collinsella:s_	d_Bacteria:p_Actinobacteriota:c_Coriobacteriia:o_Coriobacteriales:f_Coriobacteriaceae:g_Collinsella:s_
375	UMGS806	UMGS1186	0.683098591549296	0.156521739130435	UMGS806_UMGS1186	0.03501	2600	1533	4		Positive	-1.49532904773579	3.21563241608148	g	Collinsella	d_Bacteria:p_Actinobacteriota:c_Coriobacteriia:o_Coriobacteriales:f_Coriobacteriaceae:g_Collinsella:s_	d_Bacteria:p_Actinobacteriota:c_Coriobacteriia:o_Coriobacteriales:f_Coriobacteriaceae:g_Collinsella:s_
376	UMGS850	UMGS1186	0.694267515923567	0.1484375	UMGS850_UMGS1186	0.03886	2644	1533	4		Positive	-1.33960091071859	2.93484099651834	g	Collinsella	d_Bacteria:p_Actinobacteriota:c_Coriobacteriia:o_Coriobacteriales:f_Coriobacteriaceae:g_Collinsella:s_	d_Bacteria:p_Actinobacteriota:c_Coriobacteriia:o_Coriobacteriales:f_Coriobacteriaceae:g_Collinsella:s_
377	UMGS844	UMGS1186	0.6953125	0.152380952380952	UMGS844_UMGS1186	0.03816	2650	1533	4		Positive	-1.32503071416408	3.07180968017077	g	Collinsella	d_Bacteria:p_Actinobacteriota:c_Coriobacteriia:o_Coriobacteriales:f_Coriobacteriaceae:g_Collinsella:s_	d_Bacteria:p_Actinobacteriota:c_Coriobacteriia:o_Coriobacteriales:f_Coriobacteriaceae:g_Collinsella:s_
378	UMGS853	UMGS1139	0.711267605633803	0.144067796610169	UMGS853_UMGS1139	0.03861	2651	1488	4		Positive	-1.1025689270659	2.78306725527888	g	Collinsella	d_Bacteria:p_Actinobacteriota:c_Coriobacteriia:o_Coriobacteriales:f_Coriobacteriaceae:g_Collinsella:s_	d_Bacteria:p_Actinobacteriota:c_Coriobacteriia:o_Coriobacteriales:f_Coriobacteriaceae:g_Collinsella:s_
379	UMGS892	UMGS1186	0.666666666666667	0.152	UMGS892_UMGS1186	0.03852	2695	1533	4		Positive	-1.72443911812655	3.058577988467	g	Collinsella	d_Bacteria:p_Actinobacteriota:c_Coriobacteriia:o_Coriobacteriales:f_Coriobacteriaceae:g_Collinsella:s_	d_Bacteria:p_Actinobacteriota:c_Coriobacteriia:o_Coriobacteriales:f_Coriobacteriaceae:g_Collinsella:s_
380	UMGS892	UMGS727	0.628930817610063	0.145299145299145	UMGS892_UMGS727	0.03403	2695	2517	4		Positive	-2.25058946845792	2.8258359241389	g	Collinsella	d_Bacteria:p_Actinobacteriota:c_Coriobacteriia:o_Coriobacteriales:f_Coriobacteriaceae:g_Collinsella:s_	d_Bacteria:p_Actinobacteriota:c_Coriobacteriia:o_Coriobacteriales:f_Coriobacteriaceae:g_Collinsella:s_
381	UMGS909	UMGS1186	0.684563758389262	0.142857142857143	UMGS909_UMGS1186	0.03591	2716	1533	4		Positive	-1.47490024951302	2.7410173875762	g	Collinsella	d_Bacteria:p_Actinobacteriota:c_Coriobacteriia:o_Coriobacteriales:f_Coriobacteriaceae:g_Collinsella:s_	d_Bacteria:p_Actinobacteriota:c_Coriobacteriia:o_Coriobacteriales:f_Coriobacteriaceae:g_Collinsella:s_
382	UMGS925	UMGS1186	0.633540372670807	0.15702479338843	UMGS925_UMGS1186	0.03586	2731	1533	4		Positive	-2.18631851469074	3.23310509556815	g	Collinsella	d_Bacteria:p_Actinobacteriota:c_Coriobacteriia:o_Coriobacteriales:f_Coriobacteriaceae:g_Collinsella:s_	d_Bacteria:p_Actinobacteriota:c_Coriobacteriia:o_Coriobacteriales:f_Coriobacteriaceae:g_Collinsella:s_
383	UMGS938	UMGS1278	0.684848484848485	0.143939393939394	UMGS938_UMGS1278	0.03662	2742	1630	4		Positive	-1.4709303129669	2.77860742082558	g	Collinsella	d_Bacteria:p_Actinobacteriota:c_Coriobacteriia:o_Coriobacteriales:f_Coriobacteriaceae:g_Collinsella:s_	d_Bacteria:p_Actinobacteriota:c_Coriobacteriia:o_Coriobacteriales:f_Coriobacteriaceae:g_Collinsella:s_
384	UMGS938	UMGS714	0.648484848484848	0.176923076923077	UMGS938_UMGS714	0.03812	2742	2504	4		Positive	-1.97794792328622	3.92423597262607	g	Collinsella	d_Bacteria:p_Actinobacteriota:c_Coriobacteriia:o_Coriobacteriales:f_Coriobacteriaceae:g_Collinsella:s_	d_Bacteria:p_Actinobacteriota:c_Coriobacteriia:o_Coriobacteriales:f_Coriobacteriaceae:g_Collinsella:s_
385	UMGS94	UMGS1186	0.676056338028169	0.142857142857143	UMGS94_UMGS1186	0.03925	2743	1533	4		Positive	-1.59351907790326	2.7410173875762	g	Collinsella	d_Bacteria:p_Actinobacteriota:c_Coriobacteriia:o_Coriobacteriales:f_Coriobacteriaceae:g_Collinsella:s_	d_Bacteria:p_Actinobacteriota:c_Coriobacteriia:o_Coriobacteriales:f_Coriobacteriaceae:g_Collinsella:s_
386	UMGS955	UMGS379	0.714285714285714	0.16	UMGS955_UMGS379	0.03209	2767	2159	4		Positive	-1.06048748556556	3.33644351424646	g	Collinsella	d_Bacteria:p_Actinobacteriota:c_Coriobacteriia:o_Coriobacteriales:f_Coriobacteriaceae:g_Collinsella:s_	d_Bacteria:p_Actinobacteriota:c_Coriobacteriia:o_Coriobacteriales:f_Coriobacteriaceae:g_Collinsella:s_
387	UMGS955	UMGS391	0.707482993197279	0.168	UMGS955_UMGS391	0.03442	2767	2174	4		Positive	-1.15533771878855	3.61430904002591	g	Collinsella	d_Bacteria:p_Actinobacteriota:c_Coriobacteriia:o_Coriobacteriales:f_Coriobacteriaceae:g_Collinsella:s_	d_Bacteria:p_Actinobacteriota:c_Coriobacteriia:o_Coriobacteriales:f_Coriobacteriaceae:g_Collinsella:s_
388	UMGS955	UMGS414	0.693877551020408	0.142857142857143	UMGS955_UMGS414	0.03259	2767	2196	4		Positive	-1.34503818523456	2.7410173875762	g	Collinsella	d_Bacteria:p_Actinobacteriota:c_Coriobacteriia:o_Coriobacteriales:f_Coriobacteriaceae:g_Collinsella:s_	d_Bacteria:p_Actinobacteriota:c_Coriobacteriia:o_Coriobacteriales:f_Coriobacteriaceae:g_Collinsella:s_
389	UMGS969	UMGS1030	0.689873417721519	0.141732283464567	UMGS969_UMGS1030	0.03316	2773	1370	4		Positive	-1.40086775289113	2.70194743175794	g	Collinsella	d_Bacteria:p_Actinobacteriota:c_Coriobacteriia:o_Coriobacteriales:f_Coriobacteriaceae:g_Collinsella:s_	d_Bacteria:p_Actinobacteriota:c_Coriobacteriia:o_Coriobacteriales:f_Coriobacteriaceae:g_Collinsella:s_Collinsella aerofaciens
390	UMGS969	UMGS443	0.689873417721519	0.141732283464567	UMGS969_UMGS443	0.037	2773	2229	4		Positive	-1.40086775289113	2.70194743175794	g	Collinsella	d_Bacteria:p_Actinobacteriota:c_Coriobacteriia:o_Coriobacteriales:f_Coriobacteriaceae:g_Collinsella:s_	d_Bacteria:p_Actinobacteriota:c_Coriobacteriia:o_Coriobacteriales:f_Coriobacteriaceae:g_Collinsella:s_
391	UMGS996	UMGS379	0.69620253164557	0.147286821705426	UMGS996_UMGS379	0.03343	2807	2159	4		Positive	-1.31262101691783	2.89487426785274	g	Collinsella	d_Bacteria:p_Actinobacteriota:c_Coriobacteriia:o_Coriobacteriales:f_Coriobacteriaceae:g_Collinsella:s_Collinsella aerofaciens	d_Bacteria:p_Actinobacteriota:c_Coriobacteriia:o_Coriobacteriales:f_Coriobacteriaceae:g_Collinsella:s_
392	UMGS996	UMGS391	0.708860759493671	0.157894736842105	UMGS996_UMGS391	0.03576	2807	2174	4		Positive	-1.13612754497124	3.26332100746238	g	Collinsella	d_Bacteria:p_Actinobacteriota:c_Coriobacteriia:o_Coriobacteriales:f_Coriobacteriaceae:g_Collinsella:s_Collinsella aerofaciens	d_Bacteria:p_Actinobacteriota:c_Coriobacteriia:o_Coriobacteriales:f_Coriobacteriaceae:g_Collinsella:s_
393	UMGS996	UMGS642	0.632911392405063	0.145299145299145	UMGS996_UMGS642	0.03205	2807	2432	4		Positive	-2.19508837665082	2.8258359241389	g	Collinsella	d_Bacteria:p_Actinobacteriota:c_Coriobacteriia:o_Coriobacteriales:f_Coriobacteriaceae:g_Collinsella:s_Collinsella aerofaciens	d_Bacteria:p_Actinobacteriota:c_Coriobacteriia:o_Coriobacteriales:f_Coriobacteriaceae:g_Collinsella:s_
394	21673_4_10	UMGS1139	0.682119205298013	0.16260162601626	21673_4_10_UMGS1139	0.04217	634	1488	5		Positive	-1.46704027405282	3.35622328570713	g	Collinsella	d_Bacteria:p_Actinobacteriota:c_Coriobacteriia:o_Coriobacteriales:f_Coriobacteriaceae:g_Collinsella:s_	d_Bacteria:p_Actinobacteriota:c_Coriobacteriia:o_Coriobacteriales:f_Coriobacteriaceae:g_Collinsella:s_
395	21673_4_10	UMGS1146	0.701986754966887	0.145161290322581	21673_4_10_UMGS1146	0.0412	634	1493	5		Positive	-1.18962998025553	2.75970521203105	g	Collinsella	d_Bacteria:p_Actinobacteriota:c_Coriobacteriia:o_Coriobacteriales:f_Coriobacteriaceae:g_Collinsella:s_	d_Bacteria:p_Actinobacteriota:c_Coriobacteriia:o_Coriobacteriales:f_Coriobacteriaceae:g_Collinsella:s_
396	21673_4_23	UMGS1139	0.653846153846154	0.15702479338843	21673_4_23_UMGS1139	0.04163	647	1488	5		Positive	-1.86181646137972	3.1654768737804	g	Collinsella	d_Bacteria:p_Actinobacteriota:c_Coriobacteriia:o_Coriobacteriales:f_Coriobacteriaceae:g_Collinsella:s_	d_Bacteria:p_Actinobacteriota:c_Coriobacteriia:o_Coriobacteriales:f_Coriobacteriaceae:g_Collinsella:s_
397	21673_4_44	UMGS1139	0.648148148148148	0.16	21673_4_44_UMGS1139	0.04108	666	1488	5		Positive	-1.94137762826175	3.26723893546854	g	Collinsella	d_Bacteria:p_Actinobacteriota:c_Coriobacteriia:o_Coriobacteriales:f_Coriobacteriaceae:g_Collinsella:s_	d_Bacteria:p_Actinobacteriota:c_Coriobacteriia:o_Coriobacteriales:f_Coriobacteriaceae:g_Collinsella:s_
398	21673_4_49	UMGS1139	0.666666666666667	0.161290322580645	21673_4_49_UMGS1139	0.04181	670	1488	5		Positive	-1.68280383589514	3.31137230272397	g	Collinsella	d_Bacteria:p_Actinobacteriota:c_Coriobacteriia:o_Coriobacteriales:f_Coriobacteriaceae:g_Collinsella:s_	d_Bacteria:p_Actinobacteriota:c_Coriobacteriia:o_Coriobacteriales:f_Coriobacteriaceae:g_Collinsella:s_
399	21673_4_72	UMGS1139	0.645161290322581	0.180327868852459	21673_4_72_UMGS1139	0.04053	693	1488	5		Positive	-1.98308307864346	3.9625203441976	g	Collinsella	d_Bacteria:p_Actinobacteriota:c_Coriobacteriia:o_Coriobacteriales:f_Coriobacteriaceae:g_Collinsella:s_	d_Bacteria:p_Actinobacteriota:c_Coriobacteriia:o_Coriobacteriales:f_Coriobacteriaceae:g_Collinsella:s_
400	UMGS1031	UMGS1186	0.710144927536232	0.162393162393162	UMGS1031_UMGS1186	0.04053	1366	1533	5		Positive	-1.07571754077355	3.34909312943801	g	Collinsella	d_Bacteria:p_Actinobacteriota:c_Coriobacteriia:o_Coriobacteriales:f_Coriobacteriaceae:g_Collinsella:s_	d_Bacteria:p_Actinobacteriota:c_Coriobacteriia:o_Coriobacteriales:f_Coriobacteriaceae:g_Collinsella:s_
401	UMGS1026	UMGS1186	0.682758620689655	0.146551724137931	UMGS1026_UMGS1186	0.0433	1367	1533	5		Positive	-1.45811212666623	2.8072627198494	g	Collinsella	d_Bacteria:p_Actinobacteriota:c_Coriobacteriia:o_Coriobacteriales:f_Coriobacteriaceae:g_Collinsella:s_	d_Bacteria:p_Actinobacteriota:c_Coriobacteriia:o_Coriobacteriales:f_Coriobacteriaceae:g_Collinsella:s_
402	UMGS1028	GCF_000156655.1	0.689873417721519	0.16793893129771	UMGS1028_GCF_000156655.1	0.04596	1369	802	5		Positive	-1.35876832394206	3.5387770576661	g	Holdemanella	d_Bacteria:p_Firmicutes:c_Bacilli:o_Erysipelotrichales:f_Erysipelotrichaceae:g_Holdemanella:s_	d_Bacteria:p_Firmicutes:c_Bacilli:o_Erysipelotrichales:f_Erysipelotrichaceae:g_Holdemanella:s_Holdemanella biformis
403	UMGS1047	UMGS1186	0.715384615384615	0.162162162162162	UMGS1047_UMGS1186	0.04426	1389	1533	5		Positive	-1.00255585905377	3.34119214546413	g	Collinsella	d_Bacteria:p_Actinobacteriota:c_Coriobacteriia:o_Coriobacteriales:f_Coriobacteriaceae:g_Collinsella:s_	d_Bacteria:p_Actinobacteriota:c_Coriobacteriia:o_Coriobacteriales:f_Coriobacteriaceae:g_Collinsella:s_
404	UMGS1047	UMGS674	0.715384615384615	0.154545454545455	UMGS1047_UMGS674	0.04228	1389	2463	5		Positive	-1.00255585905377	3.08067515570694	g	Collinsella	d_Bacteria:p_Actinobacteriota:c_Coriobacteriia:o_Coriobacteriales:f_Coriobacteriaceae:g_Collinsella:s_	d_Bacteria:p_Actinobacteriota:c_Coriobacteriia:o_Coriobacteriales:f_Coriobacteriaceae:g_Collinsella:s_
405	UMGS1075	UMGS1139	0.631901840490798	0.155737704918033	UMGS1075_UMGS1139	0.0445	1406	1488	5		Positive	-2.1682245749392	3.12145412396084	g	Collinsella	d_Bacteria:p_Actinobacteriota:c_Coriobacteriia:o_Coriobacteriales:f_Coriobacteriaceae:g_Collinsella:s_	d_Bacteria:p_Actinobacteriota:c_Coriobacteriia:o_Coriobacteriales:f_Coriobacteriaceae:g_Collinsella:s_
406	UMGS1074	UMGS1186	0.694805194805195	0.183206106870229	UMGS1074_UMGS1186	0.04706	1408	1533	5		Positive	-1.28990599554588	4.06096575419987	g	Collinsella	d_Bacteria:p_Actinobacteriota:c_Coriobacteriia:o_Coriobacteriales:f_Coriobacteriaceae:g_Collinsella:s_GCF_002232035.1	d_Bacteria:p_Actinobacteriota:c_Coriobacteriia:o_Coriobacteriales:f_Coriobacteriaceae:g_Collinsella:s_
407	UMGS1074	UMGS1545	0.707792207792208	0.1484375	UMGS1074_UMGS1545	0.04806	1408	1844	5		Positive	-1.1085685307693	2.87176258982804	g	Collinsella	d_Bacteria:p_Actinobacteriota:c_Coriobacteriia:o_Coriobacteriales:f_Coriobacteriaceae:g_Collinsella:s_GCF_002232035.1	d_Bacteria:p_Actinobacteriota:c_Coriobacteriia:o_Coriobacteriales:f_Coriobacteriaceae:g_Collinsella:s_
408	UMGS1077	UMGS1186	0.643939393939394	0.174757281553398	UMGS1077_UMGS1186	0.04609	1420	1533	5		Positive	-2.00014439925416	3.77198754349671	g	Collinsella	d_Bacteria:p_Actinobacteriota:c_Coriobacteriia:o_Coriobacteriales:f_Coriobacteriaceae:g_Collinsella:s_	d_Bacteria:p_Actinobacteriota:c_Coriobacteriia:o_Coriobacteriales:f_Coriobacteriaceae:g_Collinsella:s_
409	UMGS1094	UMGS1186	0.707142857142857	0.161016949152542	UMGS1094_UMGS1186	0.04696	1438	1533	5		Positive	-1.11763540400814	3.3020220130512	g	Collinsella	d_Bacteria:p_Actinobacteriota:c_Coriobacteriia:o_Coriobacteriales:f_Coriobacteriaceae:g_Collinsella:s_	d_Bacteria:p_Actinobacteriota:c_Coriobacteriia:o_Coriobacteriales:f_Coriobacteriaceae:g_Collinsella:s_
410	UMGS1089	UMGS1186	0.700729927007299	0.165217391304348	UMGS1089_UMGS1186	0.04823	1439	1533	5		Positive	-1.20717904993614	3.44569124654487	g	Collinsella	d_Bacteria:p_Actinobacteriota:c_Coriobacteriia:o_Coriobacteriales:f_Coriobacteriaceae:g_Collinsella:s_	d_Bacteria:p_Actinobacteriota:c_Coriobacteriia:o_Coriobacteriales:f_Coriobacteriaceae:g_Collinsella:s_
411	UMGS1174	UMGS1139	0.656441717791411	0.144	UMGS1174_UMGS1139	0.04973	1522	1488	5		Positive	-1.82557464149634	2.71998518150115	g	Collinsella	d_Bacteria:p_Actinobacteriota:c_Coriobacteriia:o_Coriobacteriales:f_Coriobacteriaceae:g_Collinsella:s_	d_Bacteria:p_Actinobacteriota:c_Coriobacteriia:o_Coriobacteriales:f_Coriobacteriaceae:g_Collinsella:s_
412	UMGS1174	UMGS1186	0.680981595092024	0.159090909090909	UMGS1174_UMGS1186	0.04637	1522	1533	5		Positive	-1.48292470805348	3.23614497217493	g	Collinsella	d_Bacteria:p_Actinobacteriota:c_Coriobacteriia:o_Coriobacteriales:f_Coriobacteriaceae:g_Collinsella:s_	d_Bacteria:p_Actinobacteriota:c_Coriobacteriia:o_Coriobacteriales:f_Coriobacteriaceae:g_Collinsella:s_
413	UMGS1174	UMGS1545	0.668711656441718	0.161538461538462	UMGS1174_UMGS1545	0.04737	1522	1844	5		Positive	-1.6542496747749	3.31985948873465	g	Collinsella	d_Bacteria:p_Actinobacteriota:c_Coriobacteriia:o_Coriobacteriales:f_Coriobacteriaceae:g_Collinsella:s_	d_Bacteria:p_Actinobacteriota:c_Coriobacteriia:o_Coriobacteriales:f_Coriobacteriaceae:g_Collinsella:s_
414	UMGS1173	UMGS391	0.708955223880597	0.166666666666667	UMGS1173_UMGS391	0.0466	1524	2174	5		Positive	-1.09232935481916	3.49526133295496	g	Collinsella	d_Bacteria:p_Actinobacteriota:c_Coriobacteriia:o_Coriobacteriales:f_Coriobacteriaceae:g_Collinsella:s_	d_Bacteria:p_Actinobacteriota:c_Coriobacteriia:o_Coriobacteriales:f_Coriobacteriaceae:g_Collinsella:s_
415	UMGS1183	UMGS1186	0.653333333333333	0.190082644628099	UMGS1183_UMGS1186	0.04507	1537	1533	5		Positive	-1.86897696639911	4.29616644809317	g	Collinsella	d_Bacteria:p_Actinobacteriota:c_Coriobacteriia:o_Coriobacteriales:f_Coriobacteriaceae:g_Collinsella:s_	d_Bacteria:p_Actinobacteriota:c_Coriobacteriia:o_Coriobacteriales:f_Coriobacteriaceae:g_Collinsella:s_
416	UMGS1282	UMGS1139	0.623529411764706	0.152	UMGS1282_UMGS1139	0.047	1631	1488	5		Positive	-2.28512866987853	2.99361205848484	g	Collinsella	d_Bacteria:p_Actinobacteriota:c_Coriobacteriia:o_Coriobacteriales:f_Coriobacteriaceae:g_Collinsella:s_	d_Bacteria:p_Actinobacteriota:c_Coriobacteriia:o_Coriobacteriales:f_Coriobacteriaceae:g_Collinsella:s_
417	UMGS1282	UMGS1186	0.641176470588235	0.155038759689922	UMGS1282_UMGS1186	0.04254	1631	1533	5		Positive	-2.03872305597624	3.09754784896701	g	Collinsella	d_Bacteria:p_Actinobacteriota:c_Coriobacteriia:o_Coriobacteriales:f_Coriobacteriaceae:g_Collinsella:s_	d_Bacteria:p_Actinobacteriota:c_Coriobacteriia:o_Coriobacteriales:f_Coriobacteriaceae:g_Collinsella:s_
418	UMGS1282	UMGS1545	0.617647058823529	0.173228346456693	UMGS1282_UMGS1545	0.04354	1631	1844	5		Positive	-2.36726387451264	3.71969282654394	g	Collinsella	d_Bacteria:p_Actinobacteriota:c_Coriobacteriia:o_Coriobacteriales:f_Coriobacteriaceae:g_Collinsella:s_	d_Bacteria:p_Actinobacteriota:c_Coriobacteriia:o_Coriobacteriales:f_Coriobacteriaceae:g_Collinsella:s_
419	UMGS1282	UMGS962	0.682352941176471	0.153284671532847	UMGS1282_UMGS962	0.04649	1631	2770	5		Positive	-1.46377662353754	3.03755214092019	g	Collinsella	d_Bacteria:p_Actinobacteriota:c_Coriobacteriia:o_Coriobacteriales:f_Coriobacteriaceae:g_Collinsella:s_	d_Bacteria:p_Actinobacteriota:c_Coriobacteriia:o_Coriobacteriales:f_Coriobacteriaceae:g_Collinsella:s_
420	UMGS1341	UMGS1186	0.674846625766871	0.147286821705426	UMGS1341_UMGS1186	0.04423	1689	1533	5		Positive	-1.56858719141419	2.83240552630839	g	Collinsella	d_Bacteria:p_Actinobacteriota:c_Coriobacteriia:o_Coriobacteriales:f_Coriobacteriaceae:g_Collinsella:s_	d_Bacteria:p_Actinobacteriota:c_Coriobacteriia:o_Coriobacteriales:f_Coriobacteriaceae:g_Collinsella:s_
421	UMGS1354	UMGS1186	0.666666666666667	0.169230769230769	UMGS1354_UMGS1186	0.0472	1702	1533	5		Positive	-1.68280383589514	3.5829622550651	g	Collinsella	d_Bacteria:p_Actinobacteriota:c_Coriobacteriia:o_Coriobacteriales:f_Coriobacteriaceae:g_Collinsella:s_	d_Bacteria:p_Actinobacteriota:c_Coriobacteriia:o_Coriobacteriales:f_Coriobacteriaceae:g_Collinsella:s_
422	UMGS1354	UMGS1545	0.679012345679012	0.166666666666667	UMGS1354_UMGS1545	0.0482	1702	1844	5		Positive	-1.51042130765074	3.49526133295496	g	Collinsella	d_Bacteria:p_Actinobacteriota:c_Coriobacteriia:o_Coriobacteriales:f_Coriobacteriaceae:g_Collinsella:s_	d_Bacteria:p_Actinobacteriota:c_Coriobacteriia:o_Coriobacteriales:f_Coriobacteriaceae:g_Collinsella:s_
423	UMGS1376	UMGS1186	0.643939393939394	0.205607476635514	UMGS1376_UMGS1186	0.04713	1718	1533	5		Positive	-2.00014439925416	4.82716786032885	g	Collinsella	d_Bacteria:p_Actinobacteriota:c_Coriobacteriia:o_Coriobacteriales:f_Coriobacteriaceae:g_Collinsella:s_	d_Bacteria:p_Actinobacteriota:c_Coriobacteriia:o_Coriobacteriales:f_Coriobacteriaceae:g_Collinsella:s_
424	UMGS1401	UMGS1186	0.673469387755102	0.168067226890756	UMGS1401_UMGS1186	0.0401	1737	1533	5		Positive	-1.5878175448217	3.5431651979731	g	Collinsella	d_Bacteria:p_Actinobacteriota:c_Coriobacteriia:o_Coriobacteriales:f_Coriobacteriaceae:g_Collinsella:s_	d_Bacteria:p_Actinobacteriota:c_Coriobacteriia:o_Coriobacteriales:f_Coriobacteriaceae:g_Collinsella:s_
425	UMGS1420	UMGS1482	0.670967741935484	0.168	UMGS1420_UMGS1482	0.04829	1757	1804	5		Positive	-1.62274798734548	3.54086581245223	g	Collinsella	d_Bacteria:p_Actinobacteriota:c_Coriobacteriia:o_Coriobacteriales:f_Coriobacteriaceae:g_Collinsella:s_	d_Bacteria:p_Actinobacteriota:c_Coriobacteriia:o_Coriobacteriales:f_Coriobacteriaceae:g_Collinsella:s_
426	UMGS1420	UMGS1508	0.612903225806452	0.151785714285714	UMGS1420_UMGS1508	0.04831	1757	1821	5		Positive	-2.43350194276593	2.98628276713706	g	Collinsella	d_Bacteria:p_Actinobacteriota:c_Coriobacteriia:o_Coriobacteriales:f_Coriobacteriaceae:g_Collinsella:s_	d_Bacteria:p_Actinobacteriota:c_Coriobacteriia:o_Coriobacteriales:f_Coriobacteriaceae:g_Collinsella:s_
427	UMGS1420	UMGS1565	0.683870967741935	0.165354330708661	UMGS1420_UMGS1565	0.04931	1757	1851	5		Positive	-1.4425804416965	3.45037503423714	g	Collinsella	d_Bacteria:p_Actinobacteriota:c_Coriobacteriia:o_Coriobacteriales:f_Coriobacteriaceae:g_Collinsella:s_	d_Bacteria:p_Actinobacteriota:c_Coriobacteriia:o_Coriobacteriales:f_Coriobacteriaceae:g_Collinsella:s_
428	UMGS1420	UMGS391	0.658064516129032	0.15702479338843	UMGS1420_UMGS391	0.04092	1757	2174	5		Positive	-1.80291553299447	3.1654768737804	g	Collinsella	d_Bacteria:p_Actinobacteriota:c_Coriobacteriia:o_Coriobacteriales:f_Coriobacteriaceae:g_Collinsella:s_	d_Bacteria:p_Actinobacteriota:c_Coriobacteriia:o_Coriobacteriales:f_Coriobacteriaceae:g_Collinsella:s_
429	UMGS1420	UMGS714	0.658064516129032	0.184	UMGS1420_UMGS714	0.04169	1757	2504	5		Positive	-1.80291553299447	4.08811956641962	g	Collinsella	d_Bacteria:p_Actinobacteriota:c_Coriobacteriia:o_Coriobacteriales:f_Coriobacteriaceae:g_Collinsella:s_	d_Bacteria:p_Actinobacteriota:c_Coriobacteriia:o_Coriobacteriales:f_Coriobacteriaceae:g_Collinsella:s_
430	UMGS1420	UMGS876	0.670967741935484	0.161290322580645	UMGS1420_UMGS876	0.04148	1757	2677	5		Positive	-1.62274798734548	3.31137230272397	g	Collinsella	d_Bacteria:p_Actinobacteriota:c_Coriobacteriia:o_Coriobacteriales:f_Coriobacteriaceae:g_Collinsella:s_	d_Bacteria:p_Actinobacteriota:c_Coriobacteriia:o_Coriobacteriales:f_Coriobacteriaceae:g_Collinsella:s_
431	UMGS1424	UMGS1186	0.666666666666667	0.145454545454545	UMGS1424_UMGS1186	0.04675	1760	1533	5		Positive	-1.68280383589514	2.7697355227709	g	Collinsella	d_Bacteria:p_Actinobacteriota:c_Coriobacteriia:o_Coriobacteriales:f_Coriobacteriaceae:g_Collinsella:s_	d_Bacteria:p_Actinobacteriota:c_Coriobacteriia:o_Coriobacteriales:f_Coriobacteriaceae:g_Collinsella:s_
432	UMGS1442	UMGS1186	0.695652173913043	0.157894736842105	UMGS1442_UMGS1186	0.0472	1775	1533	5		Positive	-1.27807963914742	3.19523186257808	g	Collinsella	d_Bacteria:p_Actinobacteriota:c_Coriobacteriia:o_Coriobacteriales:f_Coriobacteriaceae:g_Collinsella:s_	d_Bacteria:p_Actinobacteriota:c_Coriobacteriia:o_Coriobacteriales:f_Coriobacteriaceae:g_Collinsella:s_
433	UMGS1465	UMGS642	0.655629139072848	0.146551724137931	UMGS1465_UMGS642	0.0466	1786	2432	5		Positive	-1.83692066578252	2.8072627198494	g	Collinsella	d_Bacteria:p_Actinobacteriota:c_Coriobacteriia:o_Coriobacteriales:f_Coriobacteriaceae:g_Collinsella:s_	d_Bacteria:p_Actinobacteriota:c_Coriobacteriia:o_Coriobacteriales:f_Coriobacteriaceae:g_Collinsella:s_
434	UMGS1565	UMGS1186	0.683229813664596	0.16030534351145	UMGS1565_UMGS1186	0.04886	1851	1533	5		Positive	-1.45153286632502	3.2776827093992	g	Collinsella	d_Bacteria:p_Actinobacteriota:c_Coriobacteriia:o_Coriobacteriales:f_Coriobacteriaceae:g_Collinsella:s_	d_Bacteria:p_Actinobacteriota:c_Coriobacteriia:o_Coriobacteriales:f_Coriobacteriaceae:g_Collinsella:s_
435	UMGS1726	UMGS1545	0.631578947368421	0.149606299212598	UMGS1726_UMGS1545	0.04518	1928	1844	5		Positive	-2.17273312669503	2.91173944962357	g	Collinsella	d_Bacteria:p_Actinobacteriota:c_Coriobacteriia:o_Coriobacteriales:f_Coriobacteriaceae:g_Collinsella:s_	d_Bacteria:p_Actinobacteriota:c_Coriobacteriia:o_Coriobacteriales:f_Coriobacteriaceae:g_Collinsella:s_
436	UMGS204	UMGS1186	0.673202614379085	0.155737704918033	UMGS204_UMGS1186	0.0446	1984	1533	5		Positive	-1.59154249741281	3.12145412396084	g	Collinsella	d_Bacteria:p_Actinobacteriota:c_Coriobacteriia:o_Coriobacteriales:f_Coriobacteriaceae:g_Collinsella:s_	d_Bacteria:p_Actinobacteriota:c_Coriobacteriia:o_Coriobacteriales:f_Coriobacteriaceae:g_Collinsella:s_
437	UMGS204	UMGS1545	0.679738562091503	0.161290322580645	UMGS204_UMGS1545	0.0456	1984	1844	5		Positive	-1.50028115893049	3.31137230272397	g	Collinsella	d_Bacteria:p_Actinobacteriota:c_Coriobacteriia:o_Coriobacteriales:f_Coriobacteriaceae:g_Collinsella:s_	d_Bacteria:p_Actinobacteriota:c_Coriobacteriia:o_Coriobacteriales:f_Coriobacteriaceae:g_Collinsella:s_
438	UMGS256	UMGS1186	0.670731707317073	0.153846153846154	UMGS256_UMGS1186	0.04942	2034	1533	5		Positive	-1.62604373513175	3.05675672240416	g	Collinsella	d_Bacteria:p_Actinobacteriota:c_Coriobacteriia:o_Coriobacteriales:f_Coriobacteriaceae:g_Collinsella:s_	d_Bacteria:p_Actinobacteriota:c_Coriobacteriia:o_Coriobacteriales:f_Coriobacteriaceae:g_Collinsella:s_
439	UMGS256	UMGS727	0.634146341463415	0.161290322580645	UMGS256_UMGS727	0.04163	2034	2517	5		Positive	-2.13688464200235	3.31137230272397	g	Collinsella	d_Bacteria:p_Actinobacteriota:c_Coriobacteriia:o_Coriobacteriales:f_Coriobacteriaceae:g_Collinsella:s_	d_Bacteria:p_Actinobacteriota:c_Coriobacteriia:o_Coriobacteriales:f_Coriobacteriaceae:g_Collinsella:s_
440	UMGS290	UMGS1139	0.654320987654321	0.165354330708661	UMGS290_UMGS1139	0.04324	2070	1488	5		Positive	-1.85518636413955	3.45037503423714	g	Collinsella	d_Bacteria:p_Actinobacteriota:c_Coriobacteriia:o_Coriobacteriales:f_Coriobacteriaceae:g_Collinsella:s_	d_Bacteria:p_Actinobacteriota:c_Coriobacteriia:o_Coriobacteriales:f_Coriobacteriaceae:g_Collinsella:s_
441	UMGS305	UMGS1186	0.702898550724638	0.149122807017544	UMGS305_UMGS1186	0.04185	2085	1533	5		Positive	-1.17689858996048	2.89520239220124	g	Collinsella	d_Bacteria:p_Actinobacteriota:c_Coriobacteriia:o_Coriobacteriales:f_Coriobacteriaceae:g_Collinsella:s_	d_Bacteria:p_Actinobacteriota:c_Coriobacteriia:o_Coriobacteriales:f_Coriobacteriaceae:g_Collinsella:s_
442	UMGS305	UMGS962	0.710144927536232	0.169491525423729	UMGS305_UMGS962	0.0436	2085	2770	5		Positive	-1.07571754077355	3.59188099290683	g	Collinsella	d_Bacteria:p_Actinobacteriota:c_Coriobacteriia:o_Coriobacteriales:f_Coriobacteriaceae:g_Collinsella:s_	d_Bacteria:p_Actinobacteriota:c_Coriobacteriia:o_Coriobacteriales:f_Coriobacteriaceae:g_Collinsella:s_
443	UMGS319	UMGS1139	0.660377358490566	0.146341463414634	UMGS319_UMGS1139	0.04061	2100	1488	5		Positive	-1.7706213502838	2.80007109671588	g	Collinsella	d_Bacteria:p_Actinobacteriota:c_Coriobacteriia:o_Coriobacteriales:f_Coriobacteriaceae:g_Collinsella:s_	d_Bacteria:p_Actinobacteriota:c_Coriobacteriia:o_Coriobacteriales:f_Coriobacteriaceae:g_Collinsella:s_
444	UMGS320	UMGS1139	0.656441717791411	0.144	UMGS320_UMGS1139	0.04224	2102	1488	5		Positive	-1.82557464149634	2.71998518150115	g	Collinsella	d_Bacteria:p_Actinobacteriota:c_Coriobacteriia:o_Coriobacteriales:f_Coriobacteriaceae:g_Collinsella:s_	d_Bacteria:p_Actinobacteriota:c_Coriobacteriia:o_Coriobacteriales:f_Coriobacteriaceae:g_Collinsella:s_
445	UMGS324	UMGS1186	0.713235294117647	0.163793103448276	UMGS324_UMGS1186	0.04083	2107	1533	5		Positive	-1.03256679920853	3.39697581679702	g	Collinsella	d_Bacteria:p_Actinobacteriota:c_Coriobacteriia:o_Coriobacteriales:f_Coriobacteriaceae:g_Collinsella:s_	d_Bacteria:p_Actinobacteriota:c_Coriobacteriia:o_Coriobacteriales:f_Coriobacteriaceae:g_Collinsella:s_
446	UMGS325	UMGS1186	0.656804733727811	0.152671755725191	UMGS325_UMGS1186	0.04086	2108	1533	5		Positive	-1.82050585549866	3.01658836113234	g	Collinsella	d_Bacteria:p_Actinobacteriota:c_Coriobacteriia:o_Coriobacteriales:f_Coriobacteriaceae:g_Collinsella:s_	d_Bacteria:p_Actinobacteriota:c_Coriobacteriia:o_Coriobacteriales:f_Coriobacteriaceae:g_Collinsella:s_
447	UMGS325	UMGS1545	0.668639053254438	0.150375939849624	UMGS325_UMGS1545	0.04186	2108	1844	5		Positive	-1.65526343197444	2.93806374511221	g	Collinsella	d_Bacteria:p_Actinobacteriota:c_Coriobacteriia:o_Coriobacteriales:f_Coriobacteriaceae:g_Collinsella:s_	d_Bacteria:p_Actinobacteriota:c_Coriobacteriia:o_Coriobacteriales:f_Coriobacteriaceae:g_Collinsella:s_
448	UMGS381	UMGS1186	0.697841726618705	0.163793103448276	UMGS381_UMGS1186	0.04054	2161	1533	5		Positive	-1.24750694802618	3.39697581679702	g	Collinsella	d_Bacteria:p_Actinobacteriota:c_Coriobacteriia:o_Coriobacteriales:f_Coriobacteriaceae:g_Collinsella:s_	d_Bacteria:p_Actinobacteriota:c_Coriobacteriia:o_Coriobacteriales:f_Coriobacteriaceae:g_Collinsella:s_
449	UMGS45	GCF_000321025.1	0.695652173913043	0.215686274509804	UMGS45_GCF_000321025.1	0.046	2233	1068	5		Positive	-1.27807963914742	5.17189660859034	g	Peptoniphilus_A	d_Bacteria:p_Firmicutes:c_Clostridia:o_Tissierellales:f_Peptoniphilaceae:g_Peptoniphilus_A:s_	d_Bacteria:p_Firmicutes:c_Clostridia:o_Tissierellales:f_Peptoniphilaceae:g_Peptoniphilus_A:s_Peptoniphilus_A senegalensis
450	UMGS481	UMGS1186	0.689393939393939	0.165137614678899	UMGS481_UMGS1186	0.04088	2270	1533	5		Positive	-1.36546327253613	3.44296261793513	g	Collinsella	d_Bacteria:p_Actinobacteriota:c_Coriobacteriia:o_Coriobacteriales:f_Coriobacteriaceae:g_Collinsella:s_	d_Bacteria:p_Actinobacteriota:c_Coriobacteriia:o_Coriobacteriales:f_Coriobacteriaceae:g_Collinsella:s_
451	UMGS512	UMGS1139	0.712418300653595	0.155038759689922	UMGS512_UMGS1139	0.04251	2300	1488	5		Positive	-1.04397446651882	3.09754784896701	g	Collinsella	d_Bacteria:p_Actinobacteriota:c_Coriobacteriia:o_Coriobacteriales:f_Coriobacteriaceae:g_Collinsella:s_	d_Bacteria:p_Actinobacteriota:c_Coriobacteriia:o_Coriobacteriales:f_Coriobacteriaceae:g_Collinsella:s_
452	UMGS518	UMGS1186	0.660130718954248	0.144067796610169	UMGS518_UMGS1186	0.04505	2308	1533	5		Positive	-1.77406517437748	2.72230405333998	g	Collinsella	d_Bacteria:p_Actinobacteriota:c_Coriobacteriia:o_Coriobacteriales:f_Coriobacteriaceae:g_Collinsella:s_	d_Bacteria:p_Actinobacteriota:c_Coriobacteriia:o_Coriobacteriales:f_Coriobacteriaceae:g_Collinsella:s_
453	UMGS595	UMGS1139	0.668789808917197	0.146341463414634	UMGS595_UMGS1139	0.04777	2380	1488	5		Positive	-1.65315843294866	2.80007109671588	g	Collinsella	d_Bacteria:p_Actinobacteriota:c_Coriobacteriia:o_Coriobacteriales:f_Coriobacteriaceae:g_Collinsella:s_	d_Bacteria:p_Actinobacteriota:c_Coriobacteriia:o_Coriobacteriales:f_Coriobacteriaceae:g_Collinsella:s_
454	UMGS616	UMGS1186	0.695652173913043	0.150442477876106	UMGS616_UMGS1186	0.0421	2400	1533	5		Positive	-1.27807963914742	2.94033956916058	g	Collinsella	d_Bacteria:p_Actinobacteriota:c_Coriobacteriia:o_Coriobacteriales:f_Coriobacteriaceae:g_Collinsella:s_	d_Bacteria:p_Actinobacteriota:c_Coriobacteriia:o_Coriobacteriales:f_Coriobacteriaceae:g_Collinsella:s_
455	UMGS674	UMGS1186	0.686274509803922	0.146341463414634	UMGS674_UMGS1186	0.04974	2463	1533	5		Positive	-1.40901982044814	2.80007109671588	g	Collinsella	d_Bacteria:p_Actinobacteriota:c_Coriobacteriia:o_Coriobacteriales:f_Coriobacteriaceae:g_Collinsella:s_	d_Bacteria:p_Actinobacteriota:c_Coriobacteriia:o_Coriobacteriales:f_Coriobacteriaceae:g_Collinsella:s_
456	UMGS674	UMGS727	0.607843137254902	0.154545454545455	UMGS674_UMGS727	0.04415	2463	2517	5		Positive	-2.50415588223613	3.08067515570694	g	Collinsella	d_Bacteria:p_Actinobacteriota:c_Coriobacteriia:o_Coriobacteriales:f_Coriobacteriaceae:g_Collinsella:s_	d_Bacteria:p_Actinobacteriota:c_Coriobacteriia:o_Coriobacteriales:f_Coriobacteriaceae:g_Collinsella:s_
457	UMGS701	UMGS1186	0.705035971223022	0.169491525423729	UMGS701_UMGS1186	0.04778	2501	1533	5		Positive	-1.14705382005642	3.59188099290683	g	Collinsella	d_Bacteria:p_Actinobacteriota:c_Coriobacteriia:o_Coriobacteriales:f_Coriobacteriaceae:g_Collinsella:s_Collinsella aerofaciens	d_Bacteria:p_Actinobacteriota:c_Coriobacteriia:o_Coriobacteriales:f_Coriobacteriaceae:g_Collinsella:s_
458	UMGS723	UMGS1139	0.668831168831169	0.155737704918033	UMGS723_UMGS1139	0.04462	2514	1488	5		Positive	-1.65258092509905	3.12145412396084	g	Collinsella	d_Bacteria:p_Actinobacteriota:c_Coriobacteriia:o_Coriobacteriales:f_Coriobacteriaceae:g_Collinsella:s_	d_Bacteria:p_Actinobacteriota:c_Coriobacteriia:o_Coriobacteriales:f_Coriobacteriaceae:g_Collinsella:s_
459	UMGS723	UMGS1545	0.688311688311688	0.152	UMGS723_UMGS1545	0.04226	2514	1844	5		Positive	-1.38057472793418	2.99361205848484	g	Collinsella	d_Bacteria:p_Actinobacteriota:c_Coriobacteriia:o_Coriobacteriales:f_Coriobacteriaceae:g_Collinsella:s_	d_Bacteria:p_Actinobacteriota:c_Coriobacteriia:o_Coriobacteriales:f_Coriobacteriaceae:g_Collinsella:s_
460	UMGS745	UMGS1186	0.682758620689655	0.146551724137931	UMGS745_UMGS1186	0.04108	2535	1533	5		Positive	-1.45811212666623	2.8072627198494	g	Collinsella	d_Bacteria:p_Actinobacteriota:c_Coriobacteriia:o_Coriobacteriales:f_Coriobacteriaceae:g_Collinsella:s_	d_Bacteria:p_Actinobacteriota:c_Coriobacteriia:o_Coriobacteriales:f_Coriobacteriaceae:g_Collinsella:s_
461	UMGS751	UMGS1186	0.664335664335664	0.144144144144144	UMGS751_UMGS1186	0.04295	2545	1533	5		Positive	-1.71535158598325	2.72491539550085	g	Collinsella	d_Bacteria:p_Actinobacteriota:c_Coriobacteriia:o_Coriobacteriales:f_Coriobacteriaceae:g_Collinsella:s_	d_Bacteria:p_Actinobacteriota:c_Coriobacteriia:o_Coriobacteriales:f_Coriobacteriaceae:g_Collinsella:s_
462	UMGS779	UMGS1546	0.709090909090909	0.145985401459854	UMGS779_UMGS1546	0.04762	2565	1838	5		Positive	-1.09043478429165	2.78789258162849	g	Collinsella	d_Bacteria:p_Actinobacteriota:c_Coriobacteriia:o_Coriobacteriales:f_Coriobacteriaceae:g_Collinsella:s_Collinsella aerofaciens	d_Bacteria:p_Actinobacteriota:c_Coriobacteriia:o_Coriobacteriales:f_Coriobacteriaceae:g_Collinsella:s_
463	UMGS789	UMGS1186	0.672839506172839	0.155038759689922	UMGS789_UMGS1186	0.04488	2577	1533	5		Positive	-1.59661257177295	3.09754784896701	g	Collinsella	d_Bacteria:p_Actinobacteriota:c_Coriobacteriia:o_Coriobacteriales:f_Coriobacteriaceae:g_Collinsella:s_	d_Bacteria:p_Actinobacteriota:c_Coriobacteriia:o_Coriobacteriales:f_Coriobacteriaceae:g_Collinsella:s_
464	UMGS792	UMGS785	0.658385093167702	0.152	UMGS792_UMGS785	0.0453	2591	2578	5		Positive	-1.79843932068021	2.99361205848484	g	CAG-83	d_Bacteria:p_Firmicutes:c_Clostridia:o_Oscillospirales:f_Oscillospiraceae:g_CAG-83:s_	d_Bacteria:p_Firmicutes:c_Clostridia:o_Oscillospirales:f_Oscillospiraceae:g_CAG-83:s_
465	UMGS819	UMGS1186	0.659722222222222	0.15929203539823	UMGS819_UMGS1186	0.04114	2609	1533	5		Positive	-1.77976900803262	3.24302416759387	g	Collinsella	d_Bacteria:p_Actinobacteriota:c_Coriobacteriia:o_Coriobacteriales:f_Coriobacteriaceae:g_Collinsella:s_Collinsella aerofaciens	d_Bacteria:p_Actinobacteriota:c_Coriobacteriia:o_Coriobacteriales:f_Coriobacteriaceae:g_Collinsella:s_
466	UMGS820	UMGS1186	0.688311688311688	0.145161290322581	UMGS820_UMGS1186	0.04881	2619	1533	5		Positive	-1.38057472793418	2.75970521203105	g	Collinsella	d_Bacteria:p_Actinobacteriota:c_Coriobacteriia:o_Coriobacteriales:f_Coriobacteriaceae:g_Collinsella:s_	d_Bacteria:p_Actinobacteriota:c_Coriobacteriia:o_Coriobacteriales:f_Coriobacteriaceae:g_Collinsella:s_
467	UMGS820	UMGS1545	0.668831168831169	0.148760330578512	UMGS820_UMGS1545	0.04981	2619	1844	5		Positive	-1.65258092509905	2.88280448020218	g	Collinsella	d_Bacteria:p_Actinobacteriota:c_Coriobacteriia:o_Coriobacteriales:f_Coriobacteriaceae:g_Collinsella:s_	d_Bacteria:p_Actinobacteriota:c_Coriobacteriia:o_Coriobacteriales:f_Coriobacteriaceae:g_Collinsella:s_
468	UMGS825	UMGS1186	0.676258992805755	0.145454545454545	UMGS825_UMGS1186	0.04558	2626	1533	5		Positive	-1.54886633193547	2.7697355227709	g	Collinsella	d_Bacteria:p_Actinobacteriota:c_Coriobacteriia:o_Coriobacteriales:f_Coriobacteriaceae:g_Collinsella:s_	d_Bacteria:p_Actinobacteriota:c_Coriobacteriia:o_Coriobacteriales:f_Coriobacteriaceae:g_Collinsella:s_
469	UMGS833	UMGS1186	0.66887417218543	0.165289256198347	UMGS833_UMGS1186	0.04264	2631	1533	5		Positive	-1.65198046991767	3.44814926735858	g	Collinsella	d_Bacteria:p_Actinobacteriota:c_Coriobacteriia:o_Coriobacteriales:f_Coriobacteriaceae:g_Collinsella:s_	d_Bacteria:p_Actinobacteriota:c_Coriobacteriia:o_Coriobacteriales:f_Coriobacteriaceae:g_Collinsella:s_
470	UMGS850	UMGS1139	0.656050955414013	0.155737704918033	UMGS850_UMGS1139	0.04222	2644	1488	5		Positive	-1.83103085062759	3.12145412396084	g	Collinsella	d_Bacteria:p_Actinobacteriota:c_Coriobacteriia:o_Coriobacteriales:f_Coriobacteriaceae:g_Collinsella:s_	d_Bacteria:p_Actinobacteriota:c_Coriobacteriia:o_Coriobacteriales:f_Coriobacteriaceae:g_Collinsella:s_
471	UMGS870	UMGS1904	0.712121212121212	0.145454545454545	UMGS870_UMGS1904	0.04725	2672	1969	5		Positive	-1.04812270917711	2.7697355227709	g	ER4	d_Bacteria:p_Firmicutes:c_Clostridia:o_Oscillospirales:f_Oscillospiraceae:g_ER4:s_	d_Bacteria:p_Firmicutes:c_Clostridia:o_Oscillospirales:f_Oscillospiraceae:g_ER4:s_
472	UMGS888	UMGS1186	0.692771084337349	0.154411764705882	UMGS888_UMGS1186	0.04261	2687	1533	5		Positive	-1.31830824906511	3.07610251404609	g	Collinsella	d_Bacteria:p_Actinobacteriota:c_Coriobacteriia:o_Coriobacteriales:f_Coriobacteriaceae:g_Collinsella:s_	d_Bacteria:p_Actinobacteriota:c_Coriobacteriia:o_Coriobacteriales:f_Coriobacteriaceae:g_Collinsella:s_
473	UMGS888	UMGS1545	0.656626506024096	0.155038759689922	UMGS888_UMGS1545	0.04361	2687	1844	5		Positive	-1.82299444621439	3.09754784896701	g	Collinsella	d_Bacteria:p_Actinobacteriota:c_Coriobacteriia:o_Coriobacteriales:f_Coriobacteriaceae:g_Collinsella:s_	d_Bacteria:p_Actinobacteriota:c_Coriobacteriia:o_Coriobacteriales:f_Coriobacteriaceae:g_Collinsella:s_
474	UMGS919	UMGS1186	0.677631578947368	0.148760330578512	UMGS919_UMGS1186	0.04185	2725	1533	5		Positive	-1.52970093252019	2.88280448020218	g	Collinsella	d_Bacteria:p_Actinobacteriota:c_Coriobacteriia:o_Coriobacteriales:f_Coriobacteriaceae:g_Collinsella:s_	d_Bacteria:p_Actinobacteriota:c_Coriobacteriia:o_Coriobacteriales:f_Coriobacteriaceae:g_Collinsella:s_
475	UMGS92	GCF_000321025.1	0.674603174603175	0.205607476635514	UMGS92_GCF_000321025.1	0.04598	2726	1068	5		Positive	-1.57198649630945	4.82716786032885	g	Peptoniphilus_A	d_Bacteria:p_Firmicutes:c_Clostridia:o_Tissierellales:f_Peptoniphilaceae:g_Peptoniphilus_A:s_Peptoniphilus_A grossensis	d_Bacteria:p_Firmicutes:c_Clostridia:o_Tissierellales:f_Peptoniphilaceae:g_Peptoniphilus_A:s_Peptoniphilus_A senegalensis
476	UMGS938	UMGS1186	0.690909090909091	0.149253731343284	UMGS938_UMGS1186	0.0475	2742	1533	5		Positive	-1.34430723497886	2.89968044399792	g	Collinsella	d_Bacteria:p_Actinobacteriota:c_Coriobacteriia:o_Coriobacteriales:f_Coriobacteriaceae:g_Collinsella:s_	d_Bacteria:p_Actinobacteriota:c_Coriobacteriia:o_Coriobacteriales:f_Coriobacteriaceae:g_Collinsella:s_
477	UMGS938	UMGS1545	0.648484848484848	0.170542635658915	UMGS938_UMGS1545	0.0485	2742	1844	5		Positive	-1.93667628658236	3.62783249428427	g	Collinsella	d_Bacteria:p_Actinobacteriota:c_Coriobacteriia:o_Coriobacteriales:f_Coriobacteriaceae:g_Collinsella:s_	d_Bacteria:p_Actinobacteriota:c_Coriobacteriia:o_Coriobacteriales:f_Coriobacteriaceae:g_Collinsella:s_
478	UMGS955	UMGS1186	0.673469387755102	0.161016949152542	UMGS955_UMGS1186	0.04567	2767	1533	5		Positive	-1.5878175448217	3.3020220130512	g	Collinsella	d_Bacteria:p_Actinobacteriota:c_Coriobacteriia:o_Coriobacteriales:f_Coriobacteriaceae:g_Collinsella:s_	d_Bacteria:p_Actinobacteriota:c_Coriobacteriia:o_Coriobacteriales:f_Coriobacteriaceae:g_Collinsella:s_
479	UMGS955	UMGS674	0.687074829931973	0.151260504201681	UMGS955_UMGS674	0.04369	2767	2463	5		Positive	-1.3978449626748	2.96831881775527	g	Collinsella	d_Bacteria:p_Actinobacteriota:c_Coriobacteriia:o_Coriobacteriales:f_Coriobacteriaceae:g_Collinsella:s_	d_Bacteria:p_Actinobacteriota:c_Coriobacteriia:o_Coriobacteriales:f_Coriobacteriaceae:g_Collinsella:s_
480	UMGS955	UMGS962	0.714285714285714	0.16	UMGS955_UMGS962	0.04852	2767	2770	5		Positive	-1.01789979838102	3.26723893546854	g	Collinsella	d_Bacteria:p_Actinobacteriota:c_Coriobacteriia:o_Coriobacteriales:f_Coriobacteriaceae:g_Collinsella:s_	d_Bacteria:p_Actinobacteriota:c_Coriobacteriia:o_Coriobacteriales:f_Coriobacteriaceae:g_Collinsella:s_
481	UMGS969	UMGS1139	0.651898734177215	0.182539682539683	UMGS969_UMGS1139	0.04682	2773	1488	5		Positive	-1.88900825259257	4.03817180316071	g	Collinsella	d_Bacteria:p_Actinobacteriota:c_Coriobacteriia:o_Coriobacteriales:f_Coriobacteriaceae:g_Collinsella:s_	d_Bacteria:p_Actinobacteriota:c_Coriobacteriia:o_Coriobacteriales:f_Coriobacteriaceae:g_Collinsella:s_
482	UMGS969	UMGS1186	0.689873417721519	0.174242424242424	UMGS969_UMGS1186	0.04346	2773	1533	5		Positive	-1.35876832394206	3.75437769373496	g	Collinsella	d_Bacteria:p_Actinobacteriota:c_Coriobacteriia:o_Coriobacteriales:f_Coriobacteriaceae:g_Collinsella:s_	d_Bacteria:p_Actinobacteriota:c_Coriobacteriia:o_Coriobacteriales:f_Coriobacteriaceae:g_Collinsella:s_
483	UMGS969	UMGS1545	0.670886075949367	0.178294573643411	UMGS969_UMGS1545	0.04446	2773	1844	5		Positive	-1.62388828826731	3.89297481694289	g	Collinsella	d_Bacteria:p_Actinobacteriota:c_Coriobacteriia:o_Coriobacteriales:f_Coriobacteriaceae:g_Collinsella:s_	d_Bacteria:p_Actinobacteriota:c_Coriobacteriia:o_Coriobacteriales:f_Coriobacteriaceae:g_Collinsella:s_
484	UMGS996	UMGS1186	0.626582278481013	0.175	UMGS996_UMGS1186	0.04701	2807	1533	5		Positive	-2.24250153835957	3.78028932981297	g	Collinsella	d_Bacteria:p_Actinobacteriota:c_Coriobacteriia:o_Coriobacteriales:f_Coriobacteriaceae:g_Collinsella:s_Collinsella aerofaciens	d_Bacteria:p_Actinobacteriota:c_Coriobacteriia:o_Coriobacteriales:f_Coriobacteriaceae:g_Collinsella:s_
485	UMGS996	UMGS1545	0.620253164556962	0.169491525423729	UMGS996_UMGS1545	0.04801	2807	1844	5		Positive	-2.33087485980132	3.59188099290683	g	Collinsella	d_Bacteria:p_Actinobacteriota:c_Coriobacteriia:o_Coriobacteriales:f_Coriobacteriaceae:g_Collinsella:s_Collinsella aerofaciens	d_Bacteria:p_Actinobacteriota:c_Coriobacteriia:o_Coriobacteriales:f_Coriobacteriaceae:g_Collinsella:s_
486	UMGS996	UMGS443	0.613924050632911	0.156521739130435	UMGS996_UMGS443	0.04055	2807	2229	5		Positive	-2.41924818124308	3.14827072808433	g	Collinsella	d_Bacteria:p_Actinobacteriota:c_Coriobacteriia:o_Coriobacteriales:f_Coriobacteriaceae:g_Collinsella:s_Collinsella aerofaciens	d_Bacteria:p_Actinobacteriota:c_Coriobacteriia:o_Coriobacteriales:f_Coriobacteriaceae:g_Collinsella:s_
487	UMGS996	UMGS962	0.677215189873418	0.1640625	UMGS996_UMGS962	0.04768	2807	2770	5		Positive	-1.53551496682555	3.40619008393682	g	Collinsella	d_Bacteria:p_Actinobacteriota:c_Coriobacteriia:o_Coriobacteriales:f_Coriobacteriaceae:g_Collinsella:s_Collinsella aerofaciens	d_Bacteria:p_Actinobacteriota:c_Coriobacteriia:o_Coriobacteriales:f_Coriobacteriaceae:g_Collinsella:s_
488	11861_6_61	UMGS1065	0.5078125	0.1875	11861_6_61_UMGS1065	0.38202	12	1409	6		Positive	-2.56124219156792	2.85057510530419	f	Rikenellaceae	d_Bacteria:p_Bacteroidota:c_Bacteroidia:o_Bacteroidales:f_Rikenellaceae:g_Tidjanibacter:s_Tidjanibacter massiliensis	d_Bacteria:p_Bacteroidota:c_Bacteroidia:o_Bacteroidales:f_Rikenellaceae:g_:s_
489	11861_6_61	UMGS840	0.5390625	0.188235294117647	11861_6_61_UMGS840	0.35421	12	2638	6		Positive	-2.21064078689744	2.86988899343099	f	Rikenellaceae	d_Bacteria:p_Bacteroidota:c_Bacteroidia:o_Bacteroidales:f_Rikenellaceae:g_Tidjanibacter:s_Tidjanibacter massiliensis	d_Bacteria:p_Bacteroidota:c_Bacteroidia:o_Bacteroidales:f_Rikenellaceae:g_Alistipes:s_
490	11861_6_64	UMGS1135	0.625	0.20353982300885	11861_6_64_UMGS1135	0.38612	13	1481	6		Positive	-1.24648692405363	3.27189133745062	f	Lachnospiraceae	d_Bacteria:p_Firmicutes:c_Clostridia:o_Lachnospirales:f_Lachnospiraceae:g_Anaerostipes:s_Anaerostipes caccae	d_Bacteria:p_Firmicutes:c_Clostridia:o_Lachnospirales:f_Lachnospiraceae:g_CAG-590:s_
491	11861_6_64	UMGS229	0.569444444444444	0.211538461538462	11861_6_64_UMGS229	0.3878	13	2008	6		Positive	-1.86977831013448	3.48199067868012	f	Lachnospiraceae	d_Bacteria:p_Firmicutes:c_Clostridia:o_Lachnospirales:f_Lachnospiraceae:g_Anaerostipes:s_Anaerostipes caccae	d_Bacteria:p_Firmicutes:c_Clostridia:o_Lachnospirales:f_Lachnospiraceae:g_CAG-632:s_GCA_000431515.1
492	11861_6_92	UMGS1065	0.535433070866142	0.19047619047619	11861_6_92_UMGS1065	0.37601	15	1409	6		Positive	-2.25136024137688	2.92875036676977	f	Rikenellaceae	d_Bacteria:p_Bacteroidota:c_Bacteroidia:o_Bacteroidales:f_Rikenellaceae:g_Tidjanibacter:s_Tidjanibacter massiliensis	d_Bacteria:p_Bacteroidota:c_Bacteroidia:o_Bacteroidales:f_Rikenellaceae:g_:s_
493	12718_7_38	GCF_000466485.1	0.553921568627451	0.18705035971223	12718_7_38_GCF_000466485.1	0.25529	41	1162	6		Positive	-2.0439332562453	2.8387644542914	f	Lachnospiraceae	d_Bacteria:p_Firmicutes:c_Clostridia:o_Lachnospirales:f_Lachnospiraceae:g_Clostridium_M:s_	d_Bacteria:p_Firmicutes:c_Clostridia:o_Lachnospirales:f_Lachnospiraceae:g_Clostridium_Q:s_Clostridium_Q symbiosum
494	12718_7_47	UMGS1135	0.608974358974359	0.194915254237288	12718_7_47_UMGS1135	0.37347	54	1481	6		Positive	-1.42628251619233	3.04535075675236	f	Lachnospiraceae	d_Bacteria:p_Firmicutes:c_Clostridia:o_Lachnospirales:f_Lachnospiraceae:g_Coprococcus:s_Coprococcus eutactus	d_Bacteria:p_Firmicutes:c_Clostridia:o_Lachnospirales:f_Lachnospiraceae:g_CAG-590:s_
495	12718_7_75	UMGS821	0.579365079365079	0.188888888888889	12718_7_75_UMGS821	0.31837	78	2620	6		Positive	-1.75847627690576	2.88705689398814	o	CAG-41	d_Bacteria:p_Firmicutes:c_Clostridia:o_CAG-41:f_:g_:s_	d_Bacteria:p_Firmicutes:c_Clostridia:o_CAG-41:f_:g_:s_
496	12718_7_86	GCF_000191805.1	0.611510791366906	0.182692307692308	12718_7_86_GCF_000191805.1	0.28209	91	960	6		Positive	-1.39782565988261	2.72429199062902	f	Lachnospiraceae	d_Bacteria:p_Firmicutes:c_Clostridia:o_Lachnospirales:f_Lachnospiraceae:g_Ruminococcus_B:s_Ruminococcus_B torques	d_Bacteria:p_Firmicutes:c_Clostridia:o_Lachnospirales:f_Lachnospiraceae:g_Tyzzerella:s_Tyzzerella sp1
497	12718_7_92	12718_7_44	0.630573248407643	0.201612903225806	12718_7_92_12718_7_44	0.286	96	51	6		Positive	-1.18395928500412	3.22127715160875	f	Lachnospiraceae	d_Bacteria:p_Firmicutes:c_Clostridia:o_Lachnospirales:f_Lachnospiraceae:g_CAG-81:s_GCA_900066055.1	d_Bacteria:p_Firmicutes:c_Clostridia:o_Lachnospirales:f_Lachnospiraceae:g_Clostridium_Q:s_Clostridium_Q symbiosum
498	12718_7_92	13470_2_83	0.598726114649682	0.248	12718_7_92_13470_2_83	0.28753	96	206	6		Positive	-1.54126007957275	4.4397218203767	f	Lachnospiraceae	d_Bacteria:p_Firmicutes:c_Clostridia:o_Lachnospirales:f_Lachnospiraceae:g_CAG-81:s_GCA_900066055.1	d_Bacteria:p_Firmicutes:c_Clostridia:o_Lachnospirales:f_Lachnospiraceae:g_Clostridium_Q:s_Clostridium_Q symbiosum
499	12718_7_92	14207_7_38	0.636942675159236	0.206349206349206	12718_7_92_14207_7_38	0.28811	96	255	6		Positive	-1.11249912609038	3.34568509458625	f	Lachnospiraceae	d_Bacteria:p_Firmicutes:c_Clostridia:o_Lachnospirales:f_Lachnospiraceae:g_CAG-81:s_GCA_900066055.1	d_Bacteria:p_Firmicutes:c_Clostridia:o_Lachnospirales:f_Lachnospiraceae:g_Clostridium_Q:s_Clostridium_Q symbiosum
500	12718_7_92	14207_7_42	0.598726114649682	0.265625	12718_7_92_14207_7_42	0.38634	96	261	6		Positive	-1.54126007957275	4.90267571877593	f	Lachnospiraceae	d_Bacteria:p_Firmicutes:c_Clostridia:o_Lachnospirales:f_Lachnospiraceae:g_CAG-81:s_GCA_900066055.1	d_Bacteria:p_Firmicutes:c_Clostridia:o_Lachnospirales:f_Lachnospiraceae:g_GCA-900066755:s_GCA_900066755.1
501	12718_7_92	20298_3_34	0.547770700636943	0.188679245283019	12718_7_92_20298_3_34	0.30867	96	586	6		Positive	-2.11294135088257	2.88155020890377	f	Lachnospiraceae	d_Bacteria:p_Firmicutes:c_Clostridia:o_Lachnospirales:f_Lachnospiraceae:g_CAG-81:s_GCA_900066055.1	d_Bacteria:p_Firmicutes:c_Clostridia:o_Lachnospirales:f_Lachnospiraceae:g_:s_
502	12718_7_92	8080_1_85	0.611464968152866	0.255813953488372	12718_7_92_8080_1_85	0.28804	96	729	6		Positive	-1.3983397617453	4.64497006033994	f	Lachnospiraceae	d_Bacteria:p_Firmicutes:c_Clostridia:o_Lachnospirales:f_Lachnospiraceae:g_CAG-81:s_GCA_900066055.1	d_Bacteria:p_Firmicutes:c_Clostridia:o_Lachnospirales:f_Lachnospiraceae:g_Clostridium_Q:s_Clostridium_Q symbiosum
503	12718_7_92	8080_1_83	0.643312101910828	0.251851851851852	12718_7_92_8080_1_83	0.26693	96	731	6		Positive	-1.04103896717666	4.54089798099351	f	Lachnospiraceae	d_Bacteria:p_Firmicutes:c_Clostridia:o_Lachnospirales:f_Lachnospiraceae:g_CAG-81:s_GCA_900066055.1	d_Bacteria:p_Firmicutes:c_Clostridia:o_Lachnospirales:f_Lachnospiraceae:g_Hungatella:s_
504	12718_7_92	GCF_000189595.1	0.611464968152866	0.232	12718_7_92_GCF_000189595.1	0.28811	96	955	6		Positive	-1.3983397617453	4.01945161473769	f	Lachnospiraceae	d_Bacteria:p_Firmicutes:c_Clostridia:o_Lachnospirales:f_Lachnospiraceae:g_CAG-81:s_GCA_900066055.1	d_Bacteria:p_Firmicutes:c_Clostridia:o_Lachnospirales:f_Lachnospiraceae:g_Clostridium_Q:s_Clostridium_Q symbiosum
505	12718_7_92	GCF_000189615.1	0.624203821656051	0.222222222222222	12718_7_92_GCF_000189615.1	0.28753	96	956	6		Positive	-1.25541944391784	3.76261982240274	f	Lachnospiraceae	d_Bacteria:p_Firmicutes:c_Clostridia:o_Lachnospirales:f_Lachnospiraceae:g_CAG-81:s_GCA_900066055.1	d_Bacteria:p_Firmicutes:c_Clostridia:o_Lachnospirales:f_Lachnospiraceae:g_Clostridium_Q:s_Clostridium_Q symbiosum
506	12718_7_92	GCF_000233515.1	0.643312101910828	0.198412698412698	12718_7_92_GCF_000233515.1	0.28643	96	1001	6		Positive	-1.04103896717666	3.13721773067801	f	Lachnospiraceae	d_Bacteria:p_Firmicutes:c_Clostridia:o_Lachnospirales:f_Lachnospiraceae:g_CAG-81:s_GCA_900066055.1	d_Bacteria:p_Firmicutes:c_Clostridia:o_Lachnospirales:f_Lachnospiraceae:g_Clostridium_Q:s_Clostridium_Q symbiosum
507	12718_7_92	GCF_000466485.1	0.624203821656051	0.24031007751938	12718_7_92_GCF_000466485.1	0.28549	96	1162	6		Positive	-1.25541944391784	4.23773148898432	f	Lachnospiraceae	d_Bacteria:p_Firmicutes:c_Clostridia:o_Lachnospirales:f_Lachnospiraceae:g_CAG-81:s_GCA_900066055.1	d_Bacteria:p_Firmicutes:c_Clostridia:o_Lachnospirales:f_Lachnospiraceae:g_Clostridium_Q:s_Clostridium_Q symbiosum
508	12718_7_89	GCF_000296445.1	0.624	0.235294117647059	12718_7_89_GCF_000296445.1	0.38765	99	1047	6		Positive	-1.25770616900308	4.10597783354573	f	Eggerthellaceae	d_Bacteria:p_Actinobacteriota:c_Coriobacteriia:o_Coriobacteriales:f_Eggerthellaceae:g_Adlercreutzia:s_Adlercreutzia equolifaciens	d_Bacteria:p_Actinobacteriota:c_Coriobacteriia:o_Coriobacteriales:f_Eggerthellaceae:g_Slackia_A:s_Slackia_A piriformis
509	13154_4_45	UMGS229	0.597222222222222	0.211009174311927	13154_4_45_UMGS229	0.38672	110	2008	6		Positive	-1.55813261709405	3.468087950459	f	Lachnospiraceae	d_Bacteria:p_Firmicutes:c_Clostridia:o_Lachnospirales:f_Lachnospiraceae:g_Anaerostipes:s_Anaerostipes hadrus	d_Bacteria:p_Firmicutes:c_Clostridia:o_Lachnospirales:f_Lachnospiraceae:g_CAG-632:s_GCA_000431515.1
510	13414_6_14	UMGS229	0.594405594405594	0.212962962962963	13414_6_14_UMGS229	0.38813	115	2008	6		Positive	-1.58973305450025	3.51940789784313	f	Lachnospiraceae	d_Bacteria:p_Firmicutes:c_Clostridia:o_Lachnospirales:f_Lachnospiraceae:g_Anaerostipes:s_Anaerostipes hadrus_A	d_Bacteria:p_Firmicutes:c_Clostridia:o_Lachnospirales:f_Lachnospiraceae:g_CAG-632:s_GCA_000431515.1
511	13414_6_16	14207_7_42	0.625766871165644	0.19047619047619	13414_6_16_14207_7_42	0.29371	117	261	6		Positive	-1.23788320860159	2.92875036676977	f	Lachnospiraceae	d_Bacteria:p_Firmicutes:c_Clostridia:o_Lachnospirales:f_Lachnospiraceae:g_Coprococcus_B:s_Coprococcus_B comes	d_Bacteria:p_Firmicutes:c_Clostridia:o_Lachnospirales:f_Lachnospiraceae:g_GCA-900066755:s_GCA_900066755.1
512	13414_6_16	20287_6_33	0.601226993865031	0.183333333333333	13414_6_16_20287_6_33	0.21566	117	458	6		Positive	-1.51320210306675	2.74112973925236	f	Lachnospiraceae	d_Bacteria:p_Firmicutes:c_Clostridia:o_Lachnospirales:f_Lachnospiraceae:g_Coprococcus_B:s_Coprococcus_B comes	d_Bacteria:p_Firmicutes:c_Clostridia:o_Lachnospirales:f_Lachnospiraceae:g_Ruminococcus_B:s_GCA_900066545.1
513	13414_6_16	21673_4_25	0.552147239263804	0.189189189189189	13414_6_16_21673_4_25	0.26871	117	650	6		Positive	-2.06383989199707	2.89494484829817	f	Lachnospiraceae	d_Bacteria:p_Firmicutes:c_Clostridia:o_Lachnospirales:f_Lachnospiraceae:g_Coprococcus_B:s_Coprococcus_B comes	d_Bacteria:p_Firmicutes:c_Clostridia:o_Lachnospirales:f_Lachnospiraceae:g_Ruminococcus_B:s_Ruminococcus_B torques
514	13414_6_16	GCF_000173815.1	0.56441717791411	0.2	13414_6_16_GCF_000173815.1	0.37451	117	923	6		Positive	-1.9261804447645	3.17891120345967	f	Lachnospiraceae	d_Bacteria:p_Firmicutes:c_Clostridia:o_Lachnospirales:f_Lachnospiraceae:g_Coprococcus_B:s_Coprococcus_B comes	d_Bacteria:p_Firmicutes:c_Clostridia:o_Lachnospirales:f_Lachnospiraceae:g_Marvinbryantia:s_Marvinbryantia formatexigens
515	13414_6_16	UMGS1008	0.588957055214724	0.186440677966102	13414_6_16_UMGS1008	0.38006	117	1347	6		Positive	-1.65086155029933	2.82275001224018	f	Lachnospiraceae	d_Bacteria:p_Firmicutes:c_Clostridia:o_Lachnospirales:f_Lachnospiraceae:g_Coprococcus_B:s_Coprococcus_B comes	d_Bacteria:p_Firmicutes:c_Clostridia:o_Lachnospirales:f_Lachnospiraceae:g_Eubacterium_I:s_
516	13414_6_16	UMGS1369	0.607361963190184	0.195121951219512	13414_6_16_UMGS1369	0.38786	117	1707	6		Positive	-1.44437237945046	3.05078004320387	f	Lachnospiraceae	d_Bacteria:p_Firmicutes:c_Clostridia:o_Lachnospirales:f_Lachnospiraceae:g_Coprococcus_B:s_Coprococcus_B comes	d_Bacteria:p_Firmicutes:c_Clostridia:o_Lachnospirales:f_Lachnospiraceae:g_Blautia_A:s_
517	13414_6_16	UMGS199	0.588957055214724	0.2	13414_6_16_UMGS199	0.26454	117	1978	6		Positive	-1.65086155029933	3.17891120345967	f	Lachnospiraceae	d_Bacteria:p_Firmicutes:c_Clostridia:o_Lachnospirales:f_Lachnospiraceae:g_Coprococcus_B:s_Coprococcus_B comes	d_Bacteria:p_Firmicutes:c_Clostridia:o_Lachnospirales:f_Lachnospiraceae:g_Ruminococcus_B:s_
518	13414_6_20	UMGS96	0.507853403141361	0.198347107438017	13414_6_20_UMGS96	0.30852	118	2768	6		Positive	-2.56078328920579	3.13549485990193	f	Lachnospiraceae	d_Bacteria:p_Firmicutes:c_Clostridia:o_Lachnospirales:f_Lachnospiraceae:g_Blautia_A:s_GCA_900066145.1	d_Bacteria:p_Firmicutes:c_Clostridia:o_Lachnospirales:f_Lachnospiraceae:g_Fusicatenibacter:s_
519	13414_6_29	UMGS229	0.534591194968553	0.205607476635514	13414_6_29_UMGS229	0.38733	128	2008	6		Positive	-2.26080545328897	3.32620216337989	f	Lachnospiraceae	d_Bacteria:p_Firmicutes:c_Clostridia:o_Lachnospirales:f_Lachnospiraceae:g_Eubacterium_E:s_Eubacterium_E hallii	d_Bacteria:p_Firmicutes:c_Clostridia:o_Lachnospirales:f_Lachnospiraceae:g_CAG-632:s_GCA_000431515.1
520	13414_6_3	UMGS1135	0.619718309859155	0.214285714285714	13414_6_3_UMGS1135	0.37362	129	1481	6		Positive	-1.30574349949089	3.5541524584945	f	Lachnospiraceae	d_Bacteria:p_Firmicutes:c_Clostridia:o_Lachnospirales:f_Lachnospiraceae:g_Coprococcus:s_Coprococcus sp1	d_Bacteria:p_Firmicutes:c_Clostridia:o_Lachnospirales:f_Lachnospiraceae:g_CAG-590:s_
521	13414_6_33	14207_7_42	0.626373626373626	0.197183098591549	13414_6_33_14207_7_42	0.36676	131	261	6		Positive	-1.23107587329888	3.10491997007251	f	Lachnospiraceae	d_Bacteria:p_Firmicutes:c_Clostridia:o_Lachnospirales:f_Lachnospiraceae:g_Fusicatenibacter:s_Fusicatenibacter saccharivorans	d_Bacteria:p_Firmicutes:c_Clostridia:o_Lachnospirales:f_Lachnospiraceae:g_GCA-900066755:s_GCA_900066755.1
522	13414_6_33	GCF_000173815.1	0.615384615384615	0.182481751824818	13414_6_33_GCF_000173815.1	0.36988	131	923	6		Positive	-1.35436427933685	2.71876134327099	f	Lachnospiraceae	d_Bacteria:p_Firmicutes:c_Clostridia:o_Lachnospirales:f_Lachnospiraceae:g_Fusicatenibacter:s_Fusicatenibacter saccharivorans	d_Bacteria:p_Firmicutes:c_Clostridia:o_Lachnospirales:f_Lachnospiraceae:g_Marvinbryantia:s_Marvinbryantia formatexigens
523	13414_6_31	13470_2_87	0.575757575757576	0.201680672268908	13414_6_31_13470_2_87	0.3102	134	200	6		Positive	-1.79894974353438	3.22305723346378	f	Lachnospiraceae	d_Bacteria:p_Firmicutes:c_Clostridia:o_Lachnospirales:f_Lachnospiraceae:g_Ruminococcus_B:s_GCF_001487105.1	d_Bacteria:p_Firmicutes:c_Clostridia:o_Lachnospirales:f_Lachnospiraceae:g_Dorea:s_Dorea formicigenerans
524	13414_6_31	14207_7_42	0.618181818181818	0.215384615384615	13414_6_31_14207_7_42	0.30285	134	261	6		Positive	-1.32298177598173	3.58301717042025	f	Lachnospiraceae	d_Bacteria:p_Firmicutes:c_Clostridia:o_Lachnospirales:f_Lachnospiraceae:g_Ruminococcus_B:s_GCF_001487105.1	d_Bacteria:p_Firmicutes:c_Clostridia:o_Lachnospirales:f_Lachnospiraceae:g_GCA-900066755:s_GCA_900066755.1
525	13414_6_31	20287_6_33	0.612121212121212	0.192	13414_6_31_20287_6_33	0.1558	134	458	6		Positive	-1.39097719991782	2.96877610064017	g	Ruminococcus_B	d_Bacteria:p_Firmicutes:c_Clostridia:o_Lachnospirales:f_Lachnospiraceae:g_Ruminococcus_B:s_GCF_001487105.1	d_Bacteria:p_Firmicutes:c_Clostridia:o_Lachnospirales:f_Lachnospiraceae:g_Ruminococcus_B:s_GCA_900066545.1
526	13414_6_31	21673_4_87	0.593939393939394	0.19672131147541	13414_6_31_21673_4_87	0.31231	134	707	6		Positive	-1.5949634717261	3.09279025968119	f	Lachnospiraceae	d_Bacteria:p_Firmicutes:c_Clostridia:o_Lachnospirales:f_Lachnospiraceae:g_Ruminococcus_B:s_GCF_001487105.1	d_Bacteria:p_Firmicutes:c_Clostridia:o_Lachnospirales:f_Lachnospiraceae:g_Dorea:s_Dorea formicigenerans
527	13414_6_31	8080_1_93	0.581818181818182	0.2	13414_6_31_8080_1_93	0.3775	134	732	6		Positive	-1.73095431959828	3.17891120345967	f	Lachnospiraceae	d_Bacteria:p_Firmicutes:c_Clostridia:o_Lachnospirales:f_Lachnospiraceae:g_Ruminococcus_B:s_GCF_001487105.1	d_Bacteria:p_Firmicutes:c_Clostridia:o_Lachnospirales:f_Lachnospiraceae:g_CAG-45:s_GCA_000438375.1
528	13414_6_31	GCF_000169235.1	0.6	0.181818181818182	13414_6_31_GCF_000169235.1	0.31204	134	910	6		Positive	-1.52696804779001	2.70133142432444	f	Lachnospiraceae	d_Bacteria:p_Firmicutes:c_Clostridia:o_Lachnospirales:f_Lachnospiraceae:g_Ruminococcus_B:s_GCF_001487105.1	d_Bacteria:p_Firmicutes:c_Clostridia:o_Lachnospirales:f_Lachnospiraceae:g_Dorea:s_Dorea formicigenerans
529	13414_6_31	UMGS1008	0.587878787878788	0.198347107438017	13414_6_31_UMGS1008	0.3892	134	1347	6		Positive	-1.66295889566219	3.13549485990193	f	Lachnospiraceae	d_Bacteria:p_Firmicutes:c_Clostridia:o_Lachnospirales:f_Lachnospiraceae:g_Ruminococcus_B:s_GCF_001487105.1	d_Bacteria:p_Firmicutes:c_Clostridia:o_Lachnospirales:f_Lachnospiraceae:g_Eubacterium_I:s_
530	13414_6_31	UMGS1466	0.575757575757576	0.194915254237288	13414_6_31_UMGS1466	0.38471	134	1787	6		Positive	-1.79894974353438	3.04535075675236	f	Lachnospiraceae	d_Bacteria:p_Firmicutes:c_Clostridia:o_Lachnospirales:f_Lachnospiraceae:g_Ruminococcus_B:s_GCF_001487105.1	d_Bacteria:p_Firmicutes:c_Clostridia:o_Lachnospirales:f_Lachnospiraceae:g_:s_
531	13414_6_31	UMGS1659	0.624242424242424	0.188976377952756	13414_6_31_UMGS1659	0.18625	134	1901	6		Positive	-1.25498635204564	2.88935495941705	g	Ruminococcus_B	d_Bacteria:p_Firmicutes:c_Clostridia:o_Lachnospirales:f_Lachnospiraceae:g_Ruminococcus_B:s_GCF_001487105.1	d_Bacteria:p_Firmicutes:c_Clostridia:o_Lachnospirales:f_Lachnospiraceae:g_Ruminococcus_B:s_Ruminococcus_B faecis
532	13414_6_42	UMGS128	0.524861878453039	0.201680672268908	13414_6_42_UMGS128	0.29485	137	1633	6		Positive	-2.36996103846731	3.22305723346378	g	Clostridium	d_Bacteria:p_Firmicutes:c_Clostridia:o_Clostridiales:f_Clostridiaceae:g_Clostridium:s_Clostridium saudiense	d_Bacteria:p_Firmicutes:c_Clostridia:o_Clostridiales:f_Clostridiaceae:g_Clostridium:s_
533	13414_6_4	UMGS1106	0.583850931677019	0.182608695652174	13414_6_4_UMGS1106	0.35907	138	1452	6		Positive	-1.70814840101102	2.7220957625477	g	Faecalibacterium	d_Bacteria:p_Firmicutes:c_Clostridia:o_Oscillospirales:f_Ruminococcaceae:g_Faecalibacterium:s_Faecalibacterium prausnitzii_C	d_Bacteria:p_Firmicutes:c_Clostridia:o_Oscillospirales:f_Ruminococcaceae:g_Faecalibacterium:s_
534	13414_6_54	UMGS1106	0.528497409326425	0.184	13414_6_54_UMGS1106	0.327	149	1452	6		Positive	-2.32917312707748	2.75864099782066	g	Faecalibacterium	d_Bacteria:p_Firmicutes:c_Clostridia:o_Oscillospirales:f_Ruminococcaceae:g_Faecalibacterium:s_Faecalibacterium prausnitzii_D	d_Bacteria:p_Firmicutes:c_Clostridia:o_Oscillospirales:f_Ruminococcaceae:g_Faecalibacterium:s_
535	13414_6_54	UMGS504	0.507772020725389	0.183333333333333	13414_6_54_UMGS504	0.39135	149	2293	6		Positive	-2.56169633846515	2.74112973925236	f	Ruminococcaceae	d_Bacteria:p_Firmicutes:c_Clostridia:o_Oscillospirales:f_Ruminococcaceae:g_Faecalibacterium:s_Faecalibacterium prausnitzii_D	d_Bacteria:p_Firmicutes:c_Clostridia:o_Oscillospirales:f_Ruminococcaceae:g_:s_
536	13414_6_54	UMGS544	0.564766839378238	0.192592592592593	13414_6_54_UMGS544	0.38096	149	2333	6		Positive	-1.92225750714906	2.98434166381199	f	Ruminococcaceae	d_Bacteria:p_Firmicutes:c_Clostridia:o_Oscillospirales:f_Ruminococcaceae:g_Faecalibacterium:s_Faecalibacterium prausnitzii_D	d_Bacteria:p_Firmicutes:c_Clostridia:o_Oscillospirales:f_Ruminococcaceae:g_:s_
537	13414_6_54	UMGS795	0.564766839378238	0.186567164179104	13414_6_54_UMGS795	0.36441	149	2593	6		Positive	-1.92225750714906	2.82607241141198	f	Ruminococcaceae	d_Bacteria:p_Firmicutes:c_Clostridia:o_Oscillospirales:f_Ruminococcaceae:g_Faecalibacterium:s_Faecalibacterium prausnitzii_D	d_Bacteria:p_Firmicutes:c_Clostridia:o_Oscillospirales:f_Ruminococcaceae:g_Subdoligranulum:s_
538	13414_6_61	13470_2_69	0.556213017751479	0.196581196581197	13414_6_61_13470_2_69	0.17061	152	197	6		Positive	-2.01822492723361	3.08910987746844	g	Bifidobacterium	d_Bacteria:p_Actinobacteriota:c_Actinobacteria:o_Actinomycetales:f_Bifidobacteriaceae:g_Bifidobacterium:s_Bifidobacterium bifidum	d_Bacteria:p_Actinobacteriota:c_Actinobacteria:o_Actinomycetales:f_Bifidobacteriaceae:g_Bifidobacterium:s_Bifidobacterium adolescentis_A
539	13414_6_61	18048_1_77	0.609467455621302	0.201550387596899	13414_6_61_18048_1_77	0.17268	152	371	6		Positive	-1.42075034412652	3.21963506059523	g	Bifidobacterium	d_Bacteria:p_Actinobacteriota:c_Actinobacteria:o_Actinomycetales:f_Bifidobacteriaceae:g_Bifidobacterium:s_Bifidobacterium bifidum	d_Bacteria:p_Actinobacteriota:c_Actinobacteria:o_Actinomycetales:f_Bifidobacteriaceae:g_Bifidobacterium:s_Bifidobacterium adolescentis_A
540	13414_6_61	18048_2_77	0.603550295857988	0.203125	13414_6_61_18048_2_77	0.17112	152	417	6		Positive	-1.4871364089162	3.26099522799854	g	Bifidobacterium	d_Bacteria:p_Actinobacteriota:c_Actinobacteria:o_Actinomycetales:f_Bifidobacteriaceae:g_Bifidobacterium:s_Bifidobacterium bifidum	d_Bacteria:p_Actinobacteriota:c_Actinobacteria:o_Actinomycetales:f_Bifidobacteriaceae:g_Bifidobacterium:s_Bifidobacterium adolescentis_A
541	13414_6_61	20287_6_64	0.585798816568047	0.188524590163934	13414_6_61_20287_6_64	0.1685	152	482	6		Positive	-1.68629460328523	2.87748790023496	g	Bifidobacterium	d_Bacteria:p_Actinobacteriota:c_Actinobacteria:o_Actinomycetales:f_Bifidobacteriaceae:g_Bifidobacterium:s_Bifidobacterium bifidum	d_Bacteria:p_Actinobacteriota:c_Actinobacteria:o_Actinomycetales:f_Bifidobacteriaceae:g_Bifidobacterium:s_Bifidobacterium adolescentis_A
542	13414_6_61	20298_2_50	0.550295857988166	0.218487394957983	13414_6_61_20298_2_50	0.17363	152	539	6		Positive	-2.08461099202328	3.66451753350474	g	Bifidobacterium	d_Bacteria:p_Actinobacteriota:c_Actinobacteria:o_Actinomycetales:f_Bifidobacteriaceae:g_Bifidobacterium:s_Bifidobacterium bifidum	d_Bacteria:p_Actinobacteriota:c_Actinobacteria:o_Actinomycetales:f_Bifidobacteriaceae:g_Bifidobacterium:s_
543	13414_6_61	20298_3_16	0.57396449704142	0.204918032786885	13414_6_61_20298_3_16	0.13517	152	558	6		Positive	-1.81906673286458	3.30809261912739	g	Bifidobacterium	d_Bacteria:p_Actinobacteriota:c_Actinobacteria:o_Actinomycetales:f_Bifidobacteriaceae:g_Bifidobacterium:s_Bifidobacterium bifidum	d_Bacteria:p_Actinobacteriota:c_Actinobacteria:o_Actinomycetales:f_Bifidobacteriaceae:g_Bifidobacterium:s_Bifidobacterium longum
544	13414_6_61	20427_4_27	0.597633136094675	0.198412698412698	13414_6_61_20427_4_27	0.13661	152	630	6		Positive	-1.55352247370587	3.13721773067801	g	Bifidobacterium	d_Bacteria:p_Actinobacteriota:c_Actinobacteria:o_Actinomycetales:f_Bifidobacteriaceae:g_Bifidobacterium:s_Bifidobacterium bifidum	d_Bacteria:p_Actinobacteriota:c_Actinobacteria:o_Actinomycetales:f_Bifidobacteriaceae:g_Bifidobacterium:s_Bifidobacterium longum
545	13414_6_61	GCF_000172135.1	0.57396449704142	0.204918032786885	13414_6_61_GCF_000172135.1	0.15841	152	914	6		Positive	-1.81906673286458	3.30809261912739	g	Bifidobacterium	d_Bacteria:p_Actinobacteriota:c_Actinobacteria:o_Actinomycetales:f_Bifidobacteriaceae:g_Bifidobacterium:s_Bifidobacterium bifidum	d_Bacteria:p_Actinobacteriota:c_Actinobacteria:o_Actinomycetales:f_Bifidobacteriaceae:g_Bifidobacterium:s_Bifidobacterium dentium
546	13414_6_53	UMGS1106	0.55688622754491	0.184210526315789	13414_6_53_UMGS1106	0.33937	154	1452	6		Positive	-2.01067202165874	2.76417086894748	g	Faecalibacterium	d_Bacteria:p_Firmicutes:c_Clostridia:o_Oscillospirales:f_Ruminococcaceae:g_Faecalibacterium:s_Faecalibacterium prausnitzii	d_Bacteria:p_Firmicutes:c_Clostridia:o_Oscillospirales:f_Ruminococcaceae:g_Faecalibacterium:s_
547	13414_6_70	13470_2_85	0.536458333333333	0.182539682539683	13414_6_70_13470_2_85	0.38264	168	201	6		Positive	-2.23985757061998	2.72028300286156	f	Lachnospiraceae	d_Bacteria:p_Firmicutes:c_Clostridia:o_Lachnospirales:f_Lachnospiraceae:g_CAG-45:s_GCA_900066395.1	d_Bacteria:p_Firmicutes:c_Clostridia:o_Lachnospirales:f_Lachnospiraceae:g_Coprococcus_B:s_Coprococcus_B comes
548	13414_6_70	18048_1_65	0.520833333333333	0.186991869918699	13414_6_70_18048_1_65	0.38172	168	364	6		Positive	-2.41515827295522	2.83722810944421	f	Lachnospiraceae	d_Bacteria:p_Firmicutes:c_Clostridia:o_Lachnospirales:f_Lachnospiraceae:g_CAG-45:s_GCA_900066395.1	d_Bacteria:p_Firmicutes:c_Clostridia:o_Lachnospirales:f_Lachnospiraceae:g_Coprococcus_B:s_Coprococcus_B comes
549	13414_6_70	20298_3_9	0.635416666666667	0.186666666666667	13414_6_70_20298_3_9	0.3463	168	627	6		Positive	-1.12961978916346	2.82868603209384	f	Lachnospiraceae	d_Bacteria:p_Firmicutes:c_Clostridia:o_Lachnospirales:f_Lachnospiraceae:g_CAG-45:s_GCA_900066395.1	d_Bacteria:p_Firmicutes:c_Clostridia:o_Lachnospirales:f_Lachnospiraceae:g_Robinsoniella:s_
550	13414_6_70	20427_4_25	0.583333333333333	0.182481751824818	13414_6_70_20427_4_25	0.22263	168	629	6		Positive	-1.71395546361427	2.71876134327099	f	Lachnospiraceae	d_Bacteria:p_Firmicutes:c_Clostridia:o_Lachnospirales:f_Lachnospiraceae:g_CAG-45:s_GCA_900066395.1	d_Bacteria:p_Firmicutes:c_Clostridia:o_Lachnospirales:f_Lachnospiraceae:g_Agathobacter:s_GCA_000434275.1
551	13414_6_70	GCF_000173815.1	0.614583333333333	0.186206896551724	13414_6_70_GCF_000173815.1	0.38117	168	923	6		Positive	-1.36335405894379	2.81660930204673	f	Lachnospiraceae	d_Bacteria:p_Firmicutes:c_Clostridia:o_Lachnospirales:f_Lachnospiraceae:g_CAG-45:s_GCA_900066395.1	d_Bacteria:p_Firmicutes:c_Clostridia:o_Lachnospirales:f_Lachnospiraceae:g_Marvinbryantia:s_Marvinbryantia formatexigens
552	13414_6_70	GCF_000466465.2	0.588541666666667	0.18705035971223	13414_6_70_GCF_000466465.2	0.35677	168	1163	6		Positive	-1.65552189616918	2.8387644542914	f	Lachnospiraceae	d_Bacteria:p_Firmicutes:c_Clostridia:o_Lachnospirales:f_Lachnospiraceae:g_CAG-45:s_GCA_900066395.1	d_Bacteria:p_Firmicutes:c_Clostridia:o_Lachnospirales:f_Lachnospiraceae:g_Eisenbergiella:s_GCF_000466465.2
553	13414_6_70	UMGS1369	0.635416666666667	0.19205298013245	13414_6_70_UMGS1369	0.39452	168	1707	6		Positive	-1.12961978916346	2.97016772383764	f	Lachnospiraceae	d_Bacteria:p_Firmicutes:c_Clostridia:o_Lachnospirales:f_Lachnospiraceae:g_CAG-45:s_GCA_900066395.1	d_Bacteria:p_Firmicutes:c_Clostridia:o_Lachnospirales:f_Lachnospiraceae:g_Blautia_A:s_
554	13414_6_70	UMGS1375	0.463541666666667	0.18348623853211	13414_6_70_UMGS1375	0.39371	168	1715	6	Negative	Positive	-3.05792751485109	2.74514608296069	f	Lachnospiraceae	d_Bacteria:p_Firmicutes:c_Clostridia:o_Lachnospirales:f_Lachnospiraceae:g_CAG-45:s_GCA_900066395.1	d_Bacteria:p_Firmicutes:c_Clostridia:o_Lachnospirales:f_Lachnospiraceae:g_CAG-56:s_
555	13414_6_70	UMGS271	0.588541666666667	0.198581560283688	13414_6_70_UMGS271	0.3613	168	2046	6		Positive	-1.65552189616918	3.14165320650586	f	Lachnospiraceae	d_Bacteria:p_Firmicutes:c_Clostridia:o_Lachnospirales:f_Lachnospiraceae:g_CAG-45:s_GCA_900066395.1	d_Bacteria:p_Firmicutes:c_Clostridia:o_Lachnospirales:f_Lachnospiraceae:g_Robinsoniella:s_Robinsoniella peoriensis
556	13414_6_70	UMGS354	0.557291666666667	0.201492537313433	13414_6_70_UMGS354	0.37399	168	2133	6		Positive	-2.00612330083966	3.2181155136872	f	Lachnospiraceae	d_Bacteria:p_Firmicutes:c_Clostridia:o_Lachnospirales:f_Lachnospiraceae:g_CAG-45:s_GCA_900066395.1	d_Bacteria:p_Firmicutes:c_Clostridia:o_Lachnospirales:f_Lachnospiraceae:g_Bariatricus:s_Bariatricus massiliensis
557	13414_6_70	UMGS604	0.536458333333333	0.182539682539683	13414_6_70_UMGS604	0.38077	168	2391	6		Positive	-2.23985757061998	2.72028300286156	f	Lachnospiraceae	d_Bacteria:p_Firmicutes:c_Clostridia:o_Lachnospirales:f_Lachnospiraceae:g_CAG-45:s_GCA_900066395.1	d_Bacteria:p_Firmicutes:c_Clostridia:o_Lachnospirales:f_Lachnospiraceae:g_Blautia:s_
558	13414_6_67	12718_7_73	0.587628865979381	0.185714285714286	13414_6_67_12718_7_73	0.29932	169	80	6		Positive	-1.66576283066987	2.80366994842485	f	Lachnospiraceae	d_Bacteria:p_Firmicutes:c_Clostridia:o_Lachnospirales:f_Lachnospiraceae:g_CAG-65:s_GCA_900066365.1	d_Bacteria:p_Firmicutes:c_Clostridia:o_Lachnospirales:f_Lachnospiraceae:g_Eisenbergiella:s_GCF_000466465.2
559	13414_6_67	GCF_000466465.2	0.608247422680412	0.186206896551724	13414_6_67_GCF_000466465.2	0.29977	169	1163	6		Positive	-1.43443819253677	2.81660930204673	f	Lachnospiraceae	d_Bacteria:p_Firmicutes:c_Clostridia:o_Lachnospirales:f_Lachnospiraceae:g_CAG-65:s_GCA_900066365.1	d_Bacteria:p_Firmicutes:c_Clostridia:o_Lachnospirales:f_Lachnospiraceae:g_Eisenbergiella:s_GCF_000466465.2
560	13414_6_73	GCF_001243045.1	0.505747126436782	0.192660550458716	13414_6_73_GCF_001243045.1	0.38934	174	1255	6		Positive	-2.58441412348579	2.98612670546014	f	Clostridiaceae	d_Bacteria:p_Firmicutes:c_Clostridia:o_Clostridiales:f_Clostridiaceae:g_Clostridium_P:s_Clostridium_P perfringens	d_Bacteria:p_Firmicutes:c_Clostridia:o_Clostridiales:f_Clostridiaceae:g_Clostridium_F:s_GCF_001243045.1
561	13414_6_73	UMGS128	0.557471264367816	0.191666666666667	13414_6_73_UMGS128	0.33486	174	1633	6		Positive	-2.00410835023811	2.96002047135603	f	Clostridiaceae	d_Bacteria:p_Firmicutes:c_Clostridia:o_Clostridiales:f_Clostridiaceae:g_Clostridium_P:s_Clostridium_P perfringens	d_Bacteria:p_Firmicutes:c_Clostridia:o_Clostridiales:f_Clostridiaceae:g_Clostridium:s_
562	13414_6_75	11861_6_91	0.57	0.185714285714286	13414_6_75_11861_6_91	0.35127	175	11	6		Positive	-1.86354539627367	2.80366994842485	f	Lachnospiraceae	d_Bacteria:p_Firmicutes:c_Clostridia:o_Lachnospirales:f_Lachnospiraceae:g_Eubacterium_I:s_Eubacterium_I ramulus	d_Bacteria:p_Firmicutes:c_Clostridia:o_Lachnospirales:f_Lachnospiraceae:g_Eisenbergiella:s_GCF_000466465.2
563	13414_6_75	12718_7_53	0.615	0.201298701298701	13414_6_75_12718_7_53	0.3638	175	53	6		Positive	-1.35867937354818	3.21302404482647	f	Lachnospiraceae	d_Bacteria:p_Firmicutes:c_Clostridia:o_Lachnospirales:f_Lachnospiraceae:g_Eubacterium_I:s_Eubacterium_I ramulus	d_Bacteria:p_Firmicutes:c_Clostridia:o_Lachnospirales:f_Lachnospiraceae:g_Agathobacter:s_Agathobacter rectalis
564	13414_6_75	12718_7_73	0.55	0.197080291970803	13414_6_75_12718_7_73	0.3518	175	80	6		Positive	-2.08793029526277	3.10221956009489	f	Lachnospiraceae	d_Bacteria:p_Firmicutes:c_Clostridia:o_Lachnospirales:f_Lachnospiraceae:g_Eubacterium_I:s_Eubacterium_I ramulus	d_Bacteria:p_Firmicutes:c_Clostridia:o_Lachnospirales:f_Lachnospiraceae:g_Eisenbergiella:s_GCF_000466465.2
565	13414_6_75	14207_7_42	0.59	0.233766233766234	13414_6_75_14207_7_42	0.32373	175	261	6		Positive	-1.63916049728456	4.06584507899655	f	Lachnospiraceae	d_Bacteria:p_Firmicutes:c_Clostridia:o_Lachnospirales:f_Lachnospiraceae:g_Eubacterium_I:s_Eubacterium_I ramulus	d_Bacteria:p_Firmicutes:c_Clostridia:o_Lachnospirales:f_Lachnospiraceae:g_GCA-900066755:s_GCA_900066755.1
566	13414_6_75	14207_7_48	0.615	0.226415094339623	13414_6_75_14207_7_48	0.35688	175	265	6		Positive	-1.35867937354818	3.87275352409012	f	Lachnospiraceae	d_Bacteria:p_Firmicutes:c_Clostridia:o_Lachnospirales:f_Lachnospiraceae:g_Eubacterium_I:s_Eubacterium_I ramulus	d_Bacteria:p_Firmicutes:c_Clostridia:o_Lachnospirales:f_Lachnospiraceae:g_Eisenbergiella:s_Eisenbergiella tayi
567	13414_6_75	14207_7_83	0.535	0.201492537313433	13414_6_75_14207_7_83	0.27356	175	300	6		Positive	-2.2562189695046	3.2181155136872	f	Lachnospiraceae	d_Bacteria:p_Firmicutes:c_Clostridia:o_Lachnospirales:f_Lachnospiraceae:g_Eubacterium_I:s_Eubacterium_I ramulus	d_Bacteria:p_Firmicutes:c_Clostridia:o_Lachnospirales:f_Lachnospiraceae:g_Roseburia:s_Roseburia intestinalis
568	13414_6_75	18048_2_58	0.62	0.189542483660131	13414_6_75_18048_2_58	0.29558	175	394	6		Positive	-1.3025831488009	2.90422479454529	f	Lachnospiraceae	d_Bacteria:p_Firmicutes:c_Clostridia:o_Lachnospirales:f_Lachnospiraceae:g_Eubacterium_I:s_Eubacterium_I ramulus	d_Bacteria:p_Firmicutes:c_Clostridia:o_Lachnospirales:f_Lachnospiraceae:g_Roseburia:s_Roseburia inulinivorans
569	13414_6_75	18048_2_56	0.6	0.183673469387755	13414_6_75_18048_2_56	0.38567	175	395	6		Positive	-1.52696804779001	2.75006405484843	f	Lachnospiraceae	d_Bacteria:p_Firmicutes:c_Clostridia:o_Lachnospirales:f_Lachnospiraceae:g_Eubacterium_I:s_Eubacterium_I ramulus	d_Bacteria:p_Firmicutes:c_Clostridia:o_Lachnospirales:f_Lachnospiraceae:g_Dorea:s_Dorea scindens_A
570	13414_6_75	18048_2_75	0.61	0.186666666666667	13414_6_75_18048_2_75	0.37018	175	413	6		Positive	-1.41477559829546	2.82868603209384	f	Lachnospiraceae	d_Bacteria:p_Firmicutes:c_Clostridia:o_Lachnospirales:f_Lachnospiraceae:g_Eubacterium_I:s_Eubacterium_I ramulus	d_Bacteria:p_Firmicutes:c_Clostridia:o_Lachnospirales:f_Lachnospiraceae:g_Agathobacter:s_Agathobacter rectalis
571	13414_6_75	20287_6_33	0.55	0.214285714285714	13414_6_75_20287_6_33	0.3609	175	458	6		Positive	-2.08793029526277	3.5541524584945	f	Lachnospiraceae	d_Bacteria:p_Firmicutes:c_Clostridia:o_Lachnospirales:f_Lachnospiraceae:g_Eubacterium_I:s_Eubacterium_I ramulus	d_Bacteria:p_Firmicutes:c_Clostridia:o_Lachnospirales:f_Lachnospiraceae:g_Ruminococcus_B:s_GCA_900066545.1
572	13414_6_75	20287_6_44	0.575	0.201388888888889	13414_6_75_20287_6_44	0.27442	175	464	6		Positive	-1.80744917152639	3.21539299214362	f	Lachnospiraceae	d_Bacteria:p_Firmicutes:c_Clostridia:o_Lachnospirales:f_Lachnospiraceae:g_Eubacterium_I:s_Eubacterium_I ramulus	d_Bacteria:p_Firmicutes:c_Clostridia:o_Lachnospirales:f_Lachnospiraceae:g_Roseburia:s_Roseburia intestinalis
573	13414_6_75	20298_2_6	0.635	0.220858895705521	13414_6_75_20298_2_6	0.39406	175	551	6		Positive	-1.13429447455907	3.7268094776823	f	Lachnospiraceae	d_Bacteria:p_Firmicutes:c_Clostridia:o_Lachnospirales:f_Lachnospiraceae:g_Eubacterium_I:s_Eubacterium_I ramulus	d_Bacteria:p_Firmicutes:c_Clostridia:o_Lachnospirales:f_Lachnospiraceae:g_Hungatella:s_Hungatella hathewayi_A
574	13414_6_75	20427_4_23	0.565	0.215277777777778	13414_6_75_20427_4_23	0.3186	175	626	6		Positive	-1.91964162102094	3.58021087898304	f	Lachnospiraceae	d_Bacteria:p_Firmicutes:c_Clostridia:o_Lachnospirales:f_Lachnospiraceae:g_Eubacterium_I:s_Eubacterium_I ramulus	d_Bacteria:p_Firmicutes:c_Clostridia:o_Lachnospirales:f_Lachnospiraceae:g_Agathobacter:s_GCA_000434275.1
575	13414_6_75	20298_3_9	0.645	0.183544303797468	13414_6_75_20298_3_9	0.34178	175	627	6		Positive	-1.02210202506452	2.74667127677397	f	Lachnospiraceae	d_Bacteria:p_Firmicutes:c_Clostridia:o_Lachnospirales:f_Lachnospiraceae:g_Eubacterium_I:s_Eubacterium_I ramulus	d_Bacteria:p_Firmicutes:c_Clostridia:o_Lachnospirales:f_Lachnospiraceae:g_Robinsoniella:s_
576	13414_6_75	20427_4_25	0.56	0.216783216783217	13414_6_75_20427_4_25	0.31741	175	629	6		Positive	-1.97573784576822	3.61975407650759	f	Lachnospiraceae	d_Bacteria:p_Firmicutes:c_Clostridia:o_Lachnospirales:f_Lachnospiraceae:g_Eubacterium_I:s_Eubacterium_I ramulus	d_Bacteria:p_Firmicutes:c_Clostridia:o_Lachnospirales:f_Lachnospiraceae:g_Agathobacter:s_GCA_000434275.1
577	13414_6_75	21673_4_12	0.565	0.204225352112676	13414_6_75_21673_4_12	0.39563	175	636	6		Positive	-1.91964162102094	3.28989805354039	f	Lachnospiraceae	d_Bacteria:p_Firmicutes:c_Clostridia:o_Lachnospirales:f_Lachnospiraceae:g_Eubacterium_I:s_Eubacterium_I ramulus	d_Bacteria:p_Firmicutes:c_Clostridia:o_Lachnospirales:f_Lachnospiraceae:g_GCA-900066135:s_
578	13414_6_75	GCF_000173815.1	0.54	0.234042553191489	13414_6_75_GCF_000173815.1	0.37665	175	923	6		Positive	-2.20012274475732	4.07310313035117	f	Lachnospiraceae	d_Bacteria:p_Firmicutes:c_Clostridia:o_Lachnospirales:f_Lachnospiraceae:g_Eubacterium_I:s_Eubacterium_I ramulus	d_Bacteria:p_Firmicutes:c_Clostridia:o_Lachnospirales:f_Lachnospiraceae:g_Marvinbryantia:s_Marvinbryantia formatexigens
579	13414_6_75	GCF_000218405.2	0.62	0.225	13414_6_75_GCF_000218405.2	0.35755	175	983	6		Positive	-1.3025831488009	3.83558339977063	f	Lachnospiraceae	d_Bacteria:p_Firmicutes:c_Clostridia:o_Lachnospirales:f_Lachnospiraceae:g_Eubacterium_I:s_Eubacterium_I ramulus	d_Bacteria:p_Firmicutes:c_Clostridia:o_Lachnospirales:f_Lachnospiraceae:g_Eisenbergiella:s_Eisenbergiella tayi
580	13414_6_75	UMGS1062	0.615	0.190789473684211	13414_6_75_UMGS1062	0.37748	175	1401	6		Positive	-1.35867937354818	2.93697934166091	f	Lachnospiraceae	d_Bacteria:p_Firmicutes:c_Clostridia:o_Lachnospirales:f_Lachnospiraceae:g_Eubacterium_I:s_Eubacterium_I ramulus	d_Bacteria:p_Firmicutes:c_Clostridia:o_Lachnospirales:f_Lachnospiraceae:g_CAG-194:s_
581	13414_6_75	UMGS1297	0.51	0.221374045801527	13414_6_75_UMGS1297	0.38259	175	1649	6		Positive	-2.53670009324098	3.74034086748126	f	Lachnospiraceae	d_Bacteria:p_Firmicutes:c_Clostridia:o_Lachnospirales:f_Lachnospiraceae:g_Eubacterium_I:s_Eubacterium_I ramulus	d_Bacteria:p_Firmicutes:c_Clostridia:o_Lachnospirales:f_Lachnospiraceae:g_CAG-510:s_
582	13414_6_75	UMGS1329	0.59	0.218543046357616	13414_6_75_UMGS1329	0.38711	175	1678	6		Positive	-1.63916049728456	3.66597932257773	f	Lachnospiraceae	d_Bacteria:p_Firmicutes:c_Clostridia:o_Lachnospirales:f_Lachnospiraceae:g_Eubacterium_I:s_Eubacterium_I ramulus	d_Bacteria:p_Firmicutes:c_Clostridia:o_Lachnospirales:f_Lachnospiraceae:g_Marvinbryantia:s_
583	13414_6_75	UMGS1369	0.585	0.225165562913907	13414_6_75_UMGS1369	0.39	175	1707	6		Positive	-1.69525672203184	3.83993222226274	f	Lachnospiraceae	d_Bacteria:p_Firmicutes:c_Clostridia:o_Lachnospirales:f_Lachnospiraceae:g_Eubacterium_I:s_Eubacterium_I ramulus	d_Bacteria:p_Firmicutes:c_Clostridia:o_Lachnospirales:f_Lachnospiraceae:g_Blautia_A:s_
584	13414_6_75	UMGS1466	0.555	0.18978102189781	13414_6_75_UMGS1466	0.24353	175	1787	6		Positive	-2.0318340705155	2.91049045168292	f	Lachnospiraceae	d_Bacteria:p_Firmicutes:c_Clostridia:o_Lachnospirales:f_Lachnospiraceae:g_Eubacterium_I:s_Eubacterium_I ramulus	d_Bacteria:p_Firmicutes:c_Clostridia:o_Lachnospirales:f_Lachnospiraceae:g_:s_
585	13414_6_75	UMGS151	0.625	0.22360248447205	13414_6_75_UMGS151	0.36041	175	1823	6		Positive	-1.24648692405363	3.79887501612592	f	Lachnospiraceae	d_Bacteria:p_Firmicutes:c_Clostridia:o_Lachnospirales:f_Lachnospiraceae:g_Eubacterium_I:s_Eubacterium_I ramulus	d_Bacteria:p_Firmicutes:c_Clostridia:o_Lachnospirales:f_Lachnospiraceae:g_Robinsoniella:s_
586	13414_6_75	UMGS1533	0.63	0.181818181818182	13414_6_75_UMGS1533	0.30694	175	1837	6		Positive	-1.19039069930635	2.70133142432444	f	Lachnospiraceae	d_Bacteria:p_Firmicutes:c_Clostridia:o_Lachnospirales:f_Lachnospiraceae:g_Eubacterium_I:s_Eubacterium_I ramulus	d_Bacteria:p_Firmicutes:c_Clostridia:o_Lachnospirales:f_Lachnospiraceae:g_Roseburia:s_Roseburia inulinivorans
587	13414_6_75	UMGS1581	0.63	0.187096774193548	13414_6_75_UMGS1581	0.38371	175	1863	6		Positive	-1.19039069930635	2.83998361826691	f	Lachnospiraceae	d_Bacteria:p_Firmicutes:c_Clostridia:o_Lachnospirales:f_Lachnospiraceae:g_Eubacterium_I:s_Eubacterium_I ramulus	d_Bacteria:p_Firmicutes:c_Clostridia:o_Lachnospirales:f_Lachnospiraceae:g_Agathobacter:s_Agathobacter rectalis
588	13414_6_75	UMGS248	0.625	0.188311688311688	13414_6_75_UMGS248	0.36094	175	2029	6		Positive	-1.24648692405363	2.87189563115844	f	Lachnospiraceae	d_Bacteria:p_Firmicutes:c_Clostridia:o_Lachnospirales:f_Lachnospiraceae:g_Eubacterium_I:s_Eubacterium_I ramulus	d_Bacteria:p_Firmicutes:c_Clostridia:o_Lachnospirales:f_Lachnospiraceae:g_Robinsoniella:s_
589	13414_6_75	UMGS271	0.585	0.214765100671141	13414_6_75_UMGS271	0.35678	175	2046	6		Positive	-1.69525672203184	3.56674444691849	f	Lachnospiraceae	d_Bacteria:p_Firmicutes:c_Clostridia:o_Lachnospirales:f_Lachnospiraceae:g_Eubacterium_I:s_Eubacterium_I ramulus	d_Bacteria:p_Firmicutes:c_Clostridia:o_Lachnospirales:f_Lachnospiraceae:g_Robinsoniella:s_Robinsoniella peoriensis
590	13414_6_75	UMGS354	0.55	0.191176470588235	13414_6_75_UMGS354	0.36947	175	2133	6		Positive	-2.08793029526277	2.94714454593815	f	Lachnospiraceae	d_Bacteria:p_Firmicutes:c_Clostridia:o_Lachnospirales:f_Lachnospiraceae:g_Eubacterium_I:s_Eubacterium_I ramulus	d_Bacteria:p_Firmicutes:c_Clostridia:o_Lachnospirales:f_Lachnospiraceae:g_Bariatricus:s_Bariatricus massiliensis
591	13414_6_75	UMGS413	0.485	0.211382113821138	13414_6_75_UMGS413	0.36803	175	2197	6		Positive	-2.81718121697737	3.47788391072319	f	Lachnospiraceae	d_Bacteria:p_Firmicutes:c_Clostridia:o_Lachnospirales:f_Lachnospiraceae:g_Eubacterium_I:s_Eubacterium_I ramulus	d_Bacteria:p_Firmicutes:c_Clostridia:o_Lachnospirales:f_Lachnospiraceae:g_CAG-194:s_
592	13414_6_75	UMGS472	0.59	0.191780821917808	13414_6_75_UMGS472	0.31698	175	2255	6		Positive	-1.63916049728456	2.96301897453552	f	Lachnospiraceae	d_Bacteria:p_Firmicutes:c_Clostridia:o_Lachnospirales:f_Lachnospiraceae:g_Eubacterium_I:s_Eubacterium_I ramulus	d_Bacteria:p_Firmicutes:c_Clostridia:o_Lachnospirales:f_Lachnospiraceae:g_Roseburia:s_
593	13414_6_75	UMGS496	0.53	0.208955223880597	13414_6_75_UMGS496	0.35555	175	2286	6		Positive	-2.31231519425188	3.41413706482479	f	Lachnospiraceae	d_Bacteria:p_Firmicutes:c_Clostridia:o_Lachnospirales:f_Lachnospiraceae:g_Eubacterium_I:s_Eubacterium_I ramulus	d_Bacteria:p_Firmicutes:c_Clostridia:o_Lachnospirales:f_Lachnospiraceae:g_CAG-194:s_CAG-194 sp1
594	13414_6_75	UMGS564	0.595	0.195945945945946	13414_6_75_UMGS564	0.37941	175	2352	6		Positive	-1.58306427253728	3.07242382027411	f	Lachnospiraceae	d_Bacteria:p_Firmicutes:c_Clostridia:o_Lachnospirales:f_Lachnospiraceae:g_Eubacterium_I:s_Eubacterium_I ramulus	d_Bacteria:p_Firmicutes:c_Clostridia:o_Lachnospirales:f_Lachnospiraceae:g_Dorea:s_
595	13414_6_75	UMGS570	0.54	0.228571428571429	13414_6_75_UMGS570	0.34874	175	2357	6		Positive	-2.20012274475732	3.92939371352935	f	Lachnospiraceae	d_Bacteria:p_Firmicutes:c_Clostridia:o_Lachnospirales:f_Lachnospiraceae:g_Eubacterium_I:s_Eubacterium_I ramulus	d_Bacteria:p_Firmicutes:c_Clostridia:o_Lachnospirales:f_Lachnospiraceae:g_Agathobacter:s_
596	13414_6_75	UMGS573	0.555	0.212765957446809	13414_6_75_UMGS573	0.36115	175	2359	6		Positive	-2.0318340705155	3.514233176044	f	Lachnospiraceae	d_Bacteria:p_Firmicutes:c_Clostridia:o_Lachnospirales:f_Lachnospiraceae:g_Eubacterium_I:s_Eubacterium_I ramulus	d_Bacteria:p_Firmicutes:c_Clostridia:o_Lachnospirales:f_Lachnospiraceae:g_COE1:s_GCA_001916965.1
597	13414_6_75	UMGS794	0.56	0.205673758865248	13414_6_75_UMGS794	0.38132	175	2589	6		Positive	-1.97573784576822	3.32794319127492	f	Lachnospiraceae	d_Bacteria:p_Firmicutes:c_Clostridia:o_Lachnospirales:f_Lachnospiraceae:g_Eubacterium_I:s_Eubacterium_I ramulus	d_Bacteria:p_Firmicutes:c_Clostridia:o_Lachnospirales:f_Lachnospiraceae:g_CAG-510:s_GCA_000434615.1
598	13414_6_75	UMGS881	0.535	0.195488721804511	13414_6_75_UMGS881	0.34405	175	2683	6		Positive	-2.2562189695046	3.06041396502761	f	Lachnospiraceae	d_Bacteria:p_Firmicutes:c_Clostridia:o_Lachnospirales:f_Lachnospiraceae:g_Eubacterium_I:s_Eubacterium_I ramulus	d_Bacteria:p_Firmicutes:c_Clostridia:o_Lachnospirales:f_Lachnospiraceae:g_:s_
599	13414_6_75	UMGS904	0.575	0.195804195804196	13414_6_75_UMGS904	0.36398	175	2711	6		Positive	-1.80744917152639	3.0687004851977	f	Lachnospiraceae	d_Bacteria:p_Firmicutes:c_Clostridia:o_Lachnospirales:f_Lachnospiraceae:g_Eubacterium_I:s_Eubacterium_I ramulus	d_Bacteria:p_Firmicutes:c_Clostridia:o_Lachnospirales:f_Lachnospiraceae:g_Agathobacter:s_
600	13470_2_55	UMGS455	0.541666666666667	0.212121212121212	13470_2_55_UMGS455	0.39345	178	2241	6		Positive	-2.1814240031749	3.49729772288316	f	Lachnospiraceae	d_Bacteria:p_Firmicutes:c_Clostridia:o_Lachnospirales:f_Lachnospiraceae:g_Lachnospira:s_Lachnospira rogosae	d_Bacteria:p_Firmicutes:c_Clostridia:o_Lachnospirales:f_Lachnospiraceae:g_:s_
601	13470_2_60	GCF_000191805.1	0.58695652173913	0.19	13470_2_60_GCF_000191805.1	0.28262	182	960	6		Positive	-1.6733060253916	2.91624232493529	f	Lachnospiraceae	d_Bacteria:p_Firmicutes:c_Clostridia:o_Lachnospirales:f_Lachnospiraceae:g_Ruminococcus_B:s_Ruminococcus_B torques	d_Bacteria:p_Firmicutes:c_Clostridia:o_Lachnospirales:f_Lachnospiraceae:g_Tyzzerella:s_Tyzzerella sp1
602	13470_2_57	13414_6_1	0.605095541401274	0.188034188034188	13470_2_57_13414_6_1	0.23864	185	109	6		Positive	-1.46979992065902	2.86460656249032	f	Lachnospiraceae	d_Bacteria:p_Firmicutes:c_Clostridia:o_Lachnospirales:f_Lachnospiraceae:g_Coprococcus_B:s_Coprococcus_B comes	d_Bacteria:p_Firmicutes:c_Clostridia:o_Lachnospirales:f_Lachnospiraceae:g_Dorea:s_GCA_900066555.1
603	13470_2_57	14207_7_42	0.636942675159236	0.224806201550388	13470_2_57_14207_7_42	0.29327	185	261	6		Positive	-1.11249912609038	3.83049291762869	f	Lachnospiraceae	d_Bacteria:p_Firmicutes:c_Clostridia:o_Lachnospirales:f_Lachnospiraceae:g_Coprococcus_B:s_Coprococcus_B comes	d_Bacteria:p_Firmicutes:c_Clostridia:o_Lachnospirales:f_Lachnospiraceae:g_GCA-900066755:s_GCA_900066755.1
604	13470_2_57	18048_2_92	0.617834394904459	0.198347107438017	13470_2_57_18048_2_92	0.27027	185	428	6		Positive	-1.32687960283157	3.13549485990193	f	Lachnospiraceae	d_Bacteria:p_Firmicutes:c_Clostridia:o_Lachnospirales:f_Lachnospiraceae:g_Coprococcus_B:s_Coprococcus_B comes	d_Bacteria:p_Firmicutes:c_Clostridia:o_Lachnospirales:f_Lachnospiraceae:g_Dorea:s_Dorea formicigenerans
605	13470_2_57	20287_6_33	0.643312101910828	0.2109375	13470_2_57_20287_6_33	0.21522	185	458	6		Positive	-1.04103896717666	3.46620528934571	f	Lachnospiraceae	d_Bacteria:p_Firmicutes:c_Clostridia:o_Lachnospirales:f_Lachnospiraceae:g_Coprococcus_B:s_Coprococcus_B comes	d_Bacteria:p_Firmicutes:c_Clostridia:o_Lachnospirales:f_Lachnospiraceae:g_Ruminococcus_B:s_GCA_900066545.1
606	13470_2_57	20298_3_34	0.560509554140127	0.192660550458716	13470_2_57_20298_3_34	0.3923	185	586	6		Positive	-1.97002103305512	2.98612670546014	f	Lachnospiraceae	d_Bacteria:p_Firmicutes:c_Clostridia:o_Lachnospirales:f_Lachnospiraceae:g_Coprococcus_B:s_Coprococcus_B comes	d_Bacteria:p_Firmicutes:c_Clostridia:o_Lachnospirales:f_Lachnospiraceae:g_:s_
607	13470_2_57	21673_4_25	0.560509554140127	0.185185185185185	13470_2_57_21673_4_25	0.26827	185	650	6		Positive	-1.97002103305512	2.78977212416429	f	Lachnospiraceae	d_Bacteria:p_Firmicutes:c_Clostridia:o_Lachnospirales:f_Lachnospiraceae:g_Coprococcus_B:s_Coprococcus_B comes	d_Bacteria:p_Firmicutes:c_Clostridia:o_Lachnospirales:f_Lachnospiraceae:g_Ruminococcus_B:s_Ruminococcus_B torques
608	13470_2_57	GCF_000157975.1	0.611464968152866	0.206611570247934	13470_2_57_GCF_000157975.1	0.39963	185	812	6		Positive	-1.3983397617453	3.35257657769067	f	Lachnospiraceae	d_Bacteria:p_Firmicutes:c_Clostridia:o_Lachnospirales:f_Lachnospiraceae:g_Coprococcus_B:s_Coprococcus_B comes	d_Bacteria:p_Firmicutes:c_Clostridia:o_Lachnospirales:f_Lachnospiraceae:g_Blautia_A:s_Blautia_A hydrogenotrophica
609	13470_2_57	GCF_000173815.1	0.630573248407643	0.214285714285714	13470_2_57_GCF_000173815.1	0.37407	185	923	6		Positive	-1.18395928500412	3.5541524584945	f	Lachnospiraceae	d_Bacteria:p_Firmicutes:c_Clostridia:o_Lachnospirales:f_Lachnospiraceae:g_Coprococcus_B:s_Coprococcus_B comes	d_Bacteria:p_Firmicutes:c_Clostridia:o_Lachnospirales:f_Lachnospiraceae:g_Marvinbryantia:s_Marvinbryantia formatexigens
610	13470_2_57	GCF_000225745.1	0.617834394904459	0.204918032786885	13470_2_57_GCF_000225745.1	0.26916	185	994	6		Positive	-1.32687960283157	3.30809261912739	f	Lachnospiraceae	d_Bacteria:p_Firmicutes:c_Clostridia:o_Lachnospirales:f_Lachnospiraceae:g_Coprococcus_B:s_Coprococcus_B comes	d_Bacteria:p_Firmicutes:c_Clostridia:o_Lachnospirales:f_Lachnospiraceae:g_Dorea:s_Dorea formicigenerans
611	13470_2_57	UMGS1008	0.624203821656051	0.19672131147541	13470_2_57_UMGS1008	0.37962	185	1347	6		Positive	-1.25541944391784	3.09279025968119	f	Lachnospiraceae	d_Bacteria:p_Firmicutes:c_Clostridia:o_Lachnospirales:f_Lachnospiraceae:g_Coprococcus_B:s_Coprococcus_B comes	d_Bacteria:p_Firmicutes:c_Clostridia:o_Lachnospirales:f_Lachnospiraceae:g_Eubacterium_I:s_
612	13470_2_57	UMGS1329	0.636942675159236	0.2	13470_2_57_UMGS1329	0.38453	185	1678	6		Positive	-1.11249912609038	3.17891120345967	f	Lachnospiraceae	d_Bacteria:p_Firmicutes:c_Clostridia:o_Lachnospirales:f_Lachnospiraceae:g_Coprococcus_B:s_Coprococcus_B comes	d_Bacteria:p_Firmicutes:c_Clostridia:o_Lachnospirales:f_Lachnospiraceae:g_Marvinbryantia:s_
613	13470_2_57	UMGS1466	0.598726114649682	0.189655172413793	13470_2_57_UMGS1466	0.37513	185	1787	6		Positive	-1.54126007957275	2.90718477739996	f	Lachnospiraceae	d_Bacteria:p_Firmicutes:c_Clostridia:o_Lachnospirales:f_Lachnospiraceae:g_Coprococcus_B:s_Coprococcus_B comes	d_Bacteria:p_Firmicutes:c_Clostridia:o_Lachnospirales:f_Lachnospiraceae:g_:s_
614	13470_2_57	UMGS199	0.605095541401274	0.201680672268908	13470_2_57_UMGS199	0.2641	185	1978	6		Positive	-1.46979992065902	3.22305723346378	f	Lachnospiraceae	d_Bacteria:p_Firmicutes:c_Clostridia:o_Lachnospirales:f_Lachnospiraceae:g_Coprococcus_B:s_Coprococcus_B comes	d_Bacteria:p_Firmicutes:c_Clostridia:o_Lachnospirales:f_Lachnospiraceae:g_Ruminococcus_B:s_
615	13470_2_68	UMGS1186	0.639097744360902	0.182692307692308	13470_2_68_UMGS1186	0.25857	194	1533	6		Positive	-1.08832087683386	2.72429199062902	f	Coriobacteriaceae	d_Bacteria:p_Actinobacteriota:c_Coriobacteriia:o_Coriobacteriales:f_Coriobacteriaceae:g_Enorma:s_Enorma massiliensis	d_Bacteria:p_Actinobacteriota:c_Coriobacteriia:o_Coriobacteriales:f_Coriobacteriaceae:g_Collinsella:s_
616	13470_2_85	20287_6_33	0.638709677419355	0.181818181818182	13470_2_85_20287_6_33	0.21614	201	458	6		Positive	-1.09267469490787	2.70133142432444	f	Lachnospiraceae	d_Bacteria:p_Firmicutes:c_Clostridia:o_Lachnospirales:f_Lachnospiraceae:g_Coprococcus_B:s_Coprococcus_B comes	d_Bacteria:p_Firmicutes:c_Clostridia:o_Lachnospirales:f_Lachnospiraceae:g_Ruminococcus_B:s_GCA_900066545.1
617	13470_2_85	GCF_000173815.1	0.625806451612903	0.184873949579832	13470_2_85_GCF_000173815.1	0.37499	201	923	6		Positive	-1.23743914586858	2.78159693342279	f	Lachnospiraceae	d_Bacteria:p_Firmicutes:c_Clostridia:o_Lachnospirales:f_Lachnospiraceae:g_Coprococcus_B:s_Coprococcus_B comes	d_Bacteria:p_Firmicutes:c_Clostridia:o_Lachnospirales:f_Lachnospiraceae:g_Marvinbryantia:s_Marvinbryantia formatexigens
618	13470_2_85	UMGS199	0.593548387096774	0.192982456140351	13470_2_85_UMGS199	0.26502	201	1978	6		Positive	-1.59935027327037	2.99458216589871	f	Lachnospiraceae	d_Bacteria:p_Firmicutes:c_Clostridia:o_Lachnospirales:f_Lachnospiraceae:g_Coprococcus_B:s_Coprococcus_B comes	d_Bacteria:p_Firmicutes:c_Clostridia:o_Lachnospirales:f_Lachnospiraceae:g_Ruminococcus_B:s_
619	13470_2_75	UMGS128	0.635220125786163	0.192	13470_2_75_UMGS128	0.26841	202	1633	6		Positive	-1.13182482944442	2.96877610064017	g	Clostridium	d_Bacteria:p_Firmicutes:c_Clostridia:o_Clostridiales:f_Clostridiaceae:g_Clostridium:s_Clostridium disporicum	d_Bacteria:p_Firmicutes:c_Clostridia:o_Clostridiales:f_Clostridiaceae:g_Clostridium:s_
620	13470_2_75	UMGS632	0.60377358490566	0.2	13470_2_75_UMGS632	0.14946	202	2417	6		Positive	-1.48463127439584	3.17891120345967	g	Clostridium	d_Bacteria:p_Firmicutes:c_Clostridia:o_Clostridiales:f_Clostridiaceae:g_Clostridium:s_Clostridium disporicum	d_Bacteria:p_Firmicutes:c_Clostridia:o_Clostridiales:f_Clostridiaceae:g_Clostridium:s_GCA_000435835.1
621	13470_2_77	GCF_000753355.2	0.576470588235294	0.209677419354839	13470_2_77_GCF_000753355.2	0.37323	209	1212	6		Positive	-1.79095028189484	3.43310689235424	f	Clostridiaceae	d_Bacteria:p_Firmicutes:c_Clostridia:o_Clostridiales:f_Clostridiaceae:g_Clostridium_P:s_Clostridium_P ventriculi	d_Bacteria:p_Firmicutes:c_Clostridia:o_Clostridiales:f_Clostridiaceae:g_Clostridium_L:s_Clostridium_L sp1
622	13470_2_77	UMGS128	0.558823529411765	0.214876033057851	13470_2_77_UMGS128	0.3552	209	1633	6		Positive	-1.98893695747346	3.56965829547941	f	Clostridiaceae	d_Bacteria:p_Firmicutes:c_Clostridia:o_Clostridiales:f_Clostridiaceae:g_Clostridium_P:s_Clostridium_P ventriculi	d_Bacteria:p_Firmicutes:c_Clostridia:o_Clostridiales:f_Clostridiaceae:g_Clostridium:s_
623	13470_2_89	14207_7_42	0.616766467065868	0.188976377952756	13470_2_89_14207_7_42	0.3872	210	261	6		Positive	-1.33886094684106	2.88935495941705	f	Lachnospiraceae	d_Bacteria:p_Firmicutes:c_Clostridia:o_Lachnospirales:f_Lachnospiraceae:g_CAG-81:s_CAG-81 sp1	d_Bacteria:p_Firmicutes:c_Clostridia:o_Lachnospirales:f_Lachnospiraceae:g_GCA-900066755:s_GCA_900066755.1
624	13470_2_91	14207_7_13	0.517241379310345	0.181818181818182	13470_2_91_14207_7_13	0.39223	212	234	6		Positive	-2.45545728498631	2.70133142432444	f	Lachnospiraceae	d_Bacteria:p_Firmicutes:c_Clostridia:o_Lachnospirales:f_Lachnospiraceae:g_Dorea:s_GCA_900066555.1	d_Bacteria:p_Firmicutes:c_Clostridia:o_Lachnospirales:f_Lachnospiraceae:g_CAG-56:s_GCA_900066065.1
625	13470_2_91	GCF_000191805.1	0.568965517241379	0.188524590163934	13470_2_91_GCF_000191805.1	0.25364	212	960	6		Positive	-1.87515151173862	2.87748790023496	f	Lachnospiraceae	d_Bacteria:p_Firmicutes:c_Clostridia:o_Lachnospirales:f_Lachnospiraceae:g_Dorea:s_GCA_900066555.1	d_Bacteria:p_Firmicutes:c_Clostridia:o_Lachnospirales:f_Lachnospiraceae:g_Tyzzerella:s_Tyzzerella sp1
626	13470_2_91	UMGS271	0.626436781609195	0.198529411764706	13470_2_91_UMGS271	0.39195	212	2046	6		Positive	-1.23036731924119	3.14028342720609	f	Lachnospiraceae	d_Bacteria:p_Firmicutes:c_Clostridia:o_Lachnospirales:f_Lachnospiraceae:g_Dorea:s_GCA_900066555.1	d_Bacteria:p_Firmicutes:c_Clostridia:o_Lachnospirales:f_Lachnospiraceae:g_Robinsoniella:s_Robinsoniella peoriensis
627	13470_2_95	14207_7_83	0.555555555555556	0.201680672268908	13470_2_95_14207_7_83	0.39349	217	300	6		Positive	-2.02560115665468	3.22305723346378	f	Lachnospiraceae	d_Bacteria:p_Firmicutes:c_Clostridia:o_Lachnospirales:f_Lachnospiraceae:g_Ruminococcus_B:s_Ruminococcus_B sp2	d_Bacteria:p_Firmicutes:c_Clostridia:o_Lachnospirales:f_Lachnospiraceae:g_Roseburia:s_Roseburia intestinalis
628	13470_2_95	20287_6_44	0.578947368421053	0.181818181818182	13470_2_95_20287_6_44	0.39435	217	464	6		Positive	-1.76316267830485	2.70133142432444	f	Lachnospiraceae	d_Bacteria:p_Firmicutes:c_Clostridia:o_Lachnospirales:f_Lachnospiraceae:g_Ruminococcus_B:s_Ruminococcus_B sp2	d_Bacteria:p_Firmicutes:c_Clostridia:o_Lachnospirales:f_Lachnospiraceae:g_Roseburia:s_Roseburia intestinalis
629	13670_3_12	UMGS1135	0.640522875816993	0.203252032520325	13670_3_12_UMGS1135	0.38573	218	1481	6		Positive	-1.07233197794281	3.26433197696353	f	Lachnospiraceae	d_Bacteria:p_Firmicutes:c_Clostridia:o_Lachnospirales:f_Lachnospiraceae:g_Anaerostipes:s_Anaerostipes hadrus	d_Bacteria:p_Firmicutes:c_Clostridia:o_Lachnospirales:f_Lachnospiraceae:g_CAG-590:s_
630	13670_3_12	UMGS229	0.57516339869281	0.241379310344828	13670_3_12_UMGS229	0.38741	218	2008	6		Positive	-1.80561596156733	4.2658169076985	f	Lachnospiraceae	d_Bacteria:p_Firmicutes:c_Clostridia:o_Lachnospirales:f_Lachnospiraceae:g_Anaerostipes:s_Anaerostipes hadrus	d_Bacteria:p_Firmicutes:c_Clostridia:o_Lachnospirales:f_Lachnospiraceae:g_CAG-632:s_GCA_000431515.1
631	13670_3_12	UMGS725	0.640522875816993	0.209677419354839	13670_3_12_UMGS725	0.37624	218	2522	6		Positive	-1.07233197794281	3.43310689235424	f	Lachnospiraceae	d_Bacteria:p_Firmicutes:c_Clostridia:o_Lachnospirales:f_Lachnospiraceae:g_Anaerostipes:s_Anaerostipes hadrus	d_Bacteria:p_Firmicutes:c_Clostridia:o_Lachnospirales:f_Lachnospiraceae:g_CAG-590:s_
632	14207_7_10	12718_7_53	0.629411764705882	0.183206106870229	14207_7_10_12718_7_53	0.36721	229	53	6		Positive	-1.19699025515897	2.73778789601414	f	Lachnospiraceae	d_Bacteria:p_Firmicutes:c_Clostridia:o_Lachnospirales:f_Lachnospiraceae:g_Eubacterium_I:s_GCA_900066595.1	d_Bacteria:p_Firmicutes:c_Clostridia:o_Lachnospirales:f_Lachnospiraceae:g_Agathobacter:s_Agathobacter rectalis
633	14207_7_10	13414_6_44	0.629411764705882	0.183206106870229	14207_7_10_13414_6_44	0.36981	229	144	6		Positive	-1.19699025515897	2.73778789601414	f	Lachnospiraceae	d_Bacteria:p_Firmicutes:c_Clostridia:o_Lachnospirales:f_Lachnospiraceae:g_Eubacterium_I:s_GCA_900066595.1	d_Bacteria:p_Firmicutes:c_Clostridia:o_Lachnospirales:f_Lachnospiraceae:g_Agathobacter:s_Agathobacter rectalis
634	14207_7_10	14207_7_83	0.558823529411765	0.208333333333333	14207_7_10_14207_7_83	0.27697	229	300	6		Positive	-1.98893695747346	3.39780193556331	f	Lachnospiraceae	d_Bacteria:p_Firmicutes:c_Clostridia:o_Lachnospirales:f_Lachnospiraceae:g_Eubacterium_I:s_GCA_900066595.1	d_Bacteria:p_Firmicutes:c_Clostridia:o_Lachnospirales:f_Lachnospiraceae:g_Roseburia:s_Roseburia intestinalis
635	14207_7_10	18048_2_58	0.611764705882353	0.1875	14207_7_10_18048_2_58	0.29899	229	394	6		Positive	-1.39497693073759	2.85057510530419	f	Lachnospiraceae	d_Bacteria:p_Firmicutes:c_Clostridia:o_Lachnospirales:f_Lachnospiraceae:g_Eubacterium_I:s_GCA_900066595.1	d_Bacteria:p_Firmicutes:c_Clostridia:o_Lachnospirales:f_Lachnospiraceae:g_Roseburia:s_Roseburia inulinivorans
636	14207_7_10	18048_2_75	0.623529411764706	0.196969696969697	14207_7_10_18048_2_75	0.37359	229	413	6		Positive	-1.26298581368518	3.0993145736038	f	Lachnospiraceae	d_Bacteria:p_Firmicutes:c_Clostridia:o_Lachnospirales:f_Lachnospiraceae:g_Eubacterium_I:s_GCA_900066595.1	d_Bacteria:p_Firmicutes:c_Clostridia:o_Lachnospirales:f_Lachnospiraceae:g_Agathobacter:s_Agathobacter rectalis
637	14207_7_10	20287_6_23	0.617647058823529	0.186046511627907	14207_7_10_20287_6_23	0.37011	229	452	6		Positive	-1.32898137221139	2.8123964892396	f	Lachnospiraceae	d_Bacteria:p_Firmicutes:c_Clostridia:o_Lachnospirales:f_Lachnospiraceae:g_Eubacterium_I:s_GCA_900066595.1	d_Bacteria:p_Firmicutes:c_Clostridia:o_Lachnospirales:f_Lachnospiraceae:g_Agathobacter:s_Agathobacter rectalis
638	14207_7_10	20287_6_44	0.594117647058824	0.192	14207_7_10_20287_6_44	0.27783	229	464	6		Positive	-1.59296360631621	2.96877610064017	f	Lachnospiraceae	d_Bacteria:p_Firmicutes:c_Clostridia:o_Lachnospirales:f_Lachnospiraceae:g_Eubacterium_I:s_GCA_900066595.1	d_Bacteria:p_Firmicutes:c_Clostridia:o_Lachnospirales:f_Lachnospiraceae:g_Roseburia:s_Roseburia intestinalis
639	14207_7_10	20427_4_23	0.570588235294118	0.204918032786885	14207_7_10_20427_4_23	0.32201	229	626	6		Positive	-1.85694584042104	3.30809261912739	f	Lachnospiraceae	d_Bacteria:p_Firmicutes:c_Clostridia:o_Lachnospirales:f_Lachnospiraceae:g_Eubacterium_I:s_GCA_900066595.1	d_Bacteria:p_Firmicutes:c_Clostridia:o_Lachnospirales:f_Lachnospiraceae:g_Agathobacter:s_GCA_000434275.1
640	14207_7_10	20427_4_25	0.576470588235294	0.203252032520325	14207_7_10_20427_4_25	0.32082	229	629	6		Positive	-1.79095028189484	3.26433197696353	f	Lachnospiraceae	d_Bacteria:p_Firmicutes:c_Clostridia:o_Lachnospirales:f_Lachnospiraceae:g_Eubacterium_I:s_GCA_900066595.1	d_Bacteria:p_Firmicutes:c_Clostridia:o_Lachnospirales:f_Lachnospiraceae:g_Agathobacter:s_GCA_000434275.1
641	14207_7_10	UMGS1297	0.511764705882353	0.230088495575221	14207_7_10_UMGS1297	0.386	229	1649	6		Positive	-2.51690142568312	3.96924234238258	f	Lachnospiraceae	d_Bacteria:p_Firmicutes:c_Clostridia:o_Lachnospirales:f_Lachnospiraceae:g_Eubacterium_I:s_GCA_900066595.1	d_Bacteria:p_Firmicutes:c_Clostridia:o_Lachnospirales:f_Lachnospiraceae:g_CAG-510:s_
642	14207_7_10	UMGS1368	0.594117647058824	0.185483870967742	14207_7_10_UMGS1368	0.38873	229	1709	6		Positive	-1.59296360631621	2.79761767011783	f	Lachnospiraceae	d_Bacteria:p_Firmicutes:c_Clostridia:o_Lachnospirales:f_Lachnospiraceae:g_Eubacterium_I:s_GCA_900066595.1	d_Bacteria:p_Firmicutes:c_Clostridia:o_Lachnospirales:f_Lachnospiraceae:g_CAG-510:s_
643	14207_7_10	UMGS413	0.541176470588235	0.192982456140351	14207_7_10_UMGS413	0.37144	229	2197	6		Positive	-2.18692363305209	2.99458216589871	f	Lachnospiraceae	d_Bacteria:p_Firmicutes:c_Clostridia:o_Lachnospirales:f_Lachnospiraceae:g_Eubacterium_I:s_GCA_900066595.1	d_Bacteria:p_Firmicutes:c_Clostridia:o_Lachnospirales:f_Lachnospiraceae:g_CAG-194:s_
644	14207_7_10	UMGS472	0.594117647058824	0.185483870967742	14207_7_10_UMGS472	0.32039	229	2255	6		Positive	-1.59296360631621	2.79761767011783	f	Lachnospiraceae	d_Bacteria:p_Firmicutes:c_Clostridia:o_Lachnospirales:f_Lachnospiraceae:g_Eubacterium_I:s_GCA_900066595.1	d_Bacteria:p_Firmicutes:c_Clostridia:o_Lachnospirales:f_Lachnospiraceae:g_Roseburia:s_
645	14207_7_10	UMGS496	0.576470588235294	0.183333333333333	14207_7_10_UMGS496	0.35896	229	2286	6		Positive	-1.79095028189484	2.74112973925236	f	Lachnospiraceae	d_Bacteria:p_Firmicutes:c_Clostridia:o_Lachnospirales:f_Lachnospiraceae:g_Eubacterium_I:s_GCA_900066595.1	d_Bacteria:p_Firmicutes:c_Clostridia:o_Lachnospirales:f_Lachnospiraceae:g_CAG-194:s_CAG-194 sp1
646	14207_7_10	UMGS570	0.582352941176471	0.208	14207_7_10_UMGS570	0.35215	229	2357	6		Positive	-1.72495472336863	3.38904630627918	f	Lachnospiraceae	d_Bacteria:p_Firmicutes:c_Clostridia:o_Lachnospirales:f_Lachnospiraceae:g_Eubacterium_I:s_GCA_900066595.1	d_Bacteria:p_Firmicutes:c_Clostridia:o_Lachnospirales:f_Lachnospiraceae:g_Agathobacter:s_
647	14207_7_10	UMGS573	0.552941176470588	0.216666666666667	14207_7_10_UMGS573	0.36456	229	2359	6		Positive	-2.05493251599967	3.61669266766698	f	Lachnospiraceae	d_Bacteria:p_Firmicutes:c_Clostridia:o_Lachnospirales:f_Lachnospiraceae:g_Eubacterium_I:s_GCA_900066595.1	d_Bacteria:p_Firmicutes:c_Clostridia:o_Lachnospirales:f_Lachnospiraceae:g_COE1:s_GCA_001916965.1
648	14207_7_10	UMGS794	0.570588235294118	0.211382113821138	14207_7_10_UMGS794	0.38473	229	2589	6		Positive	-1.85694584042104	3.47788391072319	f	Lachnospiraceae	d_Bacteria:p_Firmicutes:c_Clostridia:o_Lachnospirales:f_Lachnospiraceae:g_Eubacterium_I:s_GCA_900066595.1	d_Bacteria:p_Firmicutes:c_Clostridia:o_Lachnospirales:f_Lachnospiraceae:g_CAG-510:s_GCA_000434615.1
649	14207_7_32	UMGS229	0.551724137931034	0.2	14207_7_32_UMGS229	0.38534	252	2008	6		Positive	-2.06858676948785	3.17891120345967	f	Lachnospiraceae	d_Bacteria:p_Firmicutes:c_Clostridia:o_Lachnospirales:f_Lachnospiraceae:g_Anaerostipes:s_GCA_900066705.1	d_Bacteria:p_Firmicutes:c_Clostridia:o_Lachnospirales:f_Lachnospiraceae:g_CAG-632:s_GCA_000431515.1
650	14207_7_36	11861_6_59	0.626582278481013	0.188524590163934	14207_7_36_11861_6_59	0.24854	253	4	6		Positive	-1.22873495419689	2.87748790023496	f	Lachnospiraceae	d_Bacteria:p_Firmicutes:c_Clostridia:o_Lachnospirales:f_Lachnospiraceae:g_Coprococcus_B:s_Coprococcus_B comes	d_Bacteria:p_Firmicutes:c_Clostridia:o_Lachnospirales:f_Lachnospiraceae:g_Ruminococcus_B:s_Ruminococcus_B faecis
651	14207_7_36	14207_7_10	0.632911392405063	0.193548387096774	14207_7_36_14207_7_10	0.38191	253	229	6		Positive	-1.15772707476996	3.00944741086329	f	Lachnospiraceae	d_Bacteria:p_Firmicutes:c_Clostridia:o_Lachnospirales:f_Lachnospiraceae:g_Coprococcus_B:s_Coprococcus_B comes	d_Bacteria:p_Firmicutes:c_Clostridia:o_Lachnospirales:f_Lachnospiraceae:g_Eubacterium_I:s_GCA_900066595.1
652	14207_7_36	14207_7_42	0.645569620253165	0.215384615384615	14207_7_36_14207_7_42	0.29457	253	261	6		Positive	-1.01571131591609	3.58301717042025	f	Lachnospiraceae	d_Bacteria:p_Firmicutes:c_Clostridia:o_Lachnospirales:f_Lachnospiraceae:g_Coprococcus_B:s_Coprococcus_B comes	d_Bacteria:p_Firmicutes:c_Clostridia:o_Lachnospirales:f_Lachnospiraceae:g_GCA-900066755:s_GCA_900066755.1
653	14207_7_36	18048_1_60	0.594936708860759	0.182608695652174	14207_7_36_18048_1_60	0.24915	253	362	6		Positive	-1.58377435133156	2.7220957625477	f	Lachnospiraceae	d_Bacteria:p_Firmicutes:c_Clostridia:o_Lachnospirales:f_Lachnospiraceae:g_Coprococcus_B:s_Coprococcus_B comes	d_Bacteria:p_Firmicutes:c_Clostridia:o_Lachnospirales:f_Lachnospiraceae:g_Ruminococcus_B:s_Ruminococcus_B faecis
654	14207_7_36	20287_6_33	0.613924050632911	0.198347107438017	14207_7_36_20287_6_33	0.21652	253	458	6		Positive	-1.37075071305076	3.13549485990193	f	Lachnospiraceae	d_Bacteria:p_Firmicutes:c_Clostridia:o_Lachnospirales:f_Lachnospiraceae:g_Coprococcus_B:s_Coprococcus_B comes	d_Bacteria:p_Firmicutes:c_Clostridia:o_Lachnospirales:f_Lachnospiraceae:g_Ruminococcus_B:s_GCA_900066545.1
655	14207_7_36	21673_4_25	0.582278481012658	0.185840707964602	14207_7_36_21673_4_25	0.26957	253	650	6		Positive	-1.72579011018542	2.80699066749595	f	Lachnospiraceae	d_Bacteria:p_Firmicutes:c_Clostridia:o_Lachnospirales:f_Lachnospiraceae:g_Coprococcus_B:s_Coprococcus_B comes	d_Bacteria:p_Firmicutes:c_Clostridia:o_Lachnospirales:f_Lachnospiraceae:g_Ruminococcus_B:s_Ruminococcus_B torques
656	14207_7_36	GCF_000173815.1	0.60126582278481	0.208333333333333	14207_7_36_GCF_000173815.1	0.37537	253	923	6		Positive	-1.51276647190462	3.39780193556331	f	Lachnospiraceae	d_Bacteria:p_Firmicutes:c_Clostridia:o_Lachnospirales:f_Lachnospiraceae:g_Coprococcus_B:s_Coprococcus_B comes	d_Bacteria:p_Firmicutes:c_Clostridia:o_Lachnospirales:f_Lachnospiraceae:g_Marvinbryantia:s_Marvinbryantia formatexigens
657	14207_7_36	UMGS1008	0.594936708860759	0.210084033613445	14207_7_36_UMGS1008	0.38092	253	1347	6		Positive	-1.58377435133156	3.44378738348425	f	Lachnospiraceae	d_Bacteria:p_Firmicutes:c_Clostridia:o_Lachnospirales:f_Lachnospiraceae:g_Coprococcus_B:s_Coprococcus_B comes	d_Bacteria:p_Firmicutes:c_Clostridia:o_Lachnospirales:f_Lachnospiraceae:g_Eubacterium_I:s_
658	14207_7_36	UMGS1329	0.626582278481013	0.195121951219512	14207_7_36_UMGS1329	0.38583	253	1678	6		Positive	-1.22873495419689	3.05078004320387	f	Lachnospiraceae	d_Bacteria:p_Firmicutes:c_Clostridia:o_Lachnospirales:f_Lachnospiraceae:g_Coprococcus_B:s_Coprococcus_B comes	d_Bacteria:p_Firmicutes:c_Clostridia:o_Lachnospirales:f_Lachnospiraceae:g_Marvinbryantia:s_
659	14207_7_36	UMGS1369	0.645569620253165	0.196850393700787	14207_7_36_UMGS1369	0.38872	253	1707	6		Positive	-1.01571131591609	3.09618084801891	f	Lachnospiraceae	d_Bacteria:p_Firmicutes:c_Clostridia:o_Lachnospirales:f_Lachnospiraceae:g_Coprococcus_B:s_Coprococcus_B comes	d_Bacteria:p_Firmicutes:c_Clostridia:o_Lachnospirales:f_Lachnospiraceae:g_Blautia_A:s_
660	14207_7_36	UMGS199	0.607594936708861	0.213114754098361	14207_7_36_UMGS199	0.2654	253	1978	6		Positive	-1.44175859247769	3.52339497857362	f	Lachnospiraceae	d_Bacteria:p_Firmicutes:c_Clostridia:o_Lachnospirales:f_Lachnospiraceae:g_Coprococcus_B:s_Coprococcus_B comes	d_Bacteria:p_Firmicutes:c_Clostridia:o_Lachnospirales:f_Lachnospiraceae:g_Ruminococcus_B:s_
661	14207_7_36	UMGS271	0.639240506329114	0.198412698412698	14207_7_36_UMGS271	0.3555	253	2046	6		Positive	-1.08671919534303	3.13721773067801	f	Lachnospiraceae	d_Bacteria:p_Firmicutes:c_Clostridia:o_Lachnospirales:f_Lachnospiraceae:g_Coprococcus_B:s_Coprococcus_B comes	d_Bacteria:p_Firmicutes:c_Clostridia:o_Lachnospirales:f_Lachnospiraceae:g_Robinsoniella:s_Robinsoniella peoriensis
662	14207_7_44	20287_6_91	0.556122448979592	0.186567164179104	14207_7_44_20287_6_91	0.09805	254	503	6		Positive	-2.01924104047019	2.82607241141198	g	Blautia_A	d_Bacteria:p_Firmicutes:c_Clostridia:o_Lachnospirales:f_Lachnospiraceae:g_Blautia_A:s_Blautia_A obeum	d_Bacteria:p_Firmicutes:c_Clostridia:o_Lachnospirales:f_Lachnospiraceae:g_Blautia_A:s_GCA_000433815.1
663	14207_7_44	UMGS96	0.5	0.183333333333333	14207_7_44_UMGS96	0.29347	254	2768	6		Positive	-2.64889254273554	2.74112973925236	f	Lachnospiraceae	d_Bacteria:p_Firmicutes:c_Clostridia:o_Lachnospirales:f_Lachnospiraceae:g_Blautia_A:s_Blautia_A obeum	d_Bacteria:p_Firmicutes:c_Clostridia:o_Lachnospirales:f_Lachnospiraceae:g_Fusicatenibacter:s_
664	14207_7_43	UMGS1466	0.626865671641791	0.184466019417476	14207_7_43_UMGS1466	0.39043	257	1787	6		Positive	-1.22555549690912	2.77088187759656	f	Lachnospiraceae	d_Bacteria:p_Firmicutes:c_Clostridia:o_Lachnospirales:f_Lachnospiraceae:g_Dorea:s_GCA_900066765.1	d_Bacteria:p_Firmicutes:c_Clostridia:o_Lachnospirales:f_Lachnospiraceae:g_:s_
665	14207_7_6	UMGS229	0.554140127388535	0.186915887850467	14207_7_6_UMGS229	0.38522	259	2008	6		Positive	-2.04148119196885	2.83523229697916	f	Lachnospiraceae	d_Bacteria:p_Firmicutes:c_Clostridia:o_Lachnospirales:f_Lachnospiraceae:g_Eubacterium_E:s_Eubacterium_E hallii	d_Bacteria:p_Firmicutes:c_Clostridia:o_Lachnospirales:f_Lachnospiraceae:g_CAG-632:s_GCA_000431515.1
666	14207_7_40	14207_7_83	0.592814371257485	0.232558139534884	14207_7_40_14207_7_83	0.39583	260	300	6		Positive	-1.60758537676813	4.0341122033065	f	Lachnospiraceae	d_Bacteria:p_Firmicutes:c_Clostridia:o_Lachnospirales:f_Lachnospiraceae:g_Ruminococcus_A:s_GCA_900066745.1	d_Bacteria:p_Firmicutes:c_Clostridia:o_Lachnospirales:f_Lachnospiraceae:g_Roseburia:s_Roseburia intestinalis
667	14207_7_40	20287_6_44	0.610778443113772	0.233082706766917	14207_7_40_20287_6_44	0.39669	260	464	6		Positive	-1.40604205432283	4.04789095196138	f	Lachnospiraceae	d_Bacteria:p_Firmicutes:c_Clostridia:o_Lachnospirales:f_Lachnospiraceae:g_Ruminococcus_A:s_GCA_900066745.1	d_Bacteria:p_Firmicutes:c_Clostridia:o_Lachnospirales:f_Lachnospiraceae:g_Roseburia:s_Roseburia intestinalis
668	14207_7_46	14207_7_42	0.624338624338624	0.191780821917808	14207_7_46_14207_7_42	0.36718	263	261	6		Positive	-1.25390705960221	2.96301897453552	f	Lachnospiraceae	d_Bacteria:p_Firmicutes:c_Clostridia:o_Lachnospirales:f_Lachnospiraceae:g_Fusicatenibacter:s_Fusicatenibacter saccharivorans	d_Bacteria:p_Firmicutes:c_Clostridia:o_Lachnospirales:f_Lachnospiraceae:g_GCA-900066755:s_GCA_900066755.1
669	14207_7_46	GCF_000173815.1	0.597883597883598	0.192857142857143	14207_7_46_GCF_000173815.1	0.3703	263	923	6		Positive	-1.55071248154547	2.99129057594226	f	Lachnospiraceae	d_Bacteria:p_Firmicutes:c_Clostridia:o_Lachnospirales:f_Lachnospiraceae:g_Fusicatenibacter:s_Fusicatenibacter saccharivorans	d_Bacteria:p_Firmicutes:c_Clostridia:o_Lachnospirales:f_Lachnospiraceae:g_Marvinbryantia:s_Marvinbryantia formatexigens
670	14207_7_45	UMGS1062	0.636363636363636	0.192307692307692	14207_7_45_UMGS1062	0.32796	264	1401	6		Positive	-1.11899550417346	2.97685821997937	f	Lachnospiraceae	d_Bacteria:p_Firmicutes:c_Clostridia:o_Lachnospirales:f_Lachnospiraceae:g_CAG-24:s_CAG-24 sp1	d_Bacteria:p_Firmicutes:c_Clostridia:o_Lachnospirales:f_Lachnospiraceae:g_CAG-194:s_
671	14207_7_45	UMGS413	0.587878787878788	0.191666666666667	14207_7_45_UMGS413	0.31851	264	2197	6		Positive	-1.66295889566219	2.96002047135603	f	Lachnospiraceae	d_Bacteria:p_Firmicutes:c_Clostridia:o_Lachnospirales:f_Lachnospiraceae:g_CAG-24:s_CAG-24 sp1	d_Bacteria:p_Firmicutes:c_Clostridia:o_Lachnospirales:f_Lachnospiraceae:g_CAG-194:s_
672	14207_7_45	UMGS573	0.642424242424242	0.203007518796992	14207_7_45_UMGS573	0.28311	264	2359	6		Positive	-1.05100008023736	3.25790936241436	f	Lachnospiraceae	d_Bacteria:p_Firmicutes:c_Clostridia:o_Lachnospirales:f_Lachnospiraceae:g_CAG-24:s_CAG-24 sp1	d_Bacteria:p_Firmicutes:c_Clostridia:o_Lachnospirales:f_Lachnospiraceae:g_COE1:s_GCA_001916965.1
673	14207_7_60	20298_2_28	0.614457831325301	0.184	14207_7_60_20298_2_28	0.34925	276	518	6		Positive	-1.36476209671355	2.75864099782066	f	Oscillospiraceae	d_Bacteria:p_Firmicutes:c_Clostridia:o_Oscillospirales:f_Oscillospiraceae:g_Clostridium_AJ:s_GCA_900066875.1	d_Bacteria:p_Firmicutes:c_Clostridia:o_Oscillospirales:f_Oscillospiraceae:g_Flavonifractor:s_Flavonifractor plautii
674	14207_7_7	14207_7_83	0.642424242424242	0.190839694656489	14207_7_7_14207_7_83	0.23375	279	300	6		Positive	-1.05100008023736	2.93829849030758	f	Lachnospiraceae	d_Bacteria:p_Firmicutes:c_Clostridia:o_Lachnospirales:f_Lachnospiraceae:g_Agathobacter:s_Agathobacter rectalis	d_Bacteria:p_Firmicutes:c_Clostridia:o_Lachnospirales:f_Lachnospiraceae:g_Roseburia:s_Roseburia intestinalis
675	14207_7_7	18048_2_58	0.63030303030303	0.1875	14207_7_7_18048_2_58	0.25577	279	394	6		Positive	-1.18699092810955	2.85057510530419	f	Lachnospiraceae	d_Bacteria:p_Firmicutes:c_Clostridia:o_Lachnospirales:f_Lachnospiraceae:g_Agathobacter:s_Agathobacter rectalis	d_Bacteria:p_Firmicutes:c_Clostridia:o_Lachnospirales:f_Lachnospiraceae:g_Roseburia:s_Roseburia inulinivorans
676	14207_7_8	GCF_000173815.1	0.63030303030303	0.1875	14207_7_8_GCF_000173815.1	0.37142	295	923	6		Positive	-1.18699092810955	2.85057510530419	f	Lachnospiraceae	d_Bacteria:p_Firmicutes:c_Clostridia:o_Lachnospirales:f_Lachnospiraceae:g_Fusicatenibacter:s_Fusicatenibacter saccharivorans	d_Bacteria:p_Firmicutes:c_Clostridia:o_Lachnospirales:f_Lachnospiraceae:g_Marvinbryantia:s_Marvinbryantia formatexigens
677	14207_7_8	UMGS1329	0.624242424242424	0.201550387596899	14207_7_8_UMGS1329	0.38188	295	1678	6		Positive	-1.25498635204564	3.21963506059523	f	Lachnospiraceae	d_Bacteria:p_Firmicutes:c_Clostridia:o_Lachnospirales:f_Lachnospiraceae:g_Fusicatenibacter:s_Fusicatenibacter saccharivorans	d_Bacteria:p_Firmicutes:c_Clostridia:o_Lachnospirales:f_Lachnospiraceae:g_Marvinbryantia:s_
678	14207_7_85	GCF_000173815.1	0.625766871165644	0.184	14207_7_85_GCF_000173815.1	0.37363	296	923	6		Positive	-1.23788320860159	2.75864099782066	f	Lachnospiraceae	d_Bacteria:p_Firmicutes:c_Clostridia:o_Lachnospirales:f_Lachnospiraceae:g_Coprococcus_B:s_Coprococcus_B comes	d_Bacteria:p_Firmicutes:c_Clostridia:o_Lachnospirales:f_Lachnospiraceae:g_Marvinbryantia:s_Marvinbryantia formatexigens
679	14207_7_85	UMGS1329	0.619631901840491	0.185483870967742	14207_7_85_UMGS1329	0.38409	296	1678	6		Positive	-1.30671293221788	2.79761767011783	f	Lachnospiraceae	d_Bacteria:p_Firmicutes:c_Clostridia:o_Lachnospirales:f_Lachnospiraceae:g_Coprococcus_B:s_Coprococcus_B comes	d_Bacteria:p_Firmicutes:c_Clostridia:o_Lachnospirales:f_Lachnospiraceae:g_Marvinbryantia:s_
680	14207_7_82	UMGS1135	0.646258503401361	0.208333333333333	14207_7_82_UMGS1135	0.38472	298	1481	6		Positive	-1.00798256713493	3.39780193556331	f	Lachnospiraceae	d_Bacteria:p_Firmicutes:c_Clostridia:o_Lachnospirales:f_Lachnospiraceae:g_Anaerostipes:s_Anaerostipes hadrus	d_Bacteria:p_Firmicutes:c_Clostridia:o_Lachnospirales:f_Lachnospiraceae:g_CAG-590:s_
681	14207_7_82	UMGS229	0.605442176870748	0.226086956521739	14207_7_82_UMGS229	0.3864	298	2008	6		Positive	-1.46591093241883	3.86413436482762	f	Lachnospiraceae	d_Bacteria:p_Firmicutes:c_Clostridia:o_Lachnospirales:f_Lachnospiraceae:g_Anaerostipes:s_Anaerostipes hadrus	d_Bacteria:p_Firmicutes:c_Clostridia:o_Lachnospirales:f_Lachnospiraceae:g_CAG-632:s_GCA_000431515.1
682	14207_7_86	UMGS1135	0.617834394904459	0.184873949579832	14207_7_86_UMGS1135	0.36618	299	1481	6		Positive	-1.32687960283157	2.78159693342279	f	Lachnospiraceae	d_Bacteria:p_Firmicutes:c_Clostridia:o_Lachnospirales:f_Lachnospiraceae:g_Coprococcus:s_Coprococcus eutactus_A	d_Bacteria:p_Firmicutes:c_Clostridia:o_Lachnospirales:f_Lachnospiraceae:g_CAG-590:s_
683	14207_7_89	UMGS229	0.529032258064516	0.211538461538462	14207_7_89_UMGS229	0.38792	302	2008	6		Positive	-2.32317252807393	3.48199067868012	f	Lachnospiraceae	d_Bacteria:p_Firmicutes:c_Clostridia:o_Lachnospirales:f_Lachnospiraceae:g_Eubacterium_E:s_Eubacterium_E hallii	d_Bacteria:p_Firmicutes:c_Clostridia:o_Lachnospirales:f_Lachnospiraceae:g_CAG-632:s_GCA_000431515.1
684	14207_7_91	14207_7_83	0.634146341463415	0.193798449612403	14207_7_91_14207_7_83	0.23228	303	300	6		Positive	-1.14387187878421	3.01601577491742	f	Lachnospiraceae	d_Bacteria:p_Firmicutes:c_Clostridia:o_Lachnospirales:f_Lachnospiraceae:g_Agathobacter:s_Agathobacter rectalis	d_Bacteria:p_Firmicutes:c_Clostridia:o_Lachnospirales:f_Lachnospiraceae:g_Roseburia:s_Roseburia intestinalis
685	14207_7_91	20287_6_44	0.646341463414634	0.203007518796992	14207_7_91_20287_6_44	0.23314	303	464	6		Positive	-1.00705181842501	3.25790936241436	f	Lachnospiraceae	d_Bacteria:p_Firmicutes:c_Clostridia:o_Lachnospirales:f_Lachnospiraceae:g_Agathobacter:s_Agathobacter rectalis	d_Bacteria:p_Firmicutes:c_Clostridia:o_Lachnospirales:f_Lachnospiraceae:g_Roseburia:s_Roseburia intestinalis
686	14207_7_93	UMGS1106	0.51	0.184	14207_7_93_UMGS1106	0.34109	308	1452	6		Positive	-2.53670009324098	2.75864099782066	g	Faecalibacterium	d_Bacteria:p_Firmicutes:c_Clostridia:o_Oscillospirales:f_Ruminococcaceae:g_Faecalibacterium:s_	d_Bacteria:p_Firmicutes:c_Clostridia:o_Oscillospirales:f_Ruminococcaceae:g_Faecalibacterium:s_
687	15841_8_86	14207_7_83	0.545918367346939	0.201492537313433	15841_8_86_14207_7_83	0.39071	327	300	6		Positive	-2.13372313179116	3.2181155136872	f	Lachnospiraceae	d_Bacteria:p_Firmicutes:c_Clostridia:o_Lachnospirales:f_Lachnospiraceae:g_Ruminococcus_B:s_Ruminococcus_B gnavus	d_Bacteria:p_Firmicutes:c_Clostridia:o_Lachnospirales:f_Lachnospiraceae:g_Roseburia:s_Roseburia intestinalis
688	15841_8_86	20287_6_44	0.556122448979592	0.204379562043796	15841_8_86_20287_6_44	0.39157	327	464	6		Positive	-2.01924104047019	3.29394866850686	f	Lachnospiraceae	d_Bacteria:p_Firmicutes:c_Clostridia:o_Lachnospirales:f_Lachnospiraceae:g_Ruminococcus_B:s_Ruminococcus_B gnavus	d_Bacteria:p_Firmicutes:c_Clostridia:o_Lachnospirales:f_Lachnospiraceae:g_Roseburia:s_Roseburia intestinalis
689	15841_8_86	GCF_000466465.2	0.627551020408163	0.185430463576159	15841_8_86_GCF_000466465.2	0.39506	327	1163	6		Positive	-1.21786640122339	2.79621482415263	f	Lachnospiraceae	d_Bacteria:p_Firmicutes:c_Clostridia:o_Lachnospirales:f_Lachnospiraceae:g_Ruminococcus_B:s_Ruminococcus_B gnavus	d_Bacteria:p_Firmicutes:c_Clostridia:o_Lachnospirales:f_Lachnospiraceae:g_Eisenbergiella:s_GCF_000466465.2
690	15841_8_85	UMGS229	0.58955223880597	0.185567010309278	15841_8_85_UMGS229	0.38737	328	2008	6		Positive	-1.64418403979924	2.79980148187808	f	Lachnospiraceae	d_Bacteria:p_Firmicutes:c_Clostridia:o_Lachnospirales:f_Lachnospiraceae:g_Anaerostipes:s_Anaerostipes caccae	d_Bacteria:p_Firmicutes:c_Clostridia:o_Lachnospirales:f_Lachnospiraceae:g_CAG-632:s_GCA_000431515.1
691	18048_1_39	GCF_000753355.2	0.604395604395604	0.185185185185185	18048_1_39_GCF_000753355.2	0.35312	341	1212	6		Positive	-1.47765268537482	2.78977212416429	f	Clostridiaceae	d_Bacteria:p_Firmicutes:c_Clostridia:o_Clostridiales:f_Clostridiaceae:g_Clostridium_P:s_Clostridium_P perfringens	d_Bacteria:p_Firmicutes:c_Clostridia:o_Clostridiales:f_Clostridiaceae:g_Clostridium_L:s_Clostridium_L sp1
692	18048_1_39	GCF_001243045.1	0.516483516483517	0.189655172413793	18048_1_39_GCF_001243045.1	0.38957	341	1255	6		Positive	-2.46395993367857	2.90718477739996	f	Clostridiaceae	d_Bacteria:p_Firmicutes:c_Clostridia:o_Clostridiales:f_Clostridiaceae:g_Clostridium_P:s_Clostridium_P perfringens	d_Bacteria:p_Firmicutes:c_Clostridia:o_Clostridiales:f_Clostridiaceae:g_Clostridium_F:s_GCF_001243045.1
693	18048_1_39	UMGS128	0.532967032967033	0.217741935483871	18048_1_39_UMGS128	0.33509	341	1633	6		Positive	-2.27902732462163	3.6449366330997	f	Clostridiaceae	d_Bacteria:p_Firmicutes:c_Clostridia:o_Clostridiales:f_Clostridiaceae:g_Clostridium_P:s_Clostridium_P perfringens	d_Bacteria:p_Firmicutes:c_Clostridia:o_Clostridiales:f_Clostridiaceae:g_Clostridium:s_
694	18048_1_43	14207_7_83	0.621951219512195	0.196850393700787	18048_1_43_14207_7_83	0.39016	347	300	6		Positive	-1.28069193914343	3.09618084801891	f	Lachnospiraceae	d_Bacteria:p_Firmicutes:c_Clostridia:o_Lachnospirales:f_Lachnospiraceae:g_Ruminococcus_B:s_Ruminococcus_B gnavus	d_Bacteria:p_Firmicutes:c_Clostridia:o_Lachnospirales:f_Lachnospiraceae:g_Roseburia:s_Roseburia intestinalis
695	18048_1_43	20287_6_44	0.609756097560976	0.2	18048_1_43_20287_6_44	0.39102	347	464	6		Positive	-1.41751199950263	3.17891120345967	f	Lachnospiraceae	d_Bacteria:p_Firmicutes:c_Clostridia:o_Lachnospirales:f_Lachnospiraceae:g_Ruminococcus_B:s_Ruminococcus_B gnavus	d_Bacteria:p_Firmicutes:c_Clostridia:o_Lachnospirales:f_Lachnospiraceae:g_Roseburia:s_Roseburia intestinalis
696	18048_1_46	UMGS128	0.53448275862069	0.184210526315789	18048_1_46_UMGS128	0.33461	348	1633	6		Positive	-2.26202202723707	2.76417086894748	f	Clostridiaceae	d_Bacteria:p_Firmicutes:c_Clostridia:o_Clostridiales:f_Clostridiaceae:g_Clostridium_P:s_Clostridium_P perfringens	d_Bacteria:p_Firmicutes:c_Clostridia:o_Clostridiales:f_Clostridiaceae:g_Clostridium:s_
697	18048_1_42	UMGS1135	0.644927536231884	0.18348623853211	18048_1_42_UMGS1135	0.38613	350	1481	6		Positive	-1.02291501382897	2.74514608296069	f	Lachnospiraceae	d_Bacteria:p_Firmicutes:c_Clostridia:o_Lachnospirales:f_Lachnospiraceae:g_Anaerostipes:s_Anaerostipes caccae	d_Bacteria:p_Firmicutes:c_Clostridia:o_Lachnospirales:f_Lachnospiraceae:g_CAG-590:s_
698	18048_1_42	UMGS229	0.58695652173913	0.19	18048_1_42_UMGS229	0.38781	350	2008	6		Positive	-1.6733060253916	2.91624232493529	f	Lachnospiraceae	d_Bacteria:p_Firmicutes:c_Clostridia:o_Lachnospirales:f_Lachnospiraceae:g_Anaerostipes:s_Anaerostipes caccae	d_Bacteria:p_Firmicutes:c_Clostridia:o_Lachnospirales:f_Lachnospiraceae:g_CAG-632:s_GCA_000431515.1
699	18048_1_56	UMGS96	0.45959595959596	0.1875	18048_1_56_UMGS96	0.37493	352	2768	6	Negative	Positive	-3.10219536897615	2.85057510530419	f	Lachnospiraceae	d_Bacteria:p_Firmicutes:c_Clostridia:o_Lachnospirales:f_Lachnospiraceae:g_Dorea:s_Dorea scindens_A	d_Bacteria:p_Firmicutes:c_Clostridia:o_Lachnospirales:f_Lachnospiraceae:g_Fusicatenibacter:s_
700	18048_1_67	14207_7_83	0.579545454545455	0.203125	18048_1_67_14207_7_83	0.3903	357	300	6		Positive	-1.75645260357432	3.26099522799854	f	Lachnospiraceae	d_Bacteria:p_Firmicutes:c_Clostridia:o_Lachnospirales:f_Lachnospiraceae:g_Ruminococcus_A:s_GCA_900066745.1	d_Bacteria:p_Firmicutes:c_Clostridia:o_Lachnospirales:f_Lachnospiraceae:g_Roseburia:s_Roseburia intestinalis
701	18048_1_67	20287_6_44	0.602272727272727	0.214814814814815	18048_1_67_20287_6_44	0.39116	357	464	6		Positive	-1.50146976381398	3.56805028275506	f	Lachnospiraceae	d_Bacteria:p_Firmicutes:c_Clostridia:o_Lachnospirales:f_Lachnospiraceae:g_Ruminococcus_A:s_GCA_900066745.1	d_Bacteria:p_Firmicutes:c_Clostridia:o_Lachnospirales:f_Lachnospiraceae:g_Roseburia:s_Roseburia intestinalis
702	18048_1_65	13414_6_1	0.62	0.184210526315789	18048_1_65_13414_6_1	0.23864	364	109	6		Positive	-1.3025831488009	2.76417086894748	f	Lachnospiraceae	d_Bacteria:p_Firmicutes:c_Clostridia:o_Lachnospirales:f_Lachnospiraceae:g_Coprococcus_B:s_Coprococcus_B comes	d_Bacteria:p_Firmicutes:c_Clostridia:o_Lachnospirales:f_Lachnospiraceae:g_Dorea:s_GCA_900066555.1
703	18048_1_65	14207_7_10	0.633333333333333	0.208333333333333	18048_1_65_14207_7_10	0.38061	364	229	6		Positive	-1.1529932161415	3.39780193556331	f	Lachnospiraceae	d_Bacteria:p_Firmicutes:c_Clostridia:o_Lachnospirales:f_Lachnospiraceae:g_Coprococcus_B:s_Coprococcus_B comes	d_Bacteria:p_Firmicutes:c_Clostridia:o_Lachnospirales:f_Lachnospiraceae:g_Eubacterium_I:s_GCA_900066595.1
704	18048_1_65	14207_7_42	0.646666666666667	0.224	18048_1_65_14207_7_42	0.29327	364	261	6		Positive	-1.00340328348209	3.80931651191819	f	Lachnospiraceae	d_Bacteria:p_Firmicutes:c_Clostridia:o_Lachnospirales:f_Lachnospiraceae:g_Coprococcus_B:s_Coprococcus_B comes	d_Bacteria:p_Firmicutes:c_Clostridia:o_Lachnospirales:f_Lachnospiraceae:g_GCA-900066755:s_GCA_900066755.1
705	18048_1_65	18048_1_60	0.613333333333333	0.192982456140351	18048_1_65_18048_1_60	0.24785	364	362	6		Positive	-1.37737811513061	2.99458216589871	f	Lachnospiraceae	d_Bacteria:p_Firmicutes:c_Clostridia:o_Lachnospirales:f_Lachnospiraceae:g_Coprococcus_B:s_Coprococcus_B comes	d_Bacteria:p_Firmicutes:c_Clostridia:o_Lachnospirales:f_Lachnospiraceae:g_Ruminococcus_B:s_Ruminococcus_B faecis
706	18048_1_65	18048_2_92	0.62	0.205128205128205	18048_1_65_18048_2_92	0.27027	364	428	6		Positive	-1.3025831488009	3.31361319244653	f	Lachnospiraceae	d_Bacteria:p_Firmicutes:c_Clostridia:o_Lachnospirales:f_Lachnospiraceae:g_Coprococcus_B:s_Coprococcus_B comes	d_Bacteria:p_Firmicutes:c_Clostridia:o_Lachnospirales:f_Lachnospiraceae:g_Dorea:s_Dorea formicigenerans
707	18048_1_65	20287_6_33	0.64	0.219512195121951	18048_1_65_20287_6_33	0.21522	364	458	6		Positive	-1.0781982498118	3.69143584448285	f	Lachnospiraceae	d_Bacteria:p_Firmicutes:c_Clostridia:o_Lachnospirales:f_Lachnospiraceae:g_Coprococcus_B:s_Coprococcus_B comes	d_Bacteria:p_Firmicutes:c_Clostridia:o_Lachnospirales:f_Lachnospiraceae:g_Ruminococcus_B:s_GCA_900066545.1
708	18048_1_65	20298_3_34	0.553333333333333	0.194174757281553	18048_1_65_20298_3_34	0.3923	364	586	6		Positive	-2.05053281209792	3.02590020626099	f	Lachnospiraceae	d_Bacteria:p_Firmicutes:c_Clostridia:o_Lachnospirales:f_Lachnospiraceae:g_Coprococcus_B:s_Coprococcus_B comes	d_Bacteria:p_Firmicutes:c_Clostridia:o_Lachnospirales:f_Lachnospiraceae:g_:s_
709	18048_1_65	21673_4_25	0.56	0.2	18048_1_65_21673_4_25	0.26827	364	650	6		Positive	-1.97573784576822	3.17891120345967	f	Lachnospiraceae	d_Bacteria:p_Firmicutes:c_Clostridia:o_Lachnospirales:f_Lachnospiraceae:g_Coprococcus_B:s_Coprococcus_B comes	d_Bacteria:p_Firmicutes:c_Clostridia:o_Lachnospirales:f_Lachnospiraceae:g_Ruminococcus_B:s_Ruminococcus_B torques
710	18048_1_65	21673_4_8	0.573333333333333	0.188679245283019	18048_1_65_21673_4_8	0.26827	364	698	6		Positive	-1.82614791310882	2.88155020890377	f	Lachnospiraceae	d_Bacteria:p_Firmicutes:c_Clostridia:o_Lachnospirales:f_Lachnospiraceae:g_Coprococcus_B:s_Coprococcus_B comes	d_Bacteria:p_Firmicutes:c_Clostridia:o_Lachnospirales:f_Lachnospiraceae:g_Ruminococcus_B:s_Ruminococcus_B torques
711	18048_1_65	GCF_000157975.1	0.62	0.211864406779661	18048_1_65_GCF_000157975.1	0.39963	364	812	6		Positive	-1.3025831488009	3.49055224577673	f	Lachnospiraceae	d_Bacteria:p_Firmicutes:c_Clostridia:o_Lachnospirales:f_Lachnospiraceae:g_Coprococcus_B:s_Coprococcus_B comes	d_Bacteria:p_Firmicutes:c_Clostridia:o_Lachnospirales:f_Lachnospiraceae:g_Blautia_A:s_Blautia_A hydrogenotrophica
712	18048_1_65	GCF_000173815.1	0.626666666666667	0.216666666666667	18048_1_65_GCF_000173815.1	0.37407	364	923	6		Positive	-1.2277881824712	3.61669266766698	f	Lachnospiraceae	d_Bacteria:p_Firmicutes:c_Clostridia:o_Lachnospirales:f_Lachnospiraceae:g_Coprococcus_B:s_Coprococcus_B comes	d_Bacteria:p_Firmicutes:c_Clostridia:o_Lachnospirales:f_Lachnospiraceae:g_Marvinbryantia:s_Marvinbryantia formatexigens
713	18048_1_65	GCF_000225745.1	0.613333333333333	0.213675213675214	18048_1_65_GCF_000225745.1	0.26916	364	994	6		Positive	-1.37737811513061	3.53811650742465	f	Lachnospiraceae	d_Bacteria:p_Firmicutes:c_Clostridia:o_Lachnospirales:f_Lachnospiraceae:g_Coprococcus_B:s_Coprococcus_B comes	d_Bacteria:p_Firmicutes:c_Clostridia:o_Lachnospirales:f_Lachnospiraceae:g_Dorea:s_Dorea formicigenerans
714	18048_1_65	UMGS1008	0.62	0.205128205128205	18048_1_65_UMGS1008	0.37962	364	1347	6		Positive	-1.3025831488009	3.31361319244653	f	Lachnospiraceae	d_Bacteria:p_Firmicutes:c_Clostridia:o_Lachnospirales:f_Lachnospiraceae:g_Coprococcus_B:s_Coprococcus_B comes	d_Bacteria:p_Firmicutes:c_Clostridia:o_Lachnospirales:f_Lachnospiraceae:g_Eubacterium_I:s_
715	18048_1_65	UMGS1329	0.633333333333333	0.201680672268908	18048_1_65_UMGS1329	0.38453	364	1678	6		Positive	-1.1529932161415	3.22305723346378	f	Lachnospiraceae	d_Bacteria:p_Firmicutes:c_Clostridia:o_Lachnospirales:f_Lachnospiraceae:g_Coprococcus_B:s_Coprococcus_B comes	d_Bacteria:p_Firmicutes:c_Clostridia:o_Lachnospirales:f_Lachnospiraceae:g_Marvinbryantia:s_
716	18048_1_65	UMGS1466	0.606666666666667	0.201754385964912	18048_1_65_UMGS1466	0.37513	364	1787	6		Positive	-1.4521730814603	3.22499346284991	f	Lachnospiraceae	d_Bacteria:p_Firmicutes:c_Clostridia:o_Lachnospirales:f_Lachnospiraceae:g_Coprococcus_B:s_Coprococcus_B comes	d_Bacteria:p_Firmicutes:c_Clostridia:o_Lachnospirales:f_Lachnospiraceae:g_:s_
717	18048_1_65	UMGS1472	0.586666666666667	0.192660550458716	18048_1_65_UMGS1472	0.39771	364	1797	6		Positive	-1.67655798044941	2.98612670546014	f	Lachnospiraceae	d_Bacteria:p_Firmicutes:c_Clostridia:o_Lachnospirales:f_Lachnospiraceae:g_Coprococcus_B:s_Coprococcus_B comes	d_Bacteria:p_Firmicutes:c_Clostridia:o_Lachnospirales:f_Lachnospiraceae:g_:s_
718	18048_1_65	UMGS199	0.6	0.210526315789474	18048_1_65_UMGS199	0.2641	364	1978	6		Positive	-1.52696804779001	3.45540475980113	f	Lachnospiraceae	d_Bacteria:p_Firmicutes:c_Clostridia:o_Lachnospirales:f_Lachnospiraceae:g_Coprococcus_B:s_Coprococcus_B comes	d_Bacteria:p_Firmicutes:c_Clostridia:o_Lachnospirales:f_Lachnospiraceae:g_Ruminococcus_B:s_
719	18048_1_69	UMGS1062	0.633136094674556	0.201492537313433	18048_1_69_UMGS1062	0.32892	366	1401	6		Positive	-1.15520608496782	3.2181155136872	f	Lachnospiraceae	d_Bacteria:p_Firmicutes:c_Clostridia:o_Lachnospirales:f_Lachnospiraceae:g_CAG-24:s_CAG-24 sp1	d_Bacteria:p_Firmicutes:c_Clostridia:o_Lachnospirales:f_Lachnospiraceae:g_CAG-194:s_
720	18048_1_69	UMGS1605	0.633136094674556	0.183206106870229	18048_1_69_UMGS1605	0.39908	366	1874	6		Positive	-1.15520608496782	2.73778789601414	f	Lachnospiraceae	d_Bacteria:p_Firmicutes:c_Clostridia:o_Lachnospirales:f_Lachnospiraceae:g_CAG-24:s_CAG-24 sp1	d_Bacteria:p_Firmicutes:c_Clostridia:o_Lachnospirales:f_Lachnospiraceae:g_CAG-95:s_
721	18048_1_69	UMGS413	0.579881656804734	0.183333333333333	18048_1_69_UMGS413	0.31947	366	2197	6		Positive	-1.7526806680749	2.74112973925236	f	Lachnospiraceae	d_Bacteria:p_Firmicutes:c_Clostridia:o_Lachnospirales:f_Lachnospiraceae:g_CAG-24:s_CAG-24 sp1	d_Bacteria:p_Firmicutes:c_Clostridia:o_Lachnospirales:f_Lachnospiraceae:g_CAG-194:s_
722	18048_2_46	UMGS128	0.53448275862069	0.184210526315789	18048_2_46_UMGS128	0.3346	380	1633	6		Positive	-2.26202202723707	2.76417086894748	f	Clostridiaceae	d_Bacteria:p_Firmicutes:c_Clostridia:o_Clostridiales:f_Clostridiaceae:g_Clostridium_P:s_Clostridium_P perfringens	d_Bacteria:p_Firmicutes:c_Clostridia:o_Clostridiales:f_Clostridiaceae:g_Clostridium:s_
723	18048_1_84	14207_7_83	0.55625	0.190909090909091	18048_1_84_14207_7_83	0.39953	382	300	6		Positive	-2.01781001432868	2.94012131389205	f	Lachnospiraceae	d_Bacteria:p_Firmicutes:c_Clostridia:o_Lachnospirales:f_Lachnospiraceae:g_UBA7182:s_	d_Bacteria:p_Firmicutes:c_Clostridia:o_Lachnospirales:f_Lachnospiraceae:g_Roseburia:s_Roseburia intestinalis
724	18048_1_84	UMGS271	0.625	0.193548387096774	18048_1_84_UMGS271	0.32601	382	2046	6		Positive	-1.24648692405363	3.00944741086329	f	Lachnospiraceae	d_Bacteria:p_Firmicutes:c_Clostridia:o_Lachnospirales:f_Lachnospiraceae:g_UBA7182:s_	d_Bacteria:p_Firmicutes:c_Clostridia:o_Lachnospirales:f_Lachnospiraceae:g_Robinsoniella:s_Robinsoniella peoriensis
725	18048_1_83	GCF_000191805.1	0.620689655172414	0.181818181818182	18048_1_83_GCF_000191805.1	0.28497	384	960	6		Positive	-1.29484573849093	2.70133142432444	f	Lachnospiraceae	d_Bacteria:p_Firmicutes:c_Clostridia:o_Lachnospirales:f_Lachnospiraceae:g_Ruminococcus_B:s_Ruminococcus_B torques	d_Bacteria:p_Firmicutes:c_Clostridia:o_Lachnospirales:f_Lachnospiraceae:g_Tyzzerella:s_Tyzzerella sp1
726	18048_1_85	13470_2_83	0.646739130434783	0.19047619047619	18048_1_85_13470_2_83	0.27301	386	206	6		Positive	-1.00259029471764	2.92875036676977	f	Lachnospiraceae	d_Bacteria:p_Firmicutes:c_Clostridia:o_Lachnospirales:f_Lachnospiraceae:g_CAG-81:s_GCA_000435795.1	d_Bacteria:p_Firmicutes:c_Clostridia:o_Lachnospirales:f_Lachnospiraceae:g_Clostridium_Q:s_Clostridium_Q symbiosum
727	18048_1_85	14207_7_42	0.58695652173913	0.2	18048_1_85_14207_7_42	0.37182	386	261	6		Positive	-1.6733060253916	3.17891120345967	f	Lachnospiraceae	d_Bacteria:p_Firmicutes:c_Clostridia:o_Lachnospirales:f_Lachnospiraceae:g_CAG-81:s_GCA_000435795.1	d_Bacteria:p_Firmicutes:c_Clostridia:o_Lachnospirales:f_Lachnospiraceae:g_GCA-900066755:s_GCA_900066755.1
728	18048_1_85	GCF_000466485.1	0.592391304347826	0.210144927536232	18048_1_85_GCF_000466485.1	0.27097	386	1162	6		Positive	-1.6123318680576	3.44538687732499	f	Lachnospiraceae	d_Bacteria:p_Firmicutes:c_Clostridia:o_Lachnospirales:f_Lachnospiraceae:g_CAG-81:s_GCA_000435795.1	d_Bacteria:p_Firmicutes:c_Clostridia:o_Lachnospirales:f_Lachnospiraceae:g_Clostridium_Q:s_Clostridium_Q symbiosum
729	18048_1_85	UMGS1015	0.630434782608696	0.183098591549296	18048_1_85_UMGS1015	0.28552	386	1354	6		Positive	-1.18551276671963	2.73496380313678	f	Lachnospiraceae	d_Bacteria:p_Firmicutes:c_Clostridia:o_Lachnospirales:f_Lachnospiraceae:g_CAG-81:s_GCA_000435795.1	d_Bacteria:p_Firmicutes:c_Clostridia:o_Lachnospirales:f_Lachnospiraceae:g_Clostridium_Q:s_
730	18048_1_85	UMGS1466	0.581521739130435	0.183206106870229	18048_1_85_UMGS1466	0.3967	386	1787	6		Positive	-1.73428018272559	2.73778789601414	f	Lachnospiraceae	d_Bacteria:p_Firmicutes:c_Clostridia:o_Lachnospirales:f_Lachnospiraceae:g_CAG-81:s_GCA_000435795.1	d_Bacteria:p_Firmicutes:c_Clostridia:o_Lachnospirales:f_Lachnospiraceae:g_:s_
731	18048_1_85	UMGS337	0.608695652173913	0.205673758865248	18048_1_85_UMGS337	0.30707	386	2119	6		Positive	-1.42940939605562	3.32794319127492	f	Lachnospiraceae	d_Bacteria:p_Firmicutes:c_Clostridia:o_Lachnospirales:f_Lachnospiraceae:g_CAG-81:s_GCA_000435795.1	d_Bacteria:p_Firmicutes:c_Clostridia:o_Lachnospirales:f_Lachnospiraceae:g_Clostridium_M:s_
732	18048_1_85	UMGS35	0.635869565217391	0.1875	18048_1_85_UMGS35	0.28501	386	2132	6		Positive	-1.12453860938564	2.85057510530419	f	Lachnospiraceae	d_Bacteria:p_Firmicutes:c_Clostridia:o_Lachnospirales:f_Lachnospiraceae:g_CAG-81:s_GCA_000435795.1	d_Bacteria:p_Firmicutes:c_Clostridia:o_Lachnospirales:f_Lachnospiraceae:g_Clostridium_M:s_
733	18048_2_56	UMGS1008	0.569060773480663	0.1953125	18048_2_56_UMGS1008	0.38809	395	1347	6		Positive	-1.87408280865713	3.05578516665137	f	Lachnospiraceae	d_Bacteria:p_Firmicutes:c_Clostridia:o_Lachnospirales:f_Lachnospiraceae:g_Dorea:s_Dorea scindens_A	d_Bacteria:p_Firmicutes:c_Clostridia:o_Lachnospirales:f_Lachnospiraceae:g_Eubacterium_I:s_
734	18048_2_49	GCF_000753355.2	0.61849710982659	0.183206106870229	18048_2_49_GCF_000753355.2	0.35342	397	1212	6		Positive	-1.31944444178852	2.73778789601414	f	Clostridiaceae	d_Bacteria:p_Firmicutes:c_Clostridia:o_Clostridiales:f_Clostridiaceae:g_Clostridium_P:s_Clostridium_P perfringens	d_Bacteria:p_Firmicutes:c_Clostridia:o_Clostridiales:f_Clostridiaceae:g_Clostridium_L:s_Clostridium_L sp1
735	18048_2_49	GCF_001243045.1	0.502890173410405	0.201834862385321	18048_2_49_GCF_001243045.1	0.38987	397	1255	6		Positive	-2.6164669792978	3.22710732795956	f	Clostridiaceae	d_Bacteria:p_Firmicutes:c_Clostridia:o_Clostridiales:f_Clostridiaceae:g_Clostridium_P:s_Clostridium_P perfringens	d_Bacteria:p_Firmicutes:c_Clostridia:o_Clostridiales:f_Clostridiaceae:g_Clostridium_F:s_GCF_001243045.1
736	18048_2_49	UMGS128	0.549132947976879	0.221311475409836	18048_2_49_UMGS128	0.33539	397	1633	6		Positive	-2.09765796429409	3.73869733801983	f	Clostridiaceae	d_Bacteria:p_Firmicutes:c_Clostridia:o_Clostridiales:f_Clostridiaceae:g_Clostridium_P:s_Clostridium_P perfringens	d_Bacteria:p_Firmicutes:c_Clostridia:o_Clostridiales:f_Clostridiaceae:g_Clostridium:s_
737	18048_2_49	UMGS632	0.595375722543353	0.182539682539683	18048_2_49_UMGS632	0.36916	397	2417	6		Positive	-1.57884894929037	2.72028300286156	f	Clostridiaceae	d_Bacteria:p_Firmicutes:c_Clostridia:o_Clostridiales:f_Clostridiaceae:g_Clostridium_P:s_Clostridium_P perfringens	d_Bacteria:p_Firmicutes:c_Clostridia:o_Clostridiales:f_Clostridiaceae:g_Clostridium:s_GCA_000435835.1
738	18048_2_63	UMGS1135	0.548571428571429	0.186440677966102	18048_2_63_UMGS1135	0.36823	401	1481	6		Positive	-2.1039577880477	2.82275001224018	f	Lachnospiraceae	d_Bacteria:p_Firmicutes:c_Clostridia:o_Lachnospirales:f_Lachnospiraceae:g_Coprococcus:s_Coprococcus eutactus_A	d_Bacteria:p_Firmicutes:c_Clostridia:o_Lachnospirales:f_Lachnospiraceae:g_CAG-590:s_
739	18048_2_67	14207_7_83	0.579545454545455	0.203125	18048_2_67_14207_7_83	0.39409	404	300	6		Positive	-1.75645260357432	3.26099522799854	f	Lachnospiraceae	d_Bacteria:p_Firmicutes:c_Clostridia:o_Lachnospirales:f_Lachnospiraceae:g_Ruminococcus_A:s_GCA_900066745.1	d_Bacteria:p_Firmicutes:c_Clostridia:o_Lachnospirales:f_Lachnospiraceae:g_Roseburia:s_Roseburia intestinalis
740	18048_2_67	20287_6_44	0.602272727272727	0.214814814814815	18048_2_67_20287_6_44	0.39495	404	464	6		Positive	-1.50146976381398	3.56805028275506	f	Lachnospiraceae	d_Bacteria:p_Firmicutes:c_Clostridia:o_Lachnospirales:f_Lachnospiraceae:g_Ruminococcus_A:s_GCA_900066745.1	d_Bacteria:p_Firmicutes:c_Clostridia:o_Lachnospirales:f_Lachnospiraceae:g_Roseburia:s_Roseburia intestinalis
741	18048_2_65	14207_7_10	0.638709677419355	0.181818181818182	18048_2_65_14207_7_10	0.38006	406	229	6		Positive	-1.09267469490787	2.70133142432444	f	Lachnospiraceae	d_Bacteria:p_Firmicutes:c_Clostridia:o_Lachnospirales:f_Lachnospiraceae:g_Coprococcus_B:s_Coprococcus_B comes	d_Bacteria:p_Firmicutes:c_Clostridia:o_Lachnospirales:f_Lachnospiraceae:g_Eubacterium_I:s_GCA_900066595.1
742	18048_2_65	14207_7_42	0.632258064516129	0.216	18048_2_65_14207_7_42	0.29272	406	261	6		Positive	-1.16505692038823	3.59918140909868	f	Lachnospiraceae	d_Bacteria:p_Firmicutes:c_Clostridia:o_Lachnospirales:f_Lachnospiraceae:g_Coprococcus_B:s_Coprococcus_B comes	d_Bacteria:p_Firmicutes:c_Clostridia:o_Lachnospirales:f_Lachnospiraceae:g_GCA-900066755:s_GCA_900066755.1
743	18048_2_65	21673_4_25	0.541935483870968	0.192307692307692	18048_2_65_21673_4_25	0.26772	406	650	6		Positive	-2.17840807711321	2.97685821997937	f	Lachnospiraceae	d_Bacteria:p_Firmicutes:c_Clostridia:o_Lachnospirales:f_Lachnospiraceae:g_Coprococcus_B:s_Coprococcus_B comes	d_Bacteria:p_Firmicutes:c_Clostridia:o_Lachnospirales:f_Lachnospiraceae:g_Ruminococcus_B:s_Ruminococcus_B torques
744	18048_2_65	21673_4_8	0.548387096774194	0.19047619047619	18048_2_65_21673_4_8	0.26772	406	698	6		Positive	-2.10602585163286	2.92875036676977	f	Lachnospiraceae	d_Bacteria:p_Firmicutes:c_Clostridia:o_Lachnospirales:f_Lachnospiraceae:g_Coprococcus_B:s_Coprococcus_B comes	d_Bacteria:p_Firmicutes:c_Clostridia:o_Lachnospirales:f_Lachnospiraceae:g_Ruminococcus_B:s_Ruminococcus_B torques
745	18048_2_65	GCF_000157975.1	0.612903225806452	0.194915254237288	18048_2_65_GCF_000157975.1	0.39908	406	812	6		Positive	-1.38220359682929	3.04535075675236	f	Lachnospiraceae	d_Bacteria:p_Firmicutes:c_Clostridia:o_Lachnospirales:f_Lachnospiraceae:g_Coprococcus_B:s_Coprococcus_B comes	d_Bacteria:p_Firmicutes:c_Clostridia:o_Lachnospirales:f_Lachnospiraceae:g_Blautia_A:s_Blautia_A hydrogenotrophica
746	18048_2_65	GCF_000173815.1	0.625806451612903	0.191666666666667	18048_2_65_GCF_000173815.1	0.37352	406	923	6		Positive	-1.23743914586858	2.96002047135603	f	Lachnospiraceae	d_Bacteria:p_Firmicutes:c_Clostridia:o_Lachnospirales:f_Lachnospiraceae:g_Coprococcus_B:s_Coprococcus_B comes	d_Bacteria:p_Firmicutes:c_Clostridia:o_Lachnospirales:f_Lachnospiraceae:g_Marvinbryantia:s_Marvinbryantia formatexigens
747	18048_2_65	GCF_001185345.1	0.638709677419355	0.181818181818182	18048_2_65_GCF_001185345.1	0.20949	406	1250	6		Positive	-1.09267469490787	2.70133142432444	f	Lachnospiraceae	d_Bacteria:p_Firmicutes:c_Clostridia:o_Lachnospirales:f_Lachnospiraceae:g_Coprococcus_B:s_Coprococcus_B comes	d_Bacteria:p_Firmicutes:c_Clostridia:o_Lachnospirales:f_Lachnospiraceae:g_Dorea:s_GCF_001185345.1
748	18048_2_65	UMGS1329	0.619354838709677	0.2	18048_2_65_UMGS1329	0.38398	406	1678	6		Positive	-1.30982137134894	3.17891120345967	f	Lachnospiraceae	d_Bacteria:p_Firmicutes:c_Clostridia:o_Lachnospirales:f_Lachnospiraceae:g_Coprococcus_B:s_Coprococcus_B comes	d_Bacteria:p_Firmicutes:c_Clostridia:o_Lachnospirales:f_Lachnospiraceae:g_Marvinbryantia:s_
749	18048_2_65	UMGS1466	0.6	0.184210526315789	18048_2_65_UMGS1466	0.37458	406	1787	6		Positive	-1.52696804779001	2.76417086894748	f	Lachnospiraceae	d_Bacteria:p_Firmicutes:c_Clostridia:o_Lachnospirales:f_Lachnospiraceae:g_Coprococcus_B:s_Coprococcus_B comes	d_Bacteria:p_Firmicutes:c_Clostridia:o_Lachnospirales:f_Lachnospiraceae:g_:s_
750	18048_2_65	UMGS199	0.612903225806452	0.188034188034188	18048_2_65_UMGS199	0.26355	406	1978	6		Positive	-1.38220359682929	2.86460656249032	f	Lachnospiraceae	d_Bacteria:p_Firmicutes:c_Clostridia:o_Lachnospirales:f_Lachnospiraceae:g_Coprococcus_B:s_Coprococcus_B comes	d_Bacteria:p_Firmicutes:c_Clostridia:o_Lachnospirales:f_Lachnospiraceae:g_Ruminococcus_B:s_
751	18048_2_65	UMGS271	0.645161290322581	0.186991869918699	18048_2_65_UMGS271	0.35365	406	2046	6		Positive	-1.02029246942751	2.83722810944421	f	Lachnospiraceae	d_Bacteria:p_Firmicutes:c_Clostridia:o_Lachnospirales:f_Lachnospiraceae:g_Coprococcus_B:s_Coprococcus_B comes	d_Bacteria:p_Firmicutes:c_Clostridia:o_Lachnospirales:f_Lachnospiraceae:g_Robinsoniella:s_Robinsoniella peoriensis
752	18048_2_69	UMGS1062	0.633136094674556	0.189393939393939	18048_2_69_UMGS1062	0.32851	410	1401	6		Positive	-1.15520608496782	2.9003229989641	f	Lachnospiraceae	d_Bacteria:p_Firmicutes:c_Clostridia:o_Lachnospirales:f_Lachnospiraceae:g_CAG-24:s_CAG-24 sp1	d_Bacteria:p_Firmicutes:c_Clostridia:o_Lachnospirales:f_Lachnospiraceae:g_CAG-194:s_
753	18048_2_69	UMGS573	0.644970414201183	0.192592592592593	18048_2_69_UMGS573	0.28366	410	2359	6		Positive	-1.02243395538847	2.98434166381199	f	Lachnospiraceae	d_Bacteria:p_Firmicutes:c_Clostridia:o_Lachnospirales:f_Lachnospiraceae:g_CAG-24:s_CAG-24 sp1	d_Bacteria:p_Firmicutes:c_Clostridia:o_Lachnospirales:f_Lachnospiraceae:g_COE1:s_GCA_001916965.1
754	18048_2_84	14207_7_83	0.589403973509934	0.190909090909091	18048_2_84_14207_7_83	0.39951	420	300	6		Positive	-1.64584746447298	2.94012131389205	f	Lachnospiraceae	d_Bacteria:p_Firmicutes:c_Clostridia:o_Lachnospirales:f_Lachnospiraceae:g_UBA7182:s_	d_Bacteria:p_Firmicutes:c_Clostridia:o_Lachnospirales:f_Lachnospiraceae:g_Roseburia:s_Roseburia intestinalis
755	18048_2_85	14207_7_42	0.602564102564103	0.203389830508475	18048_2_85_14207_7_42	0.36532	426	261	6		Positive	-1.49820075304781	3.26795150126456	f	Lachnospiraceae	d_Bacteria:p_Firmicutes:c_Clostridia:o_Lachnospirales:f_Lachnospiraceae:g_CAG-81:s_GCA_000435795.1	d_Bacteria:p_Firmicutes:c_Clostridia:o_Lachnospirales:f_Lachnospiraceae:g_GCA-900066755:s_GCA_900066755.1
756	18048_2_85	8080_1_85	0.641025641025641	0.2	18048_2_85_8080_1_85	0.26702	426	729	6		Positive	-1.06669133191492	3.17891120345967	f	Lachnospiraceae	d_Bacteria:p_Firmicutes:c_Clostridia:o_Lachnospirales:f_Lachnospiraceae:g_CAG-81:s_GCA_000435795.1	d_Bacteria:p_Firmicutes:c_Clostridia:o_Lachnospirales:f_Lachnospiraceae:g_Clostridium_Q:s_Clostridium_Q symbiosum
757	18048_2_85	GCF_000466485.1	0.641025641025641	0.193548387096774	18048_2_85_GCF_000466485.1	0.26447	426	1162	6		Positive	-1.06669133191492	3.00944741086329	f	Lachnospiraceae	d_Bacteria:p_Firmicutes:c_Clostridia:o_Lachnospirales:f_Lachnospiraceae:g_CAG-81:s_GCA_000435795.1	d_Bacteria:p_Firmicutes:c_Clostridia:o_Lachnospirales:f_Lachnospiraceae:g_Clostridium_Q:s_Clostridium_Q symbiosum
758	20287_6_5	GCF_001243045.1	0.494318181818182	0.194444444444444	20287_6_5_GCF_001243045.1	0.38905	469	1255	6		Positive	-2.71263825267562	3.03298404872389	f	Clostridiaceae	d_Bacteria:p_Firmicutes:c_Clostridia:o_Clostridiales:f_Clostridiaceae:g_Clostridium_P:s_Clostridium_P perfringens	d_Bacteria:p_Firmicutes:c_Clostridia:o_Clostridiales:f_Clostridiaceae:g_Clostridium_F:s_GCF_001243045.1
759	20287_6_5	UMGS128	0.528409090909091	0.211864406779661	20287_6_5_UMGS128	0.33457	469	1633	6		Positive	-2.3301639930351	3.49055224577673	f	Clostridiaceae	d_Bacteria:p_Firmicutes:c_Clostridia:o_Clostridiales:f_Clostridiaceae:g_Clostridium_P:s_Clostridium_P perfringens	d_Bacteria:p_Firmicutes:c_Clostridia:o_Clostridiales:f_Clostridiaceae:g_Clostridium:s_
760	20287_6_5	UMGS632	0.579545454545455	0.184	20287_6_5_UMGS632	0.36834	469	2417	6		Positive	-1.75645260357432	2.75864099782066	f	Clostridiaceae	d_Bacteria:p_Firmicutes:c_Clostridia:o_Clostridiales:f_Clostridiaceae:g_Clostridium_P:s_Clostridium_P perfringens	d_Bacteria:p_Firmicutes:c_Clostridia:o_Clostridiales:f_Clostridiaceae:g_Clostridium:s_GCA_000435835.1
761	20287_6_48	UMGS96	0.585798816568047	0.181818181818182	20287_6_48_UMGS96	0.30922	470	2768	6		Positive	-1.68629460328523	2.70133142432444	f	Lachnospiraceae	d_Bacteria:p_Firmicutes:c_Clostridia:o_Lachnospirales:f_Lachnospiraceae:g_Blautia_A:s_GCA_900066145.1	d_Bacteria:p_Firmicutes:c_Clostridia:o_Lachnospirales:f_Lachnospiraceae:g_Fusicatenibacter:s_
762	20287_6_62	UMGS96	0.578947368421053	0.188524590163934	20287_6_62_UMGS96	0.31032	481	2768	6		Positive	-1.76316267830485	2.87748790023496	f	Lachnospiraceae	d_Bacteria:p_Firmicutes:c_Clostridia:o_Lachnospirales:f_Lachnospiraceae:g_Blautia_A:s_GCA_900066145.1	d_Bacteria:p_Firmicutes:c_Clostridia:o_Lachnospirales:f_Lachnospiraceae:g_Fusicatenibacter:s_
763	20287_6_77	UMGS1070	0.585365853658537	0.186440677966102	20287_6_77_UMGS1070	0.14334	488	1416	6		Positive	-1.69115212022106	2.82275001224018	g	Dorea	d_Bacteria:p_Firmicutes:c_Clostridia:o_Lachnospirales:f_Lachnospiraceae:g_Dorea:s_Dorea longicatena	d_Bacteria:p_Firmicutes:c_Clostridia:o_Lachnospirales:f_Lachnospiraceae:g_Dorea:s_GCA_900240315.1
764	20287_6_88	14207_7_83	0.507246376811594	0.227941176470588	20287_6_88_14207_7_83	0.35441	498	300	6		Positive	-2.56759366629021	3.91283895227779	f	Lachnospiraceae	d_Bacteria:p_Firmicutes:c_Clostridia:o_Lachnospirales:f_Lachnospiraceae:g_GCA-900066755:s_	d_Bacteria:p_Firmicutes:c_Clostridia:o_Lachnospirales:f_Lachnospiraceae:g_Roseburia:s_Roseburia intestinalis
765	20287_6_88	20287_6_44	0.51207729468599	0.237410071942446	20287_6_88_20287_6_44	0.35527	498	464	6		Positive	-2.51339441532666	4.16155736772355	f	Lachnospiraceae	d_Bacteria:p_Firmicutes:c_Clostridia:o_Lachnospirales:f_Lachnospiraceae:g_GCA-900066755:s_	d_Bacteria:p_Firmicutes:c_Clostridia:o_Lachnospirales:f_Lachnospiraceae:g_Roseburia:s_Roseburia intestinalis
766	20287_6_88	20427_4_23	0.516908212560386	0.183206106870229	20287_6_88_20427_4_23	0.39945	498	626	6		Positive	-2.45919516436311	2.73778789601414	f	Lachnospiraceae	d_Bacteria:p_Firmicutes:c_Clostridia:o_Lachnospirales:f_Lachnospiraceae:g_GCA-900066755:s_	d_Bacteria:p_Firmicutes:c_Clostridia:o_Lachnospirales:f_Lachnospiraceae:g_Agathobacter:s_GCA_000434275.1
767	20287_6_88	20427_4_25	0.51207729468599	0.190839694656489	20287_6_88_20427_4_25	0.39826	498	629	6		Positive	-2.51339441532666	2.93829849030758	f	Lachnospiraceae	d_Bacteria:p_Firmicutes:c_Clostridia:o_Lachnospirales:f_Lachnospiraceae:g_GCA-900066755:s_	d_Bacteria:p_Firmicutes:c_Clostridia:o_Lachnospirales:f_Lachnospiraceae:g_Agathobacter:s_GCA_000434275.1
768	20287_6_88	GCF_000466485.1	0.57487922705314	0.211920529801325	20287_6_88_GCF_000466485.1	0.39993	498	1162	6		Positive	-1.80880415280048	3.49202642289272	f	Lachnospiraceae	d_Bacteria:p_Firmicutes:c_Clostridia:o_Lachnospirales:f_Lachnospiraceae:g_GCA-900066755:s_	d_Bacteria:p_Firmicutes:c_Clostridia:o_Lachnospirales:f_Lachnospiraceae:g_Clostridium_Q:s_Clostridium_Q symbiosum
769	20287_6_88	UMGS413	0.468599033816425	0.198347107438017	20287_6_88_UMGS413	0.37454	498	2197	6	Negative	Positive	-3.00118767399863	3.13549485990193	f	Lachnospiraceae	d_Bacteria:p_Firmicutes:c_Clostridia:o_Lachnospirales:f_Lachnospiraceae:g_GCA-900066755:s_	d_Bacteria:p_Firmicutes:c_Clostridia:o_Lachnospirales:f_Lachnospiraceae:g_CAG-194:s_
770	20287_6_88	UMGS472	0.536231884057971	0.183823529411765	20287_6_88_UMGS472	0.39783	498	2255	6		Positive	-2.2423981605089	2.75400566467024	f	Lachnospiraceae	d_Bacteria:p_Firmicutes:c_Clostridia:o_Lachnospirales:f_Lachnospiraceae:g_GCA-900066755:s_	d_Bacteria:p_Firmicutes:c_Clostridia:o_Lachnospirales:f_Lachnospiraceae:g_Roseburia:s_
771	20287_6_88	UMGS573	0.536231884057971	0.201438848920863	20287_6_88_UMGS573	0.36766	498	2359	6		Positive	-2.2423981605089	3.21670528670058	f	Lachnospiraceae	d_Bacteria:p_Firmicutes:c_Clostridia:o_Lachnospirales:f_Lachnospiraceae:g_GCA-900066755:s_	d_Bacteria:p_Firmicutes:c_Clostridia:o_Lachnospirales:f_Lachnospiraceae:g_COE1:s_GCA_001916965.1
772	20287_6_88	UMGS935	0.603864734299517	0.183006535947712	20287_6_88_UMGS935	0.38229	498	2746	6		Positive	-1.48360864701916	2.73254578897378	f	Lachnospiraceae	d_Bacteria:p_Firmicutes:c_Clostridia:o_Lachnospirales:f_Lachnospiraceae:g_GCA-900066755:s_	d_Bacteria:p_Firmicutes:c_Clostridia:o_Lachnospirales:f_Lachnospiraceae:g_Anaerosporobacter:s_Anaerosporobacter mobilis
773	20298_2_12	UMGS128	0.538888888888889	0.198347107438017	20298_2_12_UMGS128	0.33411	500	1633	6		Positive	-2.21258857247894	3.13549485990193	f	Clostridiaceae	d_Bacteria:p_Firmicutes:c_Clostridia:o_Clostridiales:f_Clostridiaceae:g_Clostridium_P:s_Clostridium_P perfringens	d_Bacteria:p_Firmicutes:c_Clostridia:o_Clostridiales:f_Clostridiaceae:g_Clostridium:s_
774	20298_2_59	UMGS128	0.525423728813559	0.198275862068966	20298_2_59_UMGS128	0.33559	545	1633	6		Positive	-2.36365750164769	3.13362346578307	f	Clostridiaceae	d_Bacteria:p_Firmicutes:c_Clostridia:o_Clostridiales:f_Clostridiaceae:g_Clostridium_P:s_Clostridium_P perfringens	d_Bacteria:p_Firmicutes:c_Clostridia:o_Clostridiales:f_Clostridiaceae:g_Clostridium:s_
775	20298_3_34	GCF_000466485.1	0.610738255033557	0.201754385964912	20298_3_34_GCF_000466485.1	0.31954	586	1162	6		Positive	-1.40649293423881	3.22499346284991	f	Lachnospiraceae	d_Bacteria:p_Firmicutes:c_Clostridia:o_Lachnospirales:f_Lachnospiraceae:g_:s_	d_Bacteria:p_Firmicutes:c_Clostridia:o_Lachnospirales:f_Lachnospiraceae:g_Clostridium_Q:s_Clostridium_Q symbiosum
776	20298_3_48	14207_7_83	0.54228855721393	0.186567164179104	20298_3_48_14207_7_83	0.39519	595	300	6		Positive	-2.1744468607934	2.82607241141198	f	Lachnospiraceae	d_Bacteria:p_Firmicutes:c_Clostridia:o_Lachnospirales:f_Lachnospiraceae:g_Blautia:s_Blautia producta_A	d_Bacteria:p_Firmicutes:c_Clostridia:o_Lachnospirales:f_Lachnospiraceae:g_Roseburia:s_Roseburia intestinalis
777	21673_4_10	GCF_900046475.1	0.635761589403974	0.2	21673_4_10_GCF_900046475.1	0.19902	634	1306	6		Positive	-1.12575001648498	3.17891120345967	g	Collinsella	d_Bacteria:p_Actinobacteriota:c_Coriobacteriia:o_Coriobacteriales:f_Coriobacteriaceae:g_Collinsella:s_	d_Bacteria:p_Actinobacteriota:c_Coriobacteriia:o_Coriobacteriales:f_Coriobacteriaceae:g_Collinsella:s_Collinsella ihuae
778	21673_4_3	14207_7_83	0.573333333333333	0.203703703703704	21673_4_3_14207_7_83	0.39836	651	300	6		Positive	-1.82614791310882	3.27619597328352	f	Lachnospiraceae	d_Bacteria:p_Firmicutes:c_Clostridia:o_Lachnospirales:f_Lachnospiraceae:g_:s_	d_Bacteria:p_Firmicutes:c_Clostridia:o_Lachnospirales:f_Lachnospiraceae:g_Roseburia:s_Roseburia intestinalis
779	21673_4_3	20287_6_44	0.586666666666667	0.185185185185185	21673_4_3_20287_6_44	0.39922	651	464	6		Positive	-1.67655798044941	2.78977212416429	f	Lachnospiraceae	d_Bacteria:p_Firmicutes:c_Clostridia:o_Lachnospirales:f_Lachnospiraceae:g_:s_	d_Bacteria:p_Firmicutes:c_Clostridia:o_Lachnospirales:f_Lachnospiraceae:g_Roseburia:s_Roseburia intestinalis
780	21673_4_40	8080_1_93	0.635294117647059	0.181818181818182	21673_4_40_8080_1_93	0.39879	662	732	6		Positive	-1.13099469663276	2.70133142432444	f	Lachnospiraceae	d_Bacteria:p_Firmicutes:c_Clostridia:o_Lachnospirales:f_Lachnospiraceae:g_Dorea:s_Dorea longicatena	d_Bacteria:p_Firmicutes:c_Clostridia:o_Lachnospirales:f_Lachnospiraceae:g_CAG-45:s_GCA_000438375.1
781	21673_4_40	UMGS1070	0.582352941176471	0.188524590163934	21673_4_40_UMGS1070	0.14331	662	1416	6		Positive	-1.72495472336863	2.87748790023496	g	Dorea	d_Bacteria:p_Firmicutes:c_Clostridia:o_Lachnospirales:f_Lachnospiraceae:g_Dorea:s_Dorea longicatena	d_Bacteria:p_Firmicutes:c_Clostridia:o_Lachnospirales:f_Lachnospiraceae:g_Dorea:s_GCA_900240315.1
782	21673_4_49	GCF_900046475.1	0.634615384615385	0.201612903225806	21673_4_49_GCF_900046475.1	0.19866	670	1306	6		Positive	-1.1386095687704	3.22127715160875	g	Collinsella	d_Bacteria:p_Actinobacteriota:c_Coriobacteriia:o_Coriobacteriales:f_Coriobacteriaceae:g_Collinsella:s_	d_Bacteria:p_Actinobacteriota:c_Coriobacteriia:o_Coriobacteriales:f_Coriobacteriaceae:g_Collinsella:s_Collinsella ihuae
783	21673_4_49	UMGS6	0.564102564102564	0.192660550458716	21673_4_49_UMGS6	0.26276	670	2387	6		Positive	-1.92971017418071	2.98612670546014	f	Coriobacteriaceae	d_Bacteria:p_Actinobacteriota:c_Coriobacteriia:o_Coriobacteriales:f_Coriobacteriaceae:g_Collinsella:s_	d_Bacteria:p_Actinobacteriota:c_Coriobacteriia:o_Coriobacteriales:f_Coriobacteriaceae:g_Enorma:s_
784	21673_4_72	GCF_900046475.1	0.632258064516129	0.190082644628099	21673_4_72_GCF_900046475.1	0.19738	693	1306	6		Positive	-1.16505692038823	2.91841314211317	g	Collinsella	d_Bacteria:p_Actinobacteriota:c_Coriobacteriia:o_Coriobacteriales:f_Coriobacteriaceae:g_Collinsella:s_	d_Bacteria:p_Actinobacteriota:c_Coriobacteriia:o_Coriobacteriales:f_Coriobacteriaceae:g_Collinsella:s_Collinsella ihuae
785	21673_4_71	14207_7_42	0.616438356164384	0.25	21673_4_71_14207_7_42	0.38628	694	261	6		Positive	-1.3425421034154	4.49225559608158	f	Lachnospiraceae	d_Bacteria:p_Firmicutes:c_Clostridia:o_Lachnospirales:f_Lachnospiraceae:g_CAG-81:s_CAG-81 sp1	d_Bacteria:p_Firmicutes:c_Clostridia:o_Lachnospirales:f_Lachnospiraceae:g_GCA-900066755:s_GCA_900066755.1
786	21673_4_71	20298_3_34	0.582191780821918	0.19811320754717	21673_4_71_20298_3_34	0.30861	694	586	6		Positive	-1.7267628208625	3.12935103770036	f	Lachnospiraceae	d_Bacteria:p_Firmicutes:c_Clostridia:o_Lachnospirales:f_Lachnospiraceae:g_CAG-81:s_CAG-81 sp1	d_Bacteria:p_Firmicutes:c_Clostridia:o_Lachnospirales:f_Lachnospiraceae:g_:s_
787	21673_4_71	GCF_000466485.1	0.643835616438356	0.216666666666667	21673_4_71_GCF_000466485.1	0.28543	694	1162	6		Positive	-1.03516552945772	3.61669266766698	f	Lachnospiraceae	d_Bacteria:p_Firmicutes:c_Clostridia:o_Lachnospirales:f_Lachnospiraceae:g_CAG-81:s_CAG-81 sp1	d_Bacteria:p_Firmicutes:c_Clostridia:o_Lachnospirales:f_Lachnospiraceae:g_Clostridium_Q:s_Clostridium_Q symbiosum
788	21673_4_78	GCF_001243045.1	0.508571428571429	0.190909090909091	21673_4_78_GCF_001243045.1	0.38928	697	1255	6		Positive	-2.55272758602591	2.94012131389205	f	Clostridiaceae	d_Bacteria:p_Firmicutes:c_Clostridia:o_Clostridiales:f_Clostridiaceae:g_Clostridium_P:s_Clostridium_P perfringens	d_Bacteria:p_Firmicutes:c_Clostridia:o_Clostridiales:f_Clostridiaceae:g_Clostridium_F:s_GCF_001243045.1
789	21673_4_78	UMGS128	0.548571428571429	0.206611570247934	21673_4_78_UMGS128	0.3348	697	1633	6		Positive	-2.1039577880477	3.35257657769067	f	Clostridiaceae	d_Bacteria:p_Firmicutes:c_Clostridia:o_Clostridiales:f_Clostridiaceae:g_Clostridium_P:s_Clostridium_P perfringens	d_Bacteria:p_Firmicutes:c_Clostridia:o_Clostridiales:f_Clostridiaceae:g_Clostridium:s_
790	21673_4_78	UMGS632	0.594285714285714	0.1875	21673_4_78_UMGS632	0.36857	697	2417	6		Positive	-1.59107801892976	2.85057510530419	f	Clostridiaceae	d_Bacteria:p_Firmicutes:c_Clostridia:o_Clostridiales:f_Clostridiaceae:g_Clostridium_P:s_Clostridium_P perfringens	d_Bacteria:p_Firmicutes:c_Clostridia:o_Clostridiales:f_Clostridiaceae:g_Clostridium:s_GCA_000435835.1
791	21673_4_87	UMGS1353	0.625850340136054	0.192982456140351	21673_4_87_UMGS1353	0.30274	707	1701	6		Positive	-1.23694674977688	2.99458216589871	f	Lachnospiraceae	d_Bacteria:p_Firmicutes:c_Clostridia:o_Lachnospirales:f_Lachnospiraceae:g_Dorea:s_Dorea formicigenerans	d_Bacteria:p_Firmicutes:c_Clostridia:o_Lachnospirales:f_Lachnospiraceae:g_Tyzzerella:s_Tyzzerella nexilis
792	8080_1_70	UMGS229	0.50887573964497	0.211009174311927	8080_1_70_UMGS229	0.38723	716	2008	6		Positive	-2.54931344555103	3.468087950459	f	Lachnospiraceae	d_Bacteria:p_Firmicutes:c_Clostridia:o_Lachnospirales:f_Lachnospiraceae:g_Anaerostipes:s_Anaerostipes caccae	d_Bacteria:p_Firmicutes:c_Clostridia:o_Lachnospirales:f_Lachnospiraceae:g_CAG-632:s_GCA_000431515.1
793	8080_1_73	GCF_000466485.1	0.552238805970149	0.18978102189781	8080_1_73_GCF_000466485.1	0.2553	724	1162	6		Positive	-2.06281258268937	2.91049045168292	f	Lachnospiraceae	d_Bacteria:p_Firmicutes:c_Clostridia:o_Lachnospirales:f_Lachnospiraceae:g_Clostridium_M:s_	d_Bacteria:p_Firmicutes:c_Clostridia:o_Lachnospirales:f_Lachnospiraceae:g_Clostridium_Q:s_Clostridium_Q symbiosum
794	8080_1_93	20287_6_77	0.53968253968254	0.184	8080_1_93_20287_6_77	0.39882	732	488	6		Positive	-2.20368440982064	2.75864099782066	f	Lachnospiraceae	d_Bacteria:p_Firmicutes:c_Clostridia:o_Lachnospirales:f_Lachnospiraceae:g_CAG-45:s_GCA_000438375.1	d_Bacteria:p_Firmicutes:c_Clostridia:o_Lachnospirales:f_Lachnospiraceae:g_Dorea:s_Dorea longicatena
795	8080_1_93	21673_4_12	0.55026455026455	0.1875	8080_1_93_21673_4_12	0.38635	732	636	6		Positive	-2.08496224104334	2.85057510530419	f	Lachnospiraceae	d_Bacteria:p_Firmicutes:c_Clostridia:o_Lachnospirales:f_Lachnospiraceae:g_CAG-45:s_GCA_000438375.1	d_Bacteria:p_Firmicutes:c_Clostridia:o_Lachnospirales:f_Lachnospiraceae:g_GCA-900066135:s_
796	8080_1_93	GCF_000466465.2	0.603174603174603	0.185714285714286	8080_1_93_GCF_000466465.2	0.34297	732	1163	6		Positive	-1.49135139715682	2.80366994842485	f	Lachnospiraceae	d_Bacteria:p_Firmicutes:c_Clostridia:o_Lachnospirales:f_Lachnospiraceae:g_CAG-45:s_GCA_000438375.1	d_Bacteria:p_Firmicutes:c_Clostridia:o_Lachnospirales:f_Lachnospiraceae:g_Eisenbergiella:s_GCF_000466465.2
797	8080_1_93	UMGS354	0.502645502645503	0.194915254237288	8080_1_93_UMGS354	0.36019	732	2133	6		Positive	-2.61921200054121	3.04535075675236	f	Lachnospiraceae	d_Bacteria:p_Firmicutes:c_Clostridia:o_Lachnospirales:f_Lachnospiraceae:g_CAG-45:s_GCA_000438375.1	d_Bacteria:p_Firmicutes:c_Clostridia:o_Lachnospirales:f_Lachnospiraceae:g_Bariatricus:s_Bariatricus massiliensis
798	GCF_000153885.1	UMGS134	0.517241379310345	0.181818181818182	GCF_000153885.1_UMGS134	0.38049	755	1690	6		Positive	-2.45545728498631	2.70133142432444	f	Lachnospiraceae	d_Bacteria:p_Firmicutes:c_Clostridia:o_Lachnospirales:f_Lachnospiraceae:g_Eubacterium_G:s_Eubacterium_G ventriosum	d_Bacteria:p_Firmicutes:c_Clostridia:o_Lachnospirales:f_Lachnospiraceae:g_CAG-303:s_
799	GCF_000148995.1	GCF_000411295.1	0.62874251497006	0.186046511627907	GCF_000148995.1_GCF_000411295.1	0.39878	756	1143	6		Positive	-1.20449873187752	2.8123964892396	c	Bacilli	d_Bacteria:p_Firmicutes:c_Bacilli:o_Lactobacillales:f_Listeriaceae:g_Listeria:s_Listeria grayi	d_Bacteria:p_Firmicutes:c_Bacilli:o_Bacillales_A:f_Planococcaceae:g_Paenisporosarcina:s_GCF_000411295.1
800	GCF_000154245.1	UMGS1135	0.586666666666667	0.192660550458716	GCF_000154245.1_UMGS1135	0.3727	762	1481	6		Positive	-1.67655798044941	2.98612670546014	f	Lachnospiraceae	d_Bacteria:p_Firmicutes:c_Clostridia:o_Lachnospirales:f_Lachnospiraceae:g_Coprococcus:s_GCF_000154245.1	d_Bacteria:p_Firmicutes:c_Clostridia:o_Lachnospirales:f_Lachnospiraceae:g_CAG-590:s_
801	GCF_000154545.1	UMGS1135	0.577380952380952	0.198347107438017	GCF_000154545.1_UMGS1135	0.3837	771	1481	6		Positive	-1.7807366835515	3.13549485990193	f	Lachnospiraceae	d_Bacteria:p_Firmicutes:c_Clostridia:o_Lachnospirales:f_Lachnospiraceae:g_Anaerostipes:s_Anaerostipes hadrus	d_Bacteria:p_Firmicutes:c_Clostridia:o_Lachnospirales:f_Lachnospiraceae:g_CAG-590:s_
802	GCF_000154545.1	UMGS229	0.541666666666667	0.222222222222222	GCF_000154545.1_UMGS229	0.38538	771	2008	6		Positive	-2.1814240031749	3.76261982240274	f	Lachnospiraceae	d_Bacteria:p_Firmicutes:c_Clostridia:o_Lachnospirales:f_Lachnospiraceae:g_Anaerostipes:s_Anaerostipes hadrus	d_Bacteria:p_Firmicutes:c_Clostridia:o_Lachnospirales:f_Lachnospiraceae:g_CAG-632:s_GCA_000431515.1
803	GCF_000154545.1	UMGS725	0.601190476190476	0.185483870967742	GCF_000154545.1_UMGS725	0.37421	771	2522	6		Positive	-1.51361180380256	2.79761767011783	f	Lachnospiraceae	d_Bacteria:p_Firmicutes:c_Clostridia:o_Lachnospirales:f_Lachnospiraceae:g_Anaerostipes:s_Anaerostipes hadrus	d_Bacteria:p_Firmicutes:c_Clostridia:o_Lachnospirales:f_Lachnospiraceae:g_CAG-590:s_
804	GCF_000154985.1	20298_2_10	0.555555555555556	0.181818181818182	GCF_000154985.1_20298_2_10	0.1439	776	502	6		Positive	-2.02560115665468	2.70133142432444	g	Streptococcus	d_Bacteria:p_Firmicutes:c_Bacilli:o_Lactobacillales:f_Streptococcaceae:g_Streptococcus:s_Streptococcus infantarius	d_Bacteria:p_Firmicutes:c_Bacilli:o_Lactobacillales:f_Streptococcaceae:g_Streptococcus:s_Streptococcus mutans
805	GCF_000155205.1	UMGS1369	0.645962732919255	0.1875	GCF_000155205.1_UMGS1369	0.3986	779	1707	6		Positive	-1.01130088862249	2.85057510530419	f	Lachnospiraceae	d_Bacteria:p_Firmicutes:c_Clostridia:o_Lachnospirales:f_Lachnospiraceae:g_Ruminococcus_B:s_Ruminococcus_B lactaris	d_Bacteria:p_Firmicutes:c_Clostridia:o_Lachnospirales:f_Lachnospiraceae:g_Blautia_A:s_
806	GCF_000155205.1	UMGS1466	0.602484472049689	0.191666666666667	GCF_000155205.1_UMGS1466	0.38631	779	1787	6		Positive	-1.49909414729447	2.96002047135603	f	Lachnospiraceae	d_Bacteria:p_Firmicutes:c_Clostridia:o_Lachnospirales:f_Lachnospiraceae:g_Ruminococcus_B:s_Ruminococcus_B lactaris	d_Bacteria:p_Firmicutes:c_Clostridia:o_Lachnospirales:f_Lachnospiraceae:g_:s_
807	GCF_000155395.1	13414_6_8	0.591715976331361	0.186991869918699	GCF_000155395.1_13414_6_8	0.16839	780	177	6		Positive	-1.61990853849555	2.83722810944421	g	Bifidobacterium	d_Bacteria:p_Actinobacteriota:c_Actinobacteria:o_Actinomycetales:f_Bifidobacteriaceae:g_Bifidobacterium:s_Bifidobacterium bifidum	d_Bacteria:p_Actinobacteriota:c_Actinobacteria:o_Actinomycetales:f_Bifidobacteriaceae:g_Bifidobacterium:s_
808	GCF_000155395.1	13470_2_69	0.538461538461538	0.21551724137931	GCF_000155395.1_13470_2_69	0.1661	780	197	6		Positive	-2.21738312160265	3.58650084254922	g	Bifidobacterium	d_Bacteria:p_Actinobacteriota:c_Actinobacteria:o_Actinomycetales:f_Bifidobacteriaceae:g_Bifidobacterium:s_Bifidobacterium bifidum	d_Bacteria:p_Actinobacteriota:c_Actinobacteria:o_Actinomycetales:f_Bifidobacteriaceae:g_Bifidobacterium:s_Bifidobacterium adolescentis_A
809	GCF_000155395.1	18048_1_77	0.609467455621302	0.201550387596899	GCF_000155395.1_18048_1_77	0.16817	780	371	6		Positive	-1.42075034412652	3.21963506059523	g	Bifidobacterium	d_Bacteria:p_Actinobacteriota:c_Actinobacteria:o_Actinomycetales:f_Bifidobacteriaceae:g_Bifidobacterium:s_Bifidobacterium bifidum	d_Bacteria:p_Actinobacteriota:c_Actinobacteria:o_Actinomycetales:f_Bifidobacteriaceae:g_Bifidobacterium:s_Bifidobacterium adolescentis_A
810	GCF_000155395.1	18048_2_77	0.609467455621302	0.1953125	GCF_000155395.1_18048_2_77	0.16661	780	417	6		Positive	-1.42075034412652	3.05578516665137	g	Bifidobacterium	d_Bacteria:p_Actinobacteriota:c_Actinobacteria:o_Actinomycetales:f_Bifidobacteriaceae:g_Bifidobacterium:s_Bifidobacterium bifidum	d_Bacteria:p_Actinobacteriota:c_Actinobacteria:o_Actinomycetales:f_Bifidobacteriaceae:g_Bifidobacterium:s_Bifidobacterium adolescentis_A
811	GCF_000155395.1	18391_1_6	0.585798816568047	0.188524590163934	GCF_000155395.1_18391_1_6	0.12438	780	434	6		Positive	-1.68629460328523	2.87748790023496	g	Bifidobacterium	d_Bacteria:p_Actinobacteriota:c_Actinobacteria:o_Actinomycetales:f_Bifidobacteriaceae:g_Bifidobacterium:s_Bifidobacterium bifidum	d_Bacteria:p_Actinobacteriota:c_Actinobacteria:o_Actinomycetales:f_Bifidobacteriaceae:g_Bifidobacterium:s_Bifidobacterium longum
812	GCF_000155395.1	20287_6_64	0.579881656804734	0.209677419354839	GCF_000155395.1_20287_6_64	0.16399	780	482	6		Positive	-1.7526806680749	3.43310689235424	g	Bifidobacterium	d_Bacteria:p_Actinobacteriota:c_Actinobacteria:o_Actinomycetales:f_Bifidobacteriaceae:g_Bifidobacterium:s_Bifidobacterium bifidum	d_Bacteria:p_Actinobacteriota:c_Actinobacteria:o_Actinomycetales:f_Bifidobacteriaceae:g_Bifidobacterium:s_Bifidobacterium adolescentis_A
813	GCF_000155395.1	20298_2_50	0.544378698224852	0.233333333333333	GCF_000155395.1_20298_2_50	0.16912	780	539	6		Positive	-2.15099705681297	4.05447413187427	g	Bifidobacterium	d_Bacteria:p_Actinobacteriota:c_Actinobacteria:o_Actinomycetales:f_Bifidobacteriaceae:g_Bifidobacterium:s_Bifidobacterium bifidum	d_Bacteria:p_Actinobacteriota:c_Actinobacteria:o_Actinomycetales:f_Bifidobacteriaceae:g_Bifidobacterium:s_
814	GCF_000155395.1	20298_3_16	0.562130177514793	0.208333333333333	GCF_000155395.1_20298_3_16	0.13066	780	558	6		Positive	-1.95183886244393	3.39780193556331	g	Bifidobacterium	d_Bacteria:p_Actinobacteriota:c_Actinobacteria:o_Actinomycetales:f_Bifidobacteriaceae:g_Bifidobacterium:s_Bifidobacterium bifidum	d_Bacteria:p_Actinobacteriota:c_Actinobacteria:o_Actinomycetales:f_Bifidobacteriaceae:g_Bifidobacterium:s_Bifidobacterium longum
815	GCF_000155395.1	20427_4_27	0.585798816568047	0.201612903225806	GCF_000155395.1_20427_4_27	0.1321	780	630	6		Positive	-1.68629460328523	3.22127715160875	g	Bifidobacterium	d_Bacteria:p_Actinobacteriota:c_Actinobacteria:o_Actinomycetales:f_Bifidobacteriaceae:g_Bifidobacterium:s_Bifidobacterium bifidum	d_Bacteria:p_Actinobacteriota:c_Actinobacteria:o_Actinomycetales:f_Bifidobacteriaceae:g_Bifidobacterium:s_Bifidobacterium longum
816	GCF_000155395.1	GCF_000172135.1	0.57396449704142	0.191666666666667	GCF_000155395.1_GCF_000172135.1	0.1539	780	914	6		Positive	-1.81906673286458	2.96002047135603	g	Bifidobacterium	d_Bacteria:p_Actinobacteriota:c_Actinobacteria:o_Actinomycetales:f_Bifidobacteriaceae:g_Bifidobacterium:s_Bifidobacterium bifidum	d_Bacteria:p_Actinobacteriota:c_Actinobacteria:o_Actinomycetales:f_Bifidobacteriaceae:g_Bifidobacterium:s_Bifidobacterium dentium
817	GCF_000155875.1	14207_7_42	0.61437908496732	0.223140495867769	GCF_000155875.1_14207_7_42	0.29196	789	261	6		Positive	-1.36564557139261	3.78674001326817	f	Lachnospiraceae	d_Bacteria:p_Firmicutes:c_Clostridia:o_Lachnospirales:f_Lachnospiraceae:g_Coprococcus_B:s_Coprococcus_B comes	d_Bacteria:p_Firmicutes:c_Clostridia:o_Lachnospirales:f_Lachnospiraceae:g_GCA-900066755:s_GCA_900066755.1
818	GCF_000155875.1	GCF_000173815.1	0.620915032679739	0.188034188034188	GCF_000155875.1_GCF_000173815.1	0.37276	789	923	6		Positive	-1.29231717303015	2.86460656249032	f	Lachnospiraceae	d_Bacteria:p_Firmicutes:c_Clostridia:o_Lachnospirales:f_Lachnospiraceae:g_Coprococcus_B:s_Coprococcus_B comes	d_Bacteria:p_Firmicutes:c_Clostridia:o_Lachnospirales:f_Lachnospiraceae:g_Marvinbryantia:s_Marvinbryantia formatexigens
819	GCF_000155875.1	UMGS199	0.601307189542484	0.185840707964602	GCF_000155875.1_UMGS199	0.26279	789	1978	6		Positive	-1.51230236811751	2.80699066749595	f	Lachnospiraceae	d_Bacteria:p_Firmicutes:c_Clostridia:o_Lachnospirales:f_Lachnospiraceae:g_Coprococcus_B:s_Coprococcus_B comes	d_Bacteria:p_Firmicutes:c_Clostridia:o_Lachnospirales:f_Lachnospiraceae:g_Ruminococcus_B:s_
820	GCF_000158235.1	UMGS1197	0.601226993865031	0.216	GCF_000158235.1_UMGS1197	0.33381	822	1546	6		Positive	-1.51320210306675	3.59918140909868	f	Fusobacteriaceae	d_Bacteria:p_Fusobacteriota:c_Fusobacteriia:o_Fusobacteriales:f_Fusobacteriaceae:g_Fusobacterium_C:s_Fusobacterium_C gonidiaformans	d_Bacteria:p_Fusobacteriota:c_Fusobacteriia:o_Fusobacteriales:f_Fusobacteriaceae:g_Fusobacterium_A:s_
821	GCF_000158835.2	UMGS1197	0.608695652173913	0.222222222222222	GCF_000158835.2_UMGS1197	0.33262	834	1546	6		Positive	-1.42940939605562	3.76261982240274	f	Fusobacteriaceae	d_Bacteria:p_Fusobacteriota:c_Fusobacteriia:o_Fusobacteriales:f_Fusobacteriaceae:g_Fusobacterium_C:s_Fusobacterium_C gonidiaformans	d_Bacteria:p_Fusobacteriota:c_Fusobacteriia:o_Fusobacteriales:f_Fusobacteriaceae:g_Fusobacterium_A:s_
822	GCF_000163935.1	UMGS1197	0.622093023255814	0.189393939393939	GCF_000163935.1_UMGS1197	0.37346	885	1546	6		Positive	-1.27910100820902	2.9003229989641	f	Fusobacteriaceae	d_Bacteria:p_Fusobacteriota:c_Fusobacteriia:o_Fusobacteriales:f_Fusobacteriaceae:g_Fusobacterium:s_Fusobacterium periodonticum_B	d_Bacteria:p_Fusobacteriota:c_Fusobacteriia:o_Fusobacteriales:f_Fusobacteriaceae:g_Fusobacterium_A:s_
823	GCF_000166035.1	UMGS504	0.552147239263804	0.181818181818182	GCF_000166035.1_UMGS504	0.39359	907	2293	6		Positive	-2.06383989199707	2.70133142432444	f	Ruminococcaceae	d_Bacteria:p_Firmicutes:c_Clostridia:o_Oscillospirales:f_Ruminococcaceae:g_Faecalibacterium:s_Faecalibacterium prausnitzii_D	d_Bacteria:p_Firmicutes:c_Clostridia:o_Oscillospirales:f_Ruminococcaceae:g_:s_
824	GCF_000169235.1	UMGS1353	0.635135135135135	0.189655172413793	GCF_000169235.1_UMGS1353	0.30247	910	1701	6		Positive	-1.13277836037672	2.90718477739996	f	Lachnospiraceae	d_Bacteria:p_Firmicutes:c_Clostridia:o_Lachnospirales:f_Lachnospiraceae:g_Dorea:s_Dorea formicigenerans	d_Bacteria:p_Firmicutes:c_Clostridia:o_Lachnospirales:f_Lachnospiraceae:g_Tyzzerella:s_Tyzzerella nexilis
825	GCF_000169475.1	14207_7_83	0.614457831325301	0.184	GCF_000169475.1_14207_7_83	0.39018	915	300	6		Positive	-1.36476209671355	2.75864099782066	f	Lachnospiraceae	d_Bacteria:p_Firmicutes:c_Clostridia:o_Lachnospirales:f_Lachnospiraceae:g_Ruminococcus_B:s_Ruminococcus_B gnavus	d_Bacteria:p_Firmicutes:c_Clostridia:o_Lachnospirales:f_Lachnospiraceae:g_Roseburia:s_Roseburia intestinalis
826	GCF_000169475.1	20287_6_44	0.602409638554217	0.186991869918699	GCF_000169475.1_20287_6_44	0.39104	915	464	6		Positive	-1.4999337226106	2.83722810944421	f	Lachnospiraceae	d_Bacteria:p_Firmicutes:c_Clostridia:o_Lachnospirales:f_Lachnospiraceae:g_Ruminococcus_B:s_Ruminococcus_B gnavus	d_Bacteria:p_Firmicutes:c_Clostridia:o_Lachnospirales:f_Lachnospiraceae:g_Roseburia:s_Roseburia intestinalis
827	GCF_000173975.1	UMGS229	0.585526315789474	0.18348623853211	GCF_000173975.1_UMGS229	0.38632	921	2008	6		Positive	-1.68935185626896	2.74514608296069	f	Lachnospiraceae	d_Bacteria:p_Firmicutes:c_Clostridia:o_Lachnospirales:f_Lachnospiraceae:g_Eubacterium_E:s_Eubacterium_E hallii	d_Bacteria:p_Firmicutes:c_Clostridia:o_Lachnospirales:f_Lachnospiraceae:g_CAG-632:s_GCA_000431515.1
828	GCF_000185525.1	UMGS229	0.57516339869281	0.221238938053097	GCF_000185525.1_UMGS229	0.39197	939	2008	6		Positive	-1.80561596156733	3.73679200740525	f	Lachnospiraceae	d_Bacteria:p_Firmicutes:c_Clostridia:o_Lachnospirales:f_Lachnospiraceae:g_Anaerostipes:s_Anaerostipes hadrus	d_Bacteria:p_Firmicutes:c_Clostridia:o_Lachnospirales:f_Lachnospiraceae:g_CAG-632:s_GCA_000431515.1
829	GCF_000185545.1	13414_6_16	0.631944444444444	0.1875	GCF_000185545.1_13414_6_16	0.26926	940	117	6		Positive	-1.16857550079353	2.85057510530419	f	Lachnospiraceae	d_Bacteria:p_Firmicutes:c_Clostridia:o_Lachnospirales:f_Lachnospiraceae:g_Ruminococcus_B:s_Ruminococcus_B torques	d_Bacteria:p_Firmicutes:c_Clostridia:o_Lachnospirales:f_Lachnospiraceae:g_Coprococcus_B:s_Coprococcus_B comes
830	GCF_000185545.1	GCF_000191805.1	0.597222222222222	0.196261682242991	GCF_000185545.1_GCF_000191805.1	0.28473	940	960	6		Positive	-1.55813261709405	3.08071723017954	f	Lachnospiraceae	d_Bacteria:p_Firmicutes:c_Clostridia:o_Lachnospirales:f_Lachnospiraceae:g_Ruminococcus_B:s_Ruminococcus_B torques	d_Bacteria:p_Firmicutes:c_Clostridia:o_Lachnospirales:f_Lachnospiraceae:g_Tyzzerella:s_Tyzzerella sp1
831	GCF_000185545.1	GCF_000411355.1	0.611111111111111	0.185185185185185	GCF_000185545.1_GCF_000411355.1	0.27995	940	1147	6		Positive	-1.40230977057384	2.78977212416429	f	Lachnospiraceae	d_Bacteria:p_Firmicutes:c_Clostridia:o_Lachnospirales:f_Lachnospiraceae:g_Ruminococcus_B:s_Ruminococcus_B torques	d_Bacteria:p_Firmicutes:c_Clostridia:o_Lachnospirales:f_Lachnospiraceae:g_Tyzzerella:s_Tyzzerella sp1
832	GCF_000185625.1	20298_3_57	0.638297872340426	0.189189189189189	GCF_000185625.1_20298_3_57	0.10869	943	604	6		Positive	-1.0972948369598	2.89494484829817	f	Eggerthellaceae	d_Bacteria:p_Actinobacteriota:c_Coriobacteriia:o_Coriobacteriales:f_Eggerthellaceae:g_Eggerthella:s_Eggerthella lenta	d_Bacteria:p_Actinobacteriota:c_Coriobacteriia:o_Coriobacteriales:f_Eggerthellaceae:g_Gordonibacter:s_Gordonibacter pamelaeae
833	GCF_000185825.1	UMGS229	0.508982035928144	0.182692307692308	GCF_000185825.1_UMGS229	0.39262	945	2008	6		Positive	-2.54812088151288	2.72429199062902	f	Lachnospiraceae	d_Bacteria:p_Firmicutes:c_Clostridia:o_Lachnospirales:f_Lachnospiraceae:g_Anaerostipes:s_Anaerostipes caccae	d_Bacteria:p_Firmicutes:c_Clostridia:o_Lachnospirales:f_Lachnospiraceae:g_CAG-632:s_GCA_000431515.1
834	GCF_000190355.1	14207_7_83	0.5	0.192	GCF_000190355.1_14207_7_83	0.3929	958	300	6		Positive	-2.64889254273554	2.96877610064017	f	Lachnospiraceae	d_Bacteria:p_Firmicutes:c_Clostridia:o_Lachnospirales:f_Lachnospiraceae:g_Ruminococcus_B:s_Ruminococcus_B fissicatena	d_Bacteria:p_Firmicutes:c_Clostridia:o_Lachnospirales:f_Lachnospiraceae:g_Roseburia:s_Roseburia intestinalis
835	GCF_000190355.1	20287_6_44	0.51980198019802	0.186046511627907	GCF_000190355.1_20287_6_44	0.39376	958	464	6		Positive	-2.42672927640969	2.8123964892396	f	Lachnospiraceae	d_Bacteria:p_Firmicutes:c_Clostridia:o_Lachnospirales:f_Lachnospiraceae:g_Ruminococcus_B:s_Ruminococcus_B fissicatena	d_Bacteria:p_Firmicutes:c_Clostridia:o_Lachnospirales:f_Lachnospiraceae:g_Roseburia:s_Roseburia intestinalis
836	GCF_000209385.2	14207_7_13	0.611940298507463	0.203883495145631	GCF_000209385.2_14207_7_13	0.35216	969	234	6		Positive	-1.39300691406517	3.28091853492545	f	Lachnospiraceae	d_Bacteria:p_Firmicutes:c_Clostridia:o_Lachnospirales:f_Lachnospiraceae:g_Tyzzerella:s_GCF_000209385.2	d_Bacteria:p_Firmicutes:c_Clostridia:o_Lachnospirales:f_Lachnospiraceae:g_CAG-56:s_GCA_900066065.1
837	GCF_000209385.2	GCF_000173815.1	0.626865671641791	0.207547169811321	GCF_000209385.2_GCF_000173815.1	0.37175	969	923	6		Positive	-1.22555549690912	3.37715186649695	f	Lachnospiraceae	d_Bacteria:p_Firmicutes:c_Clostridia:o_Lachnospirales:f_Lachnospiraceae:g_Tyzzerella:s_GCF_000209385.2	d_Bacteria:p_Firmicutes:c_Clostridia:o_Lachnospirales:f_Lachnospiraceae:g_Marvinbryantia:s_Marvinbryantia formatexigens
838	GCF_000209385.2	GCF_000191805.1	0.641791044776119	0.188679245283019	GCF_000209385.2_GCF_000191805.1	0.13811	969	960	6		Positive	-1.05810407975307	2.88155020890377	g	Tyzzerella	d_Bacteria:p_Firmicutes:c_Clostridia:o_Lachnospirales:f_Lachnospiraceae:g_Tyzzerella:s_GCF_000209385.2	d_Bacteria:p_Firmicutes:c_Clostridia:o_Lachnospirales:f_Lachnospiraceae:g_Tyzzerella:s_Tyzzerella sp1
839	GCF_000209385.2	UMGS1662	0.58955223880597	0.185567010309278	GCF_000209385.2_UMGS1662	0.25334	969	1904	6		Positive	-1.64418403979924	2.79980148187808	f	Lachnospiraceae	d_Bacteria:p_Firmicutes:c_Clostridia:o_Lachnospirales:f_Lachnospiraceae:g_Tyzzerella:s_GCF_000209385.2	d_Bacteria:p_Firmicutes:c_Clostridia:o_Lachnospirales:f_Lachnospiraceae:g_Ruminococcus_B:s_
840	GCF_000218445.1	GCF_000191805.1	0.595744680851064	0.207547169811321	GCF_000218445.1_GCF_000191805.1	0.28472	984	960	6		Positive	-1.57470951566003	3.37715186649695	f	Lachnospiraceae	d_Bacteria:p_Firmicutes:c_Clostridia:o_Lachnospirales:f_Lachnospiraceae:g_Ruminococcus_B:s_Ruminococcus_B torques	d_Bacteria:p_Firmicutes:c_Clostridia:o_Lachnospirales:f_Lachnospiraceae:g_Tyzzerella:s_Tyzzerella sp1
841	GCF_000218445.1	GCF_000411355.1	0.595744680851064	0.2	GCF_000218445.1_GCF_000411355.1	0.27994	984	1147	6		Positive	-1.57470951566003	3.17891120345967	f	Lachnospiraceae	d_Bacteria:p_Firmicutes:c_Clostridia:o_Lachnospirales:f_Lachnospiraceae:g_Ruminococcus_B:s_Ruminococcus_B torques	d_Bacteria:p_Firmicutes:c_Clostridia:o_Lachnospirales:f_Lachnospiraceae:g_Tyzzerella:s_Tyzzerella sp1
842	GCF_000218385.1	14207_7_83	0.624309392265193	0.215277777777778	GCF_000218385.1_14207_7_83	0.39889	985	300	6		Positive	-1.25423502139441	3.58021087898304	f	Lachnospiraceae	d_Bacteria:p_Firmicutes:c_Clostridia:o_Lachnospirales:f_Lachnospiraceae:g_Ruminococcus_B:s_Ruminococcus_B glycyrrhizinilyticum	d_Bacteria:p_Firmicutes:c_Clostridia:o_Lachnospirales:f_Lachnospiraceae:g_Roseburia:s_Roseburia intestinalis
843	GCF_000218385.1	20287_6_44	0.602209944751381	0.232394366197183	GCF_000218385.1_20287_6_44	0.39975	985	464	6		Positive	-1.5021741362995	4.02981038741189	f	Lachnospiraceae	d_Bacteria:p_Firmicutes:c_Clostridia:o_Lachnospirales:f_Lachnospiraceae:g_Ruminococcus_B:s_Ruminococcus_B glycyrrhizinilyticum	d_Bacteria:p_Firmicutes:c_Clostridia:o_Lachnospirales:f_Lachnospiraceae:g_Roseburia:s_Roseburia intestinalis
844	GCF_000218385.1	UMGS96	0.541436464088398	0.203252032520325	GCF_000218385.1_UMGS96	0.36019	985	2768	6		Positive	-2.18400670228849	3.26433197696353	f	Lachnospiraceae	d_Bacteria:p_Firmicutes:c_Clostridia:o_Lachnospirales:f_Lachnospiraceae:g_Ruminococcus_B:s_Ruminococcus_B glycyrrhizinilyticum	d_Bacteria:p_Firmicutes:c_Clostridia:o_Lachnospirales:f_Lachnospiraceae:g_Fusicatenibacter:s_
845	GCF_000218465.1	14207_7_83	0.580645161290323	0.18796992481203	GCF_000218465.1_14207_7_83	0.39103	986	300	6		Positive	-1.74411472423107	2.86291856764086	f	Lachnospiraceae	d_Bacteria:p_Firmicutes:c_Clostridia:o_Lachnospirales:f_Lachnospiraceae:g_Ruminococcus_B:s_Ruminococcus_B gnavus	d_Bacteria:p_Firmicutes:c_Clostridia:o_Lachnospirales:f_Lachnospiraceae:g_Roseburia:s_Roseburia intestinalis
846	GCF_000218465.1	20287_6_44	0.586021505376344	0.192592592592593	GCF_000218465.1_20287_6_44	0.39189	986	464	6		Positive	-1.68379620299745	2.98434166381199	f	Lachnospiraceae	d_Bacteria:p_Firmicutes:c_Clostridia:o_Lachnospirales:f_Lachnospiraceae:g_Ruminococcus_B:s_Ruminococcus_B gnavus	d_Bacteria:p_Firmicutes:c_Clostridia:o_Lachnospirales:f_Lachnospiraceae:g_Roseburia:s_Roseburia intestinalis
847	GCF_000236865.1	UMGS1293	0.609375	0.1875	GCF_000236865.1_UMGS1293	0.23584	1008	1644	6		Positive	-1.42178762638886	2.85057510530419	f	Eggerthellaceae	d_Bacteria:p_Actinobacteriota:c_Coriobacteriia:o_Coriobacteriales:f_Eggerthellaceae:g_Senegalimassilia:s_Senegalimassilia anaerobia	d_Bacteria:p_Actinobacteriota:c_Coriobacteriia:o_Coriobacteriales:f_Eggerthellaceae:g_:s_
848	GCF_000243175.1	GCF_000155085.1	0.586206896551724	0.184	GCF_000243175.1_GCF_000155085.1	0.38712	1028	781	6		Positive	-1.68171625398939	2.75864099782066	f	Clostridiaceae	d_Bacteria:p_Firmicutes:c_Clostridia:o_Clostridiales:f_Clostridiaceae:g_Clostridium_P:s_Clostridium_P perfringens	d_Bacteria:p_Firmicutes:c_Clostridia:o_Clostridiales:f_Clostridiaceae:g_Clostridium_F:s_Clostridium_F sporogenes_A
849	GCF_000243175.1	GCF_001243045.1	0.494252873563218	0.203703703703704	GCF_000243175.1_GCF_001243045.1	0.38951	1028	1255	6		Positive	-2.71337096198528	3.27619597328352	f	Clostridiaceae	d_Bacteria:p_Firmicutes:c_Clostridia:o_Clostridiales:f_Clostridiaceae:g_Clostridium_P:s_Clostridium_P perfringens	d_Bacteria:p_Firmicutes:c_Clostridia:o_Clostridiales:f_Clostridiaceae:g_Clostridium_F:s_GCF_001243045.1
850	GCF_000243175.1	UMGS128	0.545977011494253	0.201680672268908	GCF_000243175.1_UMGS128	0.33503	1028	1633	6		Positive	-2.13306518873759	3.22305723346378	f	Clostridiaceae	d_Bacteria:p_Firmicutes:c_Clostridia:o_Clostridiales:f_Clostridiaceae:g_Clostridium_P:s_Clostridium_P perfringens	d_Bacteria:p_Firmicutes:c_Clostridia:o_Clostridiales:f_Clostridiaceae:g_Clostridium:s_
851	GCF_000243175.1	UMGS632	0.586206896551724	0.196850393700787	GCF_000243175.1_UMGS632	0.3688	1028	2417	6		Positive	-1.68171625398939	3.09618084801891	f	Clostridiaceae	d_Bacteria:p_Firmicutes:c_Clostridia:o_Clostridiales:f_Clostridiaceae:g_Clostridium_P:s_Clostridium_P perfringens	d_Bacteria:p_Firmicutes:c_Clostridia:o_Clostridiales:f_Clostridiaceae:g_Clostridium:s_GCA_000435835.1
852	GCF_000285515.1	GCF_001457415.1	0.555555555555556	0.186046511627907	GCF_000285515.1_GCF_001457415.1	0.22552	1040	1285	6		Positive	-2.02560115665468	2.8123964892396	f	Paenibacillaceae	d_Bacteria:p_Firmicutes:c_Bacilli:o_Paenibacillales:f_Paenibacillaceae:g_Paenibacillus_L:s_Paenibacillus_L senegalensis	d_Bacteria:p_Firmicutes:c_Bacilli:o_Paenibacillales:f_Paenibacillaceae:g_Gorillibacterium:s_GCF_001457415.1
853	GCF_000411335.1	UMGS1466	0.625806451612903	0.184873949579832	GCF_000411335.1_UMGS1466	0.38699	1146	1787	6		Positive	-1.23743914586858	2.78159693342279	f	Lachnospiraceae	d_Bacteria:p_Firmicutes:c_Clostridia:o_Lachnospirales:f_Lachnospiraceae:g_Tyzzerella:s_Tyzzerella sp1	d_Bacteria:p_Firmicutes:c_Clostridia:o_Lachnospirales:f_Lachnospiraceae:g_:s_
854	GCF_000411475.1	18391_1_11	0.63448275862069	0.185840707964602	GCF_000411475.1_18391_1_11	0.21652	1148	433	6		Positive	-1.14009753229155	2.80699066749595	g	Streptococcus	d_Bacteria:p_Firmicutes:c_Bacilli:o_Lactobacillales:f_Streptococcaceae:g_Streptococcus:s_GCF_000411475.1	d_Bacteria:p_Firmicutes:c_Bacilli:o_Lactobacillales:f_Streptococcaceae:g_Streptococcus:s_Streptococcus lutetiensis
855	GCF_000469425.1	UMGS1904	0.535947712418301	0.196078431372549	GCF_000469425.1_UMGS1904	0.3998	1167	1969	6		Positive	-2.24558635174204	3.07590380011678	f	Oscillospiraceae	d_Bacteria:p_Firmicutes:c_Clostridia:o_Oscillospirales:f_Oscillospiraceae:g_Oscillibacter:s_Oscillibacter sp6	d_Bacteria:p_Firmicutes:c_Clostridia:o_Oscillospirales:f_Oscillospiraceae:g_ER4:s_
856	GCF_000469345.1	14207_7_83	0.598765432098765	0.217741935483871	GCF_000469345.1_14207_7_83	0.27751	1169	300	6		Positive	-1.5408189674807	3.6449366330997	f	Lachnospiraceae	d_Bacteria:p_Firmicutes:c_Clostridia:o_Lachnospirales:f_Lachnospiraceae:g_Eubacterium_I:s_Eubacterium_I ramulus	d_Bacteria:p_Firmicutes:c_Clostridia:o_Lachnospirales:f_Lachnospiraceae:g_Roseburia:s_Roseburia intestinalis
857	GCF_000469345.1	20287_6_33	0.623456790123457	0.185483870967742	GCF_000469345.1_20287_6_33	0.36485	1169	458	6		Positive	-1.26380057366698	2.79761767011783	f	Lachnospiraceae	d_Bacteria:p_Firmicutes:c_Clostridia:o_Lachnospirales:f_Lachnospiraceae:g_Eubacterium_I:s_Eubacterium_I ramulus	d_Bacteria:p_Firmicutes:c_Clostridia:o_Lachnospirales:f_Lachnospiraceae:g_Ruminococcus_B:s_GCA_900066545.1
858	GCF_000469345.1	20287_6_44	0.62962962962963	0.209302325581395	GCF_000469345.1_20287_6_44	0.27837	1169	464	6		Positive	-1.19454597521355	3.42325434627304	f	Lachnospiraceae	d_Bacteria:p_Firmicutes:c_Clostridia:o_Lachnospirales:f_Lachnospiraceae:g_Eubacterium_I:s_Eubacterium_I ramulus	d_Bacteria:p_Firmicutes:c_Clostridia:o_Lachnospirales:f_Lachnospiraceae:g_Roseburia:s_Roseburia intestinalis
859	GCF_000469345.1	UMGS1062	0.598765432098765	0.211382113821138	GCF_000469345.1_UMGS1062	0.38143	1169	1401	6		Positive	-1.5408189674807	3.47788391072319	f	Lachnospiraceae	d_Bacteria:p_Firmicutes:c_Clostridia:o_Lachnospirales:f_Lachnospiraceae:g_Eubacterium_I:s_Eubacterium_I ramulus	d_Bacteria:p_Firmicutes:c_Clostridia:o_Lachnospirales:f_Lachnospiraceae:g_CAG-194:s_
860	GCF_000469345.1	UMGS1297	0.580246913580247	0.189655172413793	GCF_000469345.1_UMGS1297	0.38654	1169	1649	6		Positive	-1.74858276284097	2.90718477739996	f	Lachnospiraceae	d_Bacteria:p_Firmicutes:c_Clostridia:o_Lachnospirales:f_Lachnospiraceae:g_Eubacterium_I:s_Eubacterium_I ramulus	d_Bacteria:p_Firmicutes:c_Clostridia:o_Lachnospirales:f_Lachnospiraceae:g_CAG-510:s_
861	GCF_000469345.1	UMGS413	0.549382716049383	0.219298245614035	GCF_000469345.1_UMGS413	0.37198	1169	2197	6		Positive	-2.09485575510811	3.68581605675234	f	Lachnospiraceae	d_Bacteria:p_Firmicutes:c_Clostridia:o_Lachnospirales:f_Lachnospiraceae:g_Eubacterium_I:s_Eubacterium_I ramulus	d_Bacteria:p_Firmicutes:c_Clostridia:o_Lachnospirales:f_Lachnospiraceae:g_CAG-194:s_
862	GCF_000469345.1	UMGS570	0.635802469135803	0.1953125	GCF_000469345.1_UMGS570	0.35269	1169	2357	6		Positive	-1.12529137676012	3.05578516665137	f	Lachnospiraceae	d_Bacteria:p_Firmicutes:c_Clostridia:o_Lachnospirales:f_Lachnospiraceae:g_Eubacterium_I:s_Eubacterium_I ramulus	d_Bacteria:p_Firmicutes:c_Clostridia:o_Lachnospirales:f_Lachnospiraceae:g_Agathobacter:s_
863	GCF_000469345.1	UMGS573	0.611111111111111	0.195121951219512	GCF_000469345.1_UMGS573	0.3651	1169	2359	6		Positive	-1.40230977057384	3.05078004320387	f	Lachnospiraceae	d_Bacteria:p_Firmicutes:c_Clostridia:o_Lachnospirales:f_Lachnospiraceae:g_Eubacterium_I:s_Eubacterium_I ramulus	d_Bacteria:p_Firmicutes:c_Clostridia:o_Lachnospirales:f_Lachnospiraceae:g_COE1:s_GCA_001916965.1
864	GCF_000741205.1	20298_3_16	0.558823529411765	0.214876033057851	GCF_000741205.1_20298_3_16	0.24475	1200	558	6		Positive	-1.98893695747346	3.56965829547941	g	Bifidobacterium	d_Bacteria:p_Actinobacteriota:c_Actinobacteria:o_Actinomycetales:f_Bifidobacteriaceae:g_Bifidobacterium:s_Bifidobacterium gallicum	d_Bacteria:p_Actinobacteriota:c_Actinobacteria:o_Actinomycetales:f_Bifidobacteriaceae:g_Bifidobacterium:s_Bifidobacterium longum
865	GCF_000741205.1	20427_4_27	0.582352941176471	0.214285714285714	GCF_000741205.1_20427_4_27	0.24619	1200	630	6		Positive	-1.72495472336863	3.5541524584945	g	Bifidobacterium	d_Bacteria:p_Actinobacteriota:c_Actinobacteria:o_Actinomycetales:f_Bifidobacteriaceae:g_Bifidobacterium:s_Bifidobacterium gallicum	d_Bacteria:p_Actinobacteriota:c_Actinobacteria:o_Actinomycetales:f_Bifidobacteriaceae:g_Bifidobacterium:s_Bifidobacterium longum
866	GCF_000763035.1	GCF_000296445.1	0.638157894736842	0.184873949579832	GCF_000763035.1_GCF_000296445.1	0.39114	1215	1047	6		Positive	-1.09886527998185	2.78159693342279	f	Eggerthellaceae	d_Bacteria:p_Actinobacteriota:c_Coriobacteriia:o_Coriobacteriales:f_Eggerthellaceae:g_Eggerthella:s_Eggerthella lenta	d_Bacteria:p_Actinobacteriota:c_Coriobacteriia:o_Coriobacteriales:f_Eggerthellaceae:g_Slackia_A:s_Slackia_A piriformis
867	GCF_000771485.1	13470_2_69	0.531791907514451	0.2	GCF_000771485.1_13470_2_69	0.17123	1218	197	6		Positive	-2.29221134492048	3.17891120345967	g	Bifidobacterium	d_Bacteria:p_Actinobacteriota:c_Actinobacteria:o_Actinomycetales:f_Bifidobacteriaceae:g_Bifidobacterium:s_Bifidobacterium bifidum	d_Bacteria:p_Actinobacteriota:c_Actinobacteria:o_Actinomycetales:f_Bifidobacteriaceae:g_Bifidobacterium:s_Bifidobacterium adolescentis_A
868	GCF_000771485.1	18048_1_77	0.589595375722543	0.19047619047619	GCF_000771485.1_18048_1_77	0.1733	1218	371	6		Positive	-1.64370007616585	2.92875036676977	g	Bifidobacterium	d_Bacteria:p_Actinobacteriota:c_Actinobacteria:o_Actinomycetales:f_Bifidobacteriaceae:g_Bifidobacterium:s_Bifidobacterium bifidum	d_Bacteria:p_Actinobacteriota:c_Actinobacteria:o_Actinomycetales:f_Bifidobacteriaceae:g_Bifidobacterium:s_Bifidobacterium adolescentis_A
869	GCF_000771485.1	18048_2_77	0.578034682080925	0.193548387096774	GCF_000771485.1_18048_2_77	0.17174	1218	417	6		Positive	-1.77340232991677	3.00944741086329	g	Bifidobacterium	d_Bacteria:p_Actinobacteriota:c_Actinobacteria:o_Actinomycetales:f_Bifidobacteriaceae:g_Bifidobacterium:s_Bifidobacterium bifidum	d_Bacteria:p_Actinobacteriota:c_Actinobacteria:o_Actinomycetales:f_Bifidobacteriaceae:g_Bifidobacterium:s_Bifidobacterium adolescentis_A
870	GCF_000771485.1	20287_6_64	0.560693641618497	0.198347107438017	GCF_000771485.1_20287_6_64	0.16912	1218	482	6		Positive	-1.96795571054316	3.13549485990193	g	Bifidobacterium	d_Bacteria:p_Actinobacteriota:c_Actinobacteria:o_Actinomycetales:f_Bifidobacteriaceae:g_Bifidobacterium:s_Bifidobacterium bifidum	d_Bacteria:p_Actinobacteriota:c_Actinobacteria:o_Actinomycetales:f_Bifidobacteriaceae:g_Bifidobacterium:s_Bifidobacterium adolescentis_A
871	GCF_000771485.1	20298_2_50	0.526011560693642	0.222222222222222	GCF_000771485.1_20298_2_50	0.17425	1218	539	6		Positive	-2.35706247179594	3.76261982240274	g	Bifidobacterium	d_Bacteria:p_Actinobacteriota:c_Actinobacteria:o_Actinomycetales:f_Bifidobacteriaceae:g_Bifidobacterium:s_Bifidobacterium bifidum	d_Bacteria:p_Actinobacteriota:c_Actinobacteria:o_Actinomycetales:f_Bifidobacteriaceae:g_Bifidobacterium:s_
872	GCF_000771485.1	20298_3_16	0.572254335260116	0.195121951219512	GCF_000771485.1_20298_3_16	0.13579	1218	558	6		Positive	-1.83825345679223	3.05078004320387	g	Bifidobacterium	d_Bacteria:p_Actinobacteriota:c_Actinobacteria:o_Actinomycetales:f_Bifidobacteriaceae:g_Bifidobacterium:s_Bifidobacterium bifidum	d_Bacteria:p_Actinobacteriota:c_Actinobacteria:o_Actinomycetales:f_Bifidobacteriaceae:g_Bifidobacterium:s_Bifidobacterium longum
873	GCF_000771485.1	20427_4_27	0.578034682080925	0.2	GCF_000771485.1_20427_4_27	0.13723	1218	630	6		Positive	-1.77340232991677	3.17891120345967	g	Bifidobacterium	d_Bacteria:p_Actinobacteriota:c_Actinobacteria:o_Actinomycetales:f_Bifidobacteriaceae:g_Bifidobacterium:s_Bifidobacterium bifidum	d_Bacteria:p_Actinobacteriota:c_Actinobacteria:o_Actinomycetales:f_Bifidobacteriaceae:g_Bifidobacterium:s_Bifidobacterium longum
874	GCF_000771485.1	GCF_000172135.1	0.560693641618497	0.191666666666667	GCF_000771485.1_GCF_000172135.1	0.15903	1218	914	6		Positive	-1.96795571054316	2.96002047135603	g	Bifidobacterium	d_Bacteria:p_Actinobacteriota:c_Actinobacteria:o_Actinomycetales:f_Bifidobacteriaceae:g_Bifidobacterium:s_Bifidobacterium bifidum	d_Bacteria:p_Actinobacteriota:c_Actinobacteria:o_Actinomycetales:f_Bifidobacteriaceae:g_Bifidobacterium:s_Bifidobacterium dentium
875	GCF_000876135.1	UMGS1135	0.632258064516129	0.203252032520325	GCF_000876135.1_UMGS1135	0.38601	1232	1481	6		Positive	-1.16505692038823	3.26433197696353	f	Lachnospiraceae	d_Bacteria:p_Firmicutes:c_Clostridia:o_Lachnospirales:f_Lachnospiraceae:g_Anaerostipes:s_Anaerostipes hadrus	d_Bacteria:p_Firmicutes:c_Clostridia:o_Lachnospirales:f_Lachnospiraceae:g_CAG-590:s_
876	GCF_000876135.1	UMGS229	0.574193548387097	0.239316239316239	GCF_000876135.1_UMGS229	0.38769	1232	2008	6		Positive	-1.81649694971143	4.21162645235894	f	Lachnospiraceae	d_Bacteria:p_Firmicutes:c_Clostridia:o_Lachnospirales:f_Lachnospiraceae:g_Anaerostipes:s_Anaerostipes hadrus	d_Bacteria:p_Firmicutes:c_Clostridia:o_Lachnospirales:f_Lachnospiraceae:g_CAG-632:s_GCA_000431515.1
877	GCF_001025135.1	13470_2_69	0.543859649122807	0.211864406779661	GCF_001025135.1_13470_2_69	0.16893	1238	197	6		Positive	-2.1568203958296	3.49055224577673	g	Bifidobacterium	d_Bacteria:p_Actinobacteriota:c_Actinobacteria:o_Actinomycetales:f_Bifidobacteriaceae:g_Bifidobacterium:s_Bifidobacterium bifidum	d_Bacteria:p_Actinobacteriota:c_Actinobacteria:o_Actinomycetales:f_Bifidobacteriaceae:g_Bifidobacterium:s_Bifidobacterium adolescentis_A
878	GCF_001025135.1	18048_1_77	0.608187134502924	0.206106870229008	GCF_001025135.1_18048_1_77	0.171	1238	371	6		Positive	-1.43511458036757	3.33931967889442	g	Bifidobacterium	d_Bacteria:p_Actinobacteriota:c_Actinobacteria:o_Actinomycetales:f_Bifidobacteriaceae:g_Bifidobacterium:s_Bifidobacterium bifidum	d_Bacteria:p_Actinobacteriota:c_Actinobacteria:o_Actinomycetales:f_Bifidobacteriaceae:g_Bifidobacterium:s_Bifidobacterium adolescentis_A
879	GCF_001025135.1	18048_2_77	0.60233918128655	0.207692307692308	GCF_001025135.1_18048_2_77	0.16944	1238	417	6		Positive	-1.50072419995502	3.38096418693997	g	Bifidobacterium	d_Bacteria:p_Actinobacteriota:c_Actinobacteria:o_Actinomycetales:f_Bifidobacteriaceae:g_Bifidobacterium:s_Bifidobacterium bifidum	d_Bacteria:p_Actinobacteriota:c_Actinobacteria:o_Actinomycetales:f_Bifidobacteriaceae:g_Bifidobacterium:s_Bifidobacterium adolescentis_A
880	GCF_001025135.1	20287_6_64	0.578947368421053	0.208	GCF_001025135.1_20287_6_64	0.16682	1238	482	6		Positive	-1.76316267830485	3.38904630627918	g	Bifidobacterium	d_Bacteria:p_Actinobacteriota:c_Actinobacteria:o_Actinomycetales:f_Bifidobacteriaceae:g_Bifidobacterium:s_Bifidobacterium bifidum	d_Bacteria:p_Actinobacteriota:c_Actinobacteria:o_Actinomycetales:f_Bifidobacteriaceae:g_Bifidobacterium:s_Bifidobacterium adolescentis_A
881	GCF_001025135.1	20298_2_50	0.543859649122807	0.231404958677686	GCF_001025135.1_20298_2_50	0.17195	1238	539	6		Positive	-2.1568203958296	4.00382173105691	g	Bifidobacterium	d_Bacteria:p_Actinobacteriota:c_Actinobacteria:o_Actinomycetales:f_Bifidobacteriaceae:g_Bifidobacterium:s_Bifidobacterium bifidum	d_Bacteria:p_Actinobacteriota:c_Actinobacteria:o_Actinomycetales:f_Bifidobacteriaceae:g_Bifidobacterium:s_
882	GCF_001025135.1	20298_3_16	0.578947368421053	0.195121951219512	GCF_001025135.1_20298_3_16	0.13349	1238	558	6		Positive	-1.76316267830485	3.05078004320387	g	Bifidobacterium	d_Bacteria:p_Actinobacteriota:c_Actinobacteria:o_Actinomycetales:f_Bifidobacteriaceae:g_Bifidobacterium:s_Bifidobacterium bifidum	d_Bacteria:p_Actinobacteriota:c_Actinobacteria:o_Actinomycetales:f_Bifidobacteriaceae:g_Bifidobacterium:s_Bifidobacterium longum
883	GCF_001025135.1	20427_4_27	0.590643274853801	0.192	GCF_001025135.1_20427_4_27	0.13493	1238	630	6		Positive	-1.63194343912994	2.96877610064017	g	Bifidobacterium	d_Bacteria:p_Actinobacteriota:c_Actinobacteria:o_Actinomycetales:f_Bifidobacteriaceae:g_Bifidobacterium:s_Bifidobacterium bifidum	d_Bacteria:p_Actinobacteriota:c_Actinobacteria:o_Actinomycetales:f_Bifidobacteriaceae:g_Bifidobacterium:s_Bifidobacterium longum
884	GCF_001025135.1	GCF_000172135.1	0.567251461988304	0.211382113821138	GCF_001025135.1_GCF_000172135.1	0.15673	1238	914	6		Positive	-1.89438191747977	3.47788391072319	g	Bifidobacterium	d_Bacteria:p_Actinobacteriota:c_Actinobacteria:o_Actinomycetales:f_Bifidobacteriaceae:g_Bifidobacterium:s_Bifidobacterium bifidum	d_Bacteria:p_Actinobacteriota:c_Actinobacteria:o_Actinomycetales:f_Bifidobacteriaceae:g_Bifidobacterium:s_Bifidobacterium dentium
885	GCF_001078435.1	GCF_000189615.1	0.49537037037037	0.183206106870229	GCF_001078435.1_GCF_000189615.1	0.25343	1248	956	6		Positive	-2.70083349157561	2.73778789601414	f	Lachnospiraceae	d_Bacteria:p_Firmicutes:c_Clostridia:o_Lachnospirales:f_Lachnospiraceae:g_Clostridium_M:s_Clostridium_M citroniae	d_Bacteria:p_Firmicutes:c_Clostridia:o_Lachnospirales:f_Lachnospiraceae:g_Clostridium_Q:s_Clostridium_Q symbiosum
886	GCF_001185345.1	UMGS96	0.447761194029851	0.196428571428571	GCF_001185345.1_UMGS96	0.37652	1250	2768	6	Negative	Positive	-3.2349725027817	3.08510088970095	f	Lachnospiraceae	d_Bacteria:p_Firmicutes:c_Clostridia:o_Lachnospirales:f_Lachnospiraceae:g_Dorea:s_GCF_001185345.1	d_Bacteria:p_Firmicutes:c_Clostridia:o_Lachnospirales:f_Lachnospiraceae:g_Fusicatenibacter:s_
887	GCF_001182725.1	UMGS1286	0.645569620253165	0.196850393700787	GCF_001182725.1_UMGS1286	0.06956	1253	1637	6		Positive	-1.01571131591609	3.09618084801891	g	Anaerococcus	d_Bacteria:p_Firmicutes:c_Clostridia:o_Tissierellales:f_Helcococcaceae:g_Anaerococcus:s_GCF_001182725.1	d_Bacteria:p_Firmicutes:c_Clostridia:o_Tissierellales:f_Helcococcaceae:g_Anaerococcus:s_
888	GCF_001182725.1	UMGS594	0.613924050632911	0.184873949579832	GCF_001182725.1_UMGS594	0.30935	1253	2383	6		Positive	-1.37075071305076	2.78159693342279	g	Anaerococcus	d_Bacteria:p_Firmicutes:c_Clostridia:o_Tissierellales:f_Helcococcaceae:g_Anaerococcus:s_GCF_001182725.1	d_Bacteria:p_Firmicutes:c_Clostridia:o_Tissierellales:f_Helcococcaceae:g_Anaerococcus:s_
889	GCF_001244405.1	14207_7_83	0.552325581395349	0.201680672268908	GCF_001244405.1_14207_7_83	0.39733	1257	300	6		Positive	-2.06183902793846	3.22305723346378	f	Lachnospiraceae	d_Bacteria:p_Firmicutes:c_Clostridia:o_Lachnospirales:f_Lachnospiraceae:g_Ruminococcus_B:s_Ruminococcus_B sp2	d_Bacteria:p_Firmicutes:c_Clostridia:o_Lachnospirales:f_Lachnospiraceae:g_Roseburia:s_Roseburia intestinalis
890	GCF_001404655.1	UMGS229	0.594405594405594	0.212962962962963	GCF_001404655.1_UMGS229	0.38866	1272	2008	6		Positive	-1.58973305450025	3.51940789784313	f	Lachnospiraceae	d_Bacteria:p_Firmicutes:c_Clostridia:o_Lachnospirales:f_Lachnospiraceae:g_Anaerostipes:s_Anaerostipes hadrus_A	d_Bacteria:p_Firmicutes:c_Clostridia:o_Lachnospirales:f_Lachnospiraceae:g_CAG-632:s_GCA_000431515.1
891	GCF_001405635.1	UMGS1135	0.646258503401361	0.208333333333333	GCF_001405635.1_UMGS1135	0.38472	1277	1481	6		Positive	-1.00798256713493	3.39780193556331	f	Lachnospiraceae	d_Bacteria:p_Firmicutes:c_Clostridia:o_Lachnospirales:f_Lachnospiraceae:g_Anaerostipes:s_Anaerostipes hadrus	d_Bacteria:p_Firmicutes:c_Clostridia:o_Lachnospirales:f_Lachnospiraceae:g_CAG-590:s_
892	GCF_001405635.1	UMGS229	0.605442176870748	0.226086956521739	GCF_001405635.1_UMGS229	0.3864	1277	2008	6		Positive	-1.46591093241883	3.86413436482762	f	Lachnospiraceae	d_Bacteria:p_Firmicutes:c_Clostridia:o_Lachnospirales:f_Lachnospiraceae:g_Anaerostipes:s_Anaerostipes hadrus	d_Bacteria:p_Firmicutes:c_Clostridia:o_Lachnospirales:f_Lachnospiraceae:g_CAG-632:s_GCA_000431515.1
893	GCF_001486445.1	UMGS479	0.58041958041958	0.194174757281553	GCF_001486445.1_UMGS479	0.39052	1294	2264	6		Positive	-1.74664557127585	3.02590020626099	f	Eggerthellaceae	d_Bacteria:p_Actinobacteriota:c_Coriobacteriia:o_Coriobacteriales:f_Eggerthellaceae:g_Cryptobacterium:s_GCF_001486445.1	d_Bacteria:p_Actinobacteriota:c_Coriobacteriia:o_Coriobacteriales:f_Eggerthellaceae:g_Adlercreutzia:s_
894	GCF_001487145.1	UMGS1286	0.573684210526316	0.186567164179104	GCF_001487145.1_UMGS1286	0.06918	1296	1637	6		Positive	-1.82221133593357	2.82607241141198	g	Anaerococcus	d_Bacteria:p_Firmicutes:c_Clostridia:o_Tissierellales:f_Helcococcaceae:g_Anaerococcus:s_Anaerococcus rubeinfantis	d_Bacteria:p_Firmicutes:c_Clostridia:o_Tissierellales:f_Helcococcaceae:g_Anaerococcus:s_
895	GCF_001487145.1	UMGS594	0.542105263157895	0.182539682539683	GCF_001487145.1_UMGS594	0.30897	1296	2383	6		Positive	-2.17650328170584	2.72028300286156	g	Anaerococcus	d_Bacteria:p_Firmicutes:c_Clostridia:o_Tissierellales:f_Helcococcaceae:g_Anaerococcus:s_Anaerococcus rubeinfantis	d_Bacteria:p_Firmicutes:c_Clostridia:o_Tissierellales:f_Helcococcaceae:g_Anaerococcus:s_
896	GCF_001487105.1	13470_2_87	0.578947368421053	0.195121951219512	GCF_001487105.1_13470_2_87	0.31073	1298	200	6		Positive	-1.76316267830485	3.05078004320387	f	Lachnospiraceae	d_Bacteria:p_Firmicutes:c_Clostridia:o_Lachnospirales:f_Lachnospiraceae:g_Ruminococcus_B:s_GCF_001487105.1	d_Bacteria:p_Firmicutes:c_Clostridia:o_Lachnospirales:f_Lachnospiraceae:g_Dorea:s_Dorea formicigenerans
897	GCF_001487105.1	14207_7_42	0.619883040935672	0.214814814814815	GCF_001487105.1_14207_7_42	0.30338	1298	261	6		Positive	-1.30389534119266	3.56805028275506	f	Lachnospiraceae	d_Bacteria:p_Firmicutes:c_Clostridia:o_Lachnospirales:f_Lachnospiraceae:g_Ruminococcus_B:s_GCF_001487105.1	d_Bacteria:p_Firmicutes:c_Clostridia:o_Lachnospirales:f_Lachnospiraceae:g_GCA-900066755:s_GCA_900066755.1
898	GCF_001487105.1	20287_6_33	0.608187134502924	0.1875	GCF_001487105.1_20287_6_33	0.15633	1298	458	6		Positive	-1.43511458036757	2.85057510530419	g	Ruminococcus_B	d_Bacteria:p_Firmicutes:c_Clostridia:o_Lachnospirales:f_Lachnospiraceae:g_Ruminococcus_B:s_GCF_001487105.1	d_Bacteria:p_Firmicutes:c_Clostridia:o_Lachnospirales:f_Lachnospiraceae:g_Ruminococcus_B:s_GCA_900066545.1
899	GCF_001487105.1	21673_4_87	0.596491228070175	0.184	GCF_001487105.1_21673_4_87	0.31284	1298	707	6		Positive	-1.56633381954249	2.75864099782066	f	Lachnospiraceae	d_Bacteria:p_Firmicutes:c_Clostridia:o_Lachnospirales:f_Lachnospiraceae:g_Ruminococcus_B:s_GCF_001487105.1	d_Bacteria:p_Firmicutes:c_Clostridia:o_Lachnospirales:f_Lachnospiraceae:g_Dorea:s_Dorea formicigenerans
900	GCF_001487105.1	8080_1_93	0.578947368421053	0.201612903225806	GCF_001487105.1_8080_1_93	0.37803	1298	732	6		Positive	-1.76316267830485	3.22127715160875	f	Lachnospiraceae	d_Bacteria:p_Firmicutes:c_Clostridia:o_Lachnospirales:f_Lachnospiraceae:g_Ruminococcus_B:s_GCF_001487105.1	d_Bacteria:p_Firmicutes:c_Clostridia:o_Lachnospirales:f_Lachnospiraceae:g_CAG-45:s_GCA_000438375.1
901	GCF_001487105.1	GCF_000173815.1	0.555555555555556	0.188034188034188	GCF_001487105.1_GCF_000173815.1	0.38418	1298	923	6		Positive	-2.02560115665468	2.86460656249032	f	Lachnospiraceae	d_Bacteria:p_Firmicutes:c_Clostridia:o_Lachnospirales:f_Lachnospiraceae:g_Ruminococcus_B:s_GCF_001487105.1	d_Bacteria:p_Firmicutes:c_Clostridia:o_Lachnospirales:f_Lachnospiraceae:g_Marvinbryantia:s_Marvinbryantia formatexigens
902	GCF_001487105.1	UMGS1008	0.590643274853801	0.185483870967742	GCF_001487105.1_UMGS1008	0.38973	1298	1347	6		Positive	-1.63194343912994	2.79761767011783	f	Lachnospiraceae	d_Bacteria:p_Firmicutes:c_Clostridia:o_Lachnospirales:f_Lachnospiraceae:g_Ruminococcus_B:s_GCF_001487105.1	d_Bacteria:p_Firmicutes:c_Clostridia:o_Lachnospirales:f_Lachnospiraceae:g_Eubacterium_I:s_
903	GCF_001487105.1	UMGS1466	0.573099415204678	0.190082644628099	GCF_001487105.1_UMGS1466	0.38524	1298	1787	6		Positive	-1.82877229789232	2.91841314211317	f	Lachnospiraceae	d_Bacteria:p_Firmicutes:c_Clostridia:o_Lachnospirales:f_Lachnospiraceae:g_Ruminococcus_B:s_GCF_001487105.1	d_Bacteria:p_Firmicutes:c_Clostridia:o_Lachnospirales:f_Lachnospiraceae:g_:s_
904	GCF_001487105.1	UMGS1659	0.625730994152047	0.189393939393939	GCF_001487105.1_UMGS1659	0.18678	1298	1901	6		Positive	-1.23828572160519	2.9003229989641	g	Ruminococcus_B	d_Bacteria:p_Firmicutes:c_Clostridia:o_Lachnospirales:f_Lachnospiraceae:g_Ruminococcus_B:s_GCF_001487105.1	d_Bacteria:p_Firmicutes:c_Clostridia:o_Lachnospirales:f_Lachnospiraceae:g_Ruminococcus_B:s_Ruminococcus_B faecis
905	GCF_001487105.1	UMGS271	0.625730994152047	0.183206106870229	GCF_001487105.1_UMGS271	0.36431	1298	2046	6		Positive	-1.23828572160519	2.73778789601414	f	Lachnospiraceae	d_Bacteria:p_Firmicutes:c_Clostridia:o_Lachnospirales:f_Lachnospiraceae:g_Ruminococcus_B:s_GCF_001487105.1	d_Bacteria:p_Firmicutes:c_Clostridia:o_Lachnospirales:f_Lachnospiraceae:g_Robinsoniella:s_Robinsoniella peoriensis
906	GCF_001517625.2	13470_2_83	0.607361963190184	0.181818181818182	GCF_001517625.2_13470_2_83	0.27246	1299	206	6		Positive	-1.44437237945046	2.70133142432444	f	Lachnospiraceae	d_Bacteria:p_Firmicutes:c_Clostridia:o_Lachnospirales:f_Lachnospiraceae:g_Clostridium_M:s_GCF_001517625.2	d_Bacteria:p_Firmicutes:c_Clostridia:o_Lachnospirales:f_Lachnospiraceae:g_Clostridium_Q:s_Clostridium_Q symbiosum
907	GCF_001517625.2	GCF_000466485.1	0.576687116564417	0.189655172413793	GCF_001517625.2_GCF_000466485.1	0.27042	1299	1162	6		Positive	-1.78852099753191	2.90718477739996	f	Lachnospiraceae	d_Bacteria:p_Firmicutes:c_Clostridia:o_Lachnospirales:f_Lachnospiraceae:g_Clostridium_M:s_GCF_001517625.2	d_Bacteria:p_Firmicutes:c_Clostridia:o_Lachnospirales:f_Lachnospiraceae:g_Clostridium_Q:s_Clostridium_Q symbiosum
908	GCF_900086625.1	13414_6_16	0.536585365853659	0.185185185185185	GCF_900086625.1_13414_6_16	0.21128	1317	117	6		Positive	-2.2384323616579	2.78977212416429	f	Lachnospiraceae	d_Bacteria:p_Firmicutes:c_Clostridia:o_Lachnospirales:f_Lachnospiraceae:g_Dorea:s_GCF_900086625.1	d_Bacteria:p_Firmicutes:c_Clostridia:o_Lachnospirales:f_Lachnospiraceae:g_Coprococcus_B:s_Coprococcus_B comes
909	GCF_900086625.1	18048_1_65	0.48780487804878	0.186991869918699	GCF_900086625.1_18048_1_65	0.21084	1317	364	6		Positive	-2.78571260309475	2.83722810944421	f	Lachnospiraceae	d_Bacteria:p_Firmicutes:c_Clostridia:o_Lachnospirales:f_Lachnospiraceae:g_Dorea:s_GCF_900086625.1	d_Bacteria:p_Firmicutes:c_Clostridia:o_Lachnospirales:f_Lachnospiraceae:g_Coprococcus_B:s_Coprococcus_B comes
910	GCF_900086625.1	18048_2_65	0.492682926829268	0.185483870967742	GCF_900086625.1_18048_2_65	0.21029	1317	406	6		Positive	-2.73098457895107	2.79761767011783	f	Lachnospiraceae	d_Bacteria:p_Firmicutes:c_Clostridia:o_Lachnospirales:f_Lachnospiraceae:g_Dorea:s_GCF_900086625.1	d_Bacteria:p_Firmicutes:c_Clostridia:o_Lachnospirales:f_Lachnospiraceae:g_Coprococcus_B:s_Coprococcus_B comes
911	GCF_900086625.1	UMGS1008	0.546341463414634	0.188405797101449	GCF_900086625.1_UMGS1008	0.39048	1317	1347	6		Positive	-2.12897631337054	2.87436757618502	f	Lachnospiraceae	d_Bacteria:p_Firmicutes:c_Clostridia:o_Lachnospirales:f_Lachnospiraceae:g_Dorea:s_GCF_900086625.1	d_Bacteria:p_Firmicutes:c_Clostridia:o_Lachnospirales:f_Lachnospiraceae:g_Eubacterium_I:s_
912	GCF_900086625.1	UMGS354	0.55609756097561	0.191489361702128	GCF_900086625.1_UMGS354	0.20311	1317	2133	6		Positive	-2.01952026508316	2.9553632217368	f	Lachnospiraceae	d_Bacteria:p_Firmicutes:c_Clostridia:o_Lachnospirales:f_Lachnospiraceae:g_Dorea:s_GCF_900086625.1	d_Bacteria:p_Firmicutes:c_Clostridia:o_Lachnospirales:f_Lachnospiraceae:g_Bariatricus:s_Bariatricus massiliensis
913	GCF_900086625.1	UMGS96	0.44390243902439	0.222222222222222	GCF_900086625.1_UMGS96	0.37732	1317	2768	6	Negative	Positive	-3.27826482038791	3.76261982240274	f	Lachnospiraceae	d_Bacteria:p_Firmicutes:c_Clostridia:o_Lachnospirales:f_Lachnospiraceae:g_Dorea:s_GCF_900086625.1	d_Bacteria:p_Firmicutes:c_Clostridia:o_Lachnospirales:f_Lachnospiraceae:g_Fusicatenibacter:s_
914	GCF_900095855.1	UMGS69	0.643312101910828	0.192	GCF_900095855.1_UMGS69	0.26344	1328	2473	6		Positive	-1.04103896717666	2.96877610064017	f	Megasphaeraceae	d_Bacteria:p_Firmicutes:c_Negativicutes:o_Veillonellales:f_Megasphaeraceae:g_Anaeroglobus:s_Anaeroglobus massiliensis	d_Bacteria:p_Firmicutes:c_Negativicutes:o_Veillonellales:f_Megasphaeraceae:g_Caecibacter:s_
915	GCF_900095845.1	18391_1_11	0.571428571428571	0.185185185185185	GCF_900095845.1_18391_1_11	0.22091	1331	433	6		Positive	-1.84751790348874	2.78977212416429	g	Streptococcus	d_Bacteria:p_Firmicutes:c_Bacilli:o_Lactobacillales:f_Streptococcaceae:g_Streptococcus:s_Streptococcus timonensis	d_Bacteria:p_Firmicutes:c_Bacilli:o_Lactobacillales:f_Streptococcaceae:g_Streptococcus:s_Streptococcus lutetiensis
916	UMGS1010	13470_2_80	0.644295302013423	0.2	UMGS1010_13470_2_80	0.33802	1351	207	6		Positive	-1.03000820439132	3.17891120345967	f	Lachnospiraceae	d_Bacteria:p_Firmicutes:c_Clostridia:o_Lachnospirales:f_Lachnospiraceae:g_Blautia:s_	d_Bacteria:p_Firmicutes:c_Clostridia:o_Lachnospirales:f_Lachnospiraceae:g_Blautia_A:s_Blautia_A wexlerae
917	UMGS1010	14207_7_42	0.604026845637584	0.23728813559322	UMGS1010_14207_7_42	0.3759	1351	261	6		Positive	-1.48178988020831	4.15835447931329	f	Lachnospiraceae	d_Bacteria:p_Firmicutes:c_Clostridia:o_Lachnospirales:f_Lachnospiraceae:g_Blautia:s_	d_Bacteria:p_Firmicutes:c_Clostridia:o_Lachnospirales:f_Lachnospiraceae:g_GCA-900066755:s_GCA_900066755.1
918	UMGS1010	14207_7_80	0.644295302013423	0.219512195121951	UMGS1010_14207_7_80	0.33866	1351	293	6		Positive	-1.03000820439132	3.69143584448285	f	Lachnospiraceae	d_Bacteria:p_Firmicutes:c_Clostridia:o_Lachnospirales:f_Lachnospiraceae:g_Blautia:s_	d_Bacteria:p_Firmicutes:c_Clostridia:o_Lachnospirales:f_Lachnospiraceae:g_Blautia_A:s_Blautia_A wexlerae
919	UMGS1010	20287_6_49	0.630872483221476	0.210084033613445	UMGS1010_20287_6_49	0.33522	1351	468	6		Positive	-1.18060209633032	3.44378738348425	f	Lachnospiraceae	d_Bacteria:p_Firmicutes:c_Clostridia:o_Lachnospirales:f_Lachnospiraceae:g_Blautia:s_	d_Bacteria:p_Firmicutes:c_Clostridia:o_Lachnospirales:f_Lachnospiraceae:g_Blautia_A:s_Blautia_A obeum
920	UMGS1010	GCF_000157975.1	0.630872483221476	0.196581196581197	UMGS1010_GCF_000157975.1	0.31014	1351	812	6		Positive	-1.18060209633032	3.08910987746844	f	Lachnospiraceae	d_Bacteria:p_Firmicutes:c_Clostridia:o_Lachnospirales:f_Lachnospiraceae:g_Blautia:s_	d_Bacteria:p_Firmicutes:c_Clostridia:o_Lachnospirales:f_Lachnospiraceae:g_Blautia_A:s_Blautia_A hydrogenotrophica
921	UMGS1010	GCF_000173815.1	0.604026845637584	0.217391304347826	UMGS1010_GCF_000173815.1	0.37902	1351	923	6		Positive	-1.48178988020831	3.63572664437164	f	Lachnospiraceae	d_Bacteria:p_Firmicutes:c_Clostridia:o_Lachnospirales:f_Lachnospiraceae:g_Blautia:s_	d_Bacteria:p_Firmicutes:c_Clostridia:o_Lachnospirales:f_Lachnospiraceae:g_Marvinbryantia:s_Marvinbryantia formatexigens
922	UMGS1010	UMGS1329	0.590604026845638	0.207207207207207	UMGS1010_UMGS1329	0.38948	1351	1678	6		Positive	-1.6323837721473	3.36822210690066	f	Lachnospiraceae	d_Bacteria:p_Firmicutes:c_Clostridia:o_Lachnospirales:f_Lachnospiraceae:g_Blautia:s_	d_Bacteria:p_Firmicutes:c_Clostridia:o_Lachnospirales:f_Lachnospiraceae:g_Marvinbryantia:s_
923	UMGS1010	UMGS1369	0.630872483221476	0.210084033613445	UMGS1010_UMGS1369	0.29793	1351	1707	6		Positive	-1.18060209633032	3.44378738348425	f	Lachnospiraceae	d_Bacteria:p_Firmicutes:c_Clostridia:o_Lachnospirales:f_Lachnospiraceae:g_Blautia:s_	d_Bacteria:p_Firmicutes:c_Clostridia:o_Lachnospirales:f_Lachnospiraceae:g_Blautia_A:s_
924	UMGS1010	UMGS335	0.624161073825503	0.205128205128205	UMGS1010_UMGS335	0.33265	1351	2117	6		Positive	-1.25589904229982	3.31361319244653	f	Lachnospiraceae	d_Bacteria:p_Firmicutes:c_Clostridia:o_Lachnospirales:f_Lachnospiraceae:g_Blautia:s_	d_Bacteria:p_Firmicutes:c_Clostridia:o_Lachnospirales:f_Lachnospiraceae:g_Blautia_A:s_
925	UMGS1012	UMGS1245	0.628571428571429	0.228070175438596	UMGS1012_UMGS1245	0.25268	1352	1591	6		Positive	-1.20641819209128	3.91622735370354	g	CAG-83	d_Bacteria:p_Firmicutes:c_Clostridia:o_Oscillospirales:f_Oscillospiraceae:g_CAG-83:s_	d_Bacteria:p_Firmicutes:c_Clostridia:o_Oscillospirales:f_Oscillospiraceae:g_CAG-83:s_
926	UMGS1012	UMGS1495	0.607142857142857	0.205607476635514	UMGS1012_UMGS1495	0.35149	1352	1811	6		Positive	-1.44683058386533	3.32620216337989	f	Oscillospiraceae	d_Bacteria:p_Firmicutes:c_Clostridia:o_Oscillospirales:f_Oscillospiraceae:g_CAG-83:s_	d_Bacteria:p_Firmicutes:c_Clostridia:o_Oscillospirales:f_Oscillospiraceae:g_ER4:s_
927	UMGS1012	UMGS1904	0.564285714285714	0.240384615384615	UMGS1012_UMGS1904	0.37965	1352	1969	6		Positive	-1.92765536741341	4.2396893667312	f	Oscillospiraceae	d_Bacteria:p_Firmicutes:c_Clostridia:o_Oscillospirales:f_Oscillospiraceae:g_CAG-83:s_	d_Bacteria:p_Firmicutes:c_Clostridia:o_Oscillospirales:f_Oscillospiraceae:g_ER4:s_
928	UMGS1012	UMGS365	0.635714285714286	0.18348623853211	UMGS1012_UMGS365	0.32983	1352	2146	6		Positive	-1.1262807281666	2.74514608296069	f	Oscillospiraceae	d_Bacteria:p_Firmicutes:c_Clostridia:o_Oscillospirales:f_Oscillospiraceae:g_CAG-83:s_	d_Bacteria:p_Firmicutes:c_Clostridia:o_Oscillospirales:f_Oscillospiraceae:g_ER4:s_GCA_000433195.1
929	UMGS1012	UMGS709	0.628571428571429	0.221238938053097	UMGS1012_UMGS709	0.21481	1352	2498	6		Positive	-1.20641819209128	3.73679200740525	g	CAG-83	d_Bacteria:p_Firmicutes:c_Clostridia:o_Oscillospirales:f_Oscillospiraceae:g_CAG-83:s_	d_Bacteria:p_Firmicutes:c_Clostridia:o_Oscillospirales:f_Oscillospiraceae:g_CAG-83:s_CAG-83 sp1
930	UMGS1023	UMGS6	0.607843137254902	0.184210526315789	UMGS1023_UMGS6	0.27535	1361	2387	6		Positive	-1.43897396975506	2.76417086894748	f	Coriobacteriaceae	d_Bacteria:p_Actinobacteriota:c_Coriobacteriia:o_Coriobacteriales:f_Coriobacteriaceae:g_Collinsella:s_	d_Bacteria:p_Actinobacteriota:c_Coriobacteriia:o_Coriobacteriales:f_Coriobacteriaceae:g_Enorma:s_
931	UMGS1046	UMGS1142	0.583333333333333	0.2	UMGS1046_UMGS1142	0.25906	1388	1489	6		Positive	-1.71395546361427	3.17891120345967	g	CAG-1427	d_Bacteria:p_Actinobacteriota:c_Coriobacteriia:o_Coriobacteriales:f_Eggerthellaceae:g_CAG-1427:s_	d_Bacteria:p_Actinobacteriota:c_Coriobacteriia:o_Coriobacteriales:f_Eggerthellaceae:g_CAG-1427:s_
932	UMGS1046	UMGS165	0.555555555555556	0.215686274509804	UMGS1046_UMGS165	0.25492	1388	1896	6		Positive	-2.02560115665468	3.59094081683125	g	CAG-1427	d_Bacteria:p_Actinobacteriota:c_Coriobacteriia:o_Coriobacteriales:f_Eggerthellaceae:g_CAG-1427:s_	d_Bacteria:p_Actinobacteriota:c_Coriobacteriia:o_Coriobacteriales:f_Eggerthellaceae:g_CAG-1427:s_
933	UMGS1046	UMGS235	0.5	0.225806451612903	UMGS1046_UMGS235	0.33881	1388	2012	6		Positive	-2.64889254273554	3.85676637384517	g	CAG-1427	d_Bacteria:p_Actinobacteriota:c_Coriobacteriia:o_Coriobacteriales:f_Eggerthellaceae:g_CAG-1427:s_	d_Bacteria:p_Actinobacteriota:c_Coriobacteriia:o_Coriobacteriales:f_Eggerthellaceae:g_CAG-1427:s_
934	UMGS1046	UMGS272	0.548611111111111	0.193877551020408	UMGS1046_UMGS272	0.28121	1388	2051	6		Positive	-2.10351257991479	3.01809352273045	g	CAG-1427	d_Bacteria:p_Actinobacteriota:c_Coriobacteriia:o_Coriobacteriales:f_Eggerthellaceae:g_CAG-1427:s_	d_Bacteria:p_Actinobacteriota:c_Coriobacteriia:o_Coriobacteriales:f_Eggerthellaceae:g_CAG-1427:s_GCA_000434775.1
935	UMGS1046	UMGS417	0.5625	0.242990654205607	UMGS1046_UMGS417	0.21491	1388	2201	6		Positive	-1.94768973339458	4.3081418961813	g	CAG-1427	d_Bacteria:p_Actinobacteriota:c_Coriobacteriia:o_Coriobacteriales:f_Eggerthellaceae:g_CAG-1427:s_	d_Bacteria:p_Actinobacteriota:c_Coriobacteriia:o_Coriobacteriales:f_Eggerthellaceae:g_CAG-1427:s_GCA_000431675.1
936	UMGS1046	UMGS431	0.590277777777778	0.234234234234234	UMGS1046_UMGS431	0.32506	1388	2216	6		Positive	-1.63604404035415	4.0781379948044	f	Eggerthellaceae	d_Bacteria:p_Actinobacteriota:c_Coriobacteriia:o_Coriobacteriales:f_Eggerthellaceae:g_CAG-1427:s_	d_Bacteria:p_Actinobacteriota:c_Coriobacteriia:o_Coriobacteriales:f_Eggerthellaceae:g_:s_
937	UMGS1046	UMGS93	0.555555555555556	0.245283018867925	UMGS1046_UMGS93	0.21682	1388	2737	6		Positive	-2.02560115665468	4.3683551816833	g	CAG-1427	d_Bacteria:p_Actinobacteriota:c_Coriobacteriia:o_Coriobacteriales:f_Eggerthellaceae:g_CAG-1427:s_	d_Bacteria:p_Actinobacteriota:c_Coriobacteriia:o_Coriobacteriales:f_Eggerthellaceae:g_CAG-1427:s_GCA_000435475.1
938	UMGS1047	GCF_000311845.1	0.615384615384615	0.191919191919192	UMGS1047_GCF_000311845.1	0.25341	1389	1056	6		Positive	-1.35436427933685	2.96665352384401	f	Coriobacteriaceae	d_Bacteria:p_Actinobacteriota:c_Coriobacteriia:o_Coriobacteriales:f_Coriobacteriaceae:g_Collinsella:s_	d_Bacteria:p_Actinobacteriota:c_Coriobacteriia:o_Coriobacteriales:f_Coriobacteriaceae:g_Enorma:s_Enorma massiliensis
939	UMGS1047	UMGS6	0.607692307692308	0.21	UMGS1047_UMGS6	0.26857	1389	2387	6		Positive	-1.44066616356343	3.44158008198405	f	Coriobacteriaceae	d_Bacteria:p_Actinobacteriota:c_Coriobacteriia:o_Coriobacteriales:f_Coriobacteriaceae:g_Collinsella:s_	d_Bacteria:p_Actinobacteriota:c_Coriobacteriia:o_Coriobacteriales:f_Coriobacteriaceae:g_Enorma:s_
940	UMGS1053	12718_7_54	0.60958904109589	0.18348623853211	UMGS1053_12718_7_54	0.39363	1392	59	6		Positive	-1.41938624690483	2.74514608296069	f	Lachnospiraceae	d_Bacteria:p_Firmicutes:c_Clostridia:o_Lachnospirales:f_Lachnospiraceae:g_CAG-303:s_GCA_000437755.1	d_Bacteria:p_Firmicutes:c_Clostridia:o_Lachnospirales:f_Lachnospiraceae:g_CAG-156:s_GCA_000434315.1
941	UMGS1053	UMGS134	0.602739726027397	0.185185185185185	UMGS1053_UMGS134	0.24916	1392	1690	6		Positive	-1.49623039039424	2.78977212416429	g	CAG-303	d_Bacteria:p_Firmicutes:c_Clostridia:o_Lachnospirales:f_Lachnospiraceae:g_CAG-303:s_GCA_000437755.1	d_Bacteria:p_Firmicutes:c_Clostridia:o_Lachnospirales:f_Lachnospiraceae:g_CAG-303:s_
942	UMGS1074	GCF_900046475.1	0.642857142857143	0.188524590163934	UMGS1074_GCF_900046475.1	0.20727	1408	1306	6		Positive	-1.04614326424192	2.87748790023496	g	Collinsella	d_Bacteria:p_Actinobacteriota:c_Coriobacteriia:o_Coriobacteriales:f_Coriobacteriaceae:g_Collinsella:s_GCF_002232035.1	d_Bacteria:p_Actinobacteriota:c_Coriobacteriia:o_Coriobacteriales:f_Coriobacteriaceae:g_Collinsella:s_Collinsella ihuae
943	UMGS1074	UMGS6	0.564935064935065	0.186915887850467	UMGS1074_UMGS6	0.27137	1408	2387	6		Positive	-1.92037014342026	2.83523229697916	f	Coriobacteriaceae	d_Bacteria:p_Actinobacteriota:c_Coriobacteriia:o_Coriobacteriales:f_Coriobacteriaceae:g_Collinsella:s_GCF_002232035.1	d_Bacteria:p_Actinobacteriota:c_Coriobacteriia:o_Coriobacteriales:f_Coriobacteriaceae:g_Enorma:s_
944	UMGS1065	11861_6_61	0.454545454545455	0.197530864197531	UMGS1065_11861_6_61	0.38202	1409	12	6	Negative	Positive	-3.15885822225623	3.11405469024378	f	Rikenellaceae	d_Bacteria:p_Bacteroidota:c_Bacteroidia:o_Bacteroidales:f_Rikenellaceae:g_:s_	d_Bacteria:p_Bacteroidota:c_Bacteroidia:o_Bacteroidales:f_Rikenellaceae:g_Tidjanibacter:s_Tidjanibacter massiliensis
945	UMGS1066	12718_7_53	0.632530120481928	0.198473282442748	UMGS1066_12718_7_53	0.33468	1412	53	6		Positive	-1.16200465786797	3.13880908460099	f	Lachnospiraceae	d_Bacteria:p_Firmicutes:c_Clostridia:o_Lachnospirales:f_Lachnospiraceae:g_Roseburia:s_	d_Bacteria:p_Firmicutes:c_Clostridia:o_Lachnospirales:f_Lachnospiraceae:g_Agathobacter:s_Agathobacter rectalis
946	UMGS1066	20427_4_23	0.58433734939759	0.217741935483871	UMGS1066_20427_4_23	0.28948	1412	626	6		Positive	-1.70269116145618	3.6449366330997	f	Lachnospiraceae	d_Bacteria:p_Firmicutes:c_Clostridia:o_Lachnospirales:f_Lachnospiraceae:g_Roseburia:s_	d_Bacteria:p_Firmicutes:c_Clostridia:o_Lachnospirales:f_Lachnospiraceae:g_Agathobacter:s_GCA_000434275.1
947	UMGS1066	20427_4_25	0.572289156626506	0.221311475409836	UMGS1066_20427_4_25	0.28829	1412	629	6		Positive	-1.83786278735323	3.73869733801983	f	Lachnospiraceae	d_Bacteria:p_Firmicutes:c_Clostridia:o_Lachnospirales:f_Lachnospiraceae:g_Roseburia:s_	d_Bacteria:p_Firmicutes:c_Clostridia:o_Lachnospirales:f_Lachnospiraceae:g_Agathobacter:s_GCA_000434275.1
948	UMGS1070	13414_6_15	0.616438356164384	0.181818181818182	UMGS1070_13414_6_15	0.39689	1416	113	6		Positive	-1.3425421034154	2.70133142432444	f	Lachnospiraceae	d_Bacteria:p_Firmicutes:c_Clostridia:o_Lachnospirales:f_Lachnospiraceae:g_Dorea:s_GCA_900240315.1	d_Bacteria:p_Firmicutes:c_Clostridia:o_Lachnospirales:f_Lachnospiraceae:g_GCA-900066135:s_GCA_900066135.1
949	UMGS1070	21673_4_8	0.60958904109589	0.18348623853211	UMGS1070_21673_4_8	0.31275	1416	698	6		Positive	-1.41938624690483	2.74514608296069	f	Lachnospiraceae	d_Bacteria:p_Firmicutes:c_Clostridia:o_Lachnospirales:f_Lachnospiraceae:g_Dorea:s_GCA_900240315.1	d_Bacteria:p_Firmicutes:c_Clostridia:o_Lachnospirales:f_Lachnospiraceae:g_Ruminococcus_B:s_Ruminococcus_B torques
950	UMGS1071	UMGS1044	0.642201834862385	0.204545454545455	UMGS1071_UMGS1044	0.38685	1417	1387	6		Positive	-1.05349532515245	3.29830614824349	f	DTU089	d_Bacteria:p_Firmicutes:c_Clostridia:o_Oscillospirales:f_DTU089:g_:s_	d_Bacteria:p_Firmicutes:c_Clostridia:o_Oscillospirales:f_DTU089:g_Clostridium_E:s_Clostridium_E sporosphaeroides
951	UMGS1077	GCF_000311845.1	0.643939393939394	0.182692307692308	UMGS1077_GCF_000311845.1	0.25524	1420	1056	6		Positive	-1.03400122425334	2.72429199062902	f	Coriobacteriaceae	d_Bacteria:p_Actinobacteriota:c_Coriobacteriia:o_Coriobacteriales:f_Coriobacteriaceae:g_Collinsella:s_	d_Bacteria:p_Actinobacteriota:c_Coriobacteriia:o_Coriobacteriales:f_Coriobacteriaceae:g_Enorma:s_Enorma massiliensis
952	UMGS1083	GCF_000311845.1	0.572413793103448	0.186274509803922	UMGS1083_GCF_000311845.1	0.24296	1429	1056	6		Positive	-1.83646446018878	2.81838529175955	f	Coriobacteriaceae	d_Bacteria:p_Actinobacteriota:c_Coriobacteriia:o_Coriobacteriales:f_Coriobacteriaceae:g_Collinsella:s_	d_Bacteria:p_Actinobacteriota:c_Coriobacteriia:o_Coriobacteriales:f_Coriobacteriaceae:g_Enorma:s_Enorma massiliensis
953	UMGS1093	UMGS880	0.53030303030303	0.204545454545455	UMGS1093_UMGS880	0.34032	1437	2682	6		Positive	-2.30891542305508	3.29830614824349	g	RC9	d_Bacteria:p_Bacteroidota:c_Bacteroidia:o_Bacteroidales:f_UBA932:g_RC9:s_GCA_001915575.1	d_Bacteria:p_Bacteroidota:c_Bacteroidia:o_Bacteroidales:f_UBA932:g_RC9:s_
954	UMGS11	12718_7_48	0.572368421052632	0.236842105263158	UMGS11_12718_7_48	0.39572	1446	61	6		Positive	-1.83697350034074	4.14663865065477	f	Eggerthellaceae	d_Bacteria:p_Actinobacteriota:c_Coriobacteriia:o_Coriobacteriales:f_Eggerthellaceae:g_Slackia_A:s_	d_Bacteria:p_Actinobacteriota:c_Coriobacteriia:o_Coriobacteriales:f_Eggerthellaceae:g_Gordonibacter:s_Gordonibacter pamelaeae
955	UMGS11	20298_3_57	0.578947368421053	0.247863247863248	UMGS11_20298_3_57	0.39065	1446	604	6		Positive	-1.76316267830485	4.43612976733706	f	Eggerthellaceae	d_Bacteria:p_Actinobacteriota:c_Coriobacteriia:o_Coriobacteriales:f_Eggerthellaceae:g_Slackia_A:s_	d_Bacteria:p_Actinobacteriota:c_Coriobacteriia:o_Coriobacteriales:f_Eggerthellaceae:g_Gordonibacter:s_Gordonibacter pamelaeae
956	UMGS11	UMGS479	0.552631578947368	0.236363636363636	UMGS11_UMGS479	0.37816	1446	2264	6		Positive	-2.05840596644842	4.13407076173014	f	Eggerthellaceae	d_Bacteria:p_Actinobacteriota:c_Coriobacteriia:o_Coriobacteriales:f_Eggerthellaceae:g_Slackia_A:s_	d_Bacteria:p_Actinobacteriota:c_Coriobacteriia:o_Coriobacteriales:f_Eggerthellaceae:g_Adlercreutzia:s_
957	UMGS1108	18048_1_70	0.63758389261745	0.194915254237288	UMGS1108_18048_1_70	0.35912	1453	369	6		Positive	-1.10530515036081	3.04535075675236	f	Ruminococcaceae	d_Bacteria:p_Firmicutes:c_Clostridia:o_Oscillospirales:f_Ruminococcaceae:g_:s_	d_Bacteria:p_Firmicutes:c_Clostridia:o_Oscillospirales:f_Ruminococcaceae:g_Subdoligranulum:s_Subdoligranulum formicilis
958	UMGS1108	GCF_000162015.1	0.644295302013423	0.213114754098361	UMGS1108_GCF_000162015.1	0.35912	1453	865	6		Positive	-1.03000820439132	3.52339497857362	f	Ruminococcaceae	d_Bacteria:p_Firmicutes:c_Clostridia:o_Oscillospirales:f_Ruminococcaceae:g_:s_	d_Bacteria:p_Firmicutes:c_Clostridia:o_Oscillospirales:f_Ruminococcaceae:g_Faecalibacterium:s_Faecalibacterium prausnitzii_C
959	UMGS1108	GCF_000166035.1	0.630872483221476	0.196581196581197	UMGS1108_GCF_000166035.1	0.33566	1453	907	6		Positive	-1.18060209633032	3.08910987746844	f	Ruminococcaceae	d_Bacteria:p_Firmicutes:c_Clostridia:o_Oscillospirales:f_Ruminococcaceae:g_:s_	d_Bacteria:p_Firmicutes:c_Clostridia:o_Oscillospirales:f_Ruminococcaceae:g_Faecalibacterium:s_Faecalibacterium prausnitzii_D
960	UMGS1108	UMGS1087	0.570469798657718	0.227272727272727	UMGS1108_UMGS1087	0.38335	1453	1428	6		Positive	-1.8582746100558	3.89528087216252	f	Ruminococcaceae	d_Bacteria:p_Firmicutes:c_Clostridia:o_Oscillospirales:f_Ruminococcaceae:g_:s_	d_Bacteria:p_Firmicutes:c_Clostridia:o_Oscillospirales:f_Ruminococcaceae:g_Subdoligranulum:s_
961	UMGS1108	UMGS1404	0.624161073825503	0.218487394957983	UMGS1108_UMGS1404	0.38126	1453	1741	6		Positive	-1.25589904229982	3.66451753350474	f	Ruminococcaceae	d_Bacteria:p_Firmicutes:c_Clostridia:o_Oscillospirales:f_Ruminococcaceae:g_:s_	d_Bacteria:p_Firmicutes:c_Clostridia:o_Oscillospirales:f_Ruminococcaceae:g_Faecalibacterium:s_
962	UMGS1108	UMGS1692	0.577181208053691	0.225225225225225	UMGS1108_UMGS1692	0.37803	1453	1910	6		Positive	-1.78297766408631	3.84149936550315	f	Ruminococcaceae	d_Bacteria:p_Firmicutes:c_Clostridia:o_Oscillospirales:f_Ruminococcaceae:g_:s_	d_Bacteria:p_Firmicutes:c_Clostridia:o_Oscillospirales:f_Ruminococcaceae:g_Subdoligranulum:s_
963	UMGS1108	UMGS1756	0.557046979865772	0.224299065420561	UMGS1108_UMGS1756	0.37886	1453	1935	6		Positive	-2.0088685019948	3.81717202978061	f	Ruminococcaceae	d_Bacteria:p_Firmicutes:c_Clostridia:o_Oscillospirales:f_Ruminococcaceae:g_:s_	d_Bacteria:p_Firmicutes:c_Clostridia:o_Oscillospirales:f_Ruminococcaceae:g_Faecalibacterium:s_
964	UMGS1108	UMGS253	0.610738255033557	0.21551724137931	UMGS1108_UMGS253	0.33785	1453	2032	6		Positive	-1.40649293423881	3.58650084254922	f	Ruminococcaceae	d_Bacteria:p_Firmicutes:c_Clostridia:o_Oscillospirales:f_Ruminococcaceae:g_:s_	d_Bacteria:p_Firmicutes:c_Clostridia:o_Oscillospirales:f_Ruminococcaceae:g_Faecalibacterium:s_
965	UMGS1108	UMGS504	0.550335570469799	0.233644859813084	UMGS1108_UMGS504	0.30637	1453	2293	6		Positive	-2.08416544796429	4.06265696298095	f	Ruminococcaceae	d_Bacteria:p_Firmicutes:c_Clostridia:o_Oscillospirales:f_Ruminococcaceae:g_:s_	d_Bacteria:p_Firmicutes:c_Clostridia:o_Oscillospirales:f_Ruminococcaceae:g_:s_
966	UMGS1108	UMGS544	0.624161073825503	0.191304347826087	UMGS1108_UMGS544	0.29598	1453	2333	6		Positive	-1.25589904229982	2.95050348300369	f	Ruminococcaceae	d_Bacteria:p_Firmicutes:c_Clostridia:o_Oscillospirales:f_Ruminococcaceae:g_:s_	d_Bacteria:p_Firmicutes:c_Clostridia:o_Oscillospirales:f_Ruminococcaceae:g_:s_
967	UMGS1108	UMGS795	0.63758389261745	0.194915254237288	UMGS1108_UMGS795	0.35379	1453	2593	6		Positive	-1.10530515036081	3.04535075675236	f	Ruminococcaceae	d_Bacteria:p_Firmicutes:c_Clostridia:o_Oscillospirales:f_Ruminococcaceae:g_:s_	d_Bacteria:p_Firmicutes:c_Clostridia:o_Oscillospirales:f_Ruminococcaceae:g_Subdoligranulum:s_
968	UMGS1108	UMGS90	0.610738255033557	0.21551724137931	UMGS1108_UMGS90	0.33318	1453	2704	6		Positive	-1.40649293423881	3.58650084254922	f	Ruminococcaceae	d_Bacteria:p_Firmicutes:c_Clostridia:o_Oscillospirales:f_Ruminococcaceae:g_:s_	d_Bacteria:p_Firmicutes:c_Clostridia:o_Oscillospirales:f_Ruminococcaceae:g_Faecalibacterium:s_GCA_000434595.1
969	UMGS1131	GCF_000311845.1	0.621428571428571	0.186915887850467	UMGS1131_GCF_000311845.1	0.24478	1479	1056	6		Positive	-1.28655565601597	2.83523229697916	f	Coriobacteriaceae	d_Bacteria:p_Actinobacteriota:c_Coriobacteriia:o_Coriobacteriales:f_Coriobacteriaceae:g_Collinsella:s_	d_Bacteria:p_Actinobacteriota:c_Coriobacteriia:o_Coriobacteriales:f_Coriobacteriaceae:g_Enorma:s_Enorma massiliensis
970	UMGS1136	UMGS1175	0.636363636363636	0.183333333333333	UMGS1136_UMGS1175	0.33384	1483	1523	6		Positive	-1.11899550417346	2.74112973925236	f	Oscillospiraceae	d_Bacteria:p_Firmicutes:c_Clostridia:o_Oscillospirales:f_Oscillospiraceae:g_F23-B02:s_	d_Bacteria:p_Firmicutes:c_Clostridia:o_Oscillospirales:f_Oscillospiraceae:g_:s_
971	UMGS1136	UMGS1192	0.61038961038961	0.210084033613445	UMGS1136_UMGS1192	0.371	1483	1541	6		Positive	-1.41040446389957	3.44378738348425	f	Oscillospiraceae	d_Bacteria:p_Firmicutes:c_Clostridia:o_Oscillospirales:f_Oscillospiraceae:g_F23-B02:s_	d_Bacteria:p_Firmicutes:c_Clostridia:o_Oscillospirales:f_Oscillospiraceae:g_:s_
972	UMGS1136	UMGS828	0.623376623376623	0.219512195121951	UMGS1136_UMGS828	0.29961	1483	2621	6		Positive	-1.26469998403651	3.69143584448285	f	Oscillospiraceae	d_Bacteria:p_Firmicutes:c_Clostridia:o_Oscillospirales:f_Oscillospiraceae:g_F23-B02:s_	d_Bacteria:p_Firmicutes:c_Clostridia:o_Oscillospirales:f_Oscillospiraceae:g_:s_
973	UMGS1142	UMGS165	0.623188405797101	0.203703703703704	UMGS1142_UMGS165	0.18518	1489	1896	6		Positive	-1.26681164316496	3.27619597328352	g	CAG-1427	d_Bacteria:p_Actinobacteriota:c_Coriobacteriia:o_Coriobacteriales:f_Eggerthellaceae:g_CAG-1427:s_	d_Bacteria:p_Actinobacteriota:c_Coriobacteriia:o_Coriobacteriales:f_Eggerthellaceae:g_CAG-1427:s_
974	UMGS1147	UMGS1892	0.528985507246377	0.229166666666667	UMGS1147_UMGS1892	0.28528	1491	1966	6		Positive	-2.32369703695422	3.94502876582246	g	CAG-1000	d_Bacteria:p_Firmicutes:c_Bacilli:o_RF39:f_UBA660:g_CAG-1000:s_GCA_000434555.1	d_Bacteria:p_Firmicutes:c_Bacilli:o_RF39:f_UBA660:g_CAG-1000:s_
975	UMGS1152	GCF_000311845.1	0.622222222222222	0.192307692307692	UMGS1152_GCF_000311845.1	0.26179	1499	1056	6		Positive	-1.27765149335767	2.97685821997937	f	Coriobacteriaceae	d_Bacteria:p_Actinobacteriota:c_Coriobacteriia:o_Coriobacteriales:f_Coriobacteriaceae:g_Collinsella:s_	d_Bacteria:p_Actinobacteriota:c_Coriobacteriia:o_Coriobacteriales:f_Coriobacteriaceae:g_Enorma:s_Enorma massiliensis
976	UMGS1158	UMGS96	0.55	0.195121951219512	UMGS1158_UMGS96	0.39954	1502	2768	6		Positive	-2.08793029526277	3.05078004320387	f	Lachnospiraceae	d_Bacteria:p_Firmicutes:c_Clostridia:o_Lachnospirales:f_Lachnospiraceae:g_Dorea:s_Dorea faecis	d_Bacteria:p_Firmicutes:c_Clostridia:o_Lachnospirales:f_Lachnospiraceae:g_Fusicatenibacter:s_
977	UMGS1171	UMGS910	0.591304347826087	0.209302325581395	UMGS1171_UMGS910	0.29062	1519	2714	6		Positive	-1.6245266995244	3.42325434627304	g	CAG-460	d_Bacteria:p_Firmicutes:c_Bacilli:o_RF39:f_UBA660:g_CAG-460:s_GCA_000438075.1	d_Bacteria:p_Firmicutes:c_Bacilli:o_RF39:f_UBA660:g_CAG-460:s_
978	UMGS1187	UMGS1308	0.58125	0.198275862068966	UMGS1187_UMGS1308	0.37386	1531	1659	6		Positive	-1.73732889059229	3.13362346578307	f	Oscillospiraceae	d_Bacteria:p_Firmicutes:c_Clostridia:o_Oscillospirales:f_Oscillospiraceae:g_CAG-83:s_	d_Bacteria:p_Firmicutes:c_Clostridia:o_Oscillospirales:f_Oscillospiraceae:g_Oscillibacter:s_GCA_000436875.1
979	UMGS1202	14207_7_54	0.5	0.189655172413793	UMGS1202_14207_7_54	0.32556	1552	274	6		Positive	-2.64889254273554	2.90718477739996	f	Oscillospiraceae	d_Bacteria:p_Firmicutes:c_Clostridia:o_Oscillospirales:f_Oscillospiraceae:g_Flavonifractor:s_	d_Bacteria:p_Firmicutes:c_Clostridia:o_Oscillospirales:f_Oscillospiraceae:g_Clostridium_AJ:s_GCA_900066825.1
980	UMGS1202	UMGS1583	0.473404255319149	0.18348623853211	UMGS1202_UMGS1583	0.35879	1552	1864	6	Negative	Positive	-2.94727671692318	2.74514608296069	f	Oscillospiraceae	d_Bacteria:p_Firmicutes:c_Clostridia:o_Oscillospirales:f_Oscillospiraceae:g_Flavonifractor:s_	d_Bacteria:p_Firmicutes:c_Clostridia:o_Oscillospirales:f_Oscillospiraceae:g_Clostridium_AJ:s_
981	UMGS1232	14207_7_54	0.525423728813559	0.211864406779661	UMGS1232_14207_7_54	0.36371	1579	274	6		Positive	-2.36365750164769	3.49055224577673	f	Oscillospiraceae	d_Bacteria:p_Firmicutes:c_Clostridia:o_Oscillospirales:f_Oscillospiraceae:g_UBA9475:s_	d_Bacteria:p_Firmicutes:c_Clostridia:o_Oscillospirales:f_Oscillospiraceae:g_Clostridium_AJ:s_GCA_900066825.1
982	UMGS1232	GCF_000239295.1	0.581920903954802	0.182539682539683	UMGS1232_GCF_000239295.1	0.35531	1579	1021	6		Positive	-1.72980185478581	2.72028300286156	f	Oscillospiraceae	d_Bacteria:p_Firmicutes:c_Clostridia:o_Oscillospirales:f_Oscillospiraceae:g_UBA9475:s_	d_Bacteria:p_Firmicutes:c_Clostridia:o_Oscillospirales:f_Oscillospiraceae:g_Flavonifractor:s_Flavonifractor plautii
983	UMGS1232	UMGS424	0.480225988700565	0.19047619047619	UMGS1232_UMGS424	0.37978	1579	2209	6	Negative	Positive	-2.87074201913719	2.92875036676977	f	Oscillospiraceae	d_Bacteria:p_Firmicutes:c_Clostridia:o_Oscillospirales:f_Oscillospiraceae:g_UBA9475:s_	d_Bacteria:p_Firmicutes:c_Clostridia:o_Oscillospirales:f_Oscillospiraceae:g_Ruminiclostridium_C:s_GCA_000435295.1
984	UMGS1234	UMGS1904	0.522292993630573	0.211538461538462	UMGS1234_UMGS1904	0.37059	1585	1969	6		Positive	-2.39878198653749	3.48199067868012	f	Oscillospiraceae	d_Bacteria:p_Firmicutes:c_Clostridia:o_Oscillospirales:f_Oscillospiraceae:g_Oscillibacter:s_GCA_001916835.1	d_Bacteria:p_Firmicutes:c_Clostridia:o_Oscillospirales:f_Oscillospiraceae:g_ER4:s_
985	UMGS1258	12718_7_54	0.62987012987013	0.211382113821138	UMGS1258_12718_7_54	0.27989	1608	59	6		Positive	-1.19184774410498	3.47788391072319	f	Lachnospiraceae	d_Bacteria:p_Firmicutes:c_Clostridia:o_Lachnospirales:f_Lachnospiraceae:g_Eubacterium_G:s_	d_Bacteria:p_Firmicutes:c_Clostridia:o_Lachnospirales:f_Lachnospiraceae:g_CAG-156:s_GCA_000434315.1
986	UMGS1258	UMGS1488	0.642857142857143	0.214285714285714	UMGS1258_UMGS1488	0.22414	1608	1805	6		Positive	-1.04614326424192	3.5541524584945	g	Eubacterium_G	d_Bacteria:p_Firmicutes:c_Clostridia:o_Lachnospirales:f_Lachnospiraceae:g_Eubacterium_G:s_	d_Bacteria:p_Firmicutes:c_Clostridia:o_Lachnospirales:f_Lachnospiraceae:g_Eubacterium_G:s_Eubacterium_G ventriosum
987	UMGS126	UMGS1099	0.567375886524823	0.191919191919192	UMGS126_UMGS1099	0.37337	1610	1434	6		Positive	-1.89298596812684	2.96665352384401	f	Oscillospiraceae	d_Bacteria:p_Firmicutes:c_Clostridia:o_Oscillospirales:f_Oscillospiraceae:g_Oscillibacter:s_GCA_001916835.1	d_Bacteria:p_Firmicutes:c_Clostridia:o_Oscillospirales:f_Oscillospiraceae:g_CAG-83:s_
988	UMGS126	UMGS1515	0.638297872340426	0.181818181818182	UMGS126_UMGS1515	0.37844	1610	1827	6		Positive	-1.0972948369598	2.70133142432444	f	Oscillospiraceae	d_Bacteria:p_Firmicutes:c_Clostridia:o_Oscillospirales:f_Oscillospiraceae:g_Oscillibacter:s_GCA_001916835.1	d_Bacteria:p_Firmicutes:c_Clostridia:o_Oscillospirales:f_Oscillospiraceae:g_CAG-83:s_
989	UMGS126	UMGS1541	0.581560283687943	0.196078431372549	UMGS126_UMGS1541	0.3816	1610	1843	6		Positive	-1.73384774189344	3.07590380011678	f	Oscillospiraceae	d_Bacteria:p_Firmicutes:c_Clostridia:o_Oscillospirales:f_Oscillospiraceae:g_Oscillibacter:s_GCA_001916835.1	d_Bacteria:p_Firmicutes:c_Clostridia:o_Oscillospirales:f_Oscillospiraceae:g_CAG-83:s_
990	UMGS126	UMGS1904	0.553191489361702	0.195876288659794	UMGS126_UMGS1904	0.37735	1610	1969	6		Positive	-2.05212419436026	3.07059414015065	f	Oscillospiraceae	d_Bacteria:p_Firmicutes:c_Clostridia:o_Oscillospirales:f_Oscillospiraceae:g_Oscillibacter:s_GCA_001916835.1	d_Bacteria:p_Firmicutes:c_Clostridia:o_Oscillospirales:f_Oscillospiraceae:g_ER4:s_
991	UMGS1263	UMGS1245	0.62406015037594	0.201923076923077	UMGS1263_UMGS1245	0.37357	1615	1591	6		Positive	-1.25703132720161	3.22942444932975	f	Oscillospiraceae	d_Bacteria:p_Firmicutes:c_Clostridia:o_Oscillospirales:f_Oscillospiraceae:g_ER4:s_	d_Bacteria:p_Firmicutes:c_Clostridia:o_Oscillospirales:f_Oscillospiraceae:g_CAG-83:s_
992	UMGS1268	UMGS1135	0.578231292517007	0.227272727272727	UMGS1268_UMGS1135	0.39031	1620	1481	6		Positive	-1.77119650927475	3.89528087216252	f	Lachnospiraceae	d_Bacteria:p_Firmicutes:c_Clostridia:o_Lachnospirales:f_Lachnospiraceae:g_Anaerostipes:s_	d_Bacteria:p_Firmicutes:c_Clostridia:o_Lachnospirales:f_Lachnospiraceae:g_CAG-590:s_
993	UMGS1268	UMGS229	0.537414965986395	0.233009708737864	UMGS1268_UMGS229	0.39199	1620	2008	6		Positive	-2.22912487455863	4.04597352091879	f	Lachnospiraceae	d_Bacteria:p_Firmicutes:c_Clostridia:o_Lachnospirales:f_Lachnospiraceae:g_Anaerostipes:s_	d_Bacteria:p_Firmicutes:c_Clostridia:o_Lachnospirales:f_Lachnospiraceae:g_CAG-632:s_GCA_000431515.1
994	UMGS1268	UMGS725	0.625850340136054	0.206896551724138	UMGS1268_UMGS725	0.38082	1620	2522	6		Positive	-1.23694674977688	3.36006215416614	f	Lachnospiraceae	d_Bacteria:p_Firmicutes:c_Clostridia:o_Lachnospirales:f_Lachnospiraceae:g_Anaerostipes:s_	d_Bacteria:p_Firmicutes:c_Clostridia:o_Lachnospirales:f_Lachnospiraceae:g_CAG-590:s_
995	UMGS1271	UMGS688	0.582608695652174	0.192771084337349	UMGS1271_UMGS688	0.38768	1623	2479	6		Positive	-1.72208535125879	2.98903008645408	f	UBA660	d_Bacteria:p_Firmicutes:c_Bacilli:o_RF39:f_UBA660:g_CAG-884:s_	d_Bacteria:p_Firmicutes:c_Bacilli:o_RF39:f_UBA660:g_:s_
996	UMGS1271	UMGS900	0.643478260869565	0.195652173913043	UMGS1271_UMGS900	0.31576	1623	2705	6		Positive	-1.03917478911804	3.06470734323167	f	UBA660	d_Bacteria:p_Firmicutes:c_Bacilli:o_RF39:f_UBA660:g_CAG-884:s_	d_Bacteria:p_Firmicutes:c_Bacilli:o_RF39:f_UBA660:g_:s_
997	UMGS1275	21673_4_25	0.578231292517007	0.182692307692308	UMGS1275_21673_4_25	0.32787	1628	650	6		Positive	-1.77119650927475	2.72429199062902	f	Lachnospiraceae	d_Bacteria:p_Firmicutes:c_Clostridia:o_Lachnospirales:f_Lachnospiraceae:g_Tyzzerella:s_	d_Bacteria:p_Firmicutes:c_Clostridia:o_Lachnospirales:f_Lachnospiraceae:g_Ruminococcus_B:s_Ruminococcus_B torques
998	UMGS1282	UMGS6	0.558823529411765	0.188034188034188	UMGS1282_UMGS6	0.26795	1631	2387	6		Positive	-1.98893695747346	2.86460656249032	f	Coriobacteriaceae	d_Bacteria:p_Actinobacteriota:c_Coriobacteriia:o_Coriobacteriales:f_Coriobacteriaceae:g_Collinsella:s_	d_Bacteria:p_Actinobacteriota:c_Coriobacteriia:o_Coriobacteriales:f_Coriobacteriaceae:g_Enorma:s_
999	UMGS129	12718_7_44	0.646258503401361	0.201680672268908	UMGS129_12718_7_44	0.28396	1639	51	6		Positive	-1.00798256713493	3.22305723346378	f	Lachnospiraceae	d_Bacteria:p_Firmicutes:c_Clostridia:o_Lachnospirales:f_Lachnospiraceae:g_CAG-81:s_GCA_900066785.1	d_Bacteria:p_Firmicutes:c_Clostridia:o_Lachnospirales:f_Lachnospiraceae:g_Clostridium_Q:s_Clostridium_Q symbiosum
1000	UMGS129	13470_2_83	0.625850340136054	0.226890756302521	UMGS129_13470_2_83	0.28549	1639	206	6		Positive	-1.23694674977688	3.88524768352524	f	Lachnospiraceae	d_Bacteria:p_Firmicutes:c_Clostridia:o_Lachnospirales:f_Lachnospiraceae:g_CAG-81:s_GCA_900066785.1	d_Bacteria:p_Firmicutes:c_Clostridia:o_Lachnospirales:f_Lachnospiraceae:g_Clostridium_Q:s_Clostridium_Q symbiosum
1001	UMGS129	14207_7_42	0.605442176870748	0.252100840336134	UMGS129_14207_7_42	0.3843	1639	261	6		Positive	-1.46591093241883	4.54743813358669	f	Lachnospiraceae	d_Bacteria:p_Firmicutes:c_Clostridia:o_Lachnospirales:f_Lachnospiraceae:g_CAG-81:s_GCA_900066785.1	d_Bacteria:p_Firmicutes:c_Clostridia:o_Lachnospirales:f_Lachnospiraceae:g_GCA-900066755:s_GCA_900066755.1
1002	UMGS129	8080_1_85	0.63265306122449	0.237704918032787	UMGS129_8080_1_85	0.286	1639	729	6		Positive	-1.16062535556289	4.16930205691226	f	Lachnospiraceae	d_Bacteria:p_Firmicutes:c_Clostridia:o_Lachnospirales:f_Lachnospiraceae:g_CAG-81:s_GCA_900066785.1	d_Bacteria:p_Firmicutes:c_Clostridia:o_Lachnospirales:f_Lachnospiraceae:g_Clostridium_Q:s_Clostridium_Q symbiosum
1003	UMGS129	GCF_000189595.1	0.63265306122449	0.205128205128205	UMGS129_GCF_000189595.1	0.28607	1639	955	6		Positive	-1.16062535556289	3.31361319244653	f	Lachnospiraceae	d_Bacteria:p_Firmicutes:c_Clostridia:o_Lachnospirales:f_Lachnospiraceae:g_CAG-81:s_GCA_900066785.1	d_Bacteria:p_Firmicutes:c_Clostridia:o_Lachnospirales:f_Lachnospiraceae:g_Clostridium_Q:s_Clostridium_Q symbiosum
1004	UMGS129	GCF_000466485.1	0.625850340136054	0.239669421487603	UMGS129_GCF_000466485.1	0.28345	1639	1162	6		Positive	-1.23694674977688	4.22090344884564	f	Lachnospiraceae	d_Bacteria:p_Firmicutes:c_Clostridia:o_Lachnospirales:f_Lachnospiraceae:g_CAG-81:s_GCA_900066785.1	d_Bacteria:p_Firmicutes:c_Clostridia:o_Lachnospirales:f_Lachnospiraceae:g_Clostridium_Q:s_Clostridium_Q symbiosum
1005	UMGS129	UMGS35	0.646258503401361	0.221311475409836	UMGS129_UMGS35	0.29749	1639	2132	6		Positive	-1.00798256713493	3.73869733801983	f	Lachnospiraceae	d_Bacteria:p_Firmicutes:c_Clostridia:o_Lachnospirales:f_Lachnospiraceae:g_CAG-81:s_GCA_900066785.1	d_Bacteria:p_Firmicutes:c_Clostridia:o_Lachnospirales:f_Lachnospiraceae:g_Clostridium_M:s_
1006	UMGS1289	UMGS1466	0.601351351351351	0.18348623853211	UMGS1289_UMGS1466	0.38965	1642	1787	6		Positive	-1.51180690596642	2.74514608296069	f	Lachnospiraceae	d_Bacteria:p_Firmicutes:c_Clostridia:o_Lachnospirales:f_Lachnospiraceae:g_CAG-24:s_	d_Bacteria:p_Firmicutes:c_Clostridia:o_Lachnospirales:f_Lachnospiraceae:g_:s_
1007	UMGS1293	GCF_000191845.1	0.625	0.215686274509804	UMGS1293_GCF_000191845.1	0.20896	1644	959	6		Positive	-1.24648692405363	3.59094081683125	f	Eggerthellaceae	d_Bacteria:p_Actinobacteriota:c_Coriobacteriia:o_Coriobacteriales:f_Eggerthellaceae:g_:s_	d_Bacteria:p_Actinobacteriota:c_Coriobacteriia:o_Coriobacteriales:f_Eggerthellaceae:g_Eggerthella:s_Eggerthella lenta
1008	UMGS1293	GCF_000236865.1	0.609375	0.1875	UMGS1293_GCF_000236865.1	0.23584	1644	1008	6		Positive	-1.42178762638886	2.85057510530419	f	Eggerthellaceae	d_Bacteria:p_Actinobacteriota:c_Coriobacteriia:o_Coriobacteriales:f_Eggerthellaceae:g_:s_	d_Bacteria:p_Actinobacteriota:c_Coriobacteriia:o_Coriobacteriales:f_Eggerthellaceae:g_Senegalimassilia:s_Senegalimassilia anaerobia
1009	UMGS1293	GCF_000296445.1	0.5859375	0.23469387755102	UMGS1293_GCF_000296445.1	0.3925	1644	1047	6		Positive	-1.68473867989172	4.09021139425854	f	Eggerthellaceae	d_Bacteria:p_Actinobacteriota:c_Coriobacteriia:o_Coriobacteriales:f_Eggerthellaceae:g_:s_	d_Bacteria:p_Actinobacteriota:c_Coriobacteriia:o_Coriobacteriales:f_Eggerthellaceae:g_Slackia_A:s_Slackia_A piriformis
1010	UMGS1293	UMGS479	0.59375	0.208333333333333	UMGS1293_UMGS479	0.28412	1644	2264	6		Positive	-1.5970883287241	3.39780193556331	f	Eggerthellaceae	d_Bacteria:p_Actinobacteriota:c_Coriobacteriia:o_Coriobacteriales:f_Eggerthellaceae:g_:s_	d_Bacteria:p_Actinobacteriota:c_Coriobacteriia:o_Coriobacteriales:f_Eggerthellaceae:g_Adlercreutzia:s_
1011	UMGS1297	14207_7_10	0.572368421052632	0.194444444444444	UMGS1297_14207_7_10	0.386	1649	229	6		Positive	-1.83697350034074	3.03298404872389	f	Lachnospiraceae	d_Bacteria:p_Firmicutes:c_Clostridia:o_Lachnospirales:f_Lachnospiraceae:g_CAG-510:s_	d_Bacteria:p_Firmicutes:c_Clostridia:o_Lachnospirales:f_Lachnospiraceae:g_Eubacterium_I:s_GCA_900066595.1
1012	UMGS1297	GCF_000466465.2	0.631578947368421	0.2	UMGS1297_GCF_000466465.2	0.27666	1649	1163	6		Positive	-1.17267610201774	3.17891120345967	f	Lachnospiraceae	d_Bacteria:p_Firmicutes:c_Clostridia:o_Lachnospirales:f_Lachnospiraceae:g_CAG-510:s_	d_Bacteria:p_Firmicutes:c_Clostridia:o_Lachnospirales:f_Lachnospiraceae:g_Eisenbergiella:s_GCF_000466465.2
1013	UMGS1308	UMGS1904	0.52258064516129	0.181818181818182	UMGS1308_UMGS1904	0.36729	1659	1969	6		Positive	-2.39555475355429	2.70133142432444	f	Oscillospiraceae	d_Bacteria:p_Firmicutes:c_Clostridia:o_Oscillospirales:f_Oscillospiraceae:g_Oscillibacter:s_GCA_000436875.1	d_Bacteria:p_Firmicutes:c_Clostridia:o_Oscillospirales:f_Oscillospiraceae:g_ER4:s_
1014	UMGS1315	UMGS1187	0.606451612903226	0.182608695652174	UMGS1315_UMGS1187	0.22583	1669	1531	6		Positive	-1.45458582230965	2.7220957625477	g	CAG-83	d_Bacteria:p_Firmicutes:c_Clostridia:o_Oscillospirales:f_Oscillospiraceae:g_CAG-83:s_	d_Bacteria:p_Firmicutes:c_Clostridia:o_Oscillospirales:f_Oscillospiraceae:g_CAG-83:s_
1015	UMGS1315	UMGS1245	0.6	0.191304347826087	UMGS1315_UMGS1245	0.24835	1669	1591	6		Positive	-1.52696804779001	2.95050348300369	g	CAG-83	d_Bacteria:p_Firmicutes:c_Clostridia:o_Oscillospirales:f_Oscillospiraceae:g_CAG-83:s_	d_Bacteria:p_Firmicutes:c_Clostridia:o_Oscillospirales:f_Oscillospiraceae:g_CAG-83:s_
1016	UMGS1315	UMGS1308	0.645161290322581	0.193548387096774	UMGS1315_UMGS1308	0.37043	1669	1659	6		Positive	-1.02029246942751	3.00944741086329	f	Oscillospiraceae	d_Bacteria:p_Firmicutes:c_Clostridia:o_Oscillospirales:f_Oscillospiraceae:g_CAG-83:s_	d_Bacteria:p_Firmicutes:c_Clostridia:o_Oscillospirales:f_Oscillospiraceae:g_Oscillibacter:s_GCA_000436875.1
1017	UMGS1315	UMGS1455	0.6	0.184210526315789	UMGS1315_UMGS1455	0.35597	1669	1781	6		Positive	-1.52696804779001	2.76417086894748	f	Oscillospiraceae	d_Bacteria:p_Firmicutes:c_Clostridia:o_Oscillospirales:f_Oscillospiraceae:g_CAG-83:s_	d_Bacteria:p_Firmicutes:c_Clostridia:o_Oscillospirales:f_Oscillospiraceae:g_ER4:s_
1018	UMGS1315	UMGS1495	0.554838709677419	0.211009174311927	UMGS1315_UMGS1495	0.34716	1669	1811	6		Positive	-2.03364362615251	3.468087950459	f	Oscillospiraceae	d_Bacteria:p_Firmicutes:c_Clostridia:o_Oscillospirales:f_Oscillospiraceae:g_CAG-83:s_	d_Bacteria:p_Firmicutes:c_Clostridia:o_Oscillospirales:f_Oscillospiraceae:g_ER4:s_
1019	UMGS1315	UMGS1515	0.638709677419355	0.208	UMGS1315_UMGS1515	0.22035	1669	1827	6		Positive	-1.09267469490787	3.38904630627918	g	CAG-83	d_Bacteria:p_Firmicutes:c_Clostridia:o_Oscillospirales:f_Oscillospiraceae:g_CAG-83:s_	d_Bacteria:p_Firmicutes:c_Clostridia:o_Oscillospirales:f_Oscillospiraceae:g_CAG-83:s_
1020	UMGS1315	UMGS1904	0.509677419354839	0.247619047619048	UMGS1315_UMGS1904	0.37532	1669	1969	6		Positive	-2.540319204515	4.42971538690912	f	Oscillospiraceae	d_Bacteria:p_Firmicutes:c_Clostridia:o_Oscillospirales:f_Oscillospiraceae:g_CAG-83:s_	d_Bacteria:p_Firmicutes:c_Clostridia:o_Oscillospirales:f_Oscillospiraceae:g_ER4:s_
1021	UMGS1315	UMGS365	0.561290322580645	0.209090909090909	UMGS1315_UMGS365	0.3255	1669	2146	6		Positive	-1.96126140067215	3.41770109302729	f	Oscillospiraceae	d_Bacteria:p_Firmicutes:c_Clostridia:o_Oscillospirales:f_Oscillospiraceae:g_CAG-83:s_	d_Bacteria:p_Firmicutes:c_Clostridia:o_Oscillospirales:f_Oscillospiraceae:g_ER4:s_GCA_000433195.1
1022	UMGS1315	UMGS638	0.574193548387097	0.198198198198198	UMGS1315_UMGS638	0.37013	1669	2421	6		Positive	-1.81649694971143	3.13158347759942	f	Oscillospiraceae	d_Bacteria:p_Firmicutes:c_Clostridia:o_Oscillospirales:f_Oscillospiraceae:g_CAG-83:s_	d_Bacteria:p_Firmicutes:c_Clostridia:o_Oscillospirales:f_Oscillospiraceae:g_Oscillibacter:s_
1023	UMGS1315	UMGS683	0.619354838709677	0.186440677966102	UMGS1315_UMGS683	0.37114	1669	2477	6		Positive	-1.30982137134894	2.82275001224018	f	Oscillospiraceae	d_Bacteria:p_Firmicutes:c_Clostridia:o_Oscillospirales:f_Oscillospiraceae:g_CAG-83:s_	d_Bacteria:p_Firmicutes:c_Clostridia:o_Oscillospirales:f_Oscillospiraceae:g_Oscillibacter:s_
1024	UMGS1315	UMGS709	0.612903225806452	0.208333333333333	UMGS1315_UMGS709	0.21048	1669	2498	6		Positive	-1.38220359682929	3.39780193556331	g	CAG-83	d_Bacteria:p_Firmicutes:c_Clostridia:o_Oscillospirales:f_Oscillospiraceae:g_CAG-83:s_	d_Bacteria:p_Firmicutes:c_Clostridia:o_Oscillospirales:f_Oscillospiraceae:g_CAG-83:s_CAG-83 sp1
1025	UMGS1315	UMGS906	0.638709677419355	0.188524590163934	UMGS1315_UMGS906	0.37623	1669	2709	6		Positive	-1.09267469490787	2.87748790023496	f	Oscillospiraceae	d_Bacteria:p_Firmicutes:c_Clostridia:o_Oscillospirales:f_Oscillospiraceae:g_CAG-83:s_	d_Bacteria:p_Firmicutes:c_Clostridia:o_Oscillospirales:f_Oscillospiraceae:g_Oscillibacter:s_
1026	UMGS1323	13414_6_62	0.632352941176471	0.188679245283019	UMGS1323_13414_6_62	0.16351	1674	161	6		Positive	-1.16399247589586	2.88155020890377	g	Clostridium_AJ	d_Bacteria:p_Firmicutes:c_Clostridia:o_Oscillospirales:f_Oscillospiraceae:g_Clostridium_AJ:s_	d_Bacteria:p_Firmicutes:c_Clostridia:o_Oscillospirales:f_Oscillospiraceae:g_Clostridium_AJ:s_GCA_900066875.1
1027	UMGS1323	14207_7_56	0.639705882352941	0.209090909090909	UMGS1323_14207_7_56	0.3769	1674	273	6		Positive	-1.08149802773811	3.41770109302729	f	Oscillospiraceae	d_Bacteria:p_Firmicutes:c_Clostridia:o_Oscillospirales:f_Oscillospiraceae:g_Clostridium_AJ:s_	d_Bacteria:p_Firmicutes:c_Clostridia:o_Oscillospirales:f_Oscillospiraceae:g_Pseudoflavonifractor:s_Pseudoflavonifractor capillosus
1028	UMGS1323	14207_7_54	0.610294117647059	0.201923076923077	UMGS1323_14207_7_54	0.19898	1674	274	6		Positive	-1.41147582036914	3.22942444932975	g	Clostridium_AJ	d_Bacteria:p_Firmicutes:c_Clostridia:o_Oscillospirales:f_Oscillospiraceae:g_Clostridium_AJ:s_	d_Bacteria:p_Firmicutes:c_Clostridia:o_Oscillospirales:f_Oscillospiraceae:g_Clostridium_AJ:s_GCA_900066825.1
1029	UMGS1323	14207_7_60	0.639705882352941	0.216216216216216	UMGS1323_14207_7_60	0.16253	1674	276	6		Positive	-1.08149802773811	3.60486073620191	g	Clostridium_AJ	d_Bacteria:p_Firmicutes:c_Clostridia:o_Oscillospirales:f_Oscillospiraceae:g_Clostridium_AJ:s_	d_Bacteria:p_Firmicutes:c_Clostridia:o_Oscillospirales:f_Oscillospiraceae:g_Clostridium_AJ:s_GCA_900066875.1
1030	UMGS1326	20298_3_71	0.503311258278146	0.191489361702128	UMGS1326_20298_3_71	0.33582	1681	610	6		Positive	-2.6117427250221	2.9553632217368	o	CAG-41	d_Bacteria:p_Firmicutes:c_Clostridia:o_CAG-41:f_:g_:s_	d_Bacteria:p_Firmicutes:c_Clostridia:o_CAG-41:f_:g_:s_
1031	UMGS1339	GCF_000321165.1	0.621794871794872	0.184873949579832	UMGS1339_GCF_000321165.1	0.28957	1687	1070	6		Positive	-1.28244604248136	2.78159693342279	f	Coriobacteriaceae	d_Bacteria:p_Actinobacteriota:c_Coriobacteriia:o_Coriobacteriales:f_Coriobacteriaceae:g_Collinsella:s_	d_Bacteria:p_Actinobacteriota:c_Coriobacteriia:o_Coriobacteriales:f_Coriobacteriaceae:g_Enorma:s_Enorma timonensis
1032	UMGS1339	UMGS1545	0.628205128205128	0.190082644628099	UMGS1339_UMGS1545	0.07236	1687	1844	6		Positive	-1.21052780562589	2.91841314211317	g	Collinsella	d_Bacteria:p_Actinobacteriota:c_Coriobacteriia:o_Coriobacteriales:f_Coriobacteriaceae:g_Collinsella:s_	d_Bacteria:p_Actinobacteriota:c_Coriobacteriia:o_Coriobacteriales:f_Coriobacteriaceae:g_Collinsella:s_
1033	UMGS1339	UMGS6	0.538461538461538	0.214953271028037	UMGS1339_UMGS6	0.29567	1687	2387	6		Positive	-2.21738312160265	3.57168709658023	f	Coriobacteriaceae	d_Bacteria:p_Actinobacteriota:c_Coriobacteriia:o_Coriobacteriales:f_Coriobacteriaceae:g_Collinsella:s_	d_Bacteria:p_Actinobacteriota:c_Coriobacteriia:o_Coriobacteriales:f_Coriobacteriaceae:g_Enorma:s_
1034	UMGS1353	21673_4_87	0.491978609625668	0.185840707964602	UMGS1353_21673_4_87	0.30274	1701	707	6		Positive	-2.73888648618037	2.80699066749595	f	Lachnospiraceae	d_Bacteria:p_Firmicutes:c_Clostridia:o_Lachnospirales:f_Lachnospiraceae:g_Tyzzerella:s_Tyzzerella nexilis	d_Bacteria:p_Firmicutes:c_Clostridia:o_Lachnospirales:f_Lachnospiraceae:g_Dorea:s_Dorea formicigenerans
1035	UMGS1354	GCF_900046475.1	0.623456790123457	0.185483870967742	UMGS1354_GCF_900046475.1	0.20961	1702	1306	6		Positive	-1.26380057366698	2.79761767011783	g	Collinsella	d_Bacteria:p_Actinobacteriota:c_Coriobacteriia:o_Coriobacteriales:f_Coriobacteriaceae:g_Collinsella:s_	d_Bacteria:p_Actinobacteriota:c_Coriobacteriia:o_Coriobacteriales:f_Coriobacteriaceae:g_Collinsella:s_Collinsella ihuae
1036	UMGS1354	UMGS6	0.555555555555556	0.181818181818182	UMGS1354_UMGS6	0.27371	1702	2387	6		Positive	-2.02560115665468	2.70133142432444	f	Coriobacteriaceae	d_Bacteria:p_Actinobacteriota:c_Coriobacteriia:o_Coriobacteriales:f_Coriobacteriaceae:g_Collinsella:s_	d_Bacteria:p_Actinobacteriota:c_Coriobacteriia:o_Coriobacteriales:f_Coriobacteriaceae:g_Enorma:s_
1037	UMGS137	UMGS863	0.572413793103448	0.278260869565217	UMGS137_UMGS863	0.35311	1708	2661	6		Positive	-1.83646446018878	5.23458068756352	o	Lachnospirales	d_Bacteria:p_Firmicutes:c_Clostridia:o_Lachnospirales:f_Anaerotignaceae:g_Anaerotignum:s_Anaerotignum sp1	d_Bacteria:p_Firmicutes:c_Clostridia:o_Lachnospirales:f_:g_:s_
1038	UMGS1368	14207_7_10	0.577142857142857	0.185483870967742	UMGS1368_14207_7_10	0.38873	1709	229	6		Positive	-1.78340793234899	2.79761767011783	f	Lachnospiraceae	d_Bacteria:p_Firmicutes:c_Clostridia:o_Lachnospirales:f_Lachnospiraceae:g_CAG-510:s_	d_Bacteria:p_Firmicutes:c_Clostridia:o_Lachnospirales:f_Lachnospiraceae:g_Eubacterium_I:s_GCA_900066595.1
1039	UMGS1371	UMGS165	0.55625	0.190909090909091	UMGS1371_UMGS165	0.15491	1711	1896	6		Positive	-2.01781001432868	2.94012131389205	g	CAG-1427	d_Bacteria:p_Actinobacteriota:c_Coriobacteriia:o_Coriobacteriales:f_Eggerthellaceae:g_CAG-1427:s_	d_Bacteria:p_Actinobacteriota:c_Coriobacteriia:o_Coriobacteriales:f_Eggerthellaceae:g_CAG-1427:s_
1040	UMGS1376	GCF_000311845.1	0.643939393939394	0.182692307692308	UMGS1376_GCF_000311845.1	0.25848	1718	1056	6		Positive	-1.03400122425334	2.72429199062902	f	Coriobacteriaceae	d_Bacteria:p_Actinobacteriota:c_Coriobacteriia:o_Coriobacteriales:f_Coriobacteriaceae:g_Collinsella:s_	d_Bacteria:p_Actinobacteriota:c_Coriobacteriia:o_Coriobacteriales:f_Coriobacteriaceae:g_Enorma:s_Enorma massiliensis
1041	UMGS1376	UMGS6	0.628787878787879	0.194174757281553	UMGS1376_UMGS6	0.27364	1718	2387	6		Positive	-1.20398978409357	3.02590020626099	f	Coriobacteriaceae	d_Bacteria:p_Actinobacteriota:c_Coriobacteriia:o_Coriobacteriales:f_Coriobacteriaceae:g_Collinsella:s_	d_Bacteria:p_Actinobacteriota:c_Coriobacteriia:o_Coriobacteriales:f_Coriobacteriaceae:g_Enorma:s_
1042	UMGS1381	12718_7_48	0.622641509433962	0.188524590163934	UMGS1381_12718_7_48	0.14387	1723	61	6		Positive	-1.27294740742499	2.87748790023496	f	Eggerthellaceae	d_Bacteria:p_Actinobacteriota:c_Coriobacteriia:o_Coriobacteriales:f_Eggerthellaceae:g_:s_	d_Bacteria:p_Actinobacteriota:c_Coriobacteriia:o_Coriobacteriales:f_Eggerthellaceae:g_Gordonibacter:s_Gordonibacter pamelaeae
1043	UMGS1381	20298_3_57	0.641509433962264	0.196850393700787	UMGS1381_20298_3_57	0.1388	1723	604	6		Positive	-1.06126354045413	3.09618084801891	f	Eggerthellaceae	d_Bacteria:p_Actinobacteriota:c_Coriobacteriia:o_Coriobacteriales:f_Eggerthellaceae:g_:s_	d_Bacteria:p_Actinobacteriota:c_Coriobacteriia:o_Coriobacteriales:f_Eggerthellaceae:g_Gordonibacter:s_Gordonibacter pamelaeae
1044	UMGS1381	UMGS479	0.559748427672956	0.18348623853211	UMGS1381_UMGS479	0.28203	1723	2264	6		Positive	-1.97856029732783	2.74514608296069	f	Eggerthellaceae	d_Bacteria:p_Actinobacteriota:c_Coriobacteriia:o_Coriobacteriales:f_Eggerthellaceae:g_:s_	d_Bacteria:p_Actinobacteriota:c_Coriobacteriia:o_Coriobacteriales:f_Eggerthellaceae:g_Adlercreutzia:s_
1045	UMGS1385	UMGS255	0.528301886792453	0.184466019417476	UMGS1385_UMGS255	0.31383	1724	2033	6		Positive	-2.33136674227925	2.77088187759656	f	Acidaminococcaceae	d_Bacteria:p_Firmicutes:c_Negativicutes:o_Acidaminococcales:f_Acidaminococcaceae:g_Phascolarctobacterium:s_	d_Bacteria:p_Firmicutes:c_Negativicutes:o_Acidaminococcales:f_Acidaminococcaceae:g_CAG-207:s_GCA_000436095.1
1046	UMGS1385	UMGS706	0.572327044025157	0.222222222222222	UMGS1385_UMGS706	0.31882	1724	2492	6		Positive	-1.83743771934726	3.76261982240274	f	Acidaminococcaceae	d_Bacteria:p_Firmicutes:c_Negativicutes:o_Acidaminococcales:f_Acidaminococcaceae:g_Phascolarctobacterium:s_	d_Bacteria:p_Firmicutes:c_Negativicutes:o_Acidaminococcales:f_Acidaminococcaceae:g_CAG-207:s_
1047	UMGS1385	UMGS983	0.559748427672956	0.18348623853211	UMGS1385_UMGS983	0.19081	1724	2795	6		Positive	-1.97856029732783	2.74514608296069	g	Phascolarctobacterium	d_Bacteria:p_Firmicutes:c_Negativicutes:o_Acidaminococcales:f_Acidaminococcaceae:g_Phascolarctobacterium:s_	d_Bacteria:p_Firmicutes:c_Negativicutes:o_Acidaminococcales:f_Acidaminococcaceae:g_Phascolarctobacterium:s_
1048	UMGS1409	UMGS6	0.567741935483871	0.185185185185185	UMGS1409_UMGS6	0.34641	1746	2387	6		Positive	-1.88887917519179	2.78977212416429	f	Coriobacteriaceae	d_Bacteria:p_Actinobacteriota:c_Coriobacteriia:o_Coriobacteriales:f_Coriobacteriaceae:g_Collinsella:s_	d_Bacteria:p_Actinobacteriota:c_Coriobacteriia:o_Coriobacteriales:f_Coriobacteriaceae:g_Enorma:s_
1049	UMGS1410	UMGS1020	0.579831932773109	0.215909090909091	UMGS1410_UMGS1020	0.10368	1749	1363	6		Positive	-1.75323853416558	3.59679351020301	g	CAG-460	d_Bacteria:p_Firmicutes:c_Bacilli:o_RF39:f_UBA660:g_CAG-460:s_	d_Bacteria:p_Firmicutes:c_Bacilli:o_RF39:f_UBA660:g_CAG-460:s_GCA_000437355.1
1050	UMGS1410	UMGS910	0.554621848739496	0.266666666666667	UMGS1410_UMGS910	0.294	1749	2714	6		Positive	-2.03607664213503	4.93003706028889	g	CAG-460	d_Bacteria:p_Firmicutes:c_Bacilli:o_RF39:f_UBA660:g_CAG-460:s_	d_Bacteria:p_Firmicutes:c_Bacilli:o_RF39:f_UBA660:g_CAG-460:s_
1051	UMGS1420	GCF_000311845.1	0.548387096774194	0.182692307692308	UMGS1420_GCF_000311845.1	0.26132	1757	1056	6		Positive	-2.10602585163286	2.72429199062902	f	Coriobacteriaceae	d_Bacteria:p_Actinobacteriota:c_Coriobacteriia:o_Coriobacteriales:f_Coriobacteriaceae:g_Collinsella:s_	d_Bacteria:p_Actinobacteriota:c_Coriobacteriia:o_Coriobacteriales:f_Coriobacteriaceae:g_Enorma:s_Enorma massiliensis
1052	UMGS143	14207_7_35	0.63905325443787	0.18796992481203	UMGS143_14207_7_35	0.34471	1765	256	6		Positive	-1.08882002017814	2.86291856764086	f	Lachnospiraceae	d_Bacteria:p_Firmicutes:c_Clostridia:o_Lachnospirales:f_Lachnospiraceae:g_CAG-56:s_	d_Bacteria:p_Firmicutes:c_Clostridia:o_Lachnospirales:f_Lachnospiraceae:g_Blautia_A:s_Blautia_A massiliensis
1053	UMGS143	14207_7_42	0.63905325443787	0.217391304347826	UMGS143_14207_7_42	0.27934	1765	261	6		Positive	-1.08882002017814	3.63572664437164	f	Lachnospiraceae	d_Bacteria:p_Firmicutes:c_Clostridia:o_Lachnospirales:f_Lachnospiraceae:g_CAG-56:s_	d_Bacteria:p_Firmicutes:c_Clostridia:o_Lachnospirales:f_Lachnospiraceae:g_GCA-900066755:s_GCA_900066755.1
1054	UMGS143	14207_7_83	0.57396449704142	0.217741935483871	UMGS143_14207_7_83	0.36335	1765	300	6		Positive	-1.81906673286458	3.6449366330997	f	Lachnospiraceae	d_Bacteria:p_Firmicutes:c_Clostridia:o_Lachnospirales:f_Lachnospiraceae:g_CAG-56:s_	d_Bacteria:p_Firmicutes:c_Clostridia:o_Lachnospirales:f_Lachnospiraceae:g_Roseburia:s_Roseburia intestinalis
1055	UMGS143	18048_1_58	0.609467455621302	0.1953125	UMGS143_18048_1_58	0.38526	1765	355	6		Positive	-1.42075034412652	3.05578516665137	f	Lachnospiraceae	d_Bacteria:p_Firmicutes:c_Clostridia:o_Lachnospirales:f_Lachnospiraceae:g_CAG-56:s_	d_Bacteria:p_Firmicutes:c_Clostridia:o_Lachnospirales:f_Lachnospiraceae:g_Roseburia:s_Roseburia inulinivorans
1056	UMGS143	18048_2_58	0.615384615384615	0.212121212121212	UMGS143_18048_2_58	0.38537	1765	394	6		Positive	-1.35436427933685	3.49729772288316	f	Lachnospiraceae	d_Bacteria:p_Firmicutes:c_Clostridia:o_Lachnospirales:f_Lachnospiraceae:g_CAG-56:s_	d_Bacteria:p_Firmicutes:c_Clostridia:o_Lachnospirales:f_Lachnospiraceae:g_Roseburia:s_Roseburia inulinivorans
1057	UMGS143	18048_2_56	0.591715976331361	0.21259842519685	UMGS143_18048_2_56	0.34128	1765	395	6		Positive	-1.61990853849555	3.50983262522266	f	Lachnospiraceae	d_Bacteria:p_Firmicutes:c_Clostridia:o_Lachnospirales:f_Lachnospiraceae:g_CAG-56:s_	d_Bacteria:p_Firmicutes:c_Clostridia:o_Lachnospirales:f_Lachnospiraceae:g_Dorea:s_Dorea scindens_A
1058	UMGS143	20287_6_33	0.615384615384615	0.1875	UMGS143_20287_6_33	0.31651	1765	458	6		Positive	-1.35436427933685	2.85057510530419	f	Lachnospiraceae	d_Bacteria:p_Firmicutes:c_Clostridia:o_Lachnospirales:f_Lachnospiraceae:g_CAG-56:s_	d_Bacteria:p_Firmicutes:c_Clostridia:o_Lachnospirales:f_Lachnospiraceae:g_Ruminococcus_B:s_GCA_900066545.1
1059	UMGS143	20287_6_44	0.585798816568047	0.220472440944882	UMGS143_20287_6_44	0.36421	1765	464	6		Positive	-1.68629460328523	3.71665851382455	f	Lachnospiraceae	d_Bacteria:p_Firmicutes:c_Clostridia:o_Lachnospirales:f_Lachnospiraceae:g_CAG-56:s_	d_Bacteria:p_Firmicutes:c_Clostridia:o_Lachnospirales:f_Lachnospiraceae:g_Roseburia:s_Roseburia intestinalis
1060	UMGS143	21673_4_38	0.644970414201183	0.186567164179104	UMGS143_21673_4_38	0.34467	1765	664	6		Positive	-1.02243395538847	2.82607241141198	f	Lachnospiraceae	d_Bacteria:p_Firmicutes:c_Clostridia:o_Lachnospirales:f_Lachnospiraceae:g_CAG-56:s_	d_Bacteria:p_Firmicutes:c_Clostridia:o_Lachnospirales:f_Lachnospiraceae:g_Blautia_A:s_GCA_900066335.1
1061	UMGS143	GCF_000191805.1	0.591715976331361	0.193548387096774	UMGS143_GCF_000191805.1	0.34872	1765	960	6		Positive	-1.61990853849555	3.00944741086329	f	Lachnospiraceae	d_Bacteria:p_Firmicutes:c_Clostridia:o_Lachnospirales:f_Lachnospiraceae:g_CAG-56:s_	d_Bacteria:p_Firmicutes:c_Clostridia:o_Lachnospirales:f_Lachnospiraceae:g_Tyzzerella:s_Tyzzerella sp1
1062	UMGS143	UMGS1070	0.585798816568047	0.188524590163934	UMGS143_UMGS1070	0.37729	1765	1416	6		Positive	-1.68629460328523	2.87748790023496	f	Lachnospiraceae	d_Bacteria:p_Firmicutes:c_Clostridia:o_Lachnospirales:f_Lachnospiraceae:g_CAG-56:s_	d_Bacteria:p_Firmicutes:c_Clostridia:o_Lachnospirales:f_Lachnospiraceae:g_Dorea:s_GCA_900240315.1
1063	UMGS143	UMGS1466	0.609467455621302	0.182539682539683	UMGS143_UMGS1466	0.33332	1765	1787	6		Positive	-1.42075034412652	2.72028300286156	f	Lachnospiraceae	d_Bacteria:p_Firmicutes:c_Clostridia:o_Lachnospirales:f_Lachnospiraceae:g_CAG-56:s_	d_Bacteria:p_Firmicutes:c_Clostridia:o_Lachnospirales:f_Lachnospiraceae:g_:s_
1064	UMGS143	UMGS1533	0.644970414201183	0.186567164179104	UMGS143_UMGS1533	0.39673	1765	1837	6		Positive	-1.02243395538847	2.82607241141198	f	Lachnospiraceae	d_Bacteria:p_Firmicutes:c_Clostridia:o_Lachnospirales:f_Lachnospiraceae:g_CAG-56:s_	d_Bacteria:p_Firmicutes:c_Clostridia:o_Lachnospirales:f_Lachnospiraceae:g_Roseburia:s_Roseburia inulinivorans
1065	UMGS143	UMGS354	0.597633136094675	0.185483870967742	UMGS143_UMGS354	0.32508	1765	2133	6		Positive	-1.55352247370587	2.79761767011783	f	Lachnospiraceae	d_Bacteria:p_Firmicutes:c_Clostridia:o_Lachnospirales:f_Lachnospiraceae:g_CAG-56:s_	d_Bacteria:p_Firmicutes:c_Clostridia:o_Lachnospirales:f_Lachnospiraceae:g_Bariatricus:s_Bariatricus massiliensis
1066	UMGS143	UMGS413	0.562130177514793	0.188034188034188	UMGS143_UMGS413	0.38348	1765	2197	6		Positive	-1.95183886244393	2.86460656249032	f	Lachnospiraceae	d_Bacteria:p_Firmicutes:c_Clostridia:o_Lachnospirales:f_Lachnospiraceae:g_CAG-56:s_	d_Bacteria:p_Firmicutes:c_Clostridia:o_Lachnospirales:f_Lachnospiraceae:g_CAG-194:s_
1067	UMGS143	UMGS496	0.597633136094675	0.192	UMGS143_UMGS496	0.371	1765	2286	6		Positive	-1.55352247370587	2.96877610064017	f	Lachnospiraceae	d_Bacteria:p_Firmicutes:c_Clostridia:o_Lachnospirales:f_Lachnospiraceae:g_CAG-56:s_	d_Bacteria:p_Firmicutes:c_Clostridia:o_Lachnospirales:f_Lachnospiraceae:g_CAG-194:s_CAG-194 sp1
1068	UMGS143	UMGS566	0.568047337278107	0.186440677966102	UMGS143_UMGS566	0.39316	1765	2351	6		Positive	-1.88545279765425	2.82275001224018	f	Lachnospiraceae	d_Bacteria:p_Firmicutes:c_Clostridia:o_Lachnospirales:f_Lachnospiraceae:g_CAG-56:s_	d_Bacteria:p_Firmicutes:c_Clostridia:o_Lachnospirales:f_Lachnospiraceae:g_Dorea:s_
[truncated: 11,646 more rows]
