# Supplementary material for: Model-based and phylogenetically adjusted quantification of metabolic interaction between microbial species
Source: PLoS Comput Biol. 2020 Oct 30;16(10):e1007951. doi: 10.1371/journal.pcbi.1007951 (PMC7657538; doi:10.1371/journal.pcbi.1007951)
Supplement: S5 Table — Protein BLAST of exo-α-sialidase (NanH1 and NanH2) from B. longum subsp. infantis ATCC 15697 [44] against protein coding genes of B. infantis (MAG: GCF_000020425.1). (TSV) [file pcbi.1007951.s006.tsv]

qseqid sseqid pident length mismatch gapopen qstart qend sstart send evalue bitscore
WP_012577044.1 NC_011593.1_742898_745180_-	100.000	760	0	0	1	760	1	760	0.0	1556
WP_012578573.1	NC_011593.1_2618063_2619247_-	100.000	394	0	0	1	394	1	394	0.0	811
BAN14906.1	NC_011593.1_2618063_2619247_-	62.609	345	120	6	329	669	35	374	3.57e-128	403
BAK26854.1	NC_011593.1_2618063_2619247_-	61.685	368	118	6	187	553	29	374	2.49e-144	427
