# Supplementary material for: Model-based and phylogenetically adjusted quantification of metabolic interaction between microbial species
Source: PLoS Comput Biol. 2020 Oct 30;16(10):e1007951. doi: 10.1371/journal.pcbi.1007951 (PMC7657538; doi:10.1371/journal.pcbi.1007951)
Supplement: S6 Table — Protein BLAST of exo-α-sialidase (NanH1 and NanH2) from B. longum subsp. infantis ATCC 15697 [44] against protein coding genes of B. longum (MAG: 18391_1_6). (TSV) [file pcbi.1007951.s007.tsv]

qseqid sseqid pident length mismatch gapopen qstart qend sstart send evalue bitscore
WP_012577044.1	.18391_1_6.1_567017_572848_-	28.571	63	35	2	278	330	1062	1124	1.0	28.5
WP_012578573.1	.18391_1_6.3_48223_49020_-	23.387	124	78	2	207	330	15	121	0.46	28.1
BAN14906.1	.18391_1_6.5_150109_153306_-	40.323	62	29	3	1737	1792	1003	1062	0.60	30.8
BAK26854.1	.18391_1_6.7_40072_40812_-	29.752	121	63	6	715	832	126	227	0.074	31.6
